# Supplementary material for: Natural variation in a single amino acid substitution underlies physiological responses to topoisomerase II poisons
Source: PLoS Genet. 2017 Jul 12;13(7):e1006891. doi: 10.1371/journal.pgen.1006891 (PMC5529024; doi:10.1371/journal.pgen.1006891)
Supplement: S1 Table — Processed dose-response phenotype data used for establishing the doses to use for mapping experiments. (CSV) [file pgen.1006891.s012.csv]

strain	condition	dose_µM	trait	phenotype	Broad_sense_heritability
N2	Amsacrine	0	q75.TOF	-24.8409090909091	1.52089533533071e-32
N2	Amsacrine	12	q75.TOF	21.1590909090909	0.275278928843269
N2	Amsacrine	25	q75.TOF	-20.3409090909091	0.191585438255204
N2	Amsacrine	50	q75.TOF	-79.8409090909091	0.465490738283857
N2	Amsacrine	100	q75.TOF	-64.3409090909091	0.539685279872395
JU258	Amsacrine	0	q75.TOF	31.0625	1.52089533533071e-32
JU258	Amsacrine	12	q75.TOF	20.0625	0.275278928843269
JU258	Amsacrine	25	q75.TOF	-32.9375	0.191585438255204
JU258	Amsacrine	50	q75.TOF	-112.9375	0.465490738283857
JU258	Amsacrine	100	q75.TOF	-138.4375	0.539685279872395
CB4856	Amsacrine	0	q75.TOF	32.6041666666667	1.52089533533071e-32
CB4856	Amsacrine	12	q75.TOF	52.8541666666667	0.275278928843269
CB4856	Amsacrine	25	q75.TOF	-5.14583333333331	0.191585438255204
CB4856	Amsacrine	50	q75.TOF	35.6041666666667	0.465490738283857
CB4856	Amsacrine	100	q75.TOF	-167.895833333333	0.539685279872395
DL238	Amsacrine	0	q75.TOF	-23.5681818181818	1.52089533533071e-32
DL238	Amsacrine	12	q75.TOF	7.68181818181819	0.275278928843269
DL238	Amsacrine	25	q75.TOF	-46.0681818181818	0.191585438255204
DL238	Amsacrine	50	q75.TOF	-59.0681818181818	0.465490738283857
DL238	Amsacrine	100	q75.TOF	-59.0681818181818	0.539685279872395
CB4856	Amsacrine	0	q75.TOF	68.1041666666667	1.52089533533071e-32
CB4856	Amsacrine	12	q75.TOF	56.6041666666667	0.275278928843269
CB4856	Amsacrine	25	q75.TOF	35.6041666666667	0.191585438255204
CB4856	Amsacrine	50	q75.TOF	-36.3958333333333	0.465490738283857
CB4856	Amsacrine	100	q75.TOF	-154.395833333333	0.539685279872395
N2	Amsacrine	0	q75.TOF	36.4090909090909	1.52089533533071e-32
N2	Amsacrine	12	q75.TOF	78.1590909090909	0.275278928843269
N2	Amsacrine	25	q75.TOF	-2.84090909090907	0.191585438255204
N2	Amsacrine	50	q75.TOF	-47.8409090909091	0.465490738283857
N2	Amsacrine	100	q75.TOF	-132.840909090909	0.539685279872395
DL238	Amsacrine	0	q75.TOF	-4.06818181818181	1.52089533533071e-32
DL238	Amsacrine	12	q75.TOF	5.43181818181819	0.275278928843269
DL238	Amsacrine	25	q75.TOF	48.4318181818182	0.191585438255204
DL238	Amsacrine	50	q75.TOF	-65.0681818181818	0.465490738283857
DL238	Amsacrine	100	q75.TOF	-74.5681818181818	0.539685279872395
JU258	Amsacrine	0	q75.TOF	61.8125	1.52089533533071e-32
JU258	Amsacrine	12	q75.TOF	-23.9375	0.275278928843269
JU258	Amsacrine	25	q75.TOF	-20.9375	0.191585438255204
JU258	Amsacrine	50	q75.TOF	-142.9375	0.465490738283857
JU258	Amsacrine	100	q75.TOF	-183.1875	0.539685279872395
DL238	Amsacrine	0	q75.TOF	42.4318181818182	1.52089533533071e-32
DL238	Amsacrine	12	q75.TOF	-10.5681818181818	0.275278928843269
DL238	Amsacrine	25	q75.TOF	-13.0681818181818	0.191585438255204
DL238	Amsacrine	50	q75.TOF	10.4318181818182	0.465490738283857
DL238	Amsacrine	100	q75.TOF	-64.3181818181818	0.539685279872395
CB4856	Amsacrine	0	q75.TOF	-44.3958333333333	1.52089533533071e-32
CB4856	Amsacrine	12	q75.TOF	63.3541666666667	0.275278928843269
CB4856	Amsacrine	25	q75.TOF	-7.39583333333331	0.191585438255204
CB4856	Amsacrine	50	q75.TOF	26.1041666666667	0.465490738283857
CB4856	Amsacrine	100	q75.TOF	-131.395833333333	0.539685279872395
JU258	Amsacrine	0	q75.TOF	76.0625	1.52089533533071e-32
JU258	Amsacrine	12	q75.TOF	0.5625	0.275278928843269
JU258	Amsacrine	25	q75.TOF	-41.9375	0.191585438255204
JU258	Amsacrine	50	q75.TOF	-122.9375	0.465490738283857
JU258	Amsacrine	100	q75.TOF	-157.4375	0.539685279872395
N2	Amsacrine	0	q75.TOF	43.1590909090909	1.52089533533071e-32
N2	Amsacrine	12	q75.TOF	37.1590909090909	0.275278928843269
N2	Amsacrine	25	q75.TOF	25.9090909090909	0.191585438255204
N2	Amsacrine	50	q75.TOF	-49.0909090909091	0.465490738283857
N2	Amsacrine	100	q75.TOF	-84.8409090909091	0.539685279872395
JU258	Amsacrine	0	q75.TOF	89.5625	1.52089533533071e-32
JU258	Amsacrine	12	q75.TOF	6.3125	0.275278928843269
JU258	Amsacrine	25	q75.TOF	-38.4375	0.191585438255204
JU258	Amsacrine	50	q75.TOF	-111.9375	0.465490738283857
JU258	Amsacrine	100	q75.TOF	-151.9375	0.539685279872395
DL238	Amsacrine	0	q75.TOF	41.9318181818182	1.52089533533071e-32
DL238	Amsacrine	12	q75.TOF	-27.5681818181818	0.275278928843269
DL238	Amsacrine	25	q75.TOF	-0.318181818181813	0.191585438255204
DL238	Amsacrine	50	q75.TOF	-50.0681818181818	0.465490738283857
DL238	Amsacrine	100	q75.TOF	-75.0681818181818	0.539685279872395
N2	Amsacrine	12	q75.TOF	56.6590909090909	0.275278928843269
N2	Amsacrine	25	q75.TOF	29.9090909090909	0.191585438255204
N2	Amsacrine	50	q75.TOF	-63.8409090909091	0.465490738283857
N2	Amsacrine	100	q75.TOF	-99.0909090909091	0.539685279872395
CB4856	Amsacrine	0	q75.TOF	42.6041666666667	1.52089533533071e-32
CB4856	Amsacrine	12	q75.TOF	19.6041666666667	0.275278928843269
CB4856	Amsacrine	25	q75.TOF	-28.3958333333333	0.191585438255204
CB4856	Amsacrine	50	q75.TOF	-103.145833333333	0.465490738283857
CB4856	Amsacrine	100	q75.TOF	-127.145833333333	0.539685279872395
N2	Etoposide	0	q75.TOF	-58.1166666666667	1.04248603569343e-33
N2	Etoposide	31	q75.TOF	13.8833333333333	0.0525360298460579
N2	Etoposide	62	q75.TOF	-36.1166666666667	0
N2	Etoposide	125	q75.TOF	-22.8666666666667	0.304381766046181
N2	Etoposide	250	q75.TOF	-28.3666666666667	0.615354748540869
JU258	Etoposide	0	q75.TOF	-53.140625	1.04248603569343e-33
JU258	Etoposide	31	q75.TOF	-0.140625	0.0525360298460579
JU258	Etoposide	62	q75.TOF	-4.890625	0
JU258	Etoposide	125	q75.TOF	-38.640625	0.304381766046181
JU258	Etoposide	250	q75.TOF	-64.140625	0.615354748540869
CB4856	Etoposide	0	q75.TOF	26.6875	1.04248603569343e-33
CB4856	Etoposide	31	q75.TOF	39.1875	0.0525360298460579
CB4856	Etoposide	62	q75.TOF	21.6875	0
CB4856	Etoposide	125	q75.TOF	-61.8125	0.304381766046181
CB4856	Etoposide	250	q75.TOF	-214.5625	0.615354748540869
DL238	Etoposide	0	q75.TOF	-62.71875	1.04248603569343e-33
DL238	Etoposide	31	q75.TOF	-32.71875	0.0525360298460579
DL238	Etoposide	62	q75.TOF	-30.71875	0
DL238	Etoposide	125	q75.TOF	-12.71875	0.304381766046181
DL238	Etoposide	250	q75.TOF	13.28125	0.615354748540869
CB4856	Etoposide	0	q75.TOF	45.6875	1.04248603569343e-33
CB4856	Etoposide	31	q75.TOF	69.6875	0.0525360298460579
CB4856	Etoposide	62	q75.TOF	50.9375	0
CB4856	Etoposide	125	q75.TOF	-80.8125	0.304381766046181
CB4856	Etoposide	250	q75.TOF	-240.3125	0.615354748540869
N2	Etoposide	0	q75.TOF	42.3833333333333	1.04248603569343e-33
N2	Etoposide	31	q75.TOF	5.88333333333333	0.0525360298460579
N2	Etoposide	62	q75.TOF	7.88333333333333	0
N2	Etoposide	125	q75.TOF	5.88333333333333	0.304381766046181
N2	Etoposide	250	q75.TOF	-20.1166666666667	0.615354748540869
DL238	Etoposide	0	q75.TOF	26.53125	1.04248603569343e-33
DL238	Etoposide	31	q75.TOF	22.53125	0.0525360298460579
DL238	Etoposide	62	q75.TOF	-14.71875	0
DL238	Etoposide	125	q75.TOF	-44.71875	0.304381766046181
DL238	Etoposide	250	q75.TOF	-86.71875	0.615354748540869
JU258	Etoposide	0	q75.TOF	-0.640625	1.04248603569343e-33
JU258	Etoposide	31	q75.TOF	-11.640625	0.0525360298460579
JU258	Etoposide	62	q75.TOF	16.859375	0
JU258	Etoposide	125	q75.TOF	-21.640625	0.304381766046181
JU258	Etoposide	250	q75.TOF	-91.640625	0.615354748540869
DL238	Etoposide	0	q75.TOF	8.78125	1.04248603569343e-33
DL238	Etoposide	31	q75.TOF	35.28125	0.0525360298460579
DL238	Etoposide	62	q75.TOF	19.78125	0
DL238	Etoposide	125	q75.TOF	-35.46875	0.304381766046181
DL238	Etoposide	250	q75.TOF	-86.96875	0.615354748540869
CB4856	Etoposide	0	q75.TOF	-32.3125	1.04248603569343e-33
CB4856	Etoposide	31	q75.TOF	7.6875	0.0525360298460579
CB4856	Etoposide	62	q75.TOF	22.6875	0
CB4856	Etoposide	125	q75.TOF	-17.0625	0.304381766046181
CB4856	Etoposide	250	q75.TOF	-168.3125	0.615354748540869
JU258	Etoposide	0	q75.TOF	89.359375	1.04248603569343e-33
JU258	Etoposide	31	q75.TOF	-3.890625	0.0525360298460579
JU258	Etoposide	62	q75.TOF	-4.640625	0
JU258	Etoposide	125	q75.TOF	-33.640625	0.304381766046181
JU258	Etoposide	250	q75.TOF	-66.390625	0.615354748540869
N2	Etoposide	0	q75.TOF	61.3833333333333	1.04248603569343e-33
N2	Etoposide	31	q75.TOF	2.63333333333333	0.0525360298460579
N2	Etoposide	62	q75.TOF	14.8833333333333	0
N2	Etoposide	125	q75.TOF	21.3833333333333	0.304381766046181
N2	Etoposide	250	q75.TOF	-44.1166666666667	0.615354748540869
JU258	Etoposide	0	q75.TOF	41.359375	1.04248603569343e-33
JU258	Etoposide	31	q75.TOF	5.609375	0.0525360298460579
JU258	Etoposide	62	q75.TOF	19.609375	0
JU258	Etoposide	125	q75.TOF	-87.640625	0.304381766046181
JU258	Etoposide	250	q75.TOF	-138.140625	0.615354748540869
DL238	Etoposide	0	q75.TOF	40.28125	1.04248603569343e-33
DL238	Etoposide	31	q75.TOF	1.28125	0.0525360298460579
DL238	Etoposide	62	q75.TOF	-18.71875	0
DL238	Etoposide	125	q75.TOF	-63.71875	0.304381766046181
DL238	Etoposide	250	q75.TOF	-74.96875	0.615354748540869
N2	Etoposide	0	q75.TOF	61.8833333333333	1.04248603569343e-33
N2	Etoposide	31	q75.TOF	0.883333333333326	0.0525360298460579
N2	Etoposide	62	q75.TOF	38.3833333333333	0
N2	Etoposide	125	q75.TOF	12.8833333333333	0.304381766046181
N2	Etoposide	250	q75.TOF	-49.8666666666667	0.615354748540869
CB4856	Etoposide	0	q75.TOF	6.4375	1.04248603569343e-33
CB4856	Etoposide	31	q75.TOF	76.6875	0.0525360298460579
CB4856	Etoposide	62	q75.TOF	11.6875	0
CB4856	Etoposide	125	q75.TOF	-48.3125	0.304381766046181
CB4856	Etoposide	250	q75.TOF	-152.8125	0.615354748540869
N2	Etoposide	0	q75.TOF	-6.11666666666667	1.04248603569343e-33
N2	Etoposide	250	q75.TOF	-39.6166666666667	0.615354748540869
N2	Etoposide	500	q75.TOF	-181.866666666667	0.335380329410988
N2	Etoposide	1000	q75.TOF	-240.116666666667	0.891618087642147
N2	Etoposide	2000	q75.TOF	-266.116666666667	0.150469799098114
JU258	Etoposide	0	q75.TOF	-53.640625	1.04248603569343e-33
JU258	Etoposide	250	q75.TOF	-74.640625	0.615354748540869
JU258	Etoposide	500	q75.TOF	-118.140625	0.335380329410988
JU258	Etoposide	1000	q75.TOF	-266.640625	0.891618087642147
JU258	Etoposide	2000	q75.TOF	-183.390625	0.150469799098114
CB4856	Etoposide	0	q75.TOF	16.9375	1.04248603569343e-33
CB4856	Etoposide	250	q75.TOF	-182.3125	0.615354748540869
CB4856	Etoposide	500	q75.TOF	-271.0625	0.335380329410988
CB4856	Etoposide	1000	q75.TOF	-280.0625	0.891618087642147
CB4856	Etoposide	2000	q75.TOF	-229.3125	0.150469799098114
DL238	Etoposide	0	q75.TOF	26.03125	1.04248603569343e-33
DL238	Etoposide	250	q75.TOF	-33.71875	0.615354748540869
DL238	Etoposide	500	q75.TOF	-102.96875	0.335380329410988
DL238	Etoposide	1000	q75.TOF	-171.46875	0.891618087642147
DL238	Etoposide	2000	q75.TOF	-204.96875	0.150469799098114
CB4856	Etoposide	0	q75.TOF	-51.0625	1.04248603569343e-33
CB4856	Etoposide	250	q75.TOF	-149.8125	0.615354748540869
CB4856	Etoposide	500	q75.TOF	-275.5625	0.335380329410988
CB4856	Etoposide	1000	q75.TOF	-297.5625	0.891618087642147
CB4856	Etoposide	2000	q75.TOF	-248.3125	0.150469799098114
N2	Etoposide	0	q75.TOF	80.1333333333333	1.04248603569343e-33
N2	Etoposide	250	q75.TOF	-22.1166666666667	0.615354748540869
N2	Etoposide	500	q75.TOF	-61.8666666666667	0.335380329410988
N2	Etoposide	1000	q75.TOF	-239.116666666667	0.891618087642147
N2	Etoposide	2000	q75.TOF	-240.866666666667	0.150469799098114
DL238	Etoposide	0	q75.TOF	-15.71875	1.04248603569343e-33
DL238	Etoposide	250	q75.TOF	-89.21875	0.615354748540869
DL238	Etoposide	500	q75.TOF	-221.71875	0.335380329410988
DL238	Etoposide	1000	q75.TOF	-195.71875	0.891618087642147
DL238	Etoposide	2000	q75.TOF	-208.46875	0.150469799098114
JU258	Etoposide	0	q75.TOF	4.359375	1.04248603569343e-33
JU258	Etoposide	250	q75.TOF	-43.640625	0.615354748540869
JU258	Etoposide	500	q75.TOF	-59.640625	0.335380329410988
JU258	Etoposide	1000	q75.TOF	-236.640625	0.891618087642147
JU258	Etoposide	2000	q75.TOF	-268.640625	0.150469799098114
DL238	Etoposide	0	q75.TOF	-10.96875	1.04248603569343e-33
DL238	Etoposide	250	q75.TOF	-105.71875	0.615354748540869
DL238	Etoposide	500	q75.TOF	-203.71875	0.335380329410988
DL238	Etoposide	1000	q75.TOF	-211.96875	0.891618087642147
DL238	Etoposide	2000	q75.TOF	-235.46875	0.150469799098114
CB4856	Etoposide	0	q75.TOF	17.9375	1.04248603569343e-33
CB4856	Etoposide	250	q75.TOF	-108.8125	0.615354748540869
CB4856	Etoposide	500	q75.TOF	-216.3125	0.335380329410988
CB4856	Etoposide	1000	q75.TOF	-277.5625	0.891618087642147
CB4856	Etoposide	2000	q75.TOF	-299.3125	0.150469799098114
JU258	Etoposide	0	q75.TOF	44.359375	1.04248603569343e-33
JU258	Etoposide	250	q75.TOF	-141.140625	0.615354748540869
JU258	Etoposide	500	q75.TOF	-233.640625	0.335380329410988
JU258	Etoposide	1000	q75.TOF	-235.640625	0.891618087642147
JU258	Etoposide	2000	q75.TOF	-302.640625	0.150469799098114
N2	Etoposide	0	q75.TOF	31.1333333333333	1.04248603569343e-33
N2	Etoposide	250	q75.TOF	-52.6166666666667	0.615354748540869
N2	Etoposide	500	q75.TOF	-16.1166666666667	0.335380329410988
N2	Etoposide	1000	q75.TOF	-243.116666666667	0.891618087642147
N2	Etoposide	2000	q75.TOF	-275.116666666667	0.150469799098114
JU258	Etoposide	0	q75.TOF	50.859375	1.04248603569343e-33
JU258	Etoposide	250	q75.TOF	-108.640625	0.615354748540869
JU258	Etoposide	500	q75.TOF	-203.640625	0.335380329410988
JU258	Etoposide	1000	q75.TOF	-250.640625	0.891618087642147
JU258	Etoposide	2000	q75.TOF	-308.140625	0.150469799098114
DL238	Etoposide	0	q75.TOF	-7.71875	1.04248603569343e-33
DL238	Etoposide	250	q75.TOF	-58.21875	0.615354748540869
DL238	Etoposide	500	q75.TOF	-119.21875	0.335380329410988
DL238	Etoposide	1000	q75.TOF	-199.21875	0.891618087642147
DL238	Etoposide	2000	q75.TOF	-217.46875	0.150469799098114
N2	Etoposide	0	q75.TOF	27.8833333333333	1.04248603569343e-33
N2	Etoposide	250	q75.TOF	-12.6166666666667	0.615354748540869
N2	Etoposide	500	q75.TOF	-231.116666666667	0.335380329410988
N2	Etoposide	1000	q75.TOF	-251.616666666667	0.891618087642147
N2	Etoposide	2000	q75.TOF	-244.866666666667	0.150469799098114
CB4856	Etoposide	0	q75.TOF	86.6875	1.04248603569343e-33
CB4856	Etoposide	250	q75.TOF	-155.8125	0.615354748540869
CB4856	Etoposide	500	q75.TOF	-228.3125	0.335380329410988
CB4856	Etoposide	1000	q75.TOF	-277.3125	0.891618087642147
CB4856	Etoposide	2000	q75.TOF	-259.3125	0.150469799098114
N2	XK469	0	q75.TOF	-81.3541666666667	2.47066616794178e-32
N2	XK469	250	q75.TOF	-82.3541666666667	0.166602813220112
N2	XK469	500	q75.TOF	-82.8541666666667	0.467529251418624
N2	XK469	1000	q75.TOF	-235.354166666667	0.899821825876178
JU258	XK469	0	q75.TOF	-27.4772727272727	2.47066616794178e-32
JU258	XK469	250	q75.TOF	-72.7272727272727	0.166602813220112
JU258	XK469	500	q75.TOF	-110.227272727273	0.467529251418624
JU258	XK469	1000	q75.TOF	-90.2272727272727	0.899821825876178
CB4856	XK469	0	q75.TOF	-60.3125	2.47066616794178e-32
CB4856	XK469	250	q75.TOF	-81.0625	0.166602813220112
CB4856	XK469	500	q75.TOF	-232.0625	0.467529251418624
CB4856	XK469	1000	q75.TOF	-328.5625	0.899821825876178
DL238	XK469	0	q75.TOF	-81.7291666666667	2.47066616794178e-32
DL238	XK469	250	q75.TOF	-62.7291666666667	0.166602813220112
DL238	XK469	500	q75.TOF	-82.7291666666667	0.467529251418624
DL238	XK469	1000	q75.TOF	-187.729166666667	0.899821825876178
CB4856	XK469	0	q75.TOF	-13.0625	2.47066616794178e-32
CB4856	XK469	250	q75.TOF	-3.0625	0.166602813220112
CB4856	XK469	500	q75.TOF	-164.0625	0.467529251418624
CB4856	XK469	1000	q75.TOF	-332.0625	0.899821825876178
N2	XK469	0	q75.TOF	-54.8541666666667	2.47066616794178e-32
N2	XK469	250	q75.TOF	-90.3541666666667	0.166602813220112
N2	XK469	500	q75.TOF	-146.854166666667	0.467529251418624
N2	XK469	1000	q75.TOF	-177.104166666667	0.899821825876178
DL238	XK469	0	q75.TOF	-44.2291666666667	2.47066616794178e-32
DL238	XK469	250	q75.TOF	-79.7291666666667	0.166602813220112
DL238	XK469	500	q75.TOF	-94.9791666666667	0.467529251418624
DL238	XK469	1000	q75.TOF	-218.729166666667	0.899821825876178
JU258	XK469	0	q75.TOF	-22.4772727272727	2.47066616794178e-32
JU258	XK469	250	q75.TOF	-83.2272727272727	0.166602813220112
JU258	XK469	500	q75.TOF	-41.2272727272727	0.467529251418624
JU258	XK469	1000	q75.TOF	-153.977272727273	0.899821825876178
DL238	XK469	0	q75.TOF	32.0208333333333	2.47066616794178e-32
DL238	XK469	250	q75.TOF	-94.2291666666667	0.166602813220112
DL238	XK469	500	q75.TOF	-124.479166666667	0.467529251418624
DL238	XK469	1000	q75.TOF	-215.229166666667	0.899821825876178
CB4856	XK469	0	q75.TOF	-32.3125	2.47066616794178e-32
CB4856	XK469	250	q75.TOF	-66.0625	0.166602813220112
CB4856	XK469	500	q75.TOF	-241.0625	0.467529251418624
CB4856	XK469	1000	q75.TOF	-319.5625	0.899821825876178
JU258	XK469	0	q75.TOF	-57.7272727272727	2.47066616794178e-32
JU258	XK469	250	q75.TOF	-19.2272727272727	0.166602813220112
JU258	XK469	500	q75.TOF	-72.2272727272727	0.467529251418624
JU258	XK469	1000	q75.TOF	-167.977272727273	0.899821825876178
N2	XK469	0	q75.TOF	-109.854166666667	2.47066616794178e-32
N2	XK469	250	q75.TOF	-88.3541666666667	0.166602813220112
N2	XK469	500	q75.TOF	-133.854166666667	0.467529251418624
N2	XK469	1000	q75.TOF	-206.354166666667	0.899821825876178
JU258	XK469	0	q75.TOF	-37.4772727272727	2.47066616794178e-32
JU258	XK469	250	q75.TOF	19.2727272727273	0.166602813220112
JU258	XK469	500	q75.TOF	-66.4772727272727	0.467529251418624
JU258	XK469	1000	q75.TOF	-182.727272727273	0.899821825876178
DL238	XK469	0	q75.TOF	-47.7291666666667	2.47066616794178e-32
DL238	XK469	250	q75.TOF	-66.7291666666667	0.166602813220112
DL238	XK469	500	q75.TOF	-116.729166666667	0.467529251418624
DL238	XK469	1000	q75.TOF	-198.729166666667	0.899821825876178
N2	XK469	0	q75.TOF	-42.3541666666667	2.47066616794178e-32
N2	XK469	250	q75.TOF	-59.8541666666667	0.166602813220112
N2	XK469	500	q75.TOF	-133.354166666667	0.467529251418624
N2	XK469	1000	q75.TOF	-216.604166666667	0.899821825876178
CB4856	XK469	0	q75.TOF	-9.0625	2.47066616794178e-32
CB4856	XK469	250	q75.TOF	-89.0625	0.166602813220112
CB4856	XK469	500	q75.TOF	-202.0625	0.467529251418624
CB4856	XK469	1000	q75.TOF	-321.0625	0.899821825876178
N2	Amsacrine	0	q75.TOF	4.65909090909093	1.52089533533071e-32
N2	Amsacrine	12	q75.TOF	-85.8409090909091	0.275278928843269
N2	Amsacrine	25	q75.TOF	-35.5909090909091	0.191585438255204
N2	Amsacrine	50	q75.TOF	-134.840909090909	0.465490738283857
N2	Amsacrine	100	q75.TOF	-197.840909090909	0.539685279872395
JU258	Amsacrine	0	q75.TOF	-29.6875	1.52089533533071e-32
JU258	Amsacrine	12	q75.TOF	-32.4375	0.275278928843269
JU258	Amsacrine	25	q75.TOF	-71.9375	0.191585438255204
JU258	Amsacrine	50	q75.TOF	-78.9375	0.465490738283857
JU258	Amsacrine	100	q75.TOF	-228.1875	0.539685279872395
CB4856	Amsacrine	0	q75.TOF	4.60416666666669	1.52089533533071e-32
CB4856	Amsacrine	12	q75.TOF	-29.6458333333333	0.275278928843269
CB4856	Amsacrine	25	q75.TOF	-29.1458333333333	0.191585438255204
CB4856	Amsacrine	50	q75.TOF	-34.8958333333333	0.465490738283857
CB4856	Amsacrine	100	q75.TOF	-128.895833333333	0.539685279872395
DL238	Amsacrine	0	q75.TOF	-55.0681818181818	1.52089533533071e-32
DL238	Amsacrine	12	q75.TOF	4.93181818181819	0.275278928843269
DL238	Amsacrine	25	q75.TOF	-68.5681818181818	0.191585438255204
DL238	Amsacrine	50	q75.TOF	-66.5681818181818	0.465490738283857
DL238	Amsacrine	100	q75.TOF	-140.818181818182	0.539685279872395
CB4856	Amsacrine	0	q75.TOF	1.60416666666669	1.52089533533071e-32
CB4856	Amsacrine	12	q75.TOF	88.6041666666667	0.275278928843269
CB4856	Amsacrine	25	q75.TOF	51.8541666666667	0.191585438255204
CB4856	Amsacrine	50	q75.TOF	-68.3958333333333	0.465490738283857
CB4856	Amsacrine	100	q75.TOF	-157.895833333333	0.539685279872395
N2	Amsacrine	0	q75.TOF	59.9090909090909	1.52089533533071e-32
N2	Amsacrine	12	q75.TOF	22.6590909090909	0.275278928843269
N2	Amsacrine	25	q75.TOF	-50.8409090909091	0.191585438255204
N2	Amsacrine	50	q75.TOF	-88.8409090909091	0.465490738283857
N2	Amsacrine	100	q75.TOF	-188.590909090909	0.539685279872395
DL238	Amsacrine	0	q75.TOF	-3.81818181818181	1.52089533533071e-32
DL238	Amsacrine	12	q75.TOF	-36.0681818181818	0.275278928843269
DL238	Amsacrine	25	q75.TOF	-42.0681818181818	0.191585438255204
DL238	Amsacrine	50	q75.TOF	-34.0681818181818	0.465490738283857
DL238	Amsacrine	100	q75.TOF	-99.0681818181818	0.539685279872395
JU258	Amsacrine	0	q75.TOF	52.0625	1.52089533533071e-32
JU258	Amsacrine	12	q75.TOF	-5.4375	0.275278928843269
JU258	Amsacrine	25	q75.TOF	-67.9375	0.191585438255204
JU258	Amsacrine	50	q75.TOF	-120.9375	0.465490738283857
JU258	Amsacrine	100	q75.TOF	-194.4375	0.539685279872395
DL238	Amsacrine	0	q75.TOF	28.9318181818182	1.52089533533071e-32
DL238	Amsacrine	12	q75.TOF	0.931818181818187	0.275278928843269
DL238	Amsacrine	25	q75.TOF	-74.0681818181818	0.191585438255204
DL238	Amsacrine	50	q75.TOF	-74.0681818181818	0.465490738283857
DL238	Amsacrine	100	q75.TOF	-122.068181818182	0.539685279872395
CB4856	Amsacrine	0	q75.TOF	45.6041666666667	1.52089533533071e-32
CB4856	Amsacrine	12	q75.TOF	14.6041666666667	0.275278928843269
CB4856	Amsacrine	25	q75.TOF	-8.39583333333331	0.191585438255204
CB4856	Amsacrine	50	q75.TOF	-54.3958333333333	0.465490738283857
CB4856	Amsacrine	100	q75.TOF	-174.395833333333	0.539685279872395
JU258	Amsacrine	0	q75.TOF	16.0625	1.52089533533071e-32
JU258	Amsacrine	12	q75.TOF	-30.9375	0.275278928843269
JU258	Amsacrine	25	q75.TOF	-118.4375	0.191585438255204
JU258	Amsacrine	100	q75.TOF	-224.9375	0.539685279872395
N2	Amsacrine	0	q75.TOF	99.1590909090909	1.52089533533071e-32
N2	Amsacrine	12	q75.TOF	52.1590909090909	0.275278928843269
N2	Amsacrine	25	q75.TOF	-43.5909090909091	0.191585438255204
N2	Amsacrine	50	q75.TOF	-85.3409090909091	0.465490738283857
N2	Amsacrine	100	q75.TOF	-173.840909090909	0.539685279872395
JU258	Amsacrine	0	q75.TOF	67.3125	1.52089533533071e-32
JU258	Amsacrine	12	q75.TOF	-64.4375	0.275278928843269
JU258	Amsacrine	25	q75.TOF	-56.1875	0.191585438255204
JU258	Amsacrine	50	q75.TOF	-173.9375	0.465490738283857
JU258	Amsacrine	100	q75.TOF	-201.9375	0.539685279872395
DL238	Amsacrine	0	q75.TOF	31.9318181818182	1.52089533533071e-32
DL238	Amsacrine	12	q75.TOF	-39.5681818181818	0.275278928843269
DL238	Amsacrine	25	q75.TOF	-58.0681818181818	0.191585438255204
DL238	Amsacrine	50	q75.TOF	-75.0681818181818	0.465490738283857
DL238	Amsacrine	100	q75.TOF	-75.0681818181818	0.539685279872395
N2	Amsacrine	0	q75.TOF	103.159090909091	1.52089533533071e-32
N2	Amsacrine	12	q75.TOF	28.1590909090909	0.275278928843269
N2	Amsacrine	25	q75.TOF	-58.8409090909091	0.191585438255204
N2	Amsacrine	50	q75.TOF	-127.340909090909	0.465490738283857
N2	Amsacrine	100	q75.TOF	-164.840909090909	0.539685279872395
CB4856	Amsacrine	0	q75.TOF	-10.3958333333333	1.52089533533071e-32
CB4856	Amsacrine	12	q75.TOF	-4.39583333333331	0.275278928843269
CB4856	Amsacrine	25	q75.TOF	-55.6458333333333	0.191585438255204
CB4856	Amsacrine	50	q75.TOF	-96.3958333333333	0.465490738283857
CB4856	Amsacrine	100	q75.TOF	-168.645833333333	0.539685279872395
N2	Amsacrine	0	q75.TOF	92.6590909090909	1.52089533533071e-32
N2	Amsacrine	125	q75.TOF	-151.840909090909	0.0931654462280269
N2	Amsacrine	250	q75.TOF	-204.840909090909	0.78420763164208
JU258	Amsacrine	0	q75.TOF	-208.9375	1.52089533533071e-32
JU258	Amsacrine	125	q75.TOF	-214.9375	0.0931654462280269
CB4856	Amsacrine	0	q75.TOF	110.604166666667	1.52089533533071e-32
CB4856	Amsacrine	125	q75.TOF	-193.395833333333	0.0931654462280269
CB4856	Amsacrine	250	q75.TOF	-181.645833333333	0.78420763164208
DL238	Amsacrine	125	q75.TOF	-208.068181818182	0.0931654462280269
CB4856	Amsacrine	0	q75.TOF	48.8541666666667	1.52089533533071e-32
CB4856	Amsacrine	125	q75.TOF	-120.895833333333	0.0931654462280269
CB4856	Amsacrine	250	q75.TOF	-168.145833333333	0.78420763164208
N2	Amsacrine	0	q75.TOF	-213.840909090909	1.52089533533071e-32
N2	Amsacrine	125	q75.TOF	-198.840909090909	0.0931654462280269
DL238	Amsacrine	0	q75.TOF	-21.0681818181818	1.52089533533071e-32
JU258	Amsacrine	0	q75.TOF	-210.6875	1.52089533533071e-32
JU258	Amsacrine	125	q75.TOF	-192.9375	0.0931654462280269
DL238	Amsacrine	0	q75.TOF	38.9318181818182	1.52089533533071e-32
DL238	Amsacrine	125	q75.TOF	-98.0681818181818	0.0931654462280269
DL238	Amsacrine	250	q75.TOF	-126.818181818182	0.78420763164208
CB4856	Amsacrine	0	q75.TOF	-140.395833333333	1.52089533533071e-32
CB4856	Amsacrine	125	q75.TOF	-137.895833333333	0.0931654462280269
JU258	Amsacrine	0	q75.TOF	78.0625	1.52089533533071e-32
JU258	Amsacrine	125	q75.TOF	-177.9375	0.0931654462280269
JU258	Amsacrine	250	q75.TOF	-190.1875	0.78420763164208
N2	Amsacrine	0	q75.TOF	-175.590909090909	1.52089533533071e-32
JU258	Amsacrine	0	q75.TOF	-22.6875	1.52089533533071e-32
JU258	Amsacrine	125	q75.TOF	-176.9375	0.0931654462280269
JU258	Amsacrine	250	q75.TOF	-181.4375	0.78420763164208
DL238	Amsacrine	0	q75.TOF	-76.5681818181818	1.52089533533071e-32
DL238	Amsacrine	125	q75.TOF	-98.5681818181818	0.0931654462280269
N2	Amsacrine	0	q75.TOF	-24.8409090909091	1.52089533533071e-32
N2	Amsacrine	125	q75.TOF	-131.340909090909	0.0931654462280269
N2	Amsacrine	250	q75.TOF	-177.090909090909	0.78420763164208
CB4856	Amsacrine	0	q75.TOF	-159.395833333333	1.52089533533071e-32
CB4856	Amsacrine	125	q75.TOF	-165.895833333333	0.0931654462280269
N2	Etoposide	0	q75.TOF	-30.3666666666667	1.04248603569343e-33
N2	Etoposide	31	q75.TOF	23.1333333333333	0.0525360298460579
N2	Etoposide	62	q75.TOF	-29.1166666666667	0
N2	Etoposide	125	q75.TOF	-5.11666666666667	0.304381766046181
N2	Etoposide	250	q75.TOF	-54.1166666666667	0.615354748540869
JU258	Etoposide	0	q75.TOF	-27.140625	1.04248603569343e-33
JU258	Etoposide	62	q75.TOF	44.109375	0
JU258	Etoposide	125	q75.TOF	-47.140625	0.304381766046181
JU258	Etoposide	250	q75.TOF	-57.640625	0.615354748540869
CB4856	Etoposide	0	q75.TOF	79.6875	1.04248603569343e-33
CB4856	Etoposide	31	q75.TOF	125.6875	0.0525360298460579
CB4856	Etoposide	62	q75.TOF	82.9375	0
CB4856	Etoposide	125	q75.TOF	-71.3125	0.304381766046181
CB4856	Etoposide	250	q75.TOF	-187.3125	0.615354748540869
DL238	Etoposide	0	q75.TOF	46.28125	1.04248603569343e-33
DL238	Etoposide	31	q75.TOF	4.28125	0.0525360298460579
DL238	Etoposide	62	q75.TOF	-7.71875	0
DL238	Etoposide	125	q75.TOF	13.28125	0.304381766046181
DL238	Etoposide	250	q75.TOF	-78.96875	0.615354748540869
CB4856	Etoposide	0	q75.TOF	94.1875	1.04248603569343e-33
CB4856	Etoposide	31	q75.TOF	80.9375	0.0525360298460579
CB4856	Etoposide	62	q75.TOF	-88.8125	0
CB4856	Etoposide	125	q75.TOF	-13.0625	0.304381766046181
CB4856	Etoposide	250	q75.TOF	-248.3125	0.615354748540869
N2	Etoposide	31	q75.TOF	69.6333333333333	0.0525360298460579
N2	Etoposide	62	q75.TOF	60.8833333333333	0
N2	Etoposide	125	q75.TOF	85.6333333333333	0.304381766046181
N2	Etoposide	250	q75.TOF	3.88333333333333	0.615354748540869
DL238	Etoposide	0	q75.TOF	22.53125	1.04248603569343e-33
DL238	Etoposide	31	q75.TOF	156.28125	0.0525360298460579
DL238	Etoposide	62	q75.TOF	40.03125	0
DL238	Etoposide	125	q75.TOF	30.53125	0.304381766046181
DL238	Etoposide	250	q75.TOF	-67.21875	0.615354748540869
JU258	Etoposide	0	q75.TOF	19.109375	1.04248603569343e-33
JU258	Etoposide	31	q75.TOF	85.859375	0.0525360298460579
JU258	Etoposide	62	q75.TOF	68.859375	0
JU258	Etoposide	125	q75.TOF	102.359375	0.304381766046181
JU258	Etoposide	250	q75.TOF	-47.640625	0.615354748540869
DL238	Etoposide	0	q75.TOF	89.53125	1.04248603569343e-33
DL238	Etoposide	31	q75.TOF	31.28125	0.0525360298460579
DL238	Etoposide	62	q75.TOF	51.28125	0
DL238	Etoposide	250	q75.TOF	-36.71875	0.615354748540869
CB4856	Etoposide	0	q75.TOF	86.6875	1.04248603569343e-33
CB4856	Etoposide	31	q75.TOF	77.4375	0.0525360298460579
CB4856	Etoposide	62	q75.TOF	-5.3125	0
CB4856	Etoposide	125	q75.TOF	-78.3125	0.304381766046181
CB4856	Etoposide	250	q75.TOF	-190.8125	0.615354748540869
JU258	Etoposide	0	q75.TOF	81.359375	1.04248603569343e-33
JU258	Etoposide	31	q75.TOF	4.359375	0.0525360298460579
JU258	Etoposide	125	q75.TOF	-140.890625	0.304381766046181
JU258	Etoposide	250	q75.TOF	-21.640625	0.615354748540869
N2	Etoposide	0	q75.TOF	114.633333333333	1.04248603569343e-33
N2	Etoposide	31	q75.TOF	104.383333333333	0.0525360298460579
N2	Etoposide	62	q75.TOF	19.8833333333333	0
N2	Etoposide	125	q75.TOF	72.8833333333333	0.304381766046181
N2	Etoposide	250	q75.TOF	-30.6166666666667	0.615354748540869
JU258	Etoposide	0	q75.TOF	82.859375	1.04248603569343e-33
JU258	Etoposide	31	q75.TOF	39.359375	0.0525360298460579
JU258	Etoposide	62	q75.TOF	-10.640625	0
JU258	Etoposide	125	q75.TOF	2.609375	0.304381766046181
DL238	Etoposide	0	q75.TOF	107.28125	1.04248603569343e-33
DL238	Etoposide	31	q75.TOF	59.28125	0.0525360298460579
DL238	Etoposide	62	q75.TOF	25.53125	0
DL238	Etoposide	125	q75.TOF	-50.71875	0.304381766046181
DL238	Etoposide	250	q75.TOF	-70.21875	0.615354748540869
N2	Etoposide	0	q75.TOF	94.6333333333333	1.04248603569343e-33
N2	Etoposide	31	q75.TOF	86.8833333333333	0.0525360298460579
N2	Etoposide	62	q75.TOF	76.8833333333333	0
N2	Etoposide	125	q75.TOF	31.8833333333333	0.304381766046181
N2	Etoposide	250	q75.TOF	13.8833333333333	0.615354748540869
CB4856	Etoposide	0	q75.TOF	77.6875	1.04248603569343e-33
CB4856	Etoposide	31	q75.TOF	27.9375	0.0525360298460579
CB4856	Etoposide	62	q75.TOF	11.6875	0
CB4856	Etoposide	125	q75.TOF	-78.5625	0.304381766046181
CB4856	Etoposide	250	q75.TOF	-186.3125	0.615354748540869
N2	Etoposide	0	q75.TOF	-14.6166666666667	1.04248603569343e-33
N2	Etoposide	250	q75.TOF	-88.1166666666667	0.615354748540869
N2	Etoposide	500	q75.TOF	-208.116666666667	0.335380329410988
JU258	Etoposide	0	q75.TOF	-229.140625	1.04248603569343e-33
JU258	Etoposide	250	q75.TOF	-95.890625	0.615354748540869
CB4856	Etoposide	0	q75.TOF	38.6875	1.04248603569343e-33
CB4856	Etoposide	250	q75.TOF	-195.3125	0.615354748540869
CB4856	Etoposide	500	q75.TOF	-277.0625	0.335380329410988
DL238	Etoposide	0	q75.TOF	-205.71875	1.04248603569343e-33
DL238	Etoposide	250	q75.TOF	-148.21875	0.615354748540869
CB4856	Etoposide	0	q75.TOF	71.6875	1.04248603569343e-33
CB4856	Etoposide	250	q75.TOF	-193.8125	0.615354748540869
CB4856	Etoposide	500	q75.TOF	-287.0625	0.335380329410988
N2	Etoposide	0	q75.TOF	-225.116666666667	1.04248603569343e-33
N2	Etoposide	250	q75.TOF	-225.866666666667	0.615354748540869
DL238	Etoposide	0	q75.TOF	47.28125	1.04248603569343e-33
DL238	Etoposide	250	q75.TOF	-14.71875	0.615354748540869
DL238	Etoposide	500	q75.TOF	-188.71875	0.335380329410988
JU258	Etoposide	0	q75.TOF	-203.640625	1.04248603569343e-33
JU258	Etoposide	250	q75.TOF	-146.890625	0.615354748540869
DL238	Etoposide	0	q75.TOF	68.28125	1.04248603569343e-33
DL238	Etoposide	250	q75.TOF	-49.71875	0.615354748540869
DL238	Etoposide	500	q75.TOF	-163.46875	0.335380329410988
CB4856	Etoposide	0	q75.TOF	-280.3125	1.04248603569343e-33
CB4856	Etoposide	250	q75.TOF	-219.3125	0.615354748540869
JU258	Etoposide	0	q75.TOF	89.359375	1.04248603569343e-33
JU258	Etoposide	250	q75.TOF	-29.640625	0.615354748540869
JU258	Etoposide	500	q75.TOF	-209.140625	0.335380329410988
N2	Etoposide	0	q75.TOF	-258.866666666667	1.04248603569343e-33
N2	Etoposide	250	q75.TOF	-131.116666666667	0.615354748540869
JU258	Etoposide	0	q75.TOF	64.359375	1.04248603569343e-33
JU258	Etoposide	250	q75.TOF	-9.390625	0.615354748540869
JU258	Etoposide	500	q75.TOF	-162.140625	0.335380329410988
DL238	Etoposide	0	q75.TOF	-179.96875	1.04248603569343e-33
DL238	Etoposide	250	q75.TOF	-200.21875	0.615354748540869
N2	Etoposide	0	q75.TOF	79.1333333333333	1.04248603569343e-33
N2	Etoposide	250	q75.TOF	11.1333333333333	0.615354748540869
N2	Etoposide	500	q75.TOF	-192.616666666667	0.335380329410988
CB4856	Etoposide	0	q75.TOF	-285.3125	1.04248603569343e-33
CB4856	Etoposide	250	q75.TOF	-304.3125	0.615354748540869
N2	Teniposide	0	q75.TOF	-79.5	0
N2	Teniposide	31	q75.TOF	-91.75	0
N2	Teniposide	62	q75.TOF	-45.75	0
N2	Teniposide	125	q75.TOF	-126.5	0.7251069756842
N2	Teniposide	250	q75.TOF	-310.75	0.956718850518284
JU258	Teniposide	0	q75.TOF	-21.1875	0
JU258	Teniposide	31	q75.TOF	13.8125	0
JU258	Teniposide	62	q75.TOF	-19.6875	0
JU258	Teniposide	125	q75.TOF	-72.1875	0.7251069756842
JU258	Teniposide	250	q75.TOF	-278.1875	0.956718850518284
CB4856	Teniposide	0	q75.TOF	-4.5	0
CB4856	Teniposide	31	q75.TOF	-23	0
CB4856	Teniposide	62	q75.TOF	-46	0
CB4856	Teniposide	125	q75.TOF	-311.25	0.7251069756842
CB4856	Teniposide	250	q75.TOF	-330	0.956718850518284
DL238	Teniposide	0	q75.TOF	1.4375	0
DL238	Teniposide	31	q75.TOF	-45.3125	0
DL238	Teniposide	62	q75.TOF	-27.8125	0
DL238	Teniposide	125	q75.TOF	-42.8125	0.7251069756842
DL238	Teniposide	250	q75.TOF	-137.3125	0.956718850518284
CB4856	Teniposide	0	q75.TOF	23	0
CB4856	Teniposide	31	q75.TOF	51	0
CB4856	Teniposide	62	q75.TOF	-37.25	0
CB4856	Teniposide	125	q75.TOF	-316.75	0.7251069756842
CB4856	Teniposide	250	q75.TOF	-362.5	0.956718850518284
N2	Teniposide	0	q75.TOF	35.75	0
N2	Teniposide	31	q75.TOF	19.25	0
N2	Teniposide	62	q75.TOF	42.75	0
N2	Teniposide	125	q75.TOF	-153.5	0.7251069756842
N2	Teniposide	250	q75.TOF	-313.5	0.956718850518284
DL238	Teniposide	0	q75.TOF	-11.8125	0
DL238	Teniposide	31	q75.TOF	-39.3125	0
DL238	Teniposide	62	q75.TOF	-0.8125	0
DL238	Teniposide	125	q75.TOF	-51.8125	0.7251069756842
DL238	Teniposide	250	q75.TOF	-153.0625	0.956718850518284
JU258	Teniposide	0	q75.TOF	-22.9375	0
JU258	Teniposide	31	q75.TOF	-15.6875	0
JU258	Teniposide	62	q75.TOF	99.5625	0
JU258	Teniposide	125	q75.TOF	-91.6875	0.7251069756842
JU258	Teniposide	250	q75.TOF	-275.1875	0.956718850518284
DL238	Teniposide	0	q75.TOF	9.4375	0
DL238	Teniposide	31	q75.TOF	-39.8125	0
DL238	Teniposide	62	q75.TOF	-12.3125	0
DL238	Teniposide	125	q75.TOF	-64.5625	0.7251069756842
DL238	Teniposide	250	q75.TOF	-155.8125	0.956718850518284
CB4856	Teniposide	0	q75.TOF	-62.5	0
CB4856	Teniposide	31	q75.TOF	-6	0
CB4856	Teniposide	62	q75.TOF	-23	0
CB4856	Teniposide	125	q75.TOF	-266	0.7251069756842
CB4856	Teniposide	250	q75.TOF	-370.5	0.956718850518284
JU258	Teniposide	0	q75.TOF	7.3125	0
JU258	Teniposide	31	q75.TOF	6.0625	0
JU258	Teniposide	62	q75.TOF	-33.1875	0
JU258	Teniposide	125	q75.TOF	-295.1875	0.7251069756842
JU258	Teniposide	250	q75.TOF	-308.6875	0.956718850518284
N2	Teniposide	0	q75.TOF	4.25	0
N2	Teniposide	31	q75.TOF	-10.25	0
N2	Teniposide	62	q75.TOF	-1.5	0
N2	Teniposide	125	q75.TOF	-162	0.7251069756842
N2	Teniposide	250	q75.TOF	-297.5	0.956718850518284
JU258	Teniposide	0	q75.TOF	36.8125	0
JU258	Teniposide	31	q75.TOF	-15.6875	0
JU258	Teniposide	62	q75.TOF	-45.1875	0
JU258	Teniposide	125	q75.TOF	-76.6875	0.7251069756842
JU258	Teniposide	250	q75.TOF	-258.1875	0.956718850518284
DL238	Teniposide	0	q75.TOF	0.9375	0
DL238	Teniposide	31	q75.TOF	-26.8125	0
DL238	Teniposide	62	q75.TOF	-46.8125	0
DL238	Teniposide	125	q75.TOF	-39.8125	0.7251069756842
DL238	Teniposide	250	q75.TOF	-155.8125	0.956718850518284
N2	Teniposide	0	q75.TOF	39.5	0
N2	Teniposide	31	q75.TOF	2.25	0
N2	Teniposide	62	q75.TOF	-22.75	0
N2	Teniposide	125	q75.TOF	-225.25	0.7251069756842
N2	Teniposide	250	q75.TOF	-286.75	0.956718850518284
CB4856	Teniposide	0	q75.TOF	44	0
CB4856	Teniposide	31	q75.TOF	-104	0
CB4856	Teniposide	62	q75.TOF	-72.5	0
CB4856	Teniposide	125	q75.TOF	-278	0.7251069756842
CB4856	Teniposide	250	q75.TOF	-320.75	0.956718850518284
N2	XK469	0	q75.TOF	-117.854166666667	2.47066616794178e-32
N2	XK469	31	q75.TOF	-31.8541666666667	0.197419420480079
N2	XK469	125	q75.TOF	-100.854166666667	0
N2	XK469	250	q75.TOF	-94.8541666666667	0.166602813220112
JU258	XK469	0	q75.TOF	4.27272727272725	2.47066616794178e-32
JU258	XK469	31	q75.TOF	79.2727272727273	0.197419420480079
JU258	XK469	62	q75.TOF	11.7727272727273	0.0983273990636307
JU258	XK469	125	q75.TOF	49.7727272727273	0
JU258	XK469	250	q75.TOF	73.2727272727273	0.166602813220112
CB4856	XK469	0	q75.TOF	42.4375	2.47066616794178e-32
CB4856	XK469	31	q75.TOF	39.9375	0.197419420480079
CB4856	XK469	62	q75.TOF	43.6875	0.0983273990636307
CB4856	XK469	125	q75.TOF	-4.0625	0
CB4856	XK469	250	q75.TOF	-77.0625	0.166602813220112
DL238	XK469	0	q75.TOF	1.27083333333331	2.47066616794178e-32
DL238	XK469	31	q75.TOF	-8.72916666666669	0.197419420480079
DL238	XK469	62	q75.TOF	53.7708333333333	0.0983273990636307
DL238	XK469	125	q75.TOF	14.2708333333333	0
DL238	XK469	250	q75.TOF	-71.7291666666667	0.166602813220112
CB4856	XK469	0	q75.TOF	48.9375	2.47066616794178e-32
CB4856	XK469	31	q75.TOF	30.6875	0.197419420480079
CB4856	XK469	62	q75.TOF	33.9375	0.0983273990636307
CB4856	XK469	125	q75.TOF	30.9375	0
CB4856	XK469	250	q75.TOF	-52.0625	0.166602813220112
N2	XK469	0	q75.TOF	75.8958333333333	2.47066616794178e-32
N2	XK469	31	q75.TOF	62.3958333333333	0.197419420480079
N2	XK469	62	q75.TOF	35.8958333333333	0.0983273990636307
N2	XK469	125	q75.TOF	106.645833333333	0
N2	XK469	250	q75.TOF	58.6458333333333	0.166602813220112
DL238	XK469	0	q75.TOF	78.2708333333333	2.47066616794178e-32
DL238	XK469	31	q75.TOF	26.7708333333333	0.197419420480079
DL238	XK469	62	q75.TOF	44.2708333333333	0.0983273990636307
DL238	XK469	125	q75.TOF	54.2708333333333	0
DL238	XK469	250	q75.TOF	-20.7291666666667	0.166602813220112
JU258	XK469	31	q75.TOF	107.272727272727	0.197419420480079
JU258	XK469	62	q75.TOF	138.272727272727	0.0983273990636307
JU258	XK469	125	q75.TOF	60.5227272727273	0
JU258	XK469	250	q75.TOF	4.77272727272725	0.166602813220112
DL238	XK469	0	q75.TOF	21.2708333333333	2.47066616794178e-32
DL238	XK469	31	q75.TOF	39.7708333333333	0.197419420480079
DL238	XK469	62	q75.TOF	51.7708333333333	0.0983273990636307
DL238	XK469	125	q75.TOF	103.270833333333	0
DL238	XK469	250	q75.TOF	-22.7291666666667	0.166602813220112
CB4856	XK469	0	q75.TOF	-40.0625	2.47066616794178e-32
CB4856	XK469	31	q75.TOF	-29.0625	0.197419420480079
CB4856	XK469	62	q75.TOF	-85.5625	0.0983273990636307
CB4856	XK469	125	q75.TOF	-11.0625	0
CB4856	XK469	250	q75.TOF	-72.0625	0.166602813220112
JU258	XK469	0	q75.TOF	31.7727272727273	2.47066616794178e-32
JU258	XK469	31	q75.TOF	35.7727272727273	0.197419420480079
JU258	XK469	62	q75.TOF	50.7727272727273	0.0983273990636307
JU258	XK469	250	q75.TOF	30.7727272727273	0.166602813220112
N2	XK469	0	q75.TOF	64.6458333333333	2.47066616794178e-32
N2	XK469	31	q75.TOF	62.6458333333333	0.197419420480079
N2	XK469	62	q75.TOF	44.3958333333333	0.0983273990636307
N2	XK469	125	q75.TOF	84.3958333333333	0
N2	XK469	250	q75.TOF	11.8958333333333	0.166602813220112
JU258	XK469	0	q75.TOF	39.0227272727273	2.47066616794178e-32
JU258	XK469	31	q75.TOF	23.7727272727273	0.197419420480079
JU258	XK469	62	q75.TOF	65.0227272727273	0.0983273990636307
JU258	XK469	125	q75.TOF	3.02272727272725	0
JU258	XK469	250	q75.TOF	-2.47727272727275	0.166602813220112
DL238	XK469	0	q75.TOF	82.5208333333333	2.47066616794178e-32
DL238	XK469	31	q75.TOF	-35.2291666666667	0.197419420480079
DL238	XK469	62	q75.TOF	-14.7291666666667	0.0983273990636307
DL238	XK469	125	q75.TOF	-14.7291666666667	0
DL238	XK469	250	q75.TOF	-43.2291666666667	0.166602813220112
N2	XK469	0	q75.TOF	28.6458333333333	2.47066616794178e-32
N2	XK469	31	q75.TOF	25.3958333333333	0.197419420480079
N2	XK469	62	q75.TOF	32.3958333333333	0.0983273990636307
N2	XK469	125	q75.TOF	-5.10416666666669	0
N2	XK469	250	q75.TOF	-62.8541666666667	0.166602813220112
CB4856	XK469	0	q75.TOF	52.6875	2.47066616794178e-32
CB4856	XK469	31	q75.TOF	-73.5625	0.197419420480079
CB4856	XK469	62	q75.TOF	17.9375	0.0983273990636307
CB4856	XK469	125	q75.TOF	-32.5625	0
CB4856	XK469	250	q75.TOF	-1.0625	0.166602813220112
N2	XK469	0	q75.TOF	51.1458333333333	2.47066616794178e-32
N2	XK469	250	q75.TOF	-8.35416666666669	0.166602813220112
N2	XK469	500	q75.TOF	-133.604166666667	0.467529251418624
N2	XK469	1000	q75.TOF	-191.354166666667	0.899821825876178
JU258	XK469	0	q75.TOF	94.7727272727273	2.47066616794178e-32
JU258	XK469	250	q75.TOF	-5.97727272727275	0.166602813220112
JU258	XK469	500	q75.TOF	-81.7272727272727	0.467529251418624
JU258	XK469	1000	q75.TOF	-182.227272727273	0.899821825876178
CB4856	XK469	0	q75.TOF	28.9375	2.47066616794178e-32
CB4856	XK469	250	q75.TOF	-6.8125	0.166602813220112
CB4856	XK469	500	q75.TOF	-81.8125	0.467529251418624
CB4856	XK469	1000	q75.TOF	-332.3125	0.899821825876178
DL238	XK469	0	q75.TOF	-31.7291666666667	2.47066616794178e-32
DL238	XK469	250	q75.TOF	-75.9791666666667	0.166602813220112
DL238	XK469	500	q75.TOF	-202.729166666667	0.467529251418624
DL238	XK469	1000	q75.TOF	-232.229166666667	0.899821825876178
CB4856	XK469	0	q75.TOF	61.6875	2.47066616794178e-32
CB4856	XK469	250	q75.TOF	-44.0625	0.166602813220112
CB4856	XK469	500	q75.TOF	-197.0625	0.467529251418624
CB4856	XK469	1000	q75.TOF	-338.5625	0.899821825876178
N2	XK469	0	q75.TOF	85.1458333333333	2.47066616794178e-32
N2	XK469	250	q75.TOF	-127.854166666667	0.166602813220112
N2	XK469	500	q75.TOF	-235.854166666667	0.467529251418624
N2	XK469	1000	q75.TOF	-258.354166666667	0.899821825876178
DL238	XK469	0	q75.TOF	-5.72916666666669	2.47066616794178e-32
DL238	XK469	250	q75.TOF	15.7708333333333	0.166602813220112
DL238	XK469	500	q75.TOF	-56.7291666666667	0.467529251418624
DL238	XK469	1000	q75.TOF	-206.229166666667	0.899821825876178
JU258	XK469	0	q75.TOF	46.7727272727273	2.47066616794178e-32
JU258	XK469	250	q75.TOF	15.7727272727273	0.166602813220112
JU258	XK469	500	q75.TOF	-143.227272727273	0.467529251418624
JU258	XK469	1000	q75.TOF	-126.227272727273	0.899821825876178
DL238	XK469	0	q75.TOF	27.5208333333333	2.47066616794178e-32
DL238	XK469	250	q75.TOF	-21.9791666666667	0.166602813220112
DL238	XK469	500	q75.TOF	-43.2291666666667	0.467529251418624
DL238	XK469	1000	q75.TOF	-203.979166666667	0.899821825876178
CB4856	XK469	0	q75.TOF	-31.0625	2.47066616794178e-32
CB4856	XK469	250	q75.TOF	-259.5625	0.166602813220112
CB4856	XK469	500	q75.TOF	-337.3125	0.467529251418624
CB4856	XK469	1000	q75.TOF	-349.3125	0.899821825876178
JU258	XK469	0	q75.TOF	-65.7272727272727	2.47066616794178e-32
JU258	XK469	250	q75.TOF	-23.4772727272727	0.166602813220112
JU258	XK469	500	q75.TOF	-9.72727272727275	0.467529251418624
JU258	XK469	1000	q75.TOF	-205.727272727273	0.899821825876178
N2	XK469	0	q75.TOF	23.1458333333333	2.47066616794178e-32
N2	XK469	250	q75.TOF	-69.8541666666667	0.166602813220112
N2	XK469	500	q75.TOF	-254.104166666667	0.467529251418624
N2	XK469	1000	q75.TOF	-240.854166666667	0.899821825876178
JU258	XK469	0	q75.TOF	-5.72727272727275	2.47066616794178e-32
JU258	XK469	250	q75.TOF	-24.2272727272727	0.166602813220112
JU258	XK469	500	q75.TOF	-99.7272727272727	0.467529251418624
JU258	XK469	1000	q75.TOF	-149.727272727273	0.899821825876178
DL238	XK469	0	q75.TOF	-31.7291666666667	2.47066616794178e-32
DL238	XK469	250	q75.TOF	-54.2291666666667	0.166602813220112
DL238	XK469	500	q75.TOF	-196.229166666667	0.467529251418624
DL238	XK469	1000	q75.TOF	-207.229166666667	0.899821825876178
N2	XK469	0	q75.TOF	77.6458333333333	2.47066616794178e-32
N2	XK469	250	q75.TOF	-4.60416666666669	0.166602813220112
N2	XK469	500	q75.TOF	-149.854166666667	0.467529251418624
N2	XK469	1000	q75.TOF	-193.104166666667	0.899821825876178
CB4856	XK469	0	q75.TOF	-48.8125	2.47066616794178e-32
CB4856	XK469	250	q75.TOF	-120.0625	0.166602813220112
CB4856	XK469	500	q75.TOF	-333.0625	0.467529251418624
CB4856	XK469	1000	q75.TOF	-331.3125	0.899821825876178
