# Supplementary material for: Natural variation in a single amino acid substitution underlies physiological responses to topoisomerase II poisons
Source: PLoS Genet. 2017 Jul 12;13(7):e1006891. doi: 10.1371/journal.pgen.1006891 (PMC5529024; doi:10.1371/journal.pgen.1006891)
Supplement: S3 Table — Processed linkage mapping LOD scores at markers across the genome for median animal length in the presence of etoposide. (CSV) [file pgen.1006891.s014.csv]

marker	chr	pos	trait	lod	threshold	iteration	var_exp	eff_size	ci_l_marker	ci_l_pos	ci_r_marker	ci_r_pos
CE1-105	I	39041	etoposide.median.TOF	0.0481185821552076	4.61	1	NA	NA	NA	NA	NA	NA
UCE1-501	I	55881	etoposide.median.TOF	0.0481185821552076	4.61	1	NA	NA	NA	NA	NA	NA
CE1-1	I	134126	etoposide.median.TOF	0.0481185821552076	4.61	1	NA	NA	NA	NA	NA	NA
UCE1-515	I	183575	etoposide.median.TOF	0.0481185821552076	4.61	1	NA	NA	NA	NA	NA	NA
UCE1-526	I	303835	etoposide.median.TOF	0.0481185821552076	4.61	1	NA	NA	NA	NA	NA	NA
CE1-106	I	470143	etoposide.median.TOF	0.013040437260391	4.61	1	NA	NA	NA	NA	NA	NA
UCE1-542	I	491763	etoposide.median.TOF	0.013040437260391	4.61	1	NA	NA	NA	NA	NA	NA
CE1-107	I	562689	etoposide.median.TOF	0.013040437260391	4.61	1	NA	NA	NA	NA	NA	NA
UCE1-557	I	637474	etoposide.median.TOF	0.0342990443156112	4.61	1	NA	NA	NA	NA	NA	NA
UCE1-574	I	796692	etoposide.median.TOF	0.0195026650183451	4.61	1	NA	NA	NA	NA	NA	NA
CE1-27	I	825026	etoposide.median.TOF	0.0284481905823306	4.61	1	NA	NA	NA	NA	NA	NA
CE1-159	I	884389	etoposide.median.TOF	0.0657635058888278	4.61	1	NA	NA	NA	NA	NA	NA
CE1-101	I	984038	etoposide.median.TOF	0.0538863994735703	4.61	1	NA	NA	NA	NA	NA	NA
CE1-244	I	990149	etoposide.median.TOF	0.0538863994735703	4.61	1	NA	NA	NA	NA	NA	NA
CE1-102	I	1079163	etoposide.median.TOF	0.237857122696598	4.61	1	NA	NA	NA	NA	NA	NA
CE1-103	I	1130936	etoposide.median.TOF	0.134156775397375	4.61	1	NA	NA	NA	NA	NA	NA
CE1-249	I	1265968	etoposide.median.TOF	0.13589347358923	4.61	1	NA	NA	NA	NA	NA	NA
CE1-104	I	1272590	etoposide.median.TOF	0.13589347358923	4.61	1	NA	NA	NA	NA	NA	NA
CE1-250	I	1433303	etoposide.median.TOF	0.190824918994537	4.61	1	NA	NA	NA	NA	NA	NA
CE1-237	I	1451409	etoposide.median.TOF	0.133581396652506	4.61	1	NA	NA	NA	NA	NA	NA
CE1-108	I	1452096	etoposide.median.TOF	0.133581396652506	4.61	1	NA	NA	NA	NA	NA	NA
CE1-252	I	1563140	etoposide.median.TOF	0.243243070836318	4.61	1	NA	NA	NA	NA	NA	NA
CE1-172	I	1644596	etoposide.median.TOF	0.162432963789953	4.61	1	NA	NA	NA	NA	NA	NA
UCE1-610	I	1644910	etoposide.median.TOF	0.162432963789953	4.61	1	NA	NA	NA	NA	NA	NA
UCE1-616	I	1661176	etoposide.median.TOF	0.192769036210178	4.61	1	NA	NA	NA	NA	NA	NA
UCE1-620	I	1823873	etoposide.median.TOF	0.173498045673595	4.61	1	NA	NA	NA	NA	NA	NA
UCE1-624	I	2068166	etoposide.median.TOF	0.219829719263047	4.61	1	NA	NA	NA	NA	NA	NA
UCE1-628	I	2162879	etoposide.median.TOF	1.02305482252261	4.61	1	NA	NA	NA	NA	NA	NA
CE1-242	I	2310074	etoposide.median.TOF	0.516490561732505	4.61	1	NA	NA	NA	NA	NA	NA
CE1-240	I	2318112	etoposide.median.TOF	0.516490561732505	4.61	1	NA	NA	NA	NA	NA	NA
CE1-238	I	2318439	etoposide.median.TOF	0.516490561732505	4.61	1	NA	NA	NA	NA	NA	NA
CE1-253	I	2448168	etoposide.median.TOF	0.386691223575485	4.61	1	NA	NA	NA	NA	NA	NA
UCE1-652	I	2448380	etoposide.median.TOF	0.386691223575485	4.61	1	NA	NA	NA	NA	NA	NA
UCE1-667	I	2538741	etoposide.median.TOF	1.30238913309092	4.61	1	NA	NA	NA	NA	NA	NA
UCE1-682	I	2590695	etoposide.median.TOF	1.01443268926543	4.61	1	NA	NA	NA	NA	NA	NA
UCE1-686	I	2653235	etoposide.median.TOF	1.03363422424064	4.61	1	NA	NA	NA	NA	NA	NA
UCE1-694	I	2751594	etoposide.median.TOF	0.616978155966503	4.61	1	NA	NA	NA	NA	NA	NA
UCE1-746	I	2837731	etoposide.median.TOF	0.466249961761679	4.61	1	NA	NA	NA	NA	NA	NA
CE1-152	I	2852466	etoposide.median.TOF	0.513390169415896	4.61	1	NA	NA	NA	NA	NA	NA
CE1-110	I	2949030	etoposide.median.TOF	0.393589218006245	4.61	1	NA	NA	NA	NA	NA	NA
CE1-131	I	3100226	etoposide.median.TOF	0.341270173773085	4.61	1	NA	NA	NA	NA	NA	NA
CE1-2	I	3123825	etoposide.median.TOF	0.402681981141167	4.61	1	NA	NA	NA	NA	NA	NA
CE1-132	I	3180958	etoposide.median.TOF	0.666544939651406	4.61	1	NA	NA	NA	NA	NA	NA
UCE1-762	I	3260998	etoposide.median.TOF	0.463278078172009	4.61	1	NA	NA	NA	NA	NA	NA
CE1-161	I	3273271	etoposide.median.TOF	0.463278078172009	4.61	1	NA	NA	NA	NA	NA	NA
CE1-133	I	3368660	etoposide.median.TOF	0.541762489111313	4.61	1	NA	NA	NA	NA	NA	NA
UCE1-772	I	3433602	etoposide.median.TOF	0.522535189208171	4.61	1	NA	NA	NA	NA	NA	NA
CE1-134	I	3445312	etoposide.median.TOF	0.522535189208171	4.61	1	NA	NA	NA	NA	NA	NA
CE1-135	I	3502473	etoposide.median.TOF	0.620816737442252	4.61	1	NA	NA	NA	NA	NA	NA
UCE1-777	I	3560132	etoposide.median.TOF	0.614778299073948	4.61	1	NA	NA	NA	NA	NA	NA
CE1-136	I	3573191	etoposide.median.TOF	0.443981831995634	4.61	1	NA	NA	NA	NA	NA	NA
CE1-254	I	3674998	etoposide.median.TOF	0.278691481762108	4.61	1	NA	NA	NA	NA	NA	NA
UCE1-789	I	3684806	etoposide.median.TOF	0.214042628025432	4.61	1	NA	NA	NA	NA	NA	NA
CE1-150	I	3806107	etoposide.median.TOF	0.351352260790937	4.61	1	NA	NA	NA	NA	NA	NA
UCE1-796	I	3871122	etoposide.median.TOF	0.12415953415638	4.61	1	NA	NA	NA	NA	NA	NA
UCE1-797	I	3890033	etoposide.median.TOF	0.123316536276143	4.61	1	NA	NA	NA	NA	NA	NA
CE1-137	I	3989629	etoposide.median.TOF	0.115330219720373	4.61	1	NA	NA	NA	NA	NA	NA
CE1-146	I	4078433	etoposide.median.TOF	0.0681559200768888	4.61	1	NA	NA	NA	NA	NA	NA
CE1-138	I	4175487	etoposide.median.TOF	0.0581461300935482	4.61	1	NA	NA	NA	NA	NA	NA
CE1-122	I	4237066	etoposide.median.TOF	0.00107801605061198	4.61	1	NA	NA	NA	NA	NA	NA
CE1-123	I	4338252	etoposide.median.TOF	0.0435153237986058	4.61	1	NA	NA	NA	NA	NA	NA
UCE1-829	I	4436682	etoposide.median.TOF	0.0434076693076125	4.61	1	NA	NA	NA	NA	NA	NA
UCE1-835	I	4516442	etoposide.median.TOF	0.126464288533142	4.61	1	NA	NA	NA	NA	NA	NA
CE1-124	I	4533146	etoposide.median.TOF	0.165150540908715	4.61	1	NA	NA	NA	NA	NA	NA
CE1-228	I	4590527	etoposide.median.TOF	0.253725151896446	4.61	1	NA	NA	NA	NA	NA	NA
UCE1-848	I	4651938	etoposide.median.TOF	0.257348654714653	4.61	1	NA	NA	NA	NA	NA	NA
UCE1-855	I	4696914	etoposide.median.TOF	0.163198944861447	4.61	1	NA	NA	NA	NA	NA	NA
CE1-125	I	4845514	etoposide.median.TOF	0.259422825611389	4.61	1	NA	NA	NA	NA	NA	NA
UCE1-863	I	4976879	etoposide.median.TOF	0.240887471263371	4.61	1	NA	NA	NA	NA	NA	NA
UCE1-864	I	4977200	etoposide.median.TOF	0.216487239577175	4.61	1	NA	NA	NA	NA	NA	NA
UCE1-869	I	5052407	etoposide.median.TOF	0.217271802285835	4.61	1	NA	NA	NA	NA	NA	NA
CE1-151	I	5083458	etoposide.median.TOF	0.211316002360293	4.61	1	NA	NA	NA	NA	NA	NA
UCE1-871	I	5196015	etoposide.median.TOF	0.211849116609439	4.61	1	NA	NA	NA	NA	NA	NA
UCE1-875	I	5428703	etoposide.median.TOF	0.369931170285294	4.61	1	NA	NA	NA	NA	NA	NA
CE1-256	I	5521984	etoposide.median.TOF	0.310164677088285	4.61	1	NA	NA	NA	NA	NA	NA
CE1-127	I	5626781	etoposide.median.TOF	0.297655109899731	4.61	1	NA	NA	NA	NA	NA	NA
UCE1-887	I	5683303	etoposide.median.TOF	0.297655109899731	4.61	1	NA	NA	NA	NA	NA	NA
CE1-128	I	5715297	etoposide.median.TOF	0.325835357587179	4.61	1	NA	NA	NA	NA	NA	NA
CE1-19	I	5756860	etoposide.median.TOF	0.325835357587179	4.61	1	NA	NA	NA	NA	NA	NA
CE1-130	I	5885306	etoposide.median.TOF	0.325835357587179	4.61	1	NA	NA	NA	NA	NA	NA
CE1-163	I	6070814	etoposide.median.TOF	0.251432533642267	4.61	1	NA	NA	NA	NA	NA	NA
CE1-145	I	6166275	etoposide.median.TOF	0.251432533642267	4.61	1	NA	NA	NA	NA	NA	NA
CE1-173	I	6256994	etoposide.median.TOF	0.251432533642267	4.61	1	NA	NA	NA	NA	NA	NA
CE1-112	I	6351803	etoposide.median.TOF	0.251432533642267	4.61	1	NA	NA	NA	NA	NA	NA
UCE1-906	I	6385320	etoposide.median.TOF	0.251432533642267	4.61	1	NA	NA	NA	NA	NA	NA
CE1-144	I	6593042	etoposide.median.TOF	0.291893704763616	4.61	1	NA	NA	NA	NA	NA	NA
CE1-113	I	6651082	etoposide.median.TOF	0.290535269179066	4.61	1	NA	NA	NA	NA	NA	NA
CE1-257	I	6724980	etoposide.median.TOF	0.184926683363638	4.61	1	NA	NA	NA	NA	NA	NA
CE1-171	I	6795673	etoposide.median.TOF	0.506570252458725	4.61	1	NA	NA	NA	NA	NA	NA
CE1-165	I	7057032	etoposide.median.TOF	0.68568551293135	4.61	1	NA	NA	NA	NA	NA	NA
CE1-114	I	7118752	etoposide.median.TOF	0.68568551293135	4.61	1	NA	NA	NA	NA	NA	NA
UCE1-924	I	7254665	etoposide.median.TOF	0.387453247439895	4.61	1	NA	NA	NA	NA	NA	NA
CE1-166	I	7273652	etoposide.median.TOF	0.387453247439895	4.61	1	NA	NA	NA	NA	NA	NA
CE1-28	I	7410355	etoposide.median.TOF	0.398940477315757	4.61	1	NA	NA	NA	NA	NA	NA
CE1-115	I	7436829	etoposide.median.TOF	0.519396745651425	4.61	1	NA	NA	NA	NA	NA	NA
UCE1-927	I	7478907	etoposide.median.TOF	0.658987230313089	4.61	1	NA	NA	NA	NA	NA	NA
CE1-160	I	7492498	etoposide.median.TOF	0.658987230313089	4.61	1	NA	NA	NA	NA	NA	NA
CE1-116	I	7581805	etoposide.median.TOF	0.658987230313089	4.61	1	NA	NA	NA	NA	NA	NA
UCE1-935	I	7628157	etoposide.median.TOF	0.538694688254735	4.61	1	NA	NA	NA	NA	NA	NA
CE1-117	I	7677536	etoposide.median.TOF	0.538694688254735	4.61	1	NA	NA	NA	NA	NA	NA
UCE1-941	I	7759537	etoposide.median.TOF	0.538694688254735	4.61	1	NA	NA	NA	NA	NA	NA
CE1-118	I	7833563	etoposide.median.TOF	0.743028589583833	4.61	1	NA	NA	NA	NA	NA	NA
CE1-24	I	7886023	etoposide.median.TOF	0.377218095591757	4.61	1	NA	NA	NA	NA	NA	NA
CE1-149	I	7899299	etoposide.median.TOF	0.447449014476632	4.61	1	NA	NA	NA	NA	NA	NA
CE1-233	I	7916198	etoposide.median.TOF	0.377218095591757	4.61	1	NA	NA	NA	NA	NA	NA
CE1-232	I	7917218	etoposide.median.TOF	0.377218095591757	4.61	1	NA	NA	NA	NA	NA	NA
CE1-231	I	7918001	etoposide.median.TOF	0.377218095591757	4.61	1	NA	NA	NA	NA	NA	NA
CE1-234	I	7934585	etoposide.median.TOF	0.406055759781038	4.61	1	NA	NA	NA	NA	NA	NA
CE1-236	I	7937798	etoposide.median.TOF	0.406055759781038	4.61	1	NA	NA	NA	NA	NA	NA
CE1-235	I	7938296	etoposide.median.TOF	0.406055759781038	4.61	1	NA	NA	NA	NA	NA	NA
CE1-119	I	7997352	etoposide.median.TOF	0.312631720789574	4.61	1	NA	NA	NA	NA	NA	NA
UCE1-955	I	8069196	etoposide.median.TOF	0.350841698149134	4.61	1	NA	NA	NA	NA	NA	NA
CE1-120	I	8083413	etoposide.median.TOF	0.350841698149134	4.61	1	NA	NA	NA	NA	NA	NA
CE1-153	I	8158564	etoposide.median.TOF	0.350841698149134	4.61	1	NA	NA	NA	NA	NA	NA
UCE1-967	I	8203505	etoposide.median.TOF	0.350841698149134	4.61	1	NA	NA	NA	NA	NA	NA
CE1-17	I	8278637	etoposide.median.TOF	0.270870582667046	4.61	1	NA	NA	NA	NA	NA	NA
CE1-170	I	8292948	etoposide.median.TOF	0.270870582667046	4.61	1	NA	NA	NA	NA	NA	NA
CE1-139	I	8361431	etoposide.median.TOF	0.261630733470897	4.61	1	NA	NA	NA	NA	NA	NA
UCE1-972	I	8455570	etoposide.median.TOF	0.261630733470897	4.61	1	NA	NA	NA	NA	NA	NA
UCE1-977	I	8540004	etoposide.median.TOF	0.212101551550041	4.61	1	NA	NA	NA	NA	NA	NA
CE1-154	I	8550716	etoposide.median.TOF	0.212101551550041	4.61	1	NA	NA	NA	NA	NA	NA
CE1-158	I	8642739	etoposide.median.TOF	0.212101551550041	4.61	1	NA	NA	NA	NA	NA	NA
CE1-21	I	8646304	etoposide.median.TOF	0.212101551550041	4.61	1	NA	NA	NA	NA	NA	NA
UCE1-987	I	8730375	etoposide.median.TOF	0.212101551550041	4.61	1	NA	NA	NA	NA	NA	NA
CE1-157	I	8828155	etoposide.median.TOF	0.1538330759799	4.61	1	NA	NA	NA	NA	NA	NA
UCE1-997	I	8842911	etoposide.median.TOF	0.1538330759799	4.61	1	NA	NA	NA	NA	NA	NA
CE1-162	I	8920670	etoposide.median.TOF	0.117163097672379	4.61	1	NA	NA	NA	NA	NA	NA
CE1-140	I	9026464	etoposide.median.TOF	0.117163097672379	4.61	1	NA	NA	NA	NA	NA	NA
UCE1-1010	I	9101085	etoposide.median.TOF	0.0992932487795758	4.61	1	NA	NA	NA	NA	NA	NA
UCE1-1013	I	9126239	etoposide.median.TOF	0.0992932487795758	4.61	1	NA	NA	NA	NA	NA	NA
CE1-141	I	9190202	etoposide.median.TOF	0.111604272522391	4.61	1	NA	NA	NA	NA	NA	NA
CE1-142	I	9279944	etoposide.median.TOF	0.105605994946185	4.61	1	NA	NA	NA	NA	NA	NA
CE1-143	I	9372163	etoposide.median.TOF	0.135194615532057	4.61	1	NA	NA	NA	NA	NA	NA
CE1-176	I	9471290	etoposide.median.TOF	0.0785811891454997	4.61	1	NA	NA	NA	NA	NA	NA
CE1-177	I	9561574	etoposide.median.TOF	0.0905681761456879	4.61	1	NA	NA	NA	NA	NA	NA
CE1-8	I	9603896	etoposide.median.TOF	0.0905681761456879	4.61	1	NA	NA	NA	NA	NA	NA
UCE1-1038	I	9657799	etoposide.median.TOF	0.0905681761456879	4.61	1	NA	NA	NA	NA	NA	NA
CE1-179	I	9743549	etoposide.median.TOF	0.152631693362896	4.61	1	NA	NA	NA	NA	NA	NA
CE1-20	I	9759703	etoposide.median.TOF	0.152631693362896	4.61	1	NA	NA	NA	NA	NA	NA
CE1-180	I	9838710	etoposide.median.TOF	0.176359657604275	4.61	1	NA	NA	NA	NA	NA	NA
UCE1-1050	I	9882159	etoposide.median.TOF	0.176359657604275	4.61	1	NA	NA	NA	NA	NA	NA
CE1-181	I	9899728	etoposide.median.TOF	0.221361127773495	4.61	1	NA	NA	NA	NA	NA	NA
CE1-182	I	9958073	etoposide.median.TOF	0.232666409116894	4.61	1	NA	NA	NA	NA	NA	NA
CE1-183	I	10069741	etoposide.median.TOF	0.251415053257357	4.61	1	NA	NA	NA	NA	NA	NA
CE1-184	I	10163992	etoposide.median.TOF	0.217541220016833	4.61	1	NA	NA	NA	NA	NA	NA
CE1-3	I	10170689	etoposide.median.TOF	0.234704535347182	4.61	1	NA	NA	NA	NA	NA	NA
CE1-14	I	10238046	etoposide.median.TOF	0.259644312733586	4.61	1	NA	NA	NA	NA	NA	NA
UCE1-1068	I	10331101	etoposide.median.TOF	0.376238801369883	4.61	1	NA	NA	NA	NA	NA	NA
CE1-185	I	10366104	etoposide.median.TOF	0.340421484169074	4.61	1	NA	NA	NA	NA	NA	NA
UCE1-1075	I	10427208	etoposide.median.TOF	0.365216274754965	4.61	1	NA	NA	NA	NA	NA	NA
CE1-187	I	10533236	etoposide.median.TOF	0.246469397186544	4.61	1	NA	NA	NA	NA	NA	NA
UCE1-1079	I	10535281	etoposide.median.TOF	0.246469397186544	4.61	1	NA	NA	NA	NA	NA	NA
CE1-188	I	10614690	etoposide.median.TOF	0.175708429660743	4.61	1	NA	NA	NA	NA	NA	NA
CE1-247	I	10722158	etoposide.median.TOF	0.0854366680824915	4.61	1	NA	NA	NA	NA	NA	NA
UCE1-1091	I	10722400	etoposide.median.TOF	0.0854366680824915	4.61	1	NA	NA	NA	NA	NA	NA
CE1-190	I	10793142	etoposide.median.TOF	0.00579683114163884	4.61	1	NA	NA	NA	NA	NA	NA
CE1-191	I	10924244	etoposide.median.TOF	0.0221409183940929	4.61	1	NA	NA	NA	NA	NA	NA
CE1-192	I	11077240	etoposide.median.TOF	0.0258421192262693	4.61	1	NA	NA	NA	NA	NA	NA
UCE1-1139	I	11133785	etoposide.median.TOF	0.0918642704752757	4.61	1	NA	NA	NA	NA	NA	NA
CE1-194	I	11263149	etoposide.median.TOF	0.087172511212795	4.61	1	NA	NA	NA	NA	NA	NA
CE1-26	I	11283523	etoposide.median.TOF	0.087172511212795	4.61	1	NA	NA	NA	NA	NA	NA
CE1-195	I	11330012	etoposide.median.TOF	0.116835208069822	4.61	1	NA	NA	NA	NA	NA	NA
CE1-196	I	11415252	etoposide.median.TOF	0.35348019206288	4.61	1	NA	NA	NA	NA	NA	NA
CE1-197	I	11494140	etoposide.median.TOF	0.473603872200018	4.61	1	NA	NA	NA	NA	NA	NA
UCE1-1167	I	11600964	etoposide.median.TOF	0.103179731728896	4.61	1	NA	NA	NA	NA	NA	NA
CE1-199	I	11648488	etoposide.median.TOF	0.120349477044305	4.61	1	NA	NA	NA	NA	NA	NA
UCE1-1174	I	11648672	etoposide.median.TOF	0.120349477044305	4.61	1	NA	NA	NA	NA	NA	NA
UCE1-1186	I	11722293	etoposide.median.TOF	0.118365559969276	4.61	1	NA	NA	NA	NA	NA	NA
CE1-200	I	11737892	etoposide.median.TOF	0.145091321113628	4.61	1	NA	NA	NA	NA	NA	NA
CE1-201	I	11805363	etoposide.median.TOF	0.142567237444322	4.61	1	NA	NA	NA	NA	NA	NA
CE1-202	I	11875873	etoposide.median.TOF	0.0684220452564401	4.61	1	NA	NA	NA	NA	NA	NA
UCE1-1206	I	11912204	etoposide.median.TOF	0.0684220452564401	4.61	1	NA	NA	NA	NA	NA	NA
CE1-203	I	11956752	etoposide.median.TOF	0.0560909947948419	4.61	1	NA	NA	NA	NA	NA	NA
UCE1-1215	I	12080473	etoposide.median.TOF	0.390781269824115	4.61	1	NA	NA	NA	NA	NA	NA
UCE1-1253	I	12166168	etoposide.median.TOF	0.326020975118004	4.61	1	NA	NA	NA	NA	NA	NA
UCE1-1260	I	12205651	etoposide.median.TOF	0.426966503817373	4.61	1	NA	NA	NA	NA	NA	NA
UCE1-1284	I	12334129	etoposide.median.TOF	0.269516027236933	4.61	1	NA	NA	NA	NA	NA	NA
CE1-18	I	12365039	etoposide.median.TOF	0.360680941011179	4.61	1	NA	NA	NA	NA	NA	NA
CE1-7	I	12433096	etoposide.median.TOF	0.413427380373096	4.61	1	NA	NA	NA	NA	NA	NA
UCE1-1308	I	12456612	etoposide.median.TOF	0.413427380373096	4.61	1	NA	NA	NA	NA	NA	NA
UCE1-1312	I	12498918	etoposide.median.TOF	0.391268661810194	4.61	1	NA	NA	NA	NA	NA	NA
CE1-207	I	12567424	etoposide.median.TOF	0.378234813952867	4.61	1	NA	NA	NA	NA	NA	NA
UCE1-1333	I	12612109	etoposide.median.TOF	0.0558775911397904	4.61	1	NA	NA	NA	NA	NA	NA
CE1-208	I	12654702	etoposide.median.TOF	0.0754523509538445	4.61	1	NA	NA	NA	NA	NA	NA
UCE1-1352	I	12655003	etoposide.median.TOF	0.0754523509538445	4.61	1	NA	NA	NA	NA	NA	NA
UCE1-1361	I	12729824	etoposide.median.TOF	0.0165757302676688	4.61	1	NA	NA	NA	NA	NA	NA
CE1-209	I	12738906	etoposide.median.TOF	0.000891250441045455	4.61	1	NA	NA	NA	NA	NA	NA
UCE1-1389	I	12873388	etoposide.median.TOF	0.162218741563717	4.61	1	NA	NA	NA	NA	NA	NA
CE1-210	I	12936946	etoposide.median.TOF	0.535251031686213	4.61	1	NA	NA	NA	NA	NA	NA
UCE1-1392	I	12967087	etoposide.median.TOF	0.477276826853823	4.61	1	NA	NA	NA	NA	NA	NA
UCE1-1400	I	13140506	etoposide.median.TOF	1.5788489119203	4.61	1	NA	NA	NA	NA	NA	NA
UCE1-1415	I	13219648	etoposide.median.TOF	1.56875166152633	4.61	1	NA	NA	NA	NA	NA	NA
CE1-213	I	13294213	etoposide.median.TOF	1.39556719238391	4.61	1	NA	NA	NA	NA	NA	NA
UCE1-1426	I	13375914	etoposide.median.TOF	1.0051447694623	4.61	1	NA	NA	NA	NA	NA	NA
UCE1-1433	I	13424265	etoposide.median.TOF	1.1700865192441	4.61	1	NA	NA	NA	NA	NA	NA
UCE1-1448	I	13713134	etoposide.median.TOF	0.643152039625524	4.61	1	NA	NA	NA	NA	NA	NA
CE1-10	I	13727565	etoposide.median.TOF	0.643152039625524	4.61	1	NA	NA	NA	NA	NA	NA
CE1-217	I	13845130	etoposide.median.TOF	0.511017009541295	4.61	1	NA	NA	NA	NA	NA	NA
CE1-248	I	13850057	etoposide.median.TOF	0.511017009541295	4.61	1	NA	NA	NA	NA	NA	NA
CE1-218	I	13938775	etoposide.median.TOF	0.488510675232024	4.61	1	NA	NA	NA	NA	NA	NA
CE1-219	I	14026319	etoposide.median.TOF	0.433667009585299	4.61	1	NA	NA	NA	NA	NA	NA
CE1-220	I	14113178	etoposide.median.TOF	0.291435305494655	4.61	1	NA	NA	NA	NA	NA	NA
UCE1-1512	I	14155589	etoposide.median.TOF	0.239955589917935	4.61	1	NA	NA	NA	NA	NA	NA
CE1-221	I	14189381	etoposide.median.TOF	0.157424218231356	4.61	1	NA	NA	NA	NA	NA	NA
UCE1-1518	I	14266541	etoposide.median.TOF	0.283445250972223	4.61	1	NA	NA	NA	NA	NA	NA
CE1-222	I	14267225	etoposide.median.TOF	0.283445250972223	4.61	1	NA	NA	NA	NA	NA	NA
CE1-258	I	14307038	etoposide.median.TOF	0.283445250972223	4.61	1	NA	NA	NA	NA	NA	NA
UCE1-1540	I	14325188	etoposide.median.TOF	0.206244355225525	4.61	1	NA	NA	NA	NA	NA	NA
CE1-223	I	14444012	etoposide.median.TOF	0.337854477151111	4.61	1	NA	NA	NA	NA	NA	NA
UCE1-1555	I	14535072	etoposide.median.TOF	0.03666320629265	4.61	1	NA	NA	NA	NA	NA	NA
UCE1-1557	I	14576690	etoposide.median.TOF	0.0250218060467913	4.61	1	NA	NA	NA	NA	NA	NA
UCE1-1565	I	14638558	etoposide.median.TOF	0.0393046002320942	4.61	1	NA	NA	NA	NA	NA	NA
CE1-225	I	14737603	etoposide.median.TOF	0.0657824368333564	4.61	1	NA	NA	NA	NA	NA	NA
UCE1-1573	I	14768030	etoposide.median.TOF	0.010501185047396	4.61	1	NA	NA	NA	NA	NA	NA
CE1-11	I	14845874	etoposide.median.TOF	0.0937705663883581	4.61	1	NA	NA	NA	NA	NA	NA
CE1-227	I	14904802	etoposide.median.TOF	0.12082842999678	4.61	1	NA	NA	NA	NA	NA	NA
UCE1-1602	I	14910551	etoposide.median.TOF	0.12082842999678	4.61	1	NA	NA	NA	NA	NA	NA
UCE1-1612	I	15010607	etoposide.median.TOF	0.0402893101289934	4.61	1	NA	NA	NA	NA	NA	NA
UCE2-503	II	65038	etoposide.median.TOF	0.052747253417525	4.61	1	NA	NA	NA	NA	NA	NA
CE2-225	II	180755	etoposide.median.TOF	0.052747253417525	4.61	1	NA	NA	NA	NA	NA	NA
UCE2-508	II	193948	etoposide.median.TOF	0.052747253417525	4.61	1	NA	NA	NA	NA	NA	NA
CE2-229	II	417416	etoposide.median.TOF	0.00150821415628682	4.61	1	NA	NA	NA	NA	NA	NA
UCE2-522	II	426625	etoposide.median.TOF	0.000383995057321393	4.61	1	NA	NA	NA	NA	NA	NA
UCE2-525	II	441358	etoposide.median.TOF	0.00150821415628682	4.61	1	NA	NA	NA	NA	NA	NA
UCE2-528	II	505542	etoposide.median.TOF	0.000139451201112897	4.61	1	NA	NA	NA	NA	NA	NA
CE2-102	II	534283	etoposide.median.TOF	0.000139451201112897	4.61	1	NA	NA	NA	NA	NA	NA
CE2-32	II	661216	etoposide.median.TOF	0.0127819067204377	4.61	1	NA	NA	NA	NA	NA	NA
CE2-239	II	762234	etoposide.median.TOF	0.0483238849442107	4.61	1	NA	NA	NA	NA	NA	NA
UCE2-545	II	828258	etoposide.median.TOF	0.0633558799476271	4.61	1	NA	NA	NA	NA	NA	NA
CE2-104	II	866657	etoposide.median.TOF	0.0958100473119926	4.61	1	NA	NA	NA	NA	NA	NA
UCE2-554	II	880737	etoposide.median.TOF	0.0679014381369359	4.61	1	NA	NA	NA	NA	NA	NA
UCE2-590	II	960271	etoposide.median.TOF	0.112232034359644	4.61	1	NA	NA	NA	NA	NA	NA
CE2-105	II	962511	etoposide.median.TOF	0.143729163059848	4.61	1	NA	NA	NA	NA	NA	NA
UCE2-653	II	1043218	etoposide.median.TOF	0.0971272371209691	4.61	1	NA	NA	NA	NA	NA	NA
UCE2-702	II	1156980	etoposide.median.TOF	0.069050194607995	4.61	1	NA	NA	NA	NA	NA	NA
UCE2-705	II	1158964	etoposide.median.TOF	0.0749538909830526	4.61	1	NA	NA	NA	NA	NA	NA
UCE2-728	II	1228803	etoposide.median.TOF	0.032927350716172	4.61	1	NA	NA	NA	NA	NA	NA
UCE2-742	II	1284033	etoposide.median.TOF	0.0441258009561866	4.61	1	NA	NA	NA	NA	NA	NA
CE2-108	II	1407379	etoposide.median.TOF	0.0284709334677383	4.61	1	NA	NA	NA	NA	NA	NA
CE2-109	II	1486584	etoposide.median.TOF	0.044377183048919	4.61	1	NA	NA	NA	NA	NA	NA
UCE2-778	II	1593566	etoposide.median.TOF	0.111338337240581	4.61	1	NA	NA	NA	NA	NA	NA
UCE2-843	II	1708758	etoposide.median.TOF	0.00133516033826491	4.61	1	NA	NA	NA	NA	NA	NA
UCE2-856	II	1750141	etoposide.median.TOF	0.00769004011293385	4.61	1	NA	NA	NA	NA	NA	NA
UCE2-915	II	1808240	etoposide.median.TOF	0.00769004011293385	4.61	1	NA	NA	NA	NA	NA	NA
UCE2-947	II	1939184	etoposide.median.TOF	0.00505268047332601	4.61	1	NA	NA	NA	NA	NA	NA
CE2-114	II	2065809	etoposide.median.TOF	0.00238501801535308	4.61	1	NA	NA	NA	NA	NA	NA
CE2-115	II	2121017	etoposide.median.TOF	0.00523552116876491	4.61	1	NA	NA	NA	NA	NA	NA
UCE2-985	II	2182380	etoposide.median.TOF	0.0403475482279937	4.61	1	NA	NA	NA	NA	NA	NA
CE2-230	II	2218904	etoposide.median.TOF	0.234154204943399	4.61	1	NA	NA	NA	NA	NA	NA
UCE2-1054	II	2301116	etoposide.median.TOF	0.221070737055819	4.61	1	NA	NA	NA	NA	NA	NA
UCE2-1078	II	2354170	etoposide.median.TOF	0.322733536968394	4.61	1	NA	NA	NA	NA	NA	NA
CE2-117	II	2482895	etoposide.median.TOF	0.0847646524500437	4.61	1	NA	NA	NA	NA	NA	NA
CE2-24	II	2486663	etoposide.median.TOF	0.0847646524500437	4.61	1	NA	NA	NA	NA	NA	NA
UCE2-1120	II	2601220	etoposide.median.TOF	0.0481729749232374	4.61	1	NA	NA	NA	NA	NA	NA
UCE2-1129	II	2688584	etoposide.median.TOF	0.00282488908373026	4.61	1	NA	NA	NA	NA	NA	NA
CE2-119	II	2691194	etoposide.median.TOF	0.00282488908373026	4.61	1	NA	NA	NA	NA	NA	NA
CE2-20	II	2749534	etoposide.median.TOF	0.0207650801471201	4.61	1	NA	NA	NA	NA	NA	NA
UCE2-1154	II	2795341	etoposide.median.TOF	0.03011583148441	4.61	1	NA	NA	NA	NA	NA	NA
UCE2-1158	II	2808859	etoposide.median.TOF	0.0391379195255456	4.61	1	NA	NA	NA	NA	NA	NA
UCE2-1200	II	2933625	etoposide.median.TOF	0.598132833788844	4.61	1	NA	NA	NA	NA	NA	NA
CE2-121	II	2947751	etoposide.median.TOF	0.45106015538649	4.61	1	NA	NA	NA	NA	NA	NA
UCE2-1213	II	3001228	etoposide.median.TOF	0.396616000520113	4.61	1	NA	NA	NA	NA	NA	NA
CE2-122	II	3044540	etoposide.median.TOF	0.484159833094199	4.61	1	NA	NA	NA	NA	NA	NA
UCE2-1230	II	3093405	etoposide.median.TOF	0.809888872589371	4.61	1	NA	NA	NA	NA	NA	NA
UCE2-1259	II	3254903	etoposide.median.TOF	1.41454997374543	4.61	1	NA	NA	NA	NA	NA	NA
CE2-123	II	3272786	etoposide.median.TOF	1.50135909586718	4.61	1	NA	NA	NA	NA	NA	NA
UCE2-1312	II	3397006	etoposide.median.TOF	2.04054323895246	4.61	1	NA	NA	NA	NA	NA	NA
UCE2-1313	II	3397690	etoposide.median.TOF	2.04054323895246	4.61	1	NA	NA	NA	NA	NA	NA
UCE2-1377	II	3576987	etoposide.median.TOF	2.26927440979924	4.61	1	NA	NA	NA	NA	NA	NA
UCE2-1456	II	3703996	etoposide.median.TOF	2.60107003912268	4.61	1	NA	NA	NA	NA	NA	NA
UCE2-1482	II	3729095	etoposide.median.TOF	2.61985230334787	4.61	1	NA	NA	NA	NA	NA	NA
CE2-126	II	3729984	etoposide.median.TOF	2.61985230334787	4.61	1	NA	NA	NA	NA	NA	NA
CE2-16	II	3828606	etoposide.median.TOF	3.58263659461342	4.61	1	NA	NA	NA	NA	NA	NA
UCE2-1515	II	3968044	etoposide.median.TOF	4.10992994967667	4.61	1	NA	NA	NA	NA	NA	NA
CE2-128	II	4003600	etoposide.median.TOF	3.96744328756422	4.61	1	NA	NA	NA	NA	NA	NA
CE2-129	II	4092535	etoposide.median.TOF	4.18783257768084	4.61	1	NA	NA	NA	NA	NA	NA
UCE2-1552	II	4145255	etoposide.median.TOF	4.58000184660938	4.61	1	NA	NA	NA	NA	NA	NA
CE2-130	II	4188424	etoposide.median.TOF	4.45008141007244	4.61	1	NA	NA	NA	NA	NA	NA
CE2-131	II	4278694	etoposide.median.TOF	4.50627119054464	4.61	1	NA	NA	NA	NA	NA	NA
UCE2-1559	II	4317270	etoposide.median.TOF	4.35118979607167	4.61	1	NA	NA	NA	NA	NA	NA
CE2-2	II	4406589	etoposide.median.TOF	4.65975662866431	4.61	1	NA	NA	NA	NA	NA	NA
CE2-132	II	4434620	etoposide.median.TOF	4.79287910347496	4.61	1	NA	NA	NA	NA	NA	NA
UCE2-1577	II	4472001	etoposide.median.TOF	4.78328722761145	4.61	1	NA	NA	NA	NA	NA	NA
CE2-133	II	4537330	etoposide.median.TOF	4.46696079858946	4.61	1	NA	NA	NA	NA	NA	NA
CE2-134	II	4676304	etoposide.median.TOF	5.14401027092294	4.61	1	NA	NA	NA	NA	NA	NA
UCE2-1582	II	4692073	etoposide.median.TOF	5.14401027092294	4.61	1	NA	NA	NA	NA	NA	NA
UCE2-1586	II	4740943	etoposide.median.TOF	5.27592031576278	4.61	1	NA	NA	NA	NA	NA	NA
CE2-242	II	4800881	etoposide.median.TOF	5.12537174908293	4.61	1	NA	NA	NA	NA	NA	NA
UCE2-1597	II	4934764	etoposide.median.TOF	5.93857331470536	4.61	1	NA	NA	NA	NA	NA	NA
UCE2-1602	II	5048629	etoposide.median.TOF	6.28150335005096	4.61	1	NA	NA	NA	NA	NA	NA
CE2-235	II	5150074	etoposide.median.TOF	6.38604085157161	4.61	1	NA	NA	NA	NA	NA	NA
CE2-137	II	5202399	etoposide.median.TOF	6.29552147039458	4.61	1	NA	NA	NA	NA	NA	NA
UCE2-1610	II	5235792	etoposide.median.TOF	6.3043641443846	4.61	1	NA	NA	NA	NA	NA	NA
CE2-138	II	5274777	etoposide.median.TOF	6.34977739834596	4.61	1	NA	NA	NA	NA	NA	NA
CE2-8	II	5329529	etoposide.median.TOF	6.21460016531599	4.61	1	NA	NA	NA	NA	NA	NA
CE2-139	II	5351472	etoposide.median.TOF	6.40021593089601	4.61	1	NA	NA	NA	NA	NA	NA
CE2-140	II	5401608	etoposide.median.TOF	7.33852865966624	4.61	1	NA	NA	NA	NA	NA	NA
CE2-141	II	5598634	etoposide.median.TOF	8.33444556050009	4.61	1	NA	NA	NA	NA	NA	NA
UCE2-1644	II	5860848	etoposide.median.TOF	8.50432890155592	4.61	1	NA	NA	NA	NA	NA	NA
CE2-143	II	5862837	etoposide.median.TOF	8.50432890155592	4.61	1	NA	NA	NA	NA	NA	NA
CE2-144	II	5949974	etoposide.median.TOF	8.53362288512714	4.61	1	NA	NA	NA	NA	NA	NA
UCE2-1651	II	5983010	etoposide.median.TOF	8.53362288512714	4.61	1	NA	NA	NA	NA	NA	NA
UCE2-1654	II	6014872	etoposide.median.TOF	8.53362288512714	4.61	1	NA	NA	NA	NA	NA	NA
CE2-145	II	6175537	etoposide.median.TOF	9.12785620074789	4.61	1	NA	NA	NA	NA	NA	NA
UCE2-1658	II	6231700	etoposide.median.TOF	9.12785620074789	4.61	1	NA	NA	NA	NA	NA	NA
CE2-147	II	6348750	etoposide.median.TOF	9.1623766741123	4.61	1	NA	NA	NA	NA	NA	NA
UCE2-1665	II	6406372	etoposide.median.TOF	9.1623766741123	4.61	1	NA	NA	NA	NA	NA	NA
CE2-148	II	6441119	etoposide.median.TOF	9.16316320275597	4.61	1	NA	NA	NA	NA	NA	NA
CE2-149	II	6538875	etoposide.median.TOF	9.87298650016606	4.61	1	NA	NA	NA	NA	NA	NA
CE2-150	II	6627113	etoposide.median.TOF	10.2582395430234	4.61	1	NA	NA	NA	NA	NA	NA
CE2-22	II	6672390	etoposide.median.TOF	9.93777026758791	4.61	1	NA	NA	NA	NA	NA	NA
UCE2-1676	II	6765631	etoposide.median.TOF	9.93777026758791	4.61	1	NA	NA	NA	NA	NA	NA
CE2-151	II	6765801	etoposide.median.TOF	9.93777026758791	4.61	1	NA	NA	NA	NA	NA	NA
UCE2-1690	II	6825820	etoposide.median.TOF	9.84374326365068	4.61	1	NA	NA	NA	NA	NA	NA
UCE2-1697	II	6919173	etoposide.median.TOF	10.3630588147189	4.61	1	NA	NA	NA	NA	NA	NA
UCE2-1703	II	6979082	etoposide.median.TOF	10.2721317964664	4.61	1	NA	NA	NA	NA	NA	NA
CE2-153	II	7041451	etoposide.median.TOF	10.1514332597952	4.61	1	NA	NA	NA	NA	NA	NA
CE2-154	II	7108023	etoposide.median.TOF	10.1514332597952	4.61	1	NA	NA	NA	NA	NA	NA
UCE2-1708	II	7143437	etoposide.median.TOF	10.1514332597952	4.61	1	NA	NA	NA	NA	NA	NA
UCE2-1709	II	7207215	etoposide.median.TOF	10.384261270858	4.61	1	NA	NA	NA	NA	NA	NA
UCE2-1730	II	7296342	etoposide.median.TOF	10.3290615965406	4.61	1	NA	NA	NA	NA	NA	NA
CE2-155	II	7298396	etoposide.median.TOF	10.3290615965406	4.61	1	NA	NA	NA	NA	NA	NA
UCE2-1736	II	7340740	etoposide.median.TOF	10.4950963928905	4.61	1	NA	NA	NA	NA	NA	NA
CE2-156	II	7375266	etoposide.median.TOF	10.4897381411711	4.61	1	NA	NA	NA	NA	NA	NA
UCE2-1748	II	7491161	etoposide.median.TOF	10.8257175217579	4.61	1	NA	NA	NA	NA	NA	NA
CE2-13	II	7538363	etoposide.median.TOF	10.8257175217579	4.61	1	NA	NA	NA	NA	NA	NA
UCE2-1755	II	7671375	etoposide.median.TOF	10.8257175217579	4.61	1	NA	NA	NA	NA	NA	NA
UCE2-1756	II	7671735	etoposide.median.TOF	10.8257175217579	4.61	1	NA	NA	NA	NA	NA	NA
CE2-158	II	7740331	etoposide.median.TOF	10.8257175217579	4.61	1	NA	NA	NA	NA	NA	NA
UCE2-1763	II	7807091	etoposide.median.TOF	10.8257175217579	4.61	1	NA	NA	NA	NA	NA	NA
CE2-159	II	7814106	etoposide.median.TOF	10.8257175217579	4.61	1	NA	NA	NA	NA	NA	NA
CE2-160	II	7872221	etoposide.median.TOF	10.8257175217579	4.61	1	NA	NA	NA	NA	NA	NA
UCE2-1768	II	7934439	etoposide.median.TOF	10.8257175217579	4.61	1	NA	NA	NA	NA	NA	NA
CE2-162	II	8035239	etoposide.median.TOF	11.1871527986211	4.61	1	NA	NA	NA	NA	NA	NA
UCE2-1775	II	8117708	etoposide.median.TOF	11.7982291572161	4.61	1	NA	NA	NA	NA	NA	NA
CE2-163	II	8132878	etoposide.median.TOF	11.7982291572161	4.61	1	NA	NA	NA	NA	NA	NA
UCE2-1778	II	8204439	etoposide.median.TOF	11.7982291572161	4.61	1	NA	NA	NA	NA	NA	NA
CE2-164	II	8387150	etoposide.median.TOF	11.7982291572161	4.61	1	NA	NA	NA	NA	NA	NA
CE2-11	II	8418781	etoposide.median.TOF	11.7982291572161	4.61	1	NA	NA	NA	NA	NA	NA
CE2-166	II	8571691	etoposide.median.TOF	11.7982291572161	4.61	1	NA	NA	NA	NA	NA	NA
CE2-167	II	8702092	etoposide.median.TOF	11.8427598077747	4.61	1	NA	NA	NA	NA	NA	NA
CE2-28	II	8712868	etoposide.median.TOF	12.7203619686359	4.61	1	NA	NA	NA	NA	NA	NA
CE2-10	II	8844665	etoposide.median.TOF	12.464559318192	4.61	1	NA	NA	NA	NA	NA	NA
CE2-168	II	8866137	etoposide.median.TOF	12.549537067316	4.61	1	NA	NA	NA	NA	NA	NA
CE2-169	II	8927601	etoposide.median.TOF	12.6065189186226	4.61	1	NA	NA	NA	NA	NA	NA
CE2-170	II	9008082	etoposide.median.TOF	12.0074969116556	4.61	1	NA	NA	NA	NA	NA	NA
CE2-18	II	9052556	etoposide.median.TOF	12.2725277697703	4.61	1	NA	NA	NA	NA	NA	NA
CE2-171	II	9064600	etoposide.median.TOF	12.2725277697703	4.61	1	NA	NA	NA	NA	NA	NA
CE2-236	II	9141923	etoposide.median.TOF	12.735740184974	4.61	1	NA	NA	NA	NA	NA	NA
CE2-172	II	9145190	etoposide.median.TOF	12.735740184974	4.61	1	NA	NA	NA	NA	NA	NA
UCE2-1832	II	9216890	etoposide.median.TOF	12.8282207956388	4.61	1	NA	NA	NA	NA	NA	NA
UCE2-1837	II	9307882	etoposide.median.TOF	12.6822048068166	4.61	1	NA	NA	NA	NA	NA	NA
UCE2-1850	II	9551104	etoposide.median.TOF	12.9723039009125	4.61	1	NA	NA	NA	NA	NA	NA
UCE2-1862	II	9621467	etoposide.median.TOF	13.9122005089539	4.61	1	NA	NA	NA	NA	NA	NA
CE2-177	II	9782651	etoposide.median.TOF	14.3691119124652	4.61	1	NA	NA	NA	NA	NA	NA
CE2-178	II	9835892	etoposide.median.TOF	14.3691119124652	4.61	1	NA	NA	NA	NA	NA	NA
CE2-179	II	9917291	etoposide.median.TOF	14.3823113948506	4.61	1	NA	NA	NA	NA	NA	NA
CE2-180	II	10013275	etoposide.median.TOF	14.3823113948506	4.61	1	NA	NA	NA	NA	NA	NA
CE2-14	II	10051451	etoposide.median.TOF	14.4433022186017	4.61	1	NA	NA	NA	NA	NA	NA
UCE2-1879	II	10073315	etoposide.median.TOF	15.7381894657033	4.61	1	NA	NA	NA	NA	NA	NA
CE2-181	II	10180861	etoposide.median.TOF	15.7381894657033	4.61	1	NA	NA	NA	NA	NA	NA
UCE2-1883	II	10201103	etoposide.median.TOF	15.7873965579431	4.61	1	NA	NA	NA	NA	NA	NA
CE2-182	II	10244804	etoposide.median.TOF	16.030087207556	4.61	1	NA	NA	NA	NA	NA	NA
UCE2-1884	II	10315619	etoposide.median.TOF	15.9353883506056	4.61	1	NA	NA	NA	NA	NA	NA
CE2-183	II	10328505	etoposide.median.TOF	15.9353883506056	4.61	1	NA	NA	NA	NA	NA	NA
CE2-184	II	10414168	etoposide.median.TOF	15.999433378278	4.61	1	NA	NA	NA	NA	NA	NA
UCE2-1897	II	10437365	etoposide.median.TOF	16.7721195112669	4.61	1	NA	NA	NA	NA	NA	NA
CE2-185	II	10507029	etoposide.median.TOF	18.8321588908326	4.61	1	NA	NA	NA	NA	NA	NA
CE2-3	II	10665818	etoposide.median.TOF	20.8229593955498	4.61	1	NA	NA	NA	NA	NA	NA
CE2-186	II	10695028	etoposide.median.TOF	20.6967303806695	4.61	1	NA	NA	NA	NA	NA	NA
CE2-187	II	10759158	etoposide.median.TOF	21.3058358370692	4.61	1	NA	NA	NA	NA	NA	NA
UCE2-1939	II	10821883	etoposide.median.TOF	21.9478787482304	4.61	1	NA	NA	NA	NA	NA	NA
UCE2-1946	II	10900135	etoposide.median.TOF	22.5283889560019	4.61	1	NA	NA	NA	NA	NA	NA
CE2-188	II	10928943	etoposide.median.TOF	22.435691092374	4.61	1	NA	NA	NA	NA	NA	NA
UCE2-1949	II	10993623	etoposide.median.TOF	23.2351870353034	4.61	1	NA	NA	NA	NA	NA	NA
CE2-189	II	11021073	etoposide.median.TOF	23.8491840794543	4.61	1	NA	NA	NA	NA	NA	NA
UCE2-1985	II	11260931	etoposide.median.TOF	24.1512709143576	4.61	1	NA	NA	NA	NA	NA	NA
UCE2-1991	II	11305582	etoposide.median.TOF	23.8823734147953	4.61	1	NA	NA	NA	NA	NA	NA
CE2-12	II	11359226	etoposide.median.TOF	23.2072476578155	4.61	1	NA	NA	NA	NA	NA	NA
UCE2-2012	II	11413777	etoposide.median.TOF	22.9180377935783	4.61	1	NA	NA	NA	NA	NA	NA
CE2-192	II	11492171	etoposide.median.TOF	23.8101814391409	4.61	1	NA	NA	NA	NA	NA	NA
CE2-193	II	11589498	etoposide.median.TOF	24.1111967980667	4.61	1	NA	NA	NA	NA	NA	NA
UCE2-2019	II	11590790	etoposide.median.TOF	24.1111967980667	4.61	1	NA	NA	NA	NA	NA	NA
UCE2-2020	II	11619253	etoposide.median.TOF	24.1111967980667	4.61	1	NA	NA	NA	NA	NA	NA
CE2-194	II	11671955	etoposide.median.TOF	24.1111967980667	4.61	1	NA	NA	NA	NA	NA	NA
UCE2-2028	II	11709833	etoposide.median.TOF	24.956158698195	4.61	1	NA	NA	NA	NA	NA	NA
CE2-195	II	11749256	etoposide.median.TOF	24.956158698195	4.61	1	NA	NA	NA	NA	NA	NA
UCE2-2047	II	11833729	etoposide.median.TOF	25.4143298884383	4.61	1	0.24339384847326	-0.492760546547171	CE2-192	11492171	CE2-196	11908334
CE2-196	II	11908334	etoposide.median.TOF	22.0447499278826	4.61	1	NA	NA	NA	NA	NA	NA
CE2-237	II	11910256	etoposide.median.TOF	22.0447499278826	4.61	1	NA	NA	NA	NA	NA	NA
UCE2-2058	II	12008179	etoposide.median.TOF	18.7379484327747	4.61	1	NA	NA	NA	NA	NA	NA
CE2-197	II	12008345	etoposide.median.TOF	18.7379484327747	4.61	1	NA	NA	NA	NA	NA	NA
UCE2-2081	II	12109462	etoposide.median.TOF	15.6549106547885	4.61	1	NA	NA	NA	NA	NA	NA
CE2-198	II	12181234	etoposide.median.TOF	12.5927305716933	4.61	1	NA	NA	NA	NA	NA	NA
UCE2-2092	II	12280369	etoposide.median.TOF	7.96637063822513	4.61	1	NA	NA	NA	NA	NA	NA
CE2-31	II	12350541	etoposide.median.TOF	7.52721753627062	4.61	1	NA	NA	NA	NA	NA	NA
CE2-17	II	12419580	etoposide.median.TOF	7.11567582914079	4.61	1	NA	NA	NA	NA	NA	NA
CE2-201	II	12471133	etoposide.median.TOF	6.56525982632866	4.61	1	NA	NA	NA	NA	NA	NA
UCE2-2119	II	12522648	etoposide.median.TOF	4.79192855534741	4.61	1	NA	NA	NA	NA	NA	NA
CE2-202	II	12567913	etoposide.median.TOF	3.73544121625195	4.61	1	NA	NA	NA	NA	NA	NA
UCE2-2137	II	12654716	etoposide.median.TOF	2.82988889340039	4.61	1	NA	NA	NA	NA	NA	NA
UCE2-2141	II	12659977	etoposide.median.TOF	2.82988889340039	4.61	1	NA	NA	NA	NA	NA	NA
CE2-204	II	12734720	etoposide.median.TOF	1.82923078026843	4.61	1	NA	NA	NA	NA	NA	NA
CE2-245	II	12787837	etoposide.median.TOF	1.55040836976608	4.61	1	NA	NA	NA	NA	NA	NA
UCE2-2150	II	12889513	etoposide.median.TOF	0.90885415671367	4.61	1	NA	NA	NA	NA	NA	NA
UCE2-2153	II	12955857	etoposide.median.TOF	0.724972523821038	4.61	1	NA	NA	NA	NA	NA	NA
CE2-205	II	12986629	etoposide.median.TOF	0.704409515499156	4.61	1	NA	NA	NA	NA	NA	NA
UCE2-2169	II	13076591	etoposide.median.TOF	0.496760415701581	4.61	1	NA	NA	NA	NA	NA	NA
CE2-206	II	13081987	etoposide.median.TOF	0.521083823861442	4.61	1	NA	NA	NA	NA	NA	NA
UCE2-2174	II	13123798	etoposide.median.TOF	0.314983416015683	4.61	1	NA	NA	NA	NA	NA	NA
CE2-207	II	13178810	etoposide.median.TOF	0.173515118104512	4.61	1	NA	NA	NA	NA	NA	NA
UCE2-2182	II	13181705	etoposide.median.TOF	0.173515118104512	4.61	1	NA	NA	NA	NA	NA	NA
UCE2-2192	II	13213485	etoposide.median.TOF	0.127472588838223	4.61	1	NA	NA	NA	NA	NA	NA
CE2-208	II	13279530	etoposide.median.TOF	0.160279905096501	4.61	1	NA	NA	NA	NA	NA	NA
UCE2-2227	II	13409083	etoposide.median.TOF	0.435962540452532	4.61	1	NA	NA	NA	NA	NA	NA
UCE2-2243	II	13419095	etoposide.median.TOF	0.247539565582622	4.61	1	NA	NA	NA	NA	NA	NA
UCE2-2248	II	13516355	etoposide.median.TOF	0.268742175249147	4.61	1	NA	NA	NA	NA	NA	NA
CE2-210	II	13601254	etoposide.median.TOF	0.260436324095756	4.61	1	NA	NA	NA	NA	NA	NA
CE2-211	II	13694662	etoposide.median.TOF	0.454380298789588	4.61	1	NA	NA	NA	NA	NA	NA
CE2-238	II	13813123	etoposide.median.TOF	0.00907466236767084	4.61	1	NA	NA	NA	NA	NA	NA
UCE2-2279	II	13874519	etoposide.median.TOF	0.00267525994107692	4.61	1	NA	NA	NA	NA	NA	NA
UCE2-2281	II	13927252	etoposide.median.TOF	0.0115668316219535	4.61	1	NA	NA	NA	NA	NA	NA
CE2-233	II	13980654	etoposide.median.TOF	0.0100443303021629	4.61	1	NA	NA	NA	NA	NA	NA
UCE2-2289	II	14040961	etoposide.median.TOF	0.0326880276824036	4.61	1	NA	NA	NA	NA	NA	NA
CE2-214	II	14041134	etoposide.median.TOF	0.0326880276824036	4.61	1	NA	NA	NA	NA	NA	NA
CE2-215	II	14132575	etoposide.median.TOF	0.00561020985397808	4.61	1	NA	NA	NA	NA	NA	NA
CE2-216	II	14204646	etoposide.median.TOF	0.000137283436079446	4.61	1	NA	NA	NA	NA	NA	NA
UCE2-2306	II	14276218	etoposide.median.TOF	0.0409711970700903	4.61	1	NA	NA	NA	NA	NA	NA
UCE2-2313	II	14358558	etoposide.median.TOF	0.175713638564362	4.61	1	NA	NA	NA	NA	NA	NA
UCE2-2326	II	14490878	etoposide.median.TOF	0.358689348153457	4.61	1	NA	NA	NA	NA	NA	NA
UCE2-2332	II	14543467	etoposide.median.TOF	0.358689348153457	4.61	1	NA	NA	NA	NA	NA	NA
CE2-219	II	14580904	etoposide.median.TOF	0.331077672764669	4.61	1	NA	NA	NA	NA	NA	NA
UCE2-2338	II	14636334	etoposide.median.TOF	0.285928357606978	4.61	1	NA	NA	NA	NA	NA	NA
UCE2-2339	II	14649955	etoposide.median.TOF	0.284202714270178	4.61	1	NA	NA	NA	NA	NA	NA
CE2-221	II	14772528	etoposide.median.TOF	0.285928357606978	4.61	1	NA	NA	NA	NA	NA	NA
CE2-29	II	14856444	etoposide.median.TOF	0.255228031340225	4.61	1	NA	NA	NA	NA	NA	NA
UCE2-2385	II	14940758	etoposide.median.TOF	0.287294854764153	4.61	1	NA	NA	NA	NA	NA	NA
CE2-222	II	14955754	etoposide.median.TOF	0.285928357606978	4.61	1	NA	NA	NA	NA	NA	NA
CE2-223	II	15025491	etoposide.median.TOF	0.285928357606978	4.61	1	NA	NA	NA	NA	NA	NA
UCE2-2397	II	15025714	etoposide.median.TOF	0.271487281659566	4.61	1	NA	NA	NA	NA	NA	NA
UCE2-2400	II	15101387	etoposide.median.TOF	0.271487281659566	4.61	1	NA	NA	NA	NA	NA	NA
CE3-28	III	21514	etoposide.median.TOF	0.0466663863863504	4.61	1	NA	NA	NA	NA	NA	NA
UCE3-537	III	49790	etoposide.median.TOF	0.0466663863863504	4.61	1	NA	NA	NA	NA	NA	NA
UCE3-563	III	137702	etoposide.median.TOF	0.0466663863863504	4.61	1	NA	NA	NA	NA	NA	NA
UCE3-584	III	173670	etoposide.median.TOF	0.0466663863863504	4.61	1	NA	NA	NA	NA	NA	NA
UCE3-590	III	236354	etoposide.median.TOF	0.0466663863863504	4.61	1	NA	NA	NA	NA	NA	NA
CE3-102	III	252491	etoposide.median.TOF	0.0466663863863504	4.61	1	NA	NA	NA	NA	NA	NA
CE3-103	III	360483	etoposide.median.TOF	0.0466663863863504	4.61	1	NA	NA	NA	NA	NA	NA
UCE3-594	III	371939	etoposide.median.TOF	0.0466663863863504	4.61	1	NA	NA	NA	NA	NA	NA
UCE3-595	III	447773	etoposide.median.TOF	0.0466663863863504	4.61	1	NA	NA	NA	NA	NA	NA
CE3-104	III	540367	etoposide.median.TOF	0.0177477530101874	4.61	1	NA	NA	NA	NA	NA	NA
UCE3-614	III	694500	etoposide.median.TOF	0.0522352174893538	4.61	1	NA	NA	NA	NA	NA	NA
CE3-21	III	746765	etoposide.median.TOF	0.0946653267271083	4.61	1	NA	NA	NA	NA	NA	NA
UCE3-619	III	811710	etoposide.median.TOF	0.132723989963527	4.61	1	NA	NA	NA	NA	NA	NA
UCE3-622	III	844846	etoposide.median.TOF	0.309478918908483	4.61	1	NA	NA	NA	NA	NA	NA
CE3-106	III	901710	etoposide.median.TOF	0.0907543164324906	4.61	1	NA	NA	NA	NA	NA	NA
UCE3-627	III	919704	etoposide.median.TOF	0.118476543877173	4.61	1	NA	NA	NA	NA	NA	NA
UCE3-692	III	1061277	etoposide.median.TOF	0.0293174881812476	4.61	1	NA	NA	NA	NA	NA	NA
CE3-108	III	1142959	etoposide.median.TOF	0.0245534731716664	4.61	1	NA	NA	NA	NA	NA	NA
UCE3-699	III	1187970	etoposide.median.TOF	0.00277584423211691	4.61	1	NA	NA	NA	NA	NA	NA
CE3-109	III	1237695	etoposide.median.TOF	0.030727194893146	4.61	1	NA	NA	NA	NA	NA	NA
CE3-111	III	1586498	etoposide.median.TOF	1.54846679055094e-05	4.61	1	NA	NA	NA	NA	NA	NA
UCE3-702	III	1616476	etoposide.median.TOF	0.00625378113255946	4.61	1	NA	NA	NA	NA	NA	NA
CE3-112	III	1638869	etoposide.median.TOF	0.0176485329474649	4.61	1	NA	NA	NA	NA	NA	NA
UCE3-721	III	1765670	etoposide.median.TOF	0.0379998440124078	4.61	1	NA	NA	NA	NA	NA	NA
UCE3-730	III	1803905	etoposide.median.TOF	0.0186075410070335	4.61	1	NA	NA	NA	NA	NA	NA
UCE3-738	III	1842885	etoposide.median.TOF	0.00039789317796335	4.61	1	NA	NA	NA	NA	NA	NA
CE3-216	III	1893300	etoposide.median.TOF	0.000159873779664454	4.61	1	NA	NA	NA	NA	NA	NA
CE3-114	III	1893393	etoposide.median.TOF	0.000159873779664454	4.61	1	NA	NA	NA	NA	NA	NA
UCE3-746	III	1972641	etoposide.median.TOF	0.0302548826695064	4.61	1	NA	NA	NA	NA	NA	NA
CE3-115	III	1974785	etoposide.median.TOF	0.0302548826695064	4.61	1	NA	NA	NA	NA	NA	NA
CE3-116	III	2164487	etoposide.median.TOF	0.00581400572251044	4.61	1	NA	NA	NA	NA	NA	NA
CE3-117	III	2255597	etoposide.median.TOF	0.00402405504706764	4.61	1	NA	NA	NA	NA	NA	NA
CE3-118	III	2370352	etoposide.median.TOF	0.0645483335900021	4.61	1	NA	NA	NA	NA	NA	NA
UCE3-761	III	2453411	etoposide.median.TOF	0.018068143424748	4.61	1	NA	NA	NA	NA	NA	NA
UCE3-764	III	2487752	etoposide.median.TOF	0.0440705136461363	4.61	1	NA	NA	NA	NA	NA	NA
UCE3-767	III	2545524	etoposide.median.TOF	0.00556281018368839	4.61	1	NA	NA	NA	NA	NA	NA
UCE3-777	III	2655414	etoposide.median.TOF	0.0123201497591464	4.61	1	NA	NA	NA	NA	NA	NA
CE3-122	III	2750398	etoposide.median.TOF	0.00235115214593824	4.61	1	NA	NA	NA	NA	NA	NA
UCE3-786	III	2750517	etoposide.median.TOF	0.00235115214593824	4.61	1	NA	NA	NA	NA	NA	NA
UCE3-788	III	2752193	etoposide.median.TOF	0.000966820951681318	4.61	1	NA	NA	NA	NA	NA	NA
UCE3-789	III	2812987	etoposide.median.TOF	0.000841772384494743	4.61	1	NA	NA	NA	NA	NA	NA
UCE3-792	III	2851790	etoposide.median.TOF	0.0101193201659553	4.61	1	NA	NA	NA	NA	NA	NA
UCE3-798	III	2941128	etoposide.median.TOF	0.0233230753864281	4.61	1	NA	NA	NA	NA	NA	NA
UCE3-799	III	2941327	etoposide.median.TOF	0.0233230753864281	4.61	1	NA	NA	NA	NA	NA	NA
CE3-123	III	3046964	etoposide.median.TOF	0.106866916172381	4.61	1	NA	NA	NA	NA	NA	NA
UCE3-811	III	3067674	etoposide.median.TOF	0.139370716758721	4.61	1	NA	NA	NA	NA	NA	NA
CE3-3	III	3188932	etoposide.median.TOF	0.17799986671111	4.61	1	NA	NA	NA	NA	NA	NA
UCE3-821	III	3329669	etoposide.median.TOF	0.1867457312668	4.61	1	NA	NA	NA	NA	NA	NA
UCE3-825	III	3346549	etoposide.median.TOF	0.165269456248604	4.61	1	NA	NA	NA	NA	NA	NA
CE3-127	III	3359043	etoposide.median.TOF	0.168531508019491	4.61	1	NA	NA	NA	NA	NA	NA
UCE3-832	III	3435060	etoposide.median.TOF	0.0565255056298536	4.61	1	NA	NA	NA	NA	NA	NA
CE3-128	III	3451859	etoposide.median.TOF	0.0223126982309563	4.61	1	NA	NA	NA	NA	NA	NA
CE3-129	III	3553029	etoposide.median.TOF	0.00427625202001116	4.61	1	NA	NA	NA	NA	NA	NA
UCE3-835	III	3574930	etoposide.median.TOF	3.82355887397821e-05	4.61	1	NA	NA	NA	NA	NA	NA
CE3-15	III	3591549	etoposide.median.TOF	0.000350038809945477	4.61	1	NA	NA	NA	NA	NA	NA
CE3-130	III	3633294	etoposide.median.TOF	0.0371294994794234	4.61	1	NA	NA	NA	NA	NA	NA
CE3-132	III	3863268	etoposide.median.TOF	0.313827141117208	4.61	1	NA	NA	NA	NA	NA	NA
UCE3-855	III	3992967	etoposide.median.TOF	0.28510806042712	4.61	1	NA	NA	NA	NA	NA	NA
UCE3-859	III	4076893	etoposide.median.TOF	0.284321390170613	4.61	1	NA	NA	NA	NA	NA	NA
UCE3-862	III	4086235	etoposide.median.TOF	0.288318350348339	4.61	1	NA	NA	NA	NA	NA	NA
CE3-134	III	4138153	etoposide.median.TOF	0.254193638582532	4.61	1	NA	NA	NA	NA	NA	NA
CE3-135	III	4279579	etoposide.median.TOF	0.143939665425976	4.61	1	NA	NA	NA	NA	NA	NA
CE3-136	III	4356506	etoposide.median.TOF	0.163371986683111	4.61	1	NA	NA	NA	NA	NA	NA
CE3-138	III	4611281	etoposide.median.TOF	0.204836601797648	4.61	1	NA	NA	NA	NA	NA	NA
UCE3-867	III	4640995	etoposide.median.TOF	0.201136937131952	4.61	1	NA	NA	NA	NA	NA	NA
CE3-139	III	4681429	etoposide.median.TOF	0.201136937131952	4.61	1	NA	NA	NA	NA	NA	NA
CE3-140	III	4791191	etoposide.median.TOF	0.201136937131952	4.61	1	NA	NA	NA	NA	NA	NA
CE3-141	III	4877080	etoposide.median.TOF	0.236138290160458	4.61	1	NA	NA	NA	NA	NA	NA
UCE3-894	III	5150289	etoposide.median.TOF	0.190920731768448	4.61	1	NA	NA	NA	NA	NA	NA
CE3-7	III	5188050	etoposide.median.TOF	0.190920731768448	4.61	1	NA	NA	NA	NA	NA	NA
CE3-142	III	5290903	etoposide.median.TOF	0.190920731768448	4.61	1	NA	NA	NA	NA	NA	NA
CE3-143	III	5346432	etoposide.median.TOF	0.232380027574789	4.61	1	NA	NA	NA	NA	NA	NA
CE3-144	III	5438354	etoposide.median.TOF	0.143112505049297	4.61	1	NA	NA	NA	NA	NA	NA
UCE3-905	III	5479398	etoposide.median.TOF	0.148448558344842	4.61	1	NA	NA	NA	NA	NA	NA
UCE3-909	III	5504149	etoposide.median.TOF	0.15287284576177	4.61	1	NA	NA	NA	NA	NA	NA
UCE3-917	III	5603656	etoposide.median.TOF	0.10491408450989	4.61	1	NA	NA	NA	NA	NA	NA
CE3-145	III	5624285	etoposide.median.TOF	0.162383648503119	4.61	1	NA	NA	NA	NA	NA	NA
UCE3-920	III	5684035	etoposide.median.TOF	0.162383648503119	4.61	1	NA	NA	NA	NA	NA	NA
UCE3-933	III	5732723	etoposide.median.TOF	0.162383648503119	4.61	1	NA	NA	NA	NA	NA	NA
CE3-146	III	5756098	etoposide.median.TOF	0.0798718685384119	4.61	1	NA	NA	NA	NA	NA	NA
UCE3-940	III	5932206	etoposide.median.TOF	0.14009159436937	4.61	1	NA	NA	NA	NA	NA	NA
CE3-148	III	6069775	etoposide.median.TOF	0.159844989048682	4.61	1	NA	NA	NA	NA	NA	NA
CE3-149	III	6144905	etoposide.median.TOF	0.102200233337278	4.61	1	NA	NA	NA	NA	NA	NA
CE3-150	III	6330537	etoposide.median.TOF	0.111999545656404	4.61	1	NA	NA	NA	NA	NA	NA
CE3-151	III	6411873	etoposide.median.TOF	0.111999545656404	4.61	1	NA	NA	NA	NA	NA	NA
CE3-152	III	6578798	etoposide.median.TOF	0.111999545656404	4.61	1	NA	NA	NA	NA	NA	NA
CE3-217	III	6678775	etoposide.median.TOF	0.134511410526755	4.61	1	NA	NA	NA	NA	NA	NA
CE3-153	III	6679526	etoposide.median.TOF	0.134511410526755	4.61	1	NA	NA	NA	NA	NA	NA
CE3-13	III	6699565	etoposide.median.TOF	0.134511410526755	4.61	1	NA	NA	NA	NA	NA	NA
CE3-154	III	6752450	etoposide.median.TOF	0.134511410526755	4.61	1	NA	NA	NA	NA	NA	NA
UCE3-960	III	6793064	etoposide.median.TOF	0.134511410526755	4.61	1	NA	NA	NA	NA	NA	NA
CE3-155	III	6847236	etoposide.median.TOF	0.113366252206109	4.61	1	NA	NA	NA	NA	NA	NA
UCE3-972	III	6927365	etoposide.median.TOF	0.076531269257052	4.61	1	NA	NA	NA	NA	NA	NA
UCE3-975	III	6951452	etoposide.median.TOF	0.059817343195884	4.61	1	NA	NA	NA	NA	NA	NA
CE3-157	III	7037286	etoposide.median.TOF	0.059817343195884	4.61	1	NA	NA	NA	NA	NA	NA
UCE3-988	III	7070739	etoposide.median.TOF	0.059817343195884	4.61	1	NA	NA	NA	NA	NA	NA
CE3-159	III	7232419	etoposide.median.TOF	0.059817343195884	4.61	1	NA	NA	NA	NA	NA	NA
UCE3-993	III	7244202	etoposide.median.TOF	0.059817343195884	4.61	1	NA	NA	NA	NA	NA	NA
CE3-160	III	7320521	etoposide.median.TOF	0.059817343195884	4.61	1	NA	NA	NA	NA	NA	NA
UCE3-1010	III	7385473	etoposide.median.TOF	0.055714974422489	4.61	1	NA	NA	NA	NA	NA	NA
CE3-161	III	7394794	etoposide.median.TOF	0.055714974422489	4.61	1	NA	NA	NA	NA	NA	NA
CE3-162	III	7465593	etoposide.median.TOF	0.055714974422489	4.61	1	NA	NA	NA	NA	NA	NA
CE3-163	III	7533871	etoposide.median.TOF	0.0957934327291725	4.61	1	NA	NA	NA	NA	NA	NA
CE3-164	III	7605648	etoposide.median.TOF	0.0957934327291725	4.61	1	NA	NA	NA	NA	NA	NA
UCE3-1020	III	7605818	etoposide.median.TOF	0.0957934327291725	4.61	1	NA	NA	NA	NA	NA	NA
CE3-165	III	7658126	etoposide.median.TOF	0.0957934327291725	4.61	1	NA	NA	NA	NA	NA	NA
UCE3-1035	III	7730677	etoposide.median.TOF	0.0787098865110759	4.61	1	NA	NA	NA	NA	NA	NA
CE3-9	III	7805071	etoposide.median.TOF	0.0787098865110759	4.61	1	NA	NA	NA	NA	NA	NA
CE3-166	III	7829085	etoposide.median.TOF	0.0702272160168344	4.61	1	NA	NA	NA	NA	NA	NA
CE3-167	III	7909214	etoposide.median.TOF	0.0758646938628236	4.61	1	NA	NA	NA	NA	NA	NA
UCE3-1056	III	7952470	etoposide.median.TOF	0.0863077944904076	4.61	1	NA	NA	NA	NA	NA	NA
CE3-168	III	8008262	etoposide.median.TOF	0.113202590383425	4.61	1	NA	NA	NA	NA	NA	NA
UCE3-1060	III	8126357	etoposide.median.TOF	0.130122326624752	4.61	1	NA	NA	NA	NA	NA	NA
CE3-169	III	8230926	etoposide.median.TOF	0.0853698052028457	4.61	1	NA	NA	NA	NA	NA	NA
CE3-170	III	8318640	etoposide.median.TOF	0.130122326624752	4.61	1	NA	NA	NA	NA	NA	NA
UCE3-1065	III	8322069	etoposide.median.TOF	0.122332355944253	4.61	1	NA	NA	NA	NA	NA	NA
UCE3-1068	III	8365279	etoposide.median.TOF	0.0700039473781309	4.61	1	NA	NA	NA	NA	NA	NA
CE3-171	III	8400243	etoposide.median.TOF	0.111787114046736	4.61	1	NA	NA	NA	NA	NA	NA
CE3-172	III	8498585	etoposide.median.TOF	0.124913574858142	4.61	1	NA	NA	NA	NA	NA	NA
UCE3-1075	III	8626507	etoposide.median.TOF	0.0627860724012385	4.61	1	NA	NA	NA	NA	NA	NA
UCE3-1076	III	8628437	etoposide.median.TOF	0.0592683548238874	4.61	1	NA	NA	NA	NA	NA	NA
CE3-173	III	8677841	etoposide.median.TOF	0.0314417648638712	4.61	1	NA	NA	NA	NA	NA	NA
CE3-174	III	8804664	etoposide.median.TOF	0.0366752154565332	4.61	1	NA	NA	NA	NA	NA	NA
UCE3-1088	III	8933656	etoposide.median.TOF	0.0254376421328981	4.61	1	NA	NA	NA	NA	NA	NA
CE3-176	III	9028379	etoposide.median.TOF	0.0254376421328981	4.61	1	NA	NA	NA	NA	NA	NA
UCE3-1091	III	9182068	etoposide.median.TOF	0.0427046276688041	4.61	1	NA	NA	NA	NA	NA	NA
CE3-178	III	9219144	etoposide.median.TOF	0.0601589141977066	4.61	1	NA	NA	NA	NA	NA	NA
UCE3-1101	III	9288020	etoposide.median.TOF	0.0595033203745949	4.61	1	NA	NA	NA	NA	NA	NA
CE3-179	III	9308961	etoposide.median.TOF	0.0595033203745949	4.61	1	NA	NA	NA	NA	NA	NA
CE3-180	III	9400295	etoposide.median.TOF	0.0595033203745949	4.61	1	NA	NA	NA	NA	NA	NA
UCE3-1106	III	9432119	etoposide.median.TOF	0.0595033203745949	4.61	1	NA	NA	NA	NA	NA	NA
CE3-181	III	9474276	etoposide.median.TOF	0.0668063676295165	4.61	1	NA	NA	NA	NA	NA	NA
CE3-27	III	9550779	etoposide.median.TOF	0.0829493576801941	4.61	1	NA	NA	NA	NA	NA	NA
CE3-213	III	9558557	etoposide.median.TOF	0.0829493576801941	4.61	1	NA	NA	NA	NA	NA	NA
CE3-182	III	9742951	etoposide.median.TOF	0.109792911996716	4.61	1	NA	NA	NA	NA	NA	NA
UCE3-1116	III	9748051	etoposide.median.TOF	0.109792911996716	4.61	1	NA	NA	NA	NA	NA	NA
CE3-183	III	9834210	etoposide.median.TOF	0.029108215696724	4.61	1	NA	NA	NA	NA	NA	NA
UCE3-1123	III	9834317	etoposide.median.TOF	0.029108215696724	4.61	1	NA	NA	NA	NA	NA	NA
UCE3-1129	III	9997192	etoposide.median.TOF	0.00909141796084302	4.61	1	NA	NA	NA	NA	NA	NA
UCE3-1130	III	10031225	etoposide.median.TOF	0.00246755666316236	4.61	1	NA	NA	NA	NA	NA	NA
CE3-185	III	10095008	etoposide.median.TOF	0.00246755666316236	4.61	1	NA	NA	NA	NA	NA	NA
CE3-186	III	10192454	etoposide.median.TOF	0.00451660297649169	4.61	1	NA	NA	NA	NA	NA	NA
CE3-218	III	10244022	etoposide.median.TOF	0.00752277961014206	4.61	1	NA	NA	NA	NA	NA	NA
CE3-187	III	10275321	etoposide.median.TOF	0.00503725088230975	4.61	1	NA	NA	NA	NA	NA	NA
UCE3-1146	III	10301685	etoposide.median.TOF	0.00503725088230975	4.61	1	NA	NA	NA	NA	NA	NA
CE3-18	III	10385195	etoposide.median.TOF	0.016327530146949	4.61	1	NA	NA	NA	NA	NA	NA
UCE3-1158	III	10399821	etoposide.median.TOF	0.0127824420009568	4.61	1	NA	NA	NA	NA	NA	NA
UCE3-1159	III	10437993	etoposide.median.TOF	0.0041757627414731	4.61	1	NA	NA	NA	NA	NA	NA
CE3-8	III	10526338	etoposide.median.TOF	0.000653226323051025	4.61	1	NA	NA	NA	NA	NA	NA
CE3-188	III	10539297	etoposide.median.TOF	0.000544725834711633	4.61	1	NA	NA	NA	NA	NA	NA
UCE3-1180	III	10602620	etoposide.median.TOF	0.00656919113177659	4.61	1	NA	NA	NA	NA	NA	NA
UCE3-1192	III	10675443	etoposide.median.TOF	0.022968724630277	4.61	1	NA	NA	NA	NA	NA	NA
CE3-190	III	10720884	etoposide.median.TOF	0.0259913987248133	4.61	1	NA	NA	NA	NA	NA	NA
CE3-191	III	10817996	etoposide.median.TOF	0.0760573102555631	4.61	1	NA	NA	NA	NA	NA	NA
UCE3-1202	III	10837364	etoposide.median.TOF	0.0760573102555631	4.61	1	NA	NA	NA	NA	NA	NA
CE3-192	III	10914982	etoposide.median.TOF	0.0339820323449293	4.61	1	NA	NA	NA	NA	NA	NA
UCE3-1206	III	10924145	etoposide.median.TOF	0.0339820323449293	4.61	1	NA	NA	NA	NA	NA	NA
UCE3-1217	III	11116636	etoposide.median.TOF	0.00791984625625594	4.61	1	NA	NA	NA	NA	NA	NA
UCE3-1220	III	11144097	etoposide.median.TOF	0.0228177940883868	4.61	1	NA	NA	NA	NA	NA	NA
CE3-193	III	11200393	etoposide.median.TOF	0.0130710555438065	4.61	1	NA	NA	NA	NA	NA	NA
UCE3-1226	III	11241333	etoposide.median.TOF	0.00390367987076065	4.61	1	NA	NA	NA	NA	NA	NA
CE3-194	III	11336075	etoposide.median.TOF	0.00803009045822248	4.61	1	NA	NA	NA	NA	NA	NA
UCE3-1234	III	11378231	etoposide.median.TOF	0.00706836425668437	4.61	1	NA	NA	NA	NA	NA	NA
CE3-195	III	11428604	etoposide.median.TOF	0.0273164022674916	4.61	1	NA	NA	NA	NA	NA	NA
UCE3-1247	III	11543073	etoposide.median.TOF	0.0525636792180228	4.61	1	NA	NA	NA	NA	NA	NA
UCE3-1258	III	11659908	etoposide.median.TOF	0.265156420431993	4.61	1	NA	NA	NA	NA	NA	NA
CE3-197	III	11700038	etoposide.median.TOF	0.129364661749927	4.61	1	NA	NA	NA	NA	NA	NA
CE3-19	III	11766559	etoposide.median.TOF	0.396482674155231	4.61	1	NA	NA	NA	NA	NA	NA
CE3-198	III	11801666	etoposide.median.TOF	0.43774680820995	4.61	1	NA	NA	NA	NA	NA	NA
UCE3-1270	III	11810541	etoposide.median.TOF	0.475510900116936	4.61	1	NA	NA	NA	NA	NA	NA
UCE3-1284	III	11874240	etoposide.median.TOF	0.439982478356208	4.61	1	NA	NA	NA	NA	NA	NA
UCE3-1290	III	11916803	etoposide.median.TOF	0.604977348726236	4.61	1	NA	NA	NA	NA	NA	NA
UCE3-1296	III	12013231	etoposide.median.TOF	0.283165068039257	4.61	1	NA	NA	NA	NA	NA	NA
UCE3-1302	III	12020040	etoposide.median.TOF	0.245530146038921	4.61	1	NA	NA	NA	NA	NA	NA
CE3-200	III	12161208	etoposide.median.TOF	0.0837145162181133	4.61	1	NA	NA	NA	NA	NA	NA
CE3-202	III	12302078	etoposide.median.TOF	0.116688443136851	4.61	1	NA	NA	NA	NA	NA	NA
CE3-204	III	12528394	etoposide.median.TOF	0.0930787148934248	4.61	1	NA	NA	NA	NA	NA	NA
UCE3-1341	III	12589611	etoposide.median.TOF	0.0277577992360903	4.61	1	NA	NA	NA	NA	NA	NA
UCE3-1349	III	12614803	etoposide.median.TOF	0.04078288048583	4.61	1	NA	NA	NA	NA	NA	NA
UCE3-1354	III	12690007	etoposide.median.TOF	0.0211174154595807	4.61	1	NA	NA	NA	NA	NA	NA
UCE3-1355	III	12690136	etoposide.median.TOF	0.0139333513078561	4.61	1	NA	NA	NA	NA	NA	NA
UCE3-1366	III	12788795	etoposide.median.TOF	0.0245314565546808	4.61	1	NA	NA	NA	NA	NA	NA
CE3-12	III	12806910	etoposide.median.TOF	0.0245314565546808	4.61	1	NA	NA	NA	NA	NA	NA
UCE3-1379	III	12883463	etoposide.median.TOF	0.112050539184056	4.61	1	NA	NA	NA	NA	NA	NA
UCE3-1382	III	12960693	etoposide.median.TOF	0.170156481074321	4.61	1	NA	NA	NA	NA	NA	NA
UCE3-1385	III	12963142	etoposide.median.TOF	0.139268163097545	4.61	1	NA	NA	NA	NA	NA	NA
UCE3-1386	III	13024812	etoposide.median.TOF	0.0230375307099006	4.61	1	NA	NA	NA	NA	NA	NA
CE3-207	III	13071042	etoposide.median.TOF	0.00115623570949853	4.61	1	NA	NA	NA	NA	NA	NA
CE3-209	III	13363556	etoposide.median.TOF	0.00660205734410722	4.61	1	NA	NA	NA	NA	NA	NA
CE3-210	III	13444320	etoposide.median.TOF	0.00660205734410722	4.61	1	NA	NA	NA	NA	NA	NA
UCE3-1397	III	13463856	etoposide.median.TOF	0.00660205734410722	4.61	1	NA	NA	NA	NA	NA	NA
CE3-211	III	13540003	etoposide.median.TOF	0.00660205734410722	4.61	1	NA	NA	NA	NA	NA	NA
CE3-10	III	13572317	etoposide.median.TOF	0.00660205734410722	4.61	1	NA	NA	NA	NA	NA	NA
CE3-212	III	13605392	etoposide.median.TOF	0.00660205734410722	4.61	1	NA	NA	NA	NA	NA	NA
UCE3-1422	III	13678738	etoposide.median.TOF	0.00660205734410722	4.61	1	NA	NA	NA	NA	NA	NA
UCE3-1429	III	13719486	etoposide.median.TOF	0.00660205734410722	4.61	1	NA	NA	NA	NA	NA	NA
UCE3-1433	III	13762683	etoposide.median.TOF	0.00660205734410722	4.61	1	NA	NA	NA	NA	NA	NA
CE4-100	IV	419847	etoposide.median.TOF	0.210553348500231	4.61	1	NA	NA	NA	NA	NA	NA
CE4-101	IV	657969	etoposide.median.TOF	0.210553348500231	4.61	1	NA	NA	NA	NA	NA	NA
UCE4-507	IV	781321	etoposide.median.TOF	0.449480476703565	4.61	1	NA	NA	NA	NA	NA	NA
UCE4-513	IV	795262	etoposide.median.TOF	0.324866723430101	4.61	1	NA	NA	NA	NA	NA	NA
UCE4-519	IV	831646	etoposide.median.TOF	0.325892628584595	4.61	1	NA	NA	NA	NA	NA	NA
UCE4-521	IV	955056	etoposide.median.TOF	0.204160779186846	4.61	1	NA	NA	NA	NA	NA	NA
CE4-228	IV	1063709	etoposide.median.TOF	0.599027429179337	4.61	1	NA	NA	NA	NA	NA	NA
UCE4-526	IV	1087026	etoposide.median.TOF	0.506049568322406	4.61	1	NA	NA	NA	NA	NA	NA
UCE4-532	IV	1322900	etoposide.median.TOF	0.286002953828342	4.61	1	NA	NA	NA	NA	NA	NA
UCE4-537	IV	1335369	etoposide.median.TOF	0.48971276105051	4.61	1	NA	NA	NA	NA	NA	NA
CE4-105	IV	1396331	etoposide.median.TOF	0.149345417512109	4.61	1	NA	NA	NA	NA	NA	NA
UCE4-545	IV	1428841	etoposide.median.TOF	0.140206014344056	4.61	1	NA	NA	NA	NA	NA	NA
UCE4-566	IV	1488729	etoposide.median.TOF	0.00558987758929028	4.61	1	NA	NA	NA	NA	NA	NA
CE4-106	IV	1577500	etoposide.median.TOF	0.00180636902640001	4.61	1	NA	NA	NA	NA	NA	NA
UCE4-592	IV	1601255	etoposide.median.TOF	0.0203514004789606	4.61	1	NA	NA	NA	NA	NA	NA
CE4-223	IV	1751639	etoposide.median.TOF	0.00367621788423701	4.61	1	NA	NA	NA	NA	NA	NA
UCE4-605	IV	1873298	etoposide.median.TOF	0.0222433445160261	4.61	1	NA	NA	NA	NA	NA	NA
CE4-108	IV	1942489	etoposide.median.TOF	0.0426552014794817	4.61	1	NA	NA	NA	NA	NA	NA
UCE4-618	IV	2052489	etoposide.median.TOF	0.0858598712541357	4.61	1	NA	NA	NA	NA	NA	NA
CE4-109	IV	2095590	etoposide.median.TOF	0.0363286096392579	4.61	1	NA	NA	NA	NA	NA	NA
UCE4-629	IV	2161590	etoposide.median.TOF	0.0489767323740938	4.61	1	NA	NA	NA	NA	NA	NA
CE4-23	IV	2172528	etoposide.median.TOF	0.167645487353753	4.61	1	NA	NA	NA	NA	NA	NA
UCE4-654	IV	2249914	etoposide.median.TOF	0.119477744016659	4.61	1	NA	NA	NA	NA	NA	NA
CE4-110	IV	2289096	etoposide.median.TOF	0.349495625120152	4.61	1	NA	NA	NA	NA	NA	NA
UCE4-659	IV	2328157	etoposide.median.TOF	0.544594438842615	4.61	1	NA	NA	NA	NA	NA	NA
UCE4-670	IV	2457186	etoposide.median.TOF	0.514003332100958	4.61	1	NA	NA	NA	NA	NA	NA
CE4-112	IV	2495182	etoposide.median.TOF	0.498089197392273	4.61	1	NA	NA	NA	NA	NA	NA
CE4-113	IV	2555939	etoposide.median.TOF	0.490116651468614	4.61	1	NA	NA	NA	NA	NA	NA
UCE4-676	IV	2556586	etoposide.median.TOF	0.490116651468614	4.61	1	NA	NA	NA	NA	NA	NA
CE4-114	IV	2640687	etoposide.median.TOF	0.405951607285963	4.61	1	NA	NA	NA	NA	NA	NA
UCE4-694	IV	2803162	etoposide.median.TOF	0.126197188982191	4.61	1	NA	NA	NA	NA	NA	NA
UCE4-700	IV	2914279	etoposide.median.TOF	0.262154167557819	4.61	1	NA	NA	NA	NA	NA	NA
UCE4-705	IV	3008358	etoposide.median.TOF	0.0745688400548759	4.61	1	NA	NA	NA	NA	NA	NA
UCE4-708	IV	3049107	etoposide.median.TOF	0.116795249724545	4.61	1	NA	NA	NA	NA	NA	NA
CE4-118	IV	3152471	etoposide.median.TOF	0.0726184911837905	4.61	1	NA	NA	NA	NA	NA	NA
UCE4-716	IV	3171606	etoposide.median.TOF	0.0566867292066633	4.61	1	NA	NA	NA	NA	NA	NA
UCE4-744	IV	3341446	etoposide.median.TOF	0.0728645515383964	4.61	1	NA	NA	NA	NA	NA	NA
UCE4-745	IV	3383191	etoposide.median.TOF	0.0325343892864617	4.61	1	NA	NA	NA	NA	NA	NA
CE4-120	IV	3480462	etoposide.median.TOF	0.164361475587458	4.61	1	NA	NA	NA	NA	NA	NA
UCE4-765	IV	3502604	etoposide.median.TOF	0.24943353582704	4.61	1	NA	NA	NA	NA	NA	NA
UCE4-773	IV	3559415	etoposide.median.TOF	0.0882198223821804	4.61	1	NA	NA	NA	NA	NA	NA
CE4-121	IV	3579831	etoposide.median.TOF	0.0544574476420776	4.61	1	NA	NA	NA	NA	NA	NA
UCE4-787	IV	3645626	etoposide.median.TOF	0.00439421075084469	4.61	1	NA	NA	NA	NA	NA	NA
CE4-123	IV	3737430	etoposide.median.TOF	0.020365924448287	4.61	1	NA	NA	NA	NA	NA	NA
CE4-124	IV	3813656	etoposide.median.TOF	0.0869418584606875	4.61	1	NA	NA	NA	NA	NA	NA
UCE4-817	IV	3882714	etoposide.median.TOF	0.052734290250138	4.61	1	NA	NA	NA	NA	NA	NA
CE4-232	IV	3886472	etoposide.median.TOF	0.052734290250138	4.61	1	NA	NA	NA	NA	NA	NA
CE4-224	IV	4009430	etoposide.median.TOF	0.0518971435013465	4.61	1	NA	NA	NA	NA	NA	NA
CE4-15	IV	4051266	etoposide.median.TOF	0.0451246205278889	4.61	1	NA	NA	NA	NA	NA	NA
UCE4-847	IV	4069361	etoposide.median.TOF	0.0372382904008955	4.61	1	NA	NA	NA	NA	NA	NA
UCE4-864	IV	4173391	etoposide.median.TOF	0.0035800911358857	4.61	1	NA	NA	NA	NA	NA	NA
UCE4-877	IV	4265791	etoposide.median.TOF	0.0347356204751757	4.61	1	NA	NA	NA	NA	NA	NA
CE4-225	IV	4281922	etoposide.median.TOF	0.0447911151968511	4.61	1	NA	NA	NA	NA	NA	NA
UCE4-886	IV	4369098	etoposide.median.TOF	0.126869987224339	4.61	1	NA	NA	NA	NA	NA	NA
CE4-21	IV	4526752	etoposide.median.TOF	0.286529573152261	4.61	1	NA	NA	NA	NA	NA	NA
UCE4-892	IV	4579410	etoposide.median.TOF	0.26050512438326	4.61	1	NA	NA	NA	NA	NA	NA
CE4-125	IV	4625317	etoposide.median.TOF	0.320615093707713	4.61	1	NA	NA	NA	NA	NA	NA
CE4-126	IV	4779025	etoposide.median.TOF	0.526570812332046	4.61	1	NA	NA	NA	NA	NA	NA
UCE4-901	IV	4877370	etoposide.median.TOF	0.294703052562829	4.61	1	NA	NA	NA	NA	NA	NA
CE4-127	IV	4978605	etoposide.median.TOF	0.275312403382152	4.61	1	NA	NA	NA	NA	NA	NA
UCE4-905	IV	5034091	etoposide.median.TOF	0.450178350578652	4.61	1	NA	NA	NA	NA	NA	NA
UCE4-907	IV	5039083	etoposide.median.TOF	0.450178350578652	4.61	1	NA	NA	NA	NA	NA	NA
CE4-128	IV	5140536	etoposide.median.TOF	0.546458576306045	4.61	1	NA	NA	NA	NA	NA	NA
CE4-129	IV	5228880	etoposide.median.TOF	0.531470009666061	4.61	1	NA	NA	NA	NA	NA	NA
UCE4-913	IV	5230238	etoposide.median.TOF	0.531470009666061	4.61	1	NA	NA	NA	NA	NA	NA
CE4-131	IV	5513234	etoposide.median.TOF	0.539939396865638	4.61	1	NA	NA	NA	NA	NA	NA
UCE4-920	IV	5732338	etoposide.median.TOF	0.564621089693229	4.61	1	NA	NA	NA	NA	NA	NA
CE4-12	IV	5766609	etoposide.median.TOF	0.564621089693229	4.61	1	NA	NA	NA	NA	NA	NA
CE4-132	IV	5819743	etoposide.median.TOF	0.679030751798918	4.61	1	NA	NA	NA	NA	NA	NA
UCE4-935	IV	5847069	etoposide.median.TOF	0.719728285518329	4.61	1	NA	NA	NA	NA	NA	NA
UCE4-940	IV	5993753	etoposide.median.TOF	0.857740881835364	4.61	1	NA	NA	NA	NA	NA	NA
CE4-133	IV	6077574	etoposide.median.TOF	0.831628008189921	4.61	1	NA	NA	NA	NA	NA	NA
UCE4-941	IV	6104031	etoposide.median.TOF	0.831628008189921	4.61	1	NA	NA	NA	NA	NA	NA
CE4-134	IV	6173575	etoposide.median.TOF	0.783961798713889	4.61	1	NA	NA	NA	NA	NA	NA
UCE4-944	IV	6194920	etoposide.median.TOF	0.783961798713889	4.61	1	NA	NA	NA	NA	NA	NA
CE4-135	IV	6260307	etoposide.median.TOF	0.783961798713889	4.61	1	NA	NA	NA	NA	NA	NA
UCE4-948	IV	6278876	etoposide.median.TOF	0.721351546990386	4.61	1	NA	NA	NA	NA	NA	NA
UCE4-949	IV	6384389	etoposide.median.TOF	0.721351546990386	4.61	1	NA	NA	NA	NA	NA	NA
CE4-137	IV	6414209	etoposide.median.TOF	0.721351546990386	4.61	1	NA	NA	NA	NA	NA	NA
UCE4-953	IV	6462009	etoposide.median.TOF	0.653824448828873	4.61	1	NA	NA	NA	NA	NA	NA
CE4-226	IV	6507448	etoposide.median.TOF	0.484473270349912	4.61	1	NA	NA	NA	NA	NA	NA
UCE4-956	IV	6544155	etoposide.median.TOF	0.484473270349912	4.61	1	NA	NA	NA	NA	NA	NA
CE4-138	IV	6602025	etoposide.median.TOF	0.453811124249338	4.61	1	NA	NA	NA	NA	NA	NA
UCE4-963	IV	6645028	etoposide.median.TOF	0.453811124249338	4.61	1	NA	NA	NA	NA	NA	NA
UCE4-971	IV	6790463	etoposide.median.TOF	0.392515203476948	4.61	1	NA	NA	NA	NA	NA	NA
CE4-139	IV	6790565	etoposide.median.TOF	0.392515203476948	4.61	1	NA	NA	NA	NA	NA	NA
UCE4-974	IV	6975046	etoposide.median.TOF	0.348127045497238	4.61	1	NA	NA	NA	NA	NA	NA
CE4-141	IV	7081695	etoposide.median.TOF	0.383961209962217	4.61	1	NA	NA	NA	NA	NA	NA
UCE4-978	IV	7360423	etoposide.median.TOF	0.220898440372529	4.61	1	NA	NA	NA	NA	NA	NA
CE4-14	IV	7405262	etoposide.median.TOF	0.139519552769181	4.61	1	NA	NA	NA	NA	NA	NA
UCE4-985	IV	7428006	etoposide.median.TOF	0.139519552769181	4.61	1	NA	NA	NA	NA	NA	NA
UCE4-988	IV	7470770	etoposide.median.TOF	0.139519552769181	4.61	1	NA	NA	NA	NA	NA	NA
CE4-145	IV	7517279	etoposide.median.TOF	0.139519552769181	4.61	1	NA	NA	NA	NA	NA	NA
UCE4-995	IV	7556641	etoposide.median.TOF	0.139519552769181	4.61	1	NA	NA	NA	NA	NA	NA
CE4-146	IV	7610592	etoposide.median.TOF	0.139519552769181	4.61	1	NA	NA	NA	NA	NA	NA
CE4-147	IV	7692816	etoposide.median.TOF	0.147331850901303	4.61	1	NA	NA	NA	NA	NA	NA
UCE4-1012	IV	7712399	etoposide.median.TOF	0.147331850901303	4.61	1	NA	NA	NA	NA	NA	NA
CE4-148	IV	7827630	etoposide.median.TOF	0.11594893650208	4.61	1	NA	NA	NA	NA	NA	NA
UCE4-1016	IV	7849434	etoposide.median.TOF	0.11594893650208	4.61	1	NA	NA	NA	NA	NA	NA
CE4-233	IV	7900266	etoposide.median.TOF	0.130342501402998	4.61	1	NA	NA	NA	NA	NA	NA
CE4-149	IV	7919693	etoposide.median.TOF	0.115123663108544	4.61	1	NA	NA	NA	NA	NA	NA
UCE4-1018	IV	7963446	etoposide.median.TOF	0.135420813087691	4.61	1	NA	NA	NA	NA	NA	NA
CE4-150	IV	8014478	etoposide.median.TOF	0.136697991464435	4.61	1	NA	NA	NA	NA	NA	NA
UCE4-1020	IV	8046258	etoposide.median.TOF	0.136697991464435	4.61	1	NA	NA	NA	NA	NA	NA
CE4-151	IV	8162297	etoposide.median.TOF	0.166936177681474	4.61	1	NA	NA	NA	NA	NA	NA
CE4-152	IV	8228724	etoposide.median.TOF	0.160043276758675	4.61	1	NA	NA	NA	NA	NA	NA
CE4-153	IV	8286662	etoposide.median.TOF	0.160043276758675	4.61	1	NA	NA	NA	NA	NA	NA
CE4-154	IV	8346590	etoposide.median.TOF	0.127807961309885	4.61	1	NA	NA	NA	NA	NA	NA
CE4-155	IV	8434422	etoposide.median.TOF	0.127807961309885	4.61	1	NA	NA	NA	NA	NA	NA
UCE4-1053	IV	8448940	etoposide.median.TOF	0.127807961309885	4.61	1	NA	NA	NA	NA	NA	NA
UCE4-1055	IV	8491497	etoposide.median.TOF	0.127807961309885	4.61	1	NA	NA	NA	NA	NA	NA
UCE4-1059	IV	8569571	etoposide.median.TOF	0.106421917626839	4.61	1	NA	NA	NA	NA	NA	NA
CE4-156	IV	8587439	etoposide.median.TOF	0.115645589726723	4.61	1	NA	NA	NA	NA	NA	NA
CE4-157	IV	8674308	etoposide.median.TOF	0.115645589726723	4.61	1	NA	NA	NA	NA	NA	NA
CE4-6	IV	8676487	etoposide.median.TOF	0.117404432830534	4.61	1	NA	NA	NA	NA	NA	NA
CE4-158	IV	8767566	etoposide.median.TOF	0.150065849805892	4.61	1	NA	NA	NA	NA	NA	NA
CE4-159	IV	8859198	etoposide.median.TOF	0.112121194478567	4.61	1	NA	NA	NA	NA	NA	NA
CE4-160	IV	8921816	etoposide.median.TOF	0.1030507233272	4.61	1	NA	NA	NA	NA	NA	NA
CE4-161	IV	9002954	etoposide.median.TOF	0.0961725978611343	4.61	1	NA	NA	NA	NA	NA	NA
CE4-162	IV	9100923	etoposide.median.TOF	0.0961725978611343	4.61	1	NA	NA	NA	NA	NA	NA
CE4-163	IV	9192122	etoposide.median.TOF	0.0664507223662916	4.61	1	NA	NA	NA	NA	NA	NA
UCE4-1071	IV	9225966	etoposide.median.TOF	0.0664507223662916	4.61	1	NA	NA	NA	NA	NA	NA
CE4-32	IV	9318663	etoposide.median.TOF	0.065376001345273	4.61	1	NA	NA	NA	NA	NA	NA
CE4-165	IV	9353939	etoposide.median.TOF	0.065376001345273	4.61	1	NA	NA	NA	NA	NA	NA
UCE4-1080	IV	9548910	etoposide.median.TOF	0.0934764004639517	4.61	1	NA	NA	NA	NA	NA	NA
CE4-166	IV	9619050	etoposide.median.TOF	0.0979934678126492	4.61	1	NA	NA	NA	NA	NA	NA
UCE4-1081	IV	9673353	etoposide.median.TOF	0.112017743402158	4.61	1	NA	NA	NA	NA	NA	NA
CE4-167	IV	9715431	etoposide.median.TOF	0.0787115605560216	4.61	1	NA	NA	NA	NA	NA	NA
UCE4-1084	IV	9867164	etoposide.median.TOF	0.0859275231177902	4.61	1	NA	NA	NA	NA	NA	NA
CE4-169	IV	9884332	etoposide.median.TOF	0.0787115605560216	4.61	1	NA	NA	NA	NA	NA	NA
CE4-170	IV	9967712	etoposide.median.TOF	0.0787115605560216	4.61	1	NA	NA	NA	NA	NA	NA
UCE4-1086	IV	10073944	etoposide.median.TOF	0.0787115605560216	4.61	1	NA	NA	NA	NA	NA	NA
UCE4-1090	IV	10112225	etoposide.median.TOF	0.0787115605560216	4.61	1	NA	NA	NA	NA	NA	NA
UCE4-1093	IV	10151829	etoposide.median.TOF	0.0787115605560216	4.61	1	NA	NA	NA	NA	NA	NA
UCE4-1094	IV	10228875	etoposide.median.TOF	0.0787115605560216	4.61	1	NA	NA	NA	NA	NA	NA
CE4-26	IV	10258692	etoposide.median.TOF	0.0787115605560216	4.61	1	NA	NA	NA	NA	NA	NA
UCE4-1110	IV	10279605	etoposide.median.TOF	0.0787115605560216	4.61	1	NA	NA	NA	NA	NA	NA
UCE4-1113	IV	10613516	etoposide.median.TOF	0.13908444091734	4.61	1	NA	NA	NA	NA	NA	NA
UCE4-1116	IV	10653107	etoposide.median.TOF	0.13908444091734	4.61	1	NA	NA	NA	NA	NA	NA
CE4-172	IV	10677558	etoposide.median.TOF	0.128959235654229	4.61	1	NA	NA	NA	NA	NA	NA
CE4-173	IV	10835807	etoposide.median.TOF	0.210584622896982	4.61	1	NA	NA	NA	NA	NA	NA
CE4-20	IV	10909583	etoposide.median.TOF	0.192576603741636	4.61	1	NA	NA	NA	NA	NA	NA
CE4-174	IV	11083001	etoposide.median.TOF	0.129142855106829	4.61	1	NA	NA	NA	NA	NA	NA
CE4-175	IV	11166291	etoposide.median.TOF	0.129142855106829	4.61	1	NA	NA	NA	NA	NA	NA
UCE4-1138	IV	11247312	etoposide.median.TOF	0.129142855106829	4.61	1	NA	NA	NA	NA	NA	NA
CE4-229	IV	11259374	etoposide.median.TOF	0.129142855106829	4.61	1	NA	NA	NA	NA	NA	NA
CE4-9	IV	11315748	etoposide.median.TOF	0.129142855106829	4.61	1	NA	NA	NA	NA	NA	NA
CE4-176	IV	11349430	etoposide.median.TOF	0.129142855106829	4.61	1	NA	NA	NA	NA	NA	NA
UCE4-1144	IV	11401788	etoposide.median.TOF	0.144216189165234	4.61	1	NA	NA	NA	NA	NA	NA
CE4-177	IV	11438942	etoposide.median.TOF	0.144216189165234	4.61	1	NA	NA	NA	NA	NA	NA
UCE4-1146	IV	11474630	etoposide.median.TOF	0.144216189165234	4.61	1	NA	NA	NA	NA	NA	NA
UCE4-1147	IV	11508379	etoposide.median.TOF	0.144216189165234	4.61	1	NA	NA	NA	NA	NA	NA
CE4-178	IV	11603978	etoposide.median.TOF	0.141310618204738	4.61	1	NA	NA	NA	NA	NA	NA
CE4-179	IV	11667016	etoposide.median.TOF	0.141310618204738	4.61	1	NA	NA	NA	NA	NA	NA
CE4-1	IV	11668265	etoposide.median.TOF	0.141310618204738	4.61	1	NA	NA	NA	NA	NA	NA
UCE4-1155	IV	11747270	etoposide.median.TOF	0.115353255185484	4.61	1	NA	NA	NA	NA	NA	NA
CE4-180	IV	11753110	etoposide.median.TOF	0.115353255185484	4.61	1	NA	NA	NA	NA	NA	NA
CE4-19	IV	11830245	etoposide.median.TOF	0.117080908751007	4.61	1	NA	NA	NA	NA	NA	NA
CE4-181	IV	11839682	etoposide.median.TOF	0.115353255185484	4.61	1	NA	NA	NA	NA	NA	NA
UCE4-1163	IV	11912069	etoposide.median.TOF	0.0269452199055253	4.61	1	NA	NA	NA	NA	NA	NA
UCE4-1167	IV	12050039	etoposide.median.TOF	0.00518215596257755	4.61	1	NA	NA	NA	NA	NA	NA
UCE4-1171	IV	12124893	etoposide.median.TOF	0.0179007567685968	4.61	1	NA	NA	NA	NA	NA	NA
UCE4-1175	IV	12207650	etoposide.median.TOF	0.00486362775982627	4.61	1	NA	NA	NA	NA	NA	NA
UCE4-1176	IV	12290042	etoposide.median.TOF	0.00998531252870273	4.61	1	NA	NA	NA	NA	NA	NA
UCE4-1177	IV	12291313	etoposide.median.TOF	0.00998531252870273	4.61	1	NA	NA	NA	NA	NA	NA
CE4-185	IV	12382932	etoposide.median.TOF	0.0221173817131962	4.61	1	NA	NA	NA	NA	NA	NA
UCE4-1180	IV	12429795	etoposide.median.TOF	0.0221173817131962	4.61	1	NA	NA	NA	NA	NA	NA
CE4-186	IV	12453653	etoposide.median.TOF	0.0221173817131962	4.61	1	NA	NA	NA	NA	NA	NA
CE4-187	IV	12524302	etoposide.median.TOF	0.0263108693844846	4.61	1	NA	NA	NA	NA	NA	NA
UCE4-1185	IV	12534731	etoposide.median.TOF	0.0156371582152636	4.61	1	NA	NA	NA	NA	NA	NA
CE4-188	IV	12613441	etoposide.median.TOF	0.051165934217917	4.61	1	NA	NA	NA	NA	NA	NA
CE4-189	IV	12694976	etoposide.median.TOF	0.240606644187312	4.61	1	NA	NA	NA	NA	NA	NA
UCE4-1192	IV	12758880	etoposide.median.TOF	0.125117506719025	4.61	1	NA	NA	NA	NA	NA	NA
UCE4-1194	IV	12780117	etoposide.median.TOF	0.107788231349147	4.61	1	NA	NA	NA	NA	NA	NA
CE4-28	IV	12841540	etoposide.median.TOF	0.131712587511195	4.61	1	NA	NA	NA	NA	NA	NA
UCE4-1202	IV	12884825	etoposide.median.TOF	0.139294039978037	4.61	1	NA	NA	NA	NA	NA	NA
CE4-234	IV	12908590	etoposide.median.TOF	0.115434989795628	4.61	1	NA	NA	NA	NA	NA	NA
UCE4-1207	IV	12920262	etoposide.median.TOF	0.115434989795628	4.61	1	NA	NA	NA	NA	NA	NA
CE4-230	IV	12971779	etoposide.median.TOF	0.106237232456556	4.61	1	NA	NA	NA	NA	NA	NA
UCE4-1229	IV	13005770	etoposide.median.TOF	0.0993601278560266	4.61	1	NA	NA	NA	NA	NA	NA
UCE4-1238	IV	13082526	etoposide.median.TOF	0.0541600792123508	4.61	1	NA	NA	NA	NA	NA	NA
UCE4-1239	IV	13097029	etoposide.median.TOF	0.0541600792123508	4.61	1	NA	NA	NA	NA	NA	NA
UCE4-1244	IV	13239153	etoposide.median.TOF	0.0974926793756857	4.61	1	NA	NA	NA	NA	NA	NA
CE4-10	IV	13241019	etoposide.median.TOF	0.0974926793756857	4.61	1	NA	NA	NA	NA	NA	NA
CE4-194	IV	13370581	etoposide.median.TOF	0.0124243892086261	4.61	1	NA	NA	NA	NA	NA	NA
UCE4-1253	IV	13532237	etoposide.median.TOF	0.337043753251416	4.61	1	NA	NA	NA	NA	NA	NA
CE4-195	IV	13629815	etoposide.median.TOF	0.403988490938329	4.61	1	NA	NA	NA	NA	NA	NA
UCE4-1258	IV	13706680	etoposide.median.TOF	0.538808496097189	4.61	1	NA	NA	NA	NA	NA	NA
UCE4-1263	IV	13730774	etoposide.median.TOF	0.44081713025992	4.61	1	NA	NA	NA	NA	NA	NA
CE4-196	IV	13809837	etoposide.median.TOF	0.253820601863243	4.61	1	NA	NA	NA	NA	NA	NA
CE4-244	IV	13898242	etoposide.median.TOF	0.237170733373886	4.61	1	NA	NA	NA	NA	NA	NA
UCE4-1266	IV	13904356	etoposide.median.TOF	0.146357791909791	4.61	1	NA	NA	NA	NA	NA	NA
UCE4-1269	IV	13996144	etoposide.median.TOF	0.0369026391109868	4.61	1	NA	NA	NA	NA	NA	NA
UCE4-1275	IV	14027747	etoposide.median.TOF	0.0580102445803844	4.61	1	NA	NA	NA	NA	NA	NA
CE4-197	IV	14091495	etoposide.median.TOF	0.0434866298122679	4.61	1	NA	NA	NA	NA	NA	NA
UCE4-1283	IV	14112591	etoposide.median.TOF	0.0142471803952921	4.61	1	NA	NA	NA	NA	NA	NA
UCE4-1284	IV	14153942	etoposide.median.TOF	0.00259301361070262	4.61	1	NA	NA	NA	NA	NA	NA
CE4-198	IV	14176920	etoposide.median.TOF	0.00729908413850952	4.61	1	NA	NA	NA	NA	NA	NA
CE4-199	IV	14263814	etoposide.median.TOF	0.00877159557619722	4.61	1	NA	NA	NA	NA	NA	NA
UCE4-1314	IV	14264166	etoposide.median.TOF	0.00877159557619722	4.61	1	NA	NA	NA	NA	NA	NA
UCE4-1320	IV	14335341	etoposide.median.TOF	6.85803155294165e-05	4.61	1	NA	NA	NA	NA	NA	NA
CE4-200	IV	14357860	etoposide.median.TOF	0.0391059887138954	4.61	1	NA	NA	NA	NA	NA	NA
UCE4-1337	IV	14423657	etoposide.median.TOF	0.00871651799441046	4.61	1	NA	NA	NA	NA	NA	NA
UCE4-1345	IV	14424486	etoposide.median.TOF	0.00871651799441046	4.61	1	NA	NA	NA	NA	NA	NA
UCE4-1356	IV	14517178	etoposide.median.TOF	0.00587633725583341	4.61	1	NA	NA	NA	NA	NA	NA
UCE4-1363	IV	14608282	etoposide.median.TOF	0.00950169597871792	4.61	1	NA	NA	NA	NA	NA	NA
UCE4-1369	IV	14664130	etoposide.median.TOF	0.0122440678734825	4.61	1	NA	NA	NA	NA	NA	NA
CE4-204	IV	14843150	etoposide.median.TOF	0.00547607653001622	4.61	1	NA	NA	NA	NA	NA	NA
UCE4-1380	IV	14857092	etoposide.median.TOF	0.00547607653001622	4.61	1	NA	NA	NA	NA	NA	NA
UCE4-1408	IV	15008977	etoposide.median.TOF	0.00041895927012951	4.61	1	NA	NA	NA	NA	NA	NA
UCE4-1414	IV	15013780	etoposide.median.TOF	0.00041895927012951	4.61	1	NA	NA	NA	NA	NA	NA
CE4-205	IV	15020297	etoposide.median.TOF	0.0150244810653301	4.61	1	NA	NA	NA	NA	NA	NA
CE4-206	IV	15105523	etoposide.median.TOF	0.024470105980542	4.61	1	NA	NA	NA	NA	NA	NA
UCE4-1424	IV	15105679	etoposide.median.TOF	0.024470105980542	4.61	1	NA	NA	NA	NA	NA	NA
CE4-207	IV	15181532	etoposide.median.TOF	0.107317687256411	4.61	1	NA	NA	NA	NA	NA	NA
CE4-208	IV	15280834	etoposide.median.TOF	0.0834616427710081	4.61	1	NA	NA	NA	NA	NA	NA
UCE4-1438	IV	15324822	etoposide.median.TOF	0.0520066522824632	4.61	1	NA	NA	NA	NA	NA	NA
UCE4-1450	IV	15369550	etoposide.median.TOF	0.0136548168807517	4.61	1	NA	NA	NA	NA	NA	NA
UCE4-1455	IV	15383794	etoposide.median.TOF	0.0180782730520364	4.61	1	NA	NA	NA	NA	NA	NA
CE4-245	IV	15429543	etoposide.median.TOF	0.0268557754987427	4.61	1	NA	NA	NA	NA	NA	NA
UCE4-1456	IV	15466666	etoposide.median.TOF	0.00109324508450198	4.61	1	NA	NA	NA	NA	NA	NA
CE4-209	IV	15568713	etoposide.median.TOF	0.0177542561149153	4.61	1	NA	NA	NA	NA	NA	NA
CE4-210	IV	15632676	etoposide.median.TOF	0.0430184022735656	4.61	1	NA	NA	NA	NA	NA	NA
UCE4-1468	IV	15706670	etoposide.median.TOF	4.18531944788898e-05	4.61	1	NA	NA	NA	NA	NA	NA
CE4-211	IV	15731760	etoposide.median.TOF	0.0267667653515258	4.61	1	NA	NA	NA	NA	NA	NA
CE4-227	IV	15784912	etoposide.median.TOF	0.0267667653515258	4.61	1	NA	NA	NA	NA	NA	NA
UCE4-1495	IV	15849940	etoposide.median.TOF	0.0629631176634503	4.61	1	NA	NA	NA	NA	NA	NA
CE4-212	IV	15879951	etoposide.median.TOF	0.0373291894514515	4.61	1	NA	NA	NA	NA	NA	NA
CE4-235	IV	15907521	etoposide.median.TOF	0.018400251034465	4.61	1	NA	NA	NA	NA	NA	NA
UCE4-1520	IV	16006324	etoposide.median.TOF	0.0152699041429761	4.61	1	NA	NA	NA	NA	NA	NA
UCE4-1522	IV	16006590	etoposide.median.TOF	0.0152699041429761	4.61	1	NA	NA	NA	NA	NA	NA
UCE4-1523	IV	16090703	etoposide.median.TOF	0.0171531575282776	4.61	1	NA	NA	NA	NA	NA	NA
UCE4-1525	IV	16160242	etoposide.median.TOF	0.0279544400231639	4.61	1	NA	NA	NA	NA	NA	NA
UCE4-1531	IV	16170793	etoposide.median.TOF	0.00512754526875027	4.61	1	NA	NA	NA	NA	NA	NA
UCE4-1536	IV	16206511	etoposide.median.TOF	0.00191473551205074	4.61	1	NA	NA	NA	NA	NA	NA
UCE4-1545	IV	16259338	etoposide.median.TOF	6.71521160840232e-06	4.61	1	NA	NA	NA	NA	NA	NA
CE4-213	IV	16277985	etoposide.median.TOF	0.00634855327536556	4.61	1	NA	NA	NA	NA	NA	NA
UCE4-1581	IV	16403255	etoposide.median.TOF	0.0829812377394109	4.61	1	NA	NA	NA	NA	NA	NA
UCE4-1586	IV	16442619	etoposide.median.TOF	0.0505250757261203	4.61	1	NA	NA	NA	NA	NA	NA
CE4-214	IV	16474167	etoposide.median.TOF	0.0285543942064789	4.61	1	NA	NA	NA	NA	NA	NA
UCE4-1593	IV	16579044	etoposide.median.TOF	0.00317262255250245	4.61	1	NA	NA	NA	NA	NA	NA
UCE4-1601	IV	16624582	etoposide.median.TOF	0.000376698998569919	4.61	1	NA	NA	NA	NA	NA	NA
CE4-215	IV	16645856	etoposide.median.TOF	0.000736062961194178	4.61	1	NA	NA	NA	NA	NA	NA
UCE4-1606	IV	16777568	etoposide.median.TOF	0.0435182660957084	4.61	1	NA	NA	NA	NA	NA	NA
CE4-217	IV	16778962	etoposide.median.TOF	0.0435182660957084	4.61	1	NA	NA	NA	NA	NA	NA
UCE4-1610	IV	16863500	etoposide.median.TOF	0.0339648294071874	4.61	1	NA	NA	NA	NA	NA	NA
UCE4-1612	IV	16888487	etoposide.median.TOF	0.0339648294071874	4.61	1	NA	NA	NA	NA	NA	NA
CE4-218	IV	16947797	etoposide.median.TOF	0.0339648294071874	4.61	1	NA	NA	NA	NA	NA	NA
UCE4-1623	IV	17152812	etoposide.median.TOF	0.0339648294071874	4.61	1	NA	NA	NA	NA	NA	NA
UCE4-1635	IV	17237301	etoposide.median.TOF	0.0339648294071874	4.61	1	NA	NA	NA	NA	NA	NA
UCE4-1641	IV	17321360	etoposide.median.TOF	0.0348308280738653	4.61	1	NA	NA	NA	NA	NA	NA
UCE4-1644	IV	17340954	etoposide.median.TOF	0.0339648294071874	4.61	1	NA	NA	NA	NA	NA	NA
CE4-222	IV	17392826	etoposide.median.TOF	0.0339648294071874	4.61	1	NA	NA	NA	NA	NA	NA
UCE4-1649	IV	17413993	etoposide.median.TOF	0.0339648294071874	4.61	1	NA	NA	NA	NA	NA	NA
CE5-17	V	16796	etoposide.median.TOF	0.128162445778473	4.61	1	NA	NA	NA	NA	NA	NA
UCE5-504	V	80490	etoposide.median.TOF	0.128162445778473	4.61	1	NA	NA	NA	NA	NA	NA
CE5-101	V	93558	etoposide.median.TOF	0.128162445778473	4.61	1	NA	NA	NA	NA	NA	NA
CE5-102	V	147789	etoposide.median.TOF	0.128162445778473	4.61	1	NA	NA	NA	NA	NA	NA
CE5-104	V	293594	etoposide.median.TOF	0.128162445778473	4.61	1	NA	NA	NA	NA	NA	NA
CE5-105	V	399751	etoposide.median.TOF	0.0874822110216923	4.61	1	NA	NA	NA	NA	NA	NA
CE5-2	V	497943	etoposide.median.TOF	0.0874822110216923	4.61	1	NA	NA	NA	NA	NA	NA
CE5-106	V	499845	etoposide.median.TOF	0.0874822110216923	4.61	1	NA	NA	NA	NA	NA	NA
CE5-107	V	591256	etoposide.median.TOF	0.0874822110216923	4.61	1	NA	NA	NA	NA	NA	NA
UCE5-594	V	606864	etoposide.median.TOF	0.0874822110216923	4.61	1	NA	NA	NA	NA	NA	NA
UCE5-599	V	679520	etoposide.median.TOF	0.0320070756417306	4.61	1	NA	NA	NA	NA	NA	NA
UCE5-601	V	679779	etoposide.median.TOF	0.0320070756417306	4.61	1	NA	NA	NA	NA	NA	NA
UCE5-654	V	853902	etoposide.median.TOF	0.00339949454873714	4.61	1	NA	NA	NA	NA	NA	NA
CE5-110	V	872771	etoposide.median.TOF	0.000509048486690123	4.61	1	NA	NA	NA	NA	NA	NA
CE5-111	V	1038830	etoposide.median.TOF	0.0311818195592033	4.61	1	NA	NA	NA	NA	NA	NA
UCE5-678	V	1073079	etoposide.median.TOF	0.0253716154322039	4.61	1	NA	NA	NA	NA	NA	NA
CE5-112	V	1129299	etoposide.median.TOF	0.0296628040293482	4.61	1	NA	NA	NA	NA	NA	NA
UCE5-698	V	1129410	etoposide.median.TOF	0.0374816223126057	4.61	1	NA	NA	NA	NA	NA	NA
CE5-113	V	1200643	etoposide.median.TOF	0.0201003718049474	4.61	1	NA	NA	NA	NA	NA	NA
UCE5-709	V	1277223	etoposide.median.TOF	0.0341107993513968	4.61	1	NA	NA	NA	NA	NA	NA
CE5-114	V	1297642	etoposide.median.TOF	0.0429951763206132	4.61	1	NA	NA	NA	NA	NA	NA
CE5-116	V	1486128	etoposide.median.TOF	0.00148315210073192	4.61	1	NA	NA	NA	NA	NA	NA
UCE5-726	V	1564017	etoposide.median.TOF	0.00964195290837443	4.61	1	NA	NA	NA	NA	NA	NA
CE5-270	V	1577099	etoposide.median.TOF	0.0426683251867469	4.61	1	NA	NA	NA	NA	NA	NA
UCE5-731	V	1625842	etoposide.median.TOF	0.170606286953395	4.61	1	NA	NA	NA	NA	NA	NA
UCE5-740	V	1699762	etoposide.median.TOF	0.0771987878842446	4.61	1	NA	NA	NA	NA	NA	NA
UCE5-756	V	1796786	etoposide.median.TOF	0.0018379465568753	4.61	1	NA	NA	NA	NA	NA	NA
UCE5-759	V	1796919	etoposide.median.TOF	0.0018379465568753	4.61	1	NA	NA	NA	NA	NA	NA
CE5-119	V	1937385	etoposide.median.TOF	0.00502064968058142	4.61	1	NA	NA	NA	NA	NA	NA
CE5-120	V	2028290	etoposide.median.TOF	0.000390614628192097	4.61	1	NA	NA	NA	NA	NA	NA
CE5-121	V	2099106	etoposide.median.TOF	0.000421988173233855	4.61	1	NA	NA	NA	NA	NA	NA
UCE5-776	V	2134534	etoposide.median.TOF	0.000637214603035489	4.61	1	NA	NA	NA	NA	NA	NA
CE5-122	V	2190026	etoposide.median.TOF	0.000394582872462076	4.61	1	NA	NA	NA	NA	NA	NA
CE5-273	V	2225355	etoposide.median.TOF	0.00240738436863834	4.61	1	NA	NA	NA	NA	NA	NA
UCE5-787	V	2251173	etoposide.median.TOF	0.000506162521971988	4.61	1	NA	NA	NA	NA	NA	NA
UCE5-808	V	2304297	etoposide.median.TOF	0.000519781409022036	4.61	1	NA	NA	NA	NA	NA	NA
UCE5-810	V	2575300	etoposide.median.TOF	9.60835559939033e-05	4.61	1	NA	NA	NA	NA	NA	NA
UCE5-820	V	2675410	etoposide.median.TOF	0.00243434254143902	4.61	1	NA	NA	NA	NA	NA	NA
UCE5-833	V	2755393	etoposide.median.TOF	0.0151530178717999	4.61	1	NA	NA	NA	NA	NA	NA
UCE5-835	V	2779146	etoposide.median.TOF	0.00333652169025992	4.61	1	NA	NA	NA	NA	NA	NA
UCE5-866	V	2917640	etoposide.median.TOF	0.0487793299648053	4.61	1	NA	NA	NA	NA	NA	NA
CE5-127	V	2919447	etoposide.median.TOF	0.0487793299648053	4.61	1	NA	NA	NA	NA	NA	NA
UCE5-877	V	2984478	etoposide.median.TOF	0.134421253828754	4.61	1	NA	NA	NA	NA	NA	NA
CE5-129	V	3081026	etoposide.median.TOF	0.0720790702372528	4.61	1	NA	NA	NA	NA	NA	NA
UCE5-905	V	3111901	etoposide.median.TOF	0.115291948458985	4.61	1	NA	NA	NA	NA	NA	NA
UCE5-921	V	3199729	etoposide.median.TOF	0.0947463481375823	4.61	1	NA	NA	NA	NA	NA	NA
CE5-130	V	3258653	etoposide.median.TOF	0.185429889666465	4.61	1	NA	NA	NA	NA	NA	NA
UCE5-934	V	3260344	etoposide.median.TOF	0.132183290003533	4.61	1	NA	NA	NA	NA	NA	NA
UCE5-954	V	3319272	etoposide.median.TOF	0.119465704172995	4.61	1	NA	NA	NA	NA	NA	NA
CE5-131	V	3319413	etoposide.median.TOF	0.119465704172995	4.61	1	NA	NA	NA	NA	NA	NA
UCE5-1011	V	3473275	etoposide.median.TOF	0.0734862822144526	4.61	1	NA	NA	NA	NA	NA	NA
UCE5-1012	V	3473550	etoposide.median.TOF	0.0734862822144526	4.61	1	NA	NA	NA	NA	NA	NA
CE5-133	V	3545006	etoposide.median.TOF	0.141196187425156	4.61	1	NA	NA	NA	NA	NA	NA
UCE5-1023	V	3584842	etoposide.median.TOF	0.141196187425156	4.61	1	NA	NA	NA	NA	NA	NA
UCE5-1030	V	3637192	etoposide.median.TOF	0.158848351348401	4.61	1	NA	NA	NA	NA	NA	NA
CE5-36	V	3682108	etoposide.median.TOF	0.195037834929654	4.61	1	NA	NA	NA	NA	NA	NA
CE5-134	V	3730275	etoposide.median.TOF	0.302021220689186	4.61	1	NA	NA	NA	NA	NA	NA
UCE5-1067	V	3819945	etoposide.median.TOF	0.399980718569663	4.61	1	NA	NA	NA	NA	NA	NA
UCE5-1070	V	3846200	etoposide.median.TOF	0.477383865071922	4.61	1	NA	NA	NA	NA	NA	NA
UCE5-1143	V	3930009	etoposide.median.TOF	0.893261247670696	4.61	1	NA	NA	NA	NA	NA	NA
UCE5-1146	V	3934976	etoposide.median.TOF	0.893261247670696	4.61	1	NA	NA	NA	NA	NA	NA
UCE5-1182	V	4043502	etoposide.median.TOF	0.667394368489851	4.61	1	NA	NA	NA	NA	NA	NA
CE5-6	V	4090657	etoposide.median.TOF	0.591947541423116	4.61	1	NA	NA	NA	NA	NA	NA
UCE5-1198	V	4296845	etoposide.median.TOF	0.26079557510003	4.61	1	NA	NA	NA	NA	NA	NA
CE5-137	V	4298848	etoposide.median.TOF	0.26079557510003	4.61	1	NA	NA	NA	NA	NA	NA
UCE5-1233	V	4442141	etoposide.median.TOF	0.166950079575376	4.61	1	NA	NA	NA	NA	NA	NA
CE5-138	V	4500931	etoposide.median.TOF	0.17471503705187	4.61	1	NA	NA	NA	NA	NA	NA
CE5-139	V	4588383	etoposide.median.TOF	0.268076842360965	4.61	1	NA	NA	NA	NA	NA	NA
UCE5-1244	V	4616415	etoposide.median.TOF	0.538107165431344	4.61	1	NA	NA	NA	NA	NA	NA
UCE5-1245	V	4842551	etoposide.median.TOF	0.572698290209858	4.61	1	NA	NA	NA	NA	NA	NA
UCE5-1247	V	4889130	etoposide.median.TOF	0.328081684993539	4.61	1	NA	NA	NA	NA	NA	NA
UCE5-1251	V	4927583	etoposide.median.TOF	0.375422904275171	4.61	1	NA	NA	NA	NA	NA	NA
UCE5-1289	V	5105751	etoposide.median.TOF	0.121778218617551	4.61	1	NA	NA	NA	NA	NA	NA
UCE5-1293	V	5106824	etoposide.median.TOF	0.121778218617551	4.61	1	NA	NA	NA	NA	NA	NA
UCE5-1311	V	5173502	etoposide.median.TOF	0.121286802772459	4.61	1	NA	NA	NA	NA	NA	NA
CE5-143	V	5175241	etoposide.median.TOF	0.121286802772459	4.61	1	NA	NA	NA	NA	NA	NA
CE5-145	V	5281983	etoposide.median.TOF	0.315744262812477	4.61	1	NA	NA	NA	NA	NA	NA
UCE5-1345	V	5321934	etoposide.median.TOF	0.43221242885887	4.61	1	NA	NA	NA	NA	NA	NA
CE5-146	V	5369574	etoposide.median.TOF	0.42252615181867	4.61	1	NA	NA	NA	NA	NA	NA
CE5-147	V	5462244	etoposide.median.TOF	0.441299245795362	4.61	1	NA	NA	NA	NA	NA	NA
CE5-148	V	5546284	etoposide.median.TOF	0.577585393424309	4.61	1	NA	NA	NA	NA	NA	NA
CE5-149	V	5617790	etoposide.median.TOF	0.594183441781599	4.61	1	NA	NA	NA	NA	NA	NA
UCE5-1371	V	5648293	etoposide.median.TOF	0.681420705027077	4.61	1	NA	NA	NA	NA	NA	NA
UCE5-1379	V	5692425	etoposide.median.TOF	0.681420705027077	4.61	1	NA	NA	NA	NA	NA	NA
CE5-151	V	5795729	etoposide.median.TOF	0.681788294817223	4.61	1	NA	NA	NA	NA	NA	NA
UCE5-1395	V	5814022	etoposide.median.TOF	0.697279652528878	4.61	1	NA	NA	NA	NA	NA	NA
UCE5-1401	V	5850665	etoposide.median.TOF	0.748863660390541	4.61	1	NA	NA	NA	NA	NA	NA
UCE5-1409	V	5894814	etoposide.median.TOF	0.681103488100342	4.61	1	NA	NA	NA	NA	NA	NA
UCE5-1413	V	5981011	etoposide.median.TOF	0.762905323610118	4.61	1	NA	NA	NA	NA	NA	NA
UCE5-1416	V	6008940	etoposide.median.TOF	0.799907514956251	4.61	1	NA	NA	NA	NA	NA	NA
CE5-153	V	6064863	etoposide.median.TOF	0.735610779481665	4.61	1	NA	NA	NA	NA	NA	NA
CE5-12	V	6259765	etoposide.median.TOF	0.826467602284032	4.61	1	NA	NA	NA	NA	NA	NA
CE5-1	V	6336157	etoposide.median.TOF	0.833464204504036	4.61	1	NA	NA	NA	NA	NA	NA
CE5-156	V	6444128	etoposide.median.TOF	0.971510299316314	4.61	1	NA	NA	NA	NA	NA	NA
CE5-278	V	6618053	etoposide.median.TOF	1.25651961067112	4.61	1	NA	NA	NA	NA	NA	NA
UCE5-1468	V	6630374	etoposide.median.TOF	1.25578407096319	4.61	1	NA	NA	NA	NA	NA	NA
UCE5-1487	V	6760669	etoposide.median.TOF	1.25578407096319	4.61	1	NA	NA	NA	NA	NA	NA
UCE5-1491	V	6784673	etoposide.median.TOF	1.25578407096319	4.61	1	NA	NA	NA	NA	NA	NA
CE5-158	V	6879012	etoposide.median.TOF	1.25578407096319	4.61	1	NA	NA	NA	NA	NA	NA
UCE5-1507	V	6914807	etoposide.median.TOF	1.25578407096319	4.61	1	NA	NA	NA	NA	NA	NA
UCE5-1509	V	6982234	etoposide.median.TOF	1.25578407096319	4.61	1	NA	NA	NA	NA	NA	NA
CE5-159	V	7067131	etoposide.median.TOF	1.52951832811562	4.61	1	NA	NA	NA	NA	NA	NA
CE5-35	V	7112245	etoposide.median.TOF	1.48056759388854	4.61	1	NA	NA	NA	NA	NA	NA
CE5-160	V	7146052	etoposide.median.TOF	1.62425971785646	4.61	1	NA	NA	NA	NA	NA	NA
CE5-161	V	7239362	etoposide.median.TOF	1.62425971785646	4.61	1	NA	NA	NA	NA	NA	NA
UCE5-1519	V	7240858	etoposide.median.TOF	1.62425971785646	4.61	1	NA	NA	NA	NA	NA	NA
CE5-162	V	7302298	etoposide.median.TOF	1.79431174226583	4.61	1	NA	NA	NA	NA	NA	NA
UCE5-1534	V	7402639	etoposide.median.TOF	2.08969965916898	4.61	1	NA	NA	NA	NA	NA	NA
UCE5-1544	V	7482174	etoposide.median.TOF	1.77814939068341	4.61	1	NA	NA	NA	NA	NA	NA
CE5-164	V	7489854	etoposide.median.TOF	1.77814939068341	4.61	1	NA	NA	NA	NA	NA	NA
CE5-165	V	7580686	etoposide.median.TOF	1.94551346933049	4.61	1	NA	NA	NA	NA	NA	NA
UCE5-1563	V	7601425	etoposide.median.TOF	1.94551346933049	4.61	1	NA	NA	NA	NA	NA	NA
CE5-166	V	7758331	etoposide.median.TOF	2.00017389380964	4.61	1	NA	NA	NA	NA	NA	NA
UCE5-1703	V	7759062	etoposide.median.TOF	1.99803384829275	4.61	1	NA	NA	NA	NA	NA	NA
CE5-167	V	7835308	etoposide.median.TOF	2.00017389380964	4.61	1	NA	NA	NA	NA	NA	NA
CE5-168	V	7972098	etoposide.median.TOF	1.87629634420165	4.61	1	NA	NA	NA	NA	NA	NA
UCE5-1719	V	8012277	etoposide.median.TOF	1.95479963355696	4.61	1	NA	NA	NA	NA	NA	NA
CE5-169	V	8156968	etoposide.median.TOF	1.98462096667165	4.61	1	NA	NA	NA	NA	NA	NA
CE5-170	V	8270403	etoposide.median.TOF	1.87910396321648	4.61	1	NA	NA	NA	NA	NA	NA
CE5-275	V	8270497	etoposide.median.TOF	1.87910396321648	4.61	1	NA	NA	NA	NA	NA	NA
CE5-171	V	8362449	etoposide.median.TOF	2.27709658223322	4.61	1	NA	NA	NA	NA	NA	NA
UCE5-1724	V	8398703	etoposide.median.TOF	2.27709658223322	4.61	1	NA	NA	NA	NA	NA	NA
UCE5-1726	V	8498683	etoposide.median.TOF	2.25368673985703	4.61	1	NA	NA	NA	NA	NA	NA
UCE5-1734	V	8716227	etoposide.median.TOF	2.00178224203147	4.61	1	NA	NA	NA	NA	NA	NA
UCE5-1735	V	8717736	etoposide.median.TOF	2.00178224203147	4.61	1	NA	NA	NA	NA	NA	NA
CE5-172	V	8968606	etoposide.median.TOF	1.98742062153566	4.61	1	NA	NA	NA	NA	NA	NA
CE5-173	V	9039083	etoposide.median.TOF	2.1950842316301	4.61	1	NA	NA	NA	NA	NA	NA
CE5-174	V	9092634	etoposide.median.TOF	2.1950842316301	4.61	1	NA	NA	NA	NA	NA	NA
UCE5-1742	V	9248471	etoposide.median.TOF	2.32881886066198	4.61	1	NA	NA	NA	NA	NA	NA
CE5-176	V	9287514	etoposide.median.TOF	2.32881886066198	4.61	1	NA	NA	NA	NA	NA	NA
UCE5-1746	V	9343160	etoposide.median.TOF	2.32881886066198	4.61	1	NA	NA	NA	NA	NA	NA
CE5-177	V	9379355	etoposide.median.TOF	2.32881886066198	4.61	1	NA	NA	NA	NA	NA	NA
UCE5-1780	V	9482677	etoposide.median.TOF	2.32675691242333	4.61	1	NA	NA	NA	NA	NA	NA
CE5-15	V	9507575	etoposide.median.TOF	2.32881886066198	4.61	1	NA	NA	NA	NA	NA	NA
CE5-179	V	9542083	etoposide.median.TOF	2.14789864660835	4.61	1	NA	NA	NA	NA	NA	NA
CE5-180	V	9593131	etoposide.median.TOF	2.14789864660835	4.61	1	NA	NA	NA	NA	NA	NA
CE5-181	V	9674892	etoposide.median.TOF	2.14789864660835	4.61	1	NA	NA	NA	NA	NA	NA
UCE5-1790	V	9792619	etoposide.median.TOF	2.14789864660835	4.61	1	NA	NA	NA	NA	NA	NA
UCE5-1791	V	9794201	etoposide.median.TOF	2.14789864660835	4.61	1	NA	NA	NA	NA	NA	NA
CE5-184	V	9903872	etoposide.median.TOF	2.37273101407726	4.61	1	NA	NA	NA	NA	NA	NA
CE5-283	V	10124453	etoposide.median.TOF	2.49997247716993	4.61	1	NA	NA	NA	NA	NA	NA
CE5-185	V	10240582	etoposide.median.TOF	2.57859208597632	4.61	1	NA	NA	NA	NA	NA	NA
UCE5-1809	V	10248696	etoposide.median.TOF	2.47602723358067	4.61	1	NA	NA	NA	NA	NA	NA
CE5-186	V	10356094	etoposide.median.TOF	2.48260512052195	4.61	1	NA	NA	NA	NA	NA	NA
UCE5-1813	V	10367865	etoposide.median.TOF	2.48260512052195	4.61	1	NA	NA	NA	NA	NA	NA
CE5-187	V	10444691	etoposide.median.TOF	2.48260512052195	4.61	1	NA	NA	NA	NA	NA	NA
CE5-188	V	10568558	etoposide.median.TOF	2.48270836066255	4.61	1	NA	NA	NA	NA	NA	NA
UCE5-1830	V	10594241	etoposide.median.TOF	2.48270836066255	4.61	1	NA	NA	NA	NA	NA	NA
CE5-189	V	10695909	etoposide.median.TOF	2.48270836066255	4.61	1	NA	NA	NA	NA	NA	NA
UCE5-1839	V	10720948	etoposide.median.TOF	2.53291866823984	4.61	1	NA	NA	NA	NA	NA	NA
UCE5-1841	V	10839540	etoposide.median.TOF	2.33107565714345	4.61	1	NA	NA	NA	NA	NA	NA
CE5-190	V	10847018	etoposide.median.TOF	2.33107565714345	4.61	1	NA	NA	NA	NA	NA	NA
CE5-191	V	10943453	etoposide.median.TOF	2.33107565714345	4.61	1	NA	NA	NA	NA	NA	NA
CE5-20	V	11004172	etoposide.median.TOF	2.33107565714345	4.61	1	NA	NA	NA	NA	NA	NA
UCE5-1858	V	11036055	etoposide.median.TOF	2.33107565714345	4.61	1	NA	NA	NA	NA	NA	NA
UCE5-1861	V	11114697	etoposide.median.TOF	2.37351731916066	4.61	1	NA	NA	NA	NA	NA	NA
CE5-192	V	11132252	etoposide.median.TOF	2.37351731916066	4.61	1	NA	NA	NA	NA	NA	NA
UCE5-1862	V	11199004	etoposide.median.TOF	2.22183122851572	4.61	1	NA	NA	NA	NA	NA	NA
UCE5-1863	V	11220257	etoposide.median.TOF	2.22183122851572	4.61	1	NA	NA	NA	NA	NA	NA
CE5-194	V	11321934	etoposide.median.TOF	2.36631555274003	4.61	1	NA	NA	NA	NA	NA	NA
UCE5-1869	V	11340482	etoposide.median.TOF	2.36631555274003	4.61	1	NA	NA	NA	NA	NA	NA
UCE5-1871	V	11402842	etoposide.median.TOF	2.36631555274003	4.61	1	NA	NA	NA	NA	NA	NA
CE5-195	V	11411390	etoposide.median.TOF	2.36631555274003	4.61	1	NA	NA	NA	NA	NA	NA
CE5-8	V	11467158	etoposide.median.TOF	2.36631555274003	4.61	1	NA	NA	NA	NA	NA	NA
UCE5-1879	V	11476329	etoposide.median.TOF	2.36631555274003	4.61	1	NA	NA	NA	NA	NA	NA
UCE5-1882	V	11611821	etoposide.median.TOF	2.58035743803271	4.61	1	NA	NA	NA	NA	NA	NA
CE5-196	V	11680792	etoposide.median.TOF	2.46989266522175	4.61	1	NA	NA	NA	NA	NA	NA
CE5-197	V	11779486	etoposide.median.TOF	2.38916993164267	4.61	1	NA	NA	NA	NA	NA	NA
UCE5-1887	V	11791994	etoposide.median.TOF	2.48718943225646	4.61	1	NA	NA	NA	NA	NA	NA
UCE5-1890	V	11869708	etoposide.median.TOF	2.37470386274168	4.61	1	NA	NA	NA	NA	NA	NA
UCE5-1892	V	11878335	etoposide.median.TOF	2.37470386274168	4.61	1	NA	NA	NA	NA	NA	NA
UCE5-1905	V	11980469	etoposide.median.TOF	2.48900520875694	4.61	1	NA	NA	NA	NA	NA	NA
UCE5-1908	V	12010180	etoposide.median.TOF	2.34550121141036	4.61	1	NA	NA	NA	NA	NA	NA
CE5-198	V	12125475	etoposide.median.TOF	2.29722850933244	4.61	1	NA	NA	NA	NA	NA	NA
CE5-18	V	12153760	etoposide.median.TOF	2.35674199116966	4.61	1	NA	NA	NA	NA	NA	NA
CE5-199	V	12220657	etoposide.median.TOF	2.25678173626528	4.61	1	NA	NA	NA	NA	NA	NA
UCE5-1932	V	12222734	etoposide.median.TOF	2.25678173626528	4.61	1	NA	NA	NA	NA	NA	NA
UCE5-1939	V	12288279	etoposide.median.TOF	1.93979613323433	4.61	1	NA	NA	NA	NA	NA	NA
CE5-200	V	12314153	etoposide.median.TOF	2.8046388255659	4.61	1	NA	NA	NA	NA	NA	NA
UCE5-1966	V	12426796	etoposide.median.TOF	3.34550295023931	4.61	1	NA	NA	NA	NA	NA	NA
UCE5-1973	V	12460837	etoposide.median.TOF	3.34550295023931	4.61	1	NA	NA	NA	NA	NA	NA
CE5-201	V	12487117	etoposide.median.TOF	3.33807686796299	4.61	1	NA	NA	NA	NA	NA	NA
CE5-202	V	12583154	etoposide.median.TOF	3.33807686796299	4.61	1	NA	NA	NA	NA	NA	NA
UCE5-1983	V	12638434	etoposide.median.TOF	3.21295342050981	4.61	1	NA	NA	NA	NA	NA	NA
UCE5-1992	V	12750733	etoposide.median.TOF	3.16532424308262	4.61	1	NA	NA	NA	NA	NA	NA
CE5-204	V	12835928	etoposide.median.TOF	3.16532424308262	4.61	1	NA	NA	NA	NA	NA	NA
CE5-205	V	12935237	etoposide.median.TOF	3.25829752333054	4.61	1	NA	NA	NA	NA	NA	NA
UCE5-2003	V	12985405	etoposide.median.TOF	3.25253258876434	4.61	1	NA	NA	NA	NA	NA	NA
CE5-206	V	13031375	etoposide.median.TOF	3.02256127338429	4.61	1	NA	NA	NA	NA	NA	NA
CE5-28	V	13051213	etoposide.median.TOF	3.02256127338429	4.61	1	NA	NA	NA	NA	NA	NA
CE5-207	V	13120449	etoposide.median.TOF	3.07193398515432	4.61	1	NA	NA	NA	NA	NA	NA
UCE5-2013	V	13185964	etoposide.median.TOF	3.02370380493853	4.61	1	NA	NA	NA	NA	NA	NA
CE5-208	V	13213906	etoposide.median.TOF	3.02370380493853	4.61	1	NA	NA	NA	NA	NA	NA
UCE5-2018	V	13263781	etoposide.median.TOF	2.87834078980948	4.61	1	NA	NA	NA	NA	NA	NA
CE5-272	V	13311336	etoposide.median.TOF	2.76300551924016	4.61	1	NA	NA	NA	NA	NA	NA
CE5-209	V	13370671	etoposide.median.TOF	2.7368864063966	4.61	1	NA	NA	NA	NA	NA	NA
UCE5-2023	V	13372451	etoposide.median.TOF	2.85104361773521	4.61	1	NA	NA	NA	NA	NA	NA
UCE5-2027	V	13438096	etoposide.median.TOF	2.86821692744424	4.61	1	NA	NA	NA	NA	NA	NA
CE5-210	V	13540719	etoposide.median.TOF	2.92788782735383	4.61	1	NA	NA	NA	NA	NA	NA
CE5-211	V	13628670	etoposide.median.TOF	3.16194455156076	4.61	1	NA	NA	NA	NA	NA	NA
UCE5-2033	V	13662296	etoposide.median.TOF	3.37213326585232	4.61	1	NA	NA	NA	NA	NA	NA
UCE5-2038	V	13749344	etoposide.median.TOF	3.03283209331704	4.61	1	NA	NA	NA	NA	NA	NA
UCE5-2039	V	13751825	etoposide.median.TOF	3.03283209331704	4.61	1	NA	NA	NA	NA	NA	NA
UCE5-2042	V	13915848	etoposide.median.TOF	2.77078259338812	4.61	1	NA	NA	NA	NA	NA	NA
CE5-213	V	13947691	etoposide.median.TOF	2.66275798156437	4.61	1	NA	NA	NA	NA	NA	NA
CE5-11	V	14140433	etoposide.median.TOF	2.9323335937683	4.61	1	NA	NA	NA	NA	NA	NA
CE5-214	V	14150476	etoposide.median.TOF	2.92603441608443	4.61	1	NA	NA	NA	NA	NA	NA
CE5-216	V	14322724	etoposide.median.TOF	2.88011363596537	4.61	1	NA	NA	NA	NA	NA	NA
UCE5-2079	V	14355684	etoposide.median.TOF	2.87896008608542	4.61	1	NA	NA	NA	NA	NA	NA
CE5-217	V	14420693	etoposide.median.TOF	2.64980377011838	4.61	1	NA	NA	NA	NA	NA	NA
UCE5-2083	V	14422993	etoposide.median.TOF	2.64980377011838	4.61	1	NA	NA	NA	NA	NA	NA
CE5-219	V	14585502	etoposide.median.TOF	2.70706596607585	4.61	1	NA	NA	NA	NA	NA	NA
CE5-220	V	14642834	etoposide.median.TOF	2.64247997327682	4.61	1	NA	NA	NA	NA	NA	NA
UCE5-2087	V	14720499	etoposide.median.TOF	2.50505178281437	4.61	1	NA	NA	NA	NA	NA	NA
CE5-221	V	14804200	etoposide.median.TOF	1.92701856354483	4.61	1	NA	NA	NA	NA	NA	NA
CE5-13	V	14856207	etoposide.median.TOF	1.97333755083964	4.61	1	NA	NA	NA	NA	NA	NA
UCE5-2093	V	14870937	etoposide.median.TOF	1.97333755083964	4.61	1	NA	NA	NA	NA	NA	NA
UCE5-2103	V	14941812	etoposide.median.TOF	1.88488697638176	4.61	1	NA	NA	NA	NA	NA	NA
CE5-223	V	14992741	etoposide.median.TOF	1.88488697638176	4.61	1	NA	NA	NA	NA	NA	NA
CE5-224	V	15087826	etoposide.median.TOF	1.88488697638176	4.61	1	NA	NA	NA	NA	NA	NA
UCE5-2107	V	15182809	etoposide.median.TOF	2.28895512603598	4.61	1	NA	NA	NA	NA	NA	NA
UCE5-2118	V	15196535	etoposide.median.TOF	2.4407368592541	4.61	1	NA	NA	NA	NA	NA	NA
UCE5-2133	V	15329062	etoposide.median.TOF	1.99391776342727	4.61	1	NA	NA	NA	NA	NA	NA
CE5-226	V	15349211	etoposide.median.TOF	1.87159669666977	4.61	1	NA	NA	NA	NA	NA	NA
CE5-10	V	15367698	etoposide.median.TOF	1.87159669666977	4.61	1	NA	NA	NA	NA	NA	NA
UCE5-2137	V	15418181	etoposide.median.TOF	1.78815205895689	4.61	1	NA	NA	NA	NA	NA	NA
CE5-227	V	15426078	etoposide.median.TOF	1.80070778377373	4.61	1	NA	NA	NA	NA	NA	NA
CE5-228	V	15512135	etoposide.median.TOF	1.64368450163877	4.61	1	NA	NA	NA	NA	NA	NA
CE5-229	V	15591082	etoposide.median.TOF	1.60126738140181	4.61	1	NA	NA	NA	NA	NA	NA
UCE5-2206	V	15790133	etoposide.median.TOF	1.57020899484914	4.61	1	NA	NA	NA	NA	NA	NA
UCE5-2208	V	15800596	etoposide.median.TOF	1.63914162077429	4.61	1	NA	NA	NA	NA	NA	NA
UCE5-2218	V	15884254	etoposide.median.TOF	1.63914162077429	4.61	1	NA	NA	NA	NA	NA	NA
UCE5-2222	V	15885513	etoposide.median.TOF	1.63914162077429	4.61	1	NA	NA	NA	NA	NA	NA
CE5-233	V	16021146	etoposide.median.TOF	1.54280728526085	4.61	1	NA	NA	NA	NA	NA	NA
UCE5-2291	V	16056020	etoposide.median.TOF	1.56145585986456	4.61	1	NA	NA	NA	NA	NA	NA
CE5-234	V	16120959	etoposide.median.TOF	1.64713748360629	4.61	1	NA	NA	NA	NA	NA	NA
UCE5-2331	V	16253803	etoposide.median.TOF	1.53044927892391	4.61	1	NA	NA	NA	NA	NA	NA
UCE5-2344	V	16275872	etoposide.median.TOF	1.6873934885685	4.61	1	NA	NA	NA	NA	NA	NA
CE5-236	V	16385614	etoposide.median.TOF	2.08708471727551	4.61	1	NA	NA	NA	NA	NA	NA
UCE5-2369	V	16407619	etoposide.median.TOF	2.08708471727551	4.61	1	NA	NA	NA	NA	NA	NA
UCE5-2383	V	16442127	etoposide.median.TOF	2.54471918077484	4.61	1	NA	NA	NA	NA	NA	NA
UCE5-2401	V	16502413	etoposide.median.TOF	2.38313567450407	4.61	1	NA	NA	NA	NA	NA	NA
CE5-237	V	16543059	etoposide.median.TOF	2.61235764703395	4.61	1	NA	NA	NA	NA	NA	NA
UCE5-2435	V	16623909	etoposide.median.TOF	2.1202449491067	4.61	1	NA	NA	NA	NA	NA	NA
UCE5-2460	V	16778383	etoposide.median.TOF	1.68758391717455	4.61	1	NA	NA	NA	NA	NA	NA
UCE5-2463	V	16780160	etoposide.median.TOF	1.84113600666529	4.61	1	NA	NA	NA	NA	NA	NA
UCE5-2486	V	16837198	etoposide.median.TOF	0.860454949901061	4.61	1	NA	NA	NA	NA	NA	NA
CE5-240	V	16888417	etoposide.median.TOF	0.973278246547745	4.61	1	NA	NA	NA	NA	NA	NA
UCE5-2496	V	16899534	etoposide.median.TOF	1.0553676514811	4.61	1	NA	NA	NA	NA	NA	NA
UCE5-2497	V	16900811	etoposide.median.TOF	1.0553676514811	4.61	1	NA	NA	NA	NA	NA	NA
CE5-241	V	16977620	etoposide.median.TOF	1.30369701408287	4.61	1	NA	NA	NA	NA	NA	NA
UCE5-2500	V	17012179	etoposide.median.TOF	1.17443484996747	4.61	1	NA	NA	NA	NA	NA	NA
CE5-242	V	17072000	etoposide.median.TOF	1.03036397177841	4.61	1	NA	NA	NA	NA	NA	NA
CE5-243	V	17165568	etoposide.median.TOF	0.9458035180515	4.61	1	NA	NA	NA	NA	NA	NA
CE5-21	V	17205287	etoposide.median.TOF	1.00444644150999	4.61	1	NA	NA	NA	NA	NA	NA
CE5-244	V	17374573	etoposide.median.TOF	0.874685286824653	4.61	1	NA	NA	NA	NA	NA	NA
CE5-5	V	17375170	etoposide.median.TOF	0.84955147316992	4.61	1	NA	NA	NA	NA	NA	NA
CE5-245	V	17520526	etoposide.median.TOF	0.827533019898603	4.61	1	NA	NA	NA	NA	NA	NA
UCE5-2560	V	17520814	etoposide.median.TOF	0.827533019898603	4.61	1	NA	NA	NA	NA	NA	NA
UCE5-2565	V	17589991	etoposide.median.TOF	1.18846925330853	4.61	1	NA	NA	NA	NA	NA	NA
UCE5-2685	V	17697789	etoposide.median.TOF	1.35025524725679	4.61	1	NA	NA	NA	NA	NA	NA
CE5-247	V	17704409	etoposide.median.TOF	1.28525264365342	4.61	1	NA	NA	NA	NA	NA	NA
UCE5-2721	V	17795874	etoposide.median.TOF	0.705333566362828	4.61	1	NA	NA	NA	NA	NA	NA
CE5-248	V	17796346	etoposide.median.TOF	0.705333566362828	4.61	1	NA	NA	NA	NA	NA	NA
CE5-249	V	17914138	etoposide.median.TOF	0.623317380693231	4.61	1	NA	NA	NA	NA	NA	NA
UCE5-2758	V	18007475	etoposide.median.TOF	0.131062292315098	4.61	1	NA	NA	NA	NA	NA	NA
UCE5-2760	V	18009785	etoposide.median.TOF	0.117307931978976	4.61	1	NA	NA	NA	NA	NA	NA
UCE5-2771	V	18120377	etoposide.median.TOF	0.000491331556652931	4.61	1	NA	NA	NA	NA	NA	NA
UCE5-2776	V	18168689	etoposide.median.TOF	0.000283335491327094	4.61	1	NA	NA	NA	NA	NA	NA
UCE5-2793	V	18262349	etoposide.median.TOF	0.0612901073598963	4.61	1	NA	NA	NA	NA	NA	NA
CE5-251	V	18262734	etoposide.median.TOF	0.0514927375717014	4.61	1	NA	NA	NA	NA	NA	NA
UCE5-2796	V	18278636	etoposide.median.TOF	0.10038483265286	4.61	1	NA	NA	NA	NA	NA	NA
UCE5-2802	V	18354580	etoposide.median.TOF	0.398651017469553	4.61	1	NA	NA	NA	NA	NA	NA
CE5-9	V	18392679	etoposide.median.TOF	0.36381341404794	4.61	1	NA	NA	NA	NA	NA	NA
UCE5-2837	V	18498923	etoposide.median.TOF	0.312657833722657	4.61	1	NA	NA	NA	NA	NA	NA
CE5-285	V	18554948	etoposide.median.TOF	0.352415027240015	4.61	1	NA	NA	NA	NA	NA	NA
UCE5-2847	V	18637669	etoposide.median.TOF	0.458534352590221	4.61	1	NA	NA	NA	NA	NA	NA
CE5-252	V	18657983	etoposide.median.TOF	0.637020063057661	4.61	1	NA	NA	NA	NA	NA	NA
CE5-253	V	18757423	etoposide.median.TOF	0.358373392680416	4.61	1	NA	NA	NA	NA	NA	NA
CE5-254	V	18824551	etoposide.median.TOF	0.218663335063418	4.61	1	NA	NA	NA	NA	NA	NA
CE5-19	V	18921084	etoposide.median.TOF	0.706784753545908	4.61	1	NA	NA	NA	NA	NA	NA
CE5-43	V	18924203	etoposide.median.TOF	0.659569394340726	4.61	1	NA	NA	NA	NA	NA	NA
CE5-286	V	19131352	etoposide.median.TOF	0.64299767329069	4.61	1	NA	NA	NA	NA	NA	NA
UCE5-2890	V	19135309	etoposide.median.TOF	0.648889069590415	4.61	1	NA	NA	NA	NA	NA	NA
UCE5-2896	V	19210948	etoposide.median.TOF	0.547144286077425	4.61	1	NA	NA	NA	NA	NA	NA
UCE5-2902	V	19231588	etoposide.median.TOF	0.357525874475608	4.61	1	NA	NA	NA	NA	NA	NA
UCE5-3001	V	19391105	etoposide.median.TOF	0.405995165564708	4.61	1	NA	NA	NA	NA	NA	NA
CE5-257	V	19515221	etoposide.median.TOF	0.319313893865193	4.61	1	NA	NA	NA	NA	NA	NA
UCE5-3010	V	19515395	etoposide.median.TOF	0.319313893865193	4.61	1	NA	NA	NA	NA	NA	NA
UCE5-3033	V	19596297	etoposide.median.TOF	0.330465306268798	4.61	1	NA	NA	NA	NA	NA	NA
CE5-258	V	19608929	etoposide.median.TOF	0.246003287471436	4.61	1	NA	NA	NA	NA	NA	NA
CE5-259	V	19671530	etoposide.median.TOF	0.0476894629764728	4.61	1	NA	NA	NA	NA	NA	NA
UCE5-3044	V	19715353	etoposide.median.TOF	0.0601970737157626	4.61	1	NA	NA	NA	NA	NA	NA
UCE5-3087	V	19779158	etoposide.median.TOF	0.00198952705202588	4.61	1	NA	NA	NA	NA	NA	NA
UCE5-3094	V	19897614	etoposide.median.TOF	0.0277881316618873	4.61	1	NA	NA	NA	NA	NA	NA
UCE5-3097	V	19938544	etoposide.median.TOF	0.000353241636851319	4.61	1	NA	NA	NA	NA	NA	NA
CE5-263	V	20117398	etoposide.median.TOF	0.00596807022281068	4.61	1	NA	NA	NA	NA	NA	NA
UCE5-3106	V	20201477	etoposide.median.TOF	0.0339971538312051	4.61	1	NA	NA	NA	NA	NA	NA
UCE5-3113	V	20203280	etoposide.median.TOF	0.0339971538312051	4.61	1	NA	NA	NA	NA	NA	NA
UCE5-3168	V	20269537	etoposide.median.TOF	0.00932778011614136	4.61	1	NA	NA	NA	NA	NA	NA
CE5-31	V	20295380	etoposide.median.TOF	0.00876698127391621	4.61	1	NA	NA	NA	NA	NA	NA
CE5-265	V	20388406	etoposide.median.TOF	0.00734279121073906	4.61	1	NA	NA	NA	NA	NA	NA
UCE5-3182	V	20439777	etoposide.median.TOF	0.00734279121073906	4.61	1	NA	NA	NA	NA	NA	NA
UCE5-3195	V	20442580	etoposide.median.TOF	0.00734279121073906	4.61	1	NA	NA	NA	NA	NA	NA
CE5-267	V	20631210	etoposide.median.TOF	0.00734279121073906	4.61	1	NA	NA	NA	NA	NA	NA
UCE5-3397	V	20656052	etoposide.median.TOF	0.00734279121073906	4.61	1	NA	NA	NA	NA	NA	NA
UCE5-3416	V	20829591	etoposide.median.TOF	0.00734279121073906	4.61	1	NA	NA	NA	NA	NA	NA
CE5-269	V	20867097	etoposide.median.TOF	0.00734279121073906	4.61	1	NA	NA	NA	NA	NA	NA
UCE6-531	X	350084	etoposide.median.TOF	0.163815913925862	4.61	1	NA	NA	NA	NA	NA	NA
CE6-103	X	387180	etoposide.median.TOF	0.163815913925862	4.61	1	NA	NA	NA	NA	NA	NA
CE6-104	X	478347	etoposide.median.TOF	0.214195140589753	4.61	1	NA	NA	NA	NA	NA	NA
CE6-105	X	543067	etoposide.median.TOF	0.214195140589753	4.61	1	NA	NA	NA	NA	NA	NA
UCE6-543	X	547547	etoposide.median.TOF	0.214195140589753	4.61	1	NA	NA	NA	NA	NA	NA
UCE6-544	X	596094	etoposide.median.TOF	0.198149121160665	4.61	1	NA	NA	NA	NA	NA	NA
CE6-106	X	636851	etoposide.median.TOF	0.198149121160665	4.61	1	NA	NA	NA	NA	NA	NA
UCE6-548	X	718524	etoposide.median.TOF	0.324081573609869	4.61	1	NA	NA	NA	NA	NA	NA
CE6-107	X	734973	etoposide.median.TOF	0.323100351684771	4.61	1	NA	NA	NA	NA	NA	NA
CE6-108	X	789667	etoposide.median.TOF	0.56584612409914	4.61	1	NA	NA	NA	NA	NA	NA
UCE6-560	X	911873	etoposide.median.TOF	0.766091877247446	4.61	1	NA	NA	NA	NA	NA	NA
CE6-110	X	982567	etoposide.median.TOF	0.516836508792997	4.61	1	NA	NA	NA	NA	NA	NA
UCE6-566	X	1001415	etoposide.median.TOF	0.516836508792997	4.61	1	NA	NA	NA	NA	NA	NA
CE6-220	X	1127314	etoposide.median.TOF	0.327494573507231	4.61	1	NA	NA	NA	NA	NA	NA
UCE6-577	X	1182004	etoposide.median.TOF	0.263831145997408	4.61	1	NA	NA	NA	NA	NA	NA
CE6-111	X	1215430	etoposide.median.TOF	0.382555538183305	4.61	1	NA	NA	NA	NA	NA	NA
UCE6-584	X	1310703	etoposide.median.TOF	0.361794738363184	4.61	1	NA	NA	NA	NA	NA	NA
CE6-20	X	1358171	etoposide.median.TOF	0.326777066490482	4.61	1	NA	NA	NA	NA	NA	NA
UCE6-593	X	1447265	etoposide.median.TOF	0.189082569005346	4.61	1	NA	NA	NA	NA	NA	NA
UCE6-598	X	1447829	etoposide.median.TOF	0.189082569005346	4.61	1	NA	NA	NA	NA	NA	NA
UCE6-600	X	1502703	etoposide.median.TOF	0.196818111999574	4.61	1	NA	NA	NA	NA	NA	NA
CE6-221	X	1549462	etoposide.median.TOF	0.246795092390482	4.61	1	NA	NA	NA	NA	NA	NA
UCE6-641	X	1613530	etoposide.median.TOF	0.358515930056293	4.61	1	NA	NA	NA	NA	NA	NA
CE6-223	X	1785501	etoposide.median.TOF	0.668800827042577	4.61	1	NA	NA	NA	NA	NA	NA
UCE6-703	X	1850474	etoposide.median.TOF	0.787199224260032	4.61	1	NA	NA	NA	NA	NA	NA
CE6-112	X	1922795	etoposide.median.TOF	0.705347112332083	4.61	1	NA	NA	NA	NA	NA	NA
CE6-113	X	2013375	etoposide.median.TOF	1.04993929608186	4.61	1	NA	NA	NA	NA	NA	NA
CE6-114	X	2090669	etoposide.median.TOF	0.670137774505193	4.61	1	NA	NA	NA	NA	NA	NA
CE6-18	X	2090778	etoposide.median.TOF	0.670137774505193	4.61	1	NA	NA	NA	NA	NA	NA
CE6-115	X	2184818	etoposide.median.TOF	0.639610837257973	4.61	1	NA	NA	NA	NA	NA	NA
UCE6-725	X	2214392	etoposide.median.TOF	0.597059120513161	4.61	1	NA	NA	NA	NA	NA	NA
CE6-116	X	2275888	etoposide.median.TOF	0.724047269972554	4.61	1	NA	NA	NA	NA	NA	NA
UCE6-738	X	2357670	etoposide.median.TOF	0.555993902130908	4.61	1	NA	NA	NA	NA	NA	NA
UCE6-754	X	2406952	etoposide.median.TOF	0.632355252079312	4.61	1	NA	NA	NA	NA	NA	NA
CE6-118	X	2452827	etoposide.median.TOF	0.179126686544222	4.61	1	NA	NA	NA	NA	NA	NA
UCE6-761	X	2550907	etoposide.median.TOF	0.0694475823245052	4.61	1	NA	NA	NA	NA	NA	NA
UCE6-763	X	2552397	etoposide.median.TOF	0.0694475823245052	4.61	1	NA	NA	NA	NA	NA	NA
UCE6-764	X	2611074	etoposide.median.TOF	0.236344371395199	4.61	1	NA	NA	NA	NA	NA	NA
UCE6-769	X	2701237	etoposide.median.TOF	0.173421681905958	4.61	1	NA	NA	NA	NA	NA	NA
CE6-120	X	2727327	etoposide.median.TOF	0.214050184514033	4.61	1	NA	NA	NA	NA	NA	NA
UCE6-775	X	2778646	etoposide.median.TOF	0.309403459159691	4.61	1	NA	NA	NA	NA	NA	NA
UCE6-776	X	2844476	etoposide.median.TOF	0.249581158539216	4.61	1	NA	NA	NA	NA	NA	NA
CE6-122	X	2877428	etoposide.median.TOF	0.266151140303743	4.61	1	NA	NA	NA	NA	NA	NA
UCE6-783	X	2924234	etoposide.median.TOF	0.265879324443132	4.61	1	NA	NA	NA	NA	NA	NA
UCE6-786	X	3015800	etoposide.median.TOF	0.304317274254021	4.61	1	NA	NA	NA	NA	NA	NA
UCE6-790	X	3040014	etoposide.median.TOF	0.334788994075534	4.61	1	NA	NA	NA	NA	NA	NA
UCE6-802	X	3119430	etoposide.median.TOF	0.577956120956542	4.61	1	NA	NA	NA	NA	NA	NA
CE6-9	X	3195452	etoposide.median.TOF	0.619902379173305	4.61	1	NA	NA	NA	NA	NA	NA
UCE6-808	X	3204637	etoposide.median.TOF	0.619902379173305	4.61	1	NA	NA	NA	NA	NA	NA
CE6-125	X	3281651	etoposide.median.TOF	0.598423042039438	4.61	1	NA	NA	NA	NA	NA	NA
UCE6-814	X	3350520	etoposide.median.TOF	0.69507630926637	4.61	1	NA	NA	NA	NA	NA	NA
UCE6-817	X	3401672	etoposide.median.TOF	0.698568988886432	4.61	1	NA	NA	NA	NA	NA	NA
CE6-126	X	3421831	etoposide.median.TOF	0.698568988886432	4.61	1	NA	NA	NA	NA	NA	NA
CE6-127	X	3527085	etoposide.median.TOF	0.40298537710388	4.61	1	NA	NA	NA	NA	NA	NA
UCE6-833	X	3679254	etoposide.median.TOF	0.122237664407125	4.61	1	NA	NA	NA	NA	NA	NA
UCE6-835	X	3716925	etoposide.median.TOF	0.101641159913738	4.61	1	NA	NA	NA	NA	NA	NA
UCE6-839	X	3814926	etoposide.median.TOF	0.12627487882444	4.61	1	NA	NA	NA	NA	NA	NA
UCE6-840	X	3820231	etoposide.median.TOF	0.125804109459115	4.61	1	NA	NA	NA	NA	NA	NA
CE6-128	X	3921103	etoposide.median.TOF	0.0586618166918923	4.61	1	NA	NA	NA	NA	NA	NA
CE6-129	X	4060862	etoposide.median.TOF	0.00169426342268798	4.61	1	NA	NA	NA	NA	NA	NA
UCE6-854	X	4279629	etoposide.median.TOF	0.0185721650116534	4.61	1	NA	NA	NA	NA	NA	NA
CE6-130	X	4309992	etoposide.median.TOF	0.0785430388984713	4.61	1	NA	NA	NA	NA	NA	NA
UCE6-858	X	4389248	etoposide.median.TOF	0.111774321763097	4.61	1	NA	NA	NA	NA	NA	NA
CE6-131	X	4401775	etoposide.median.TOF	0.172534836157164	4.61	1	NA	NA	NA	NA	NA	NA
CE6-132	X	4500398	etoposide.median.TOF	0.321178411377515	4.61	1	NA	NA	NA	NA	NA	NA
UCE6-865	X	4507538	etoposide.median.TOF	0.398565116079236	4.61	1	NA	NA	NA	NA	NA	NA
UCE6-870	X	4571114	etoposide.median.TOF	0.218066706197915	4.61	1	NA	NA	NA	NA	NA	NA
UCE6-871	X	4615781	etoposide.median.TOF	0.218066706197915	4.61	1	NA	NA	NA	NA	NA	NA
UCE6-872	X	4649227	etoposide.median.TOF	0.322726732419635	4.61	1	NA	NA	NA	NA	NA	NA
CE6-216	X	4745942	etoposide.median.TOF	0.295088107208496	4.61	1	NA	NA	NA	NA	NA	NA
CE6-134	X	4753798	etoposide.median.TOF	0.295088107208496	4.61	1	NA	NA	NA	NA	NA	NA
CE6-4	X	4900911	etoposide.median.TOF	0.544460534544839	4.61	1	NA	NA	NA	NA	NA	NA
CE6-135	X	4927329	etoposide.median.TOF	0.516419770768388	4.61	1	NA	NA	NA	NA	NA	NA
CE6-136	X	5022140	etoposide.median.TOF	0.493336378577067	4.61	1	NA	NA	NA	NA	NA	NA
UCE6-886	X	5033476	etoposide.median.TOF	0.496640472793376	4.61	1	NA	NA	NA	NA	NA	NA
UCE6-888	X	5152523	etoposide.median.TOF	0.428359011028603	4.61	1	NA	NA	NA	NA	NA	NA
UCE6-890	X	5153218	etoposide.median.TOF	0.428359011028603	4.61	1	NA	NA	NA	NA	NA	NA
UCE6-904	X	5234795	etoposide.median.TOF	0.568821380264363	4.61	1	NA	NA	NA	NA	NA	NA
CE6-139	X	5274023	etoposide.median.TOF	0.567279682991828	4.61	1	NA	NA	NA	NA	NA	NA
UCE6-929	X	5414493	etoposide.median.TOF	0.743819921686986	4.61	1	NA	NA	NA	NA	NA	NA
CE6-140	X	5466250	etoposide.median.TOF	0.743819921686986	4.61	1	NA	NA	NA	NA	NA	NA
CE6-141	X	5562633	etoposide.median.TOF	0.696209579432161	4.61	1	NA	NA	NA	NA	NA	NA
UCE6-940	X	5569019	etoposide.median.TOF	0.679582153953868	4.61	1	NA	NA	NA	NA	NA	NA
CE6-29	X	5621475	etoposide.median.TOF	0.602557073775994	4.61	1	NA	NA	NA	NA	NA	NA
CE6-142	X	5729225	etoposide.median.TOF	0.436831901944924	4.61	1	NA	NA	NA	NA	NA	NA
UCE6-952	X	5759109	etoposide.median.TOF	0.397044126091677	4.61	1	NA	NA	NA	NA	NA	NA
UCE6-962	X	5819606	etoposide.median.TOF	0.431175991627085	4.61	1	NA	NA	NA	NA	NA	NA
UCE6-965	X	5877842	etoposide.median.TOF	0.40017860553411	4.61	1	NA	NA	NA	NA	NA	NA
UCE6-983	X	5961200	etoposide.median.TOF	0.365825474359648	4.61	1	NA	NA	NA	NA	NA	NA
UCE6-985	X	5963651	etoposide.median.TOF	0.365825474359648	4.61	1	NA	NA	NA	NA	NA	NA
CE6-144	X	6014392	etoposide.median.TOF	0.406449669255493	4.61	1	NA	NA	NA	NA	NA	NA
CE6-145	X	6073126	etoposide.median.TOF	0.314724589967766	4.61	1	NA	NA	NA	NA	NA	NA
CE6-8	X	6152563	etoposide.median.TOF	0.317326043577816	4.61	1	NA	NA	NA	NA	NA	NA
UCE6-988	X	6248567	etoposide.median.TOF	0.355909768004833	4.61	1	NA	NA	NA	NA	NA	NA
UCE6-990	X	6310642	etoposide.median.TOF	0.341905253857561	4.61	1	NA	NA	NA	NA	NA	NA
UCE6-991	X	6319934	etoposide.median.TOF	0.326237352771923	4.61	1	NA	NA	NA	NA	NA	NA
CE6-14	X	6519035	etoposide.median.TOF	0.308216866984537	4.61	1	NA	NA	NA	NA	NA	NA
CE6-146	X	6528357	etoposide.median.TOF	0.308216866984537	4.61	1	NA	NA	NA	NA	NA	NA
CE6-147	X	6579127	etoposide.median.TOF	0.419109156085983	4.61	1	NA	NA	NA	NA	NA	NA
CE6-13	X	6581274	etoposide.median.TOF	0.419109156085983	4.61	1	NA	NA	NA	NA	NA	NA
CE6-148	X	6739708	etoposide.median.TOF	0.347134404833825	4.61	1	NA	NA	NA	NA	NA	NA
UCE6-1000	X	6762384	etoposide.median.TOF	0.300508806129672	4.61	1	NA	NA	NA	NA	NA	NA
CE6-149	X	6940805	etoposide.median.TOF	0.191210991001676	4.61	1	NA	NA	NA	NA	NA	NA
UCE6-1007	X	6955053	etoposide.median.TOF	0.209869630964419	4.61	1	NA	NA	NA	NA	NA	NA
CE6-150	X	7009811	etoposide.median.TOF	0.0911975828105594	4.61	1	NA	NA	NA	NA	NA	NA
UCE6-1009	X	7143519	etoposide.median.TOF	0.122651820155437	4.61	1	NA	NA	NA	NA	NA	NA
CE6-30	X	7144845	etoposide.median.TOF	0.107451374581138	4.61	1	NA	NA	NA	NA	NA	NA
UCE6-1011	X	7266228	etoposide.median.TOF	0.251119507499327	4.61	1	NA	NA	NA	NA	NA	NA
UCE6-1012	X	7266903	etoposide.median.TOF	0.251119507499327	4.61	1	NA	NA	NA	NA	NA	NA
CE6-225	X	7322783	etoposide.median.TOF	0.251119507499327	4.61	1	NA	NA	NA	NA	NA	NA
UCE6-1021	X	7336107	etoposide.median.TOF	0.286244244887873	4.61	1	NA	NA	NA	NA	NA	NA
UCE6-1037	X	7513586	etoposide.median.TOF	0.425106165314853	4.61	1	NA	NA	NA	NA	NA	NA
UCE6-1041	X	7564252	etoposide.median.TOF	0.440989836072439	4.61	1	NA	NA	NA	NA	NA	NA
CE6-153	X	7613186	etoposide.median.TOF	0.572343999001832	4.61	1	NA	NA	NA	NA	NA	NA
UCE6-1044	X	7727638	etoposide.median.TOF	0.617592030378864	4.61	1	NA	NA	NA	NA	NA	NA
UCE6-1045	X	7743294	etoposide.median.TOF	0.789052894891259	4.61	1	NA	NA	NA	NA	NA	NA
UCE6-1051	X	7821527	etoposide.median.TOF	0.30175536466819	4.61	1	NA	NA	NA	NA	NA	NA
UCE6-1056	X	7940989	etoposide.median.TOF	0.333760077404416	4.61	1	NA	NA	NA	NA	NA	NA
UCE6-1063	X	7964283	etoposide.median.TOF	0.334251394154904	4.61	1	NA	NA	NA	NA	NA	NA
UCE6-1076	X	8083582	etoposide.median.TOF	0.23528040019629	4.61	1	NA	NA	NA	NA	NA	NA
UCE6-1079	X	8247067	etoposide.median.TOF	0.406906076906484	4.61	1	NA	NA	NA	NA	NA	NA
UCE6-1080	X	8248240	etoposide.median.TOF	0.406906076906484	4.61	1	NA	NA	NA	NA	NA	NA
CE6-24	X	8357074	etoposide.median.TOF	0.412176314980505	4.61	1	NA	NA	NA	NA	NA	NA
CE6-155	X	8394314	etoposide.median.TOF	0.333704616390308	4.61	1	NA	NA	NA	NA	NA	NA
UCE6-1086	X	8426407	etoposide.median.TOF	0.399986982582824	4.61	1	NA	NA	NA	NA	NA	NA
UCE6-1088	X	8501811	etoposide.median.TOF	0.712951535500085	4.61	1	NA	NA	NA	NA	NA	NA
CE6-157	X	8548985	etoposide.median.TOF	0.712951535500085	4.61	1	NA	NA	NA	NA	NA	NA
UCE6-1091	X	8665332	etoposide.median.TOF	0.595428500647782	4.61	1	NA	NA	NA	NA	NA	NA
CE6-217	X	8691743	etoposide.median.TOF	0.595428500647782	4.61	1	NA	NA	NA	NA	NA	NA
CE6-159	X	8751562	etoposide.median.TOF	0.595428500647782	4.61	1	NA	NA	NA	NA	NA	NA
UCE6-1095	X	8832447	etoposide.median.TOF	0.639256491159349	4.61	1	NA	NA	NA	NA	NA	NA
CE6-160	X	8923366	etoposide.median.TOF	0.690585427263994	4.61	1	NA	NA	NA	NA	NA	NA
UCE6-1102	X	8952779	etoposide.median.TOF	0.636056709008063	4.61	1	NA	NA	NA	NA	NA	NA
CE6-161	X	9021970	etoposide.median.TOF	0.532144195644762	4.61	1	NA	NA	NA	NA	NA	NA
CE6-26	X	9025527	etoposide.median.TOF	0.532144195644762	4.61	1	NA	NA	NA	NA	NA	NA
CE6-162	X	9093651	etoposide.median.TOF	0.532144195644762	4.61	1	NA	NA	NA	NA	NA	NA
CE6-164	X	9287876	etoposide.median.TOF	0.847844164501777	4.61	1	NA	NA	NA	NA	NA	NA
UCE6-1114	X	9303941	etoposide.median.TOF	0.847844164501777	4.61	1	NA	NA	NA	NA	NA	NA
CE6-165	X	9483592	etoposide.median.TOF	1.07049078011505	4.61	1	NA	NA	NA	NA	NA	NA
CE6-211	X	9525353	etoposide.median.TOF	1.07049078011505	4.61	1	NA	NA	NA	NA	NA	NA
CE6-212	X	9542472	etoposide.median.TOF	1.07049078011505	4.61	1	NA	NA	NA	NA	NA	NA
CE6-213	X	9552349	etoposide.median.TOF	1.07049078011505	4.61	1	NA	NA	NA	NA	NA	NA
CE6-214	X	9570275	etoposide.median.TOF	1.23231929109088	4.61	1	NA	NA	NA	NA	NA	NA
CE6-166	X	9678816	etoposide.median.TOF	1.01361758433002	4.61	1	NA	NA	NA	NA	NA	NA
UCE6-1127	X	9710280	etoposide.median.TOF	1.00979977277955	4.61	1	NA	NA	NA	NA	NA	NA
CE6-167	X	9822894	etoposide.median.TOF	0.936921665729259	4.61	1	NA	NA	NA	NA	NA	NA
CE6-168	X	9902384	etoposide.median.TOF	0.979328980275778	4.61	1	NA	NA	NA	NA	NA	NA
UCE6-1134	X	9967633	etoposide.median.TOF	0.979328980275778	4.61	1	NA	NA	NA	NA	NA	NA
UCE6-1144	X	10037311	etoposide.median.TOF	0.979328980275778	4.61	1	NA	NA	NA	NA	NA	NA
CE6-170	X	10076581	etoposide.median.TOF	0.979328980275778	4.61	1	NA	NA	NA	NA	NA	NA
CE6-171	X	10203392	etoposide.median.TOF	0.925862543713509	4.61	1	NA	NA	NA	NA	NA	NA
CE6-25	X	10227009	etoposide.median.TOF	0.745054029039307	4.61	1	NA	NA	NA	NA	NA	NA
CE6-172	X	10286687	etoposide.median.TOF	0.695056310977058	4.61	1	NA	NA	NA	NA	NA	NA
UCE6-1156	X	10317270	etoposide.median.TOF	0.695056310977058	4.61	1	NA	NA	NA	NA	NA	NA
CE6-173	X	10376836	etoposide.median.TOF	0.695056310977058	4.61	1	NA	NA	NA	NA	NA	NA
UCE6-1165	X	10424860	etoposide.median.TOF	0.809274107027529	4.61	1	NA	NA	NA	NA	NA	NA
CE6-174	X	10461299	etoposide.median.TOF	0.929376627897859	4.61	1	NA	NA	NA	NA	NA	NA
UCE6-1178	X	10550269	etoposide.median.TOF	0.97682028014898	4.61	1	NA	NA	NA	NA	NA	NA
CE6-175	X	10552885	etoposide.median.TOF	0.97682028014898	4.61	1	NA	NA	NA	NA	NA	NA
CE6-176	X	10648932	etoposide.median.TOF	0.966825264428226	4.61	1	NA	NA	NA	NA	NA	NA
UCE6-1184	X	10662630	etoposide.median.TOF	0.923977436733711	4.61	1	NA	NA	NA	NA	NA	NA
UCE6-1186	X	10731114	etoposide.median.TOF	0.530941135494859	4.61	1	NA	NA	NA	NA	NA	NA
CE6-177	X	10739637	etoposide.median.TOF	0.530941135494859	4.61	1	NA	NA	NA	NA	NA	NA
CE6-178	X	10791728	etoposide.median.TOF	0.530941135494859	4.61	1	NA	NA	NA	NA	NA	NA
UCE6-1198	X	10862586	etoposide.median.TOF	0.412819172728933	4.61	1	NA	NA	NA	NA	NA	NA
UCE6-1199	X	10869315	etoposide.median.TOF	0.412819172728933	4.61	1	NA	NA	NA	NA	NA	NA
CE6-227	X	10944653	etoposide.median.TOF	0.492478188704569	4.61	1	NA	NA	NA	NA	NA	NA
CE6-179	X	11071568	etoposide.median.TOF	0.314561182300091	4.61	1	NA	NA	NA	NA	NA	NA
UCE6-1204	X	11096536	etoposide.median.TOF	0.374546593240386	4.61	1	NA	NA	NA	NA	NA	NA
UCE6-1207	X	11128033	etoposide.median.TOF	0.477809824404908	4.61	1	NA	NA	NA	NA	NA	NA
UCE6-1212	X	11342635	etoposide.median.TOF	0.792592707919011	4.61	1	NA	NA	NA	NA	NA	NA
CE6-180	X	11346776	etoposide.median.TOF	0.792592707919011	4.61	1	NA	NA	NA	NA	NA	NA
CE6-181	X	11433487	etoposide.median.TOF	1.01025070923192	4.61	1	NA	NA	NA	NA	NA	NA
UCE6-1215	X	11453047	etoposide.median.TOF	0.897327146507896	4.61	1	NA	NA	NA	NA	NA	NA
CE6-7	X	11517299	etoposide.median.TOF	0.702503239186142	4.61	1	NA	NA	NA	NA	NA	NA
CE6-182	X	11530572	etoposide.median.TOF	0.702503239186142	4.61	1	NA	NA	NA	NA	NA	NA
CE6-183	X	11622495	etoposide.median.TOF	0.801831294031861	4.61	1	NA	NA	NA	NA	NA	NA
CE6-27	X	11836735	etoposide.median.TOF	0.890359264826779	4.61	1	NA	NA	NA	NA	NA	NA
CE6-185	X	11952501	etoposide.median.TOF	0.630202590771558	4.61	1	NA	NA	NA	NA	NA	NA
UCE6-1244	X	12022253	etoposide.median.TOF	0.516392616470519	4.61	1	NA	NA	NA	NA	NA	NA
CE6-186	X	12076330	etoposide.median.TOF	0.715090578079852	4.61	1	NA	NA	NA	NA	NA	NA
CE6-187	X	12208336	etoposide.median.TOF	0.716270237223708	4.61	1	NA	NA	NA	NA	NA	NA
CE6-188	X	12293183	etoposide.median.TOF	0.487764286326896	4.61	1	NA	NA	NA	NA	NA	NA
CE6-189	X	12359528	etoposide.median.TOF	0.543272717181611	4.61	1	NA	NA	NA	NA	NA	NA
CE6-218	X	12364484	etoposide.median.TOF	0.543272717181611	4.61	1	NA	NA	NA	NA	NA	NA
UCE6-1264	X	12533105	etoposide.median.TOF	0.474881797826124	4.61	1	NA	NA	NA	NA	NA	NA
CE6-191	X	12750794	etoposide.median.TOF	0.409852303259267	4.61	1	NA	NA	NA	NA	NA	NA
UCE6-1296	X	12763186	etoposide.median.TOF	0.409852303259267	4.61	1	NA	NA	NA	NA	NA	NA
UCE6-1304	X	12878202	etoposide.median.TOF	0.476485009853806	4.61	1	NA	NA	NA	NA	NA	NA
UCE6-1314	X	12974362	etoposide.median.TOF	0.62984323225258	4.61	1	NA	NA	NA	NA	NA	NA
CE6-192	X	12990166	etoposide.median.TOF	0.636567549035727	4.61	1	NA	NA	NA	NA	NA	NA
CE6-193	X	13050574	etoposide.median.TOF	0.575344074615544	4.61	1	NA	NA	NA	NA	NA	NA
UCE6-1337	X	13262770	etoposide.median.TOF	0.807728189697578	4.61	1	NA	NA	NA	NA	NA	NA
CE6-194	X	13339646	etoposide.median.TOF	1.00067066943786	4.61	1	NA	NA	NA	NA	NA	NA
UCE6-1343	X	13378175	etoposide.median.TOF	1.05593453697021	4.61	1	NA	NA	NA	NA	NA	NA
CE6-195	X	13482151	etoposide.median.TOF	0.830513940469384	4.61	1	NA	NA	NA	NA	NA	NA
CE6-196	X	13557364	etoposide.median.TOF	1.02853788433962	4.61	1	NA	NA	NA	NA	NA	NA
CE6-15	X	13600798	etoposide.median.TOF	0.881133116444625	4.61	1	NA	NA	NA	NA	NA	NA
CE6-197	X	13656665	etoposide.median.TOF	0.503658812216229	4.61	1	NA	NA	NA	NA	NA	NA
UCE6-1358	X	13676330	etoposide.median.TOF	0.5990028960617	4.61	1	NA	NA	NA	NA	NA	NA
UCE6-1360	X	13733951	etoposide.median.TOF	0.549840528420334	4.61	1	NA	NA	NA	NA	NA	NA
CE6-198	X	13812925	etoposide.median.TOF	0.703984014278581	4.61	1	NA	NA	NA	NA	NA	NA
CE6-199	X	13893864	etoposide.median.TOF	0.447671368714852	4.61	1	NA	NA	NA	NA	NA	NA
UCE6-1369	X	14072897	etoposide.median.TOF	0.411521601899164	4.61	1	NA	NA	NA	NA	NA	NA
CE6-201	X	14089716	etoposide.median.TOF	0.44980913838992	4.61	1	NA	NA	NA	NA	NA	NA
CE6-202	X	14180076	etoposide.median.TOF	0.498925991240793	4.61	1	NA	NA	NA	NA	NA	NA
UCE6-1386	X	14252181	etoposide.median.TOF	0.237789502939913	4.61	1	NA	NA	NA	NA	NA	NA
CE6-203	X	14271457	etoposide.median.TOF	0.262050079109106	4.61	1	NA	NA	NA	NA	NA	NA
CE6-204	X	14364921	etoposide.median.TOF	0.234437249600704	4.61	1	NA	NA	NA	NA	NA	NA
UCE6-1397	X	14365344	etoposide.median.TOF	0.234437249600704	4.61	1	NA	NA	NA	NA	NA	NA
UCE6-1429	X	14437157	etoposide.median.TOF	0.257417034926283	4.61	1	NA	NA	NA	NA	NA	NA
CE6-205	X	14451350	etoposide.median.TOF	0.208709341096026	4.61	1	NA	NA	NA	NA	NA	NA
UCE6-1456	X	14542184	etoposide.median.TOF	0.137660960669157	4.61	1	NA	NA	NA	NA	NA	NA
CE6-206	X	14547285	etoposide.median.TOF	0.193229783802707	4.61	1	NA	NA	NA	NA	NA	NA
UCE6-1468	X	14600541	etoposide.median.TOF	0.241648595898113	4.61	1	NA	NA	NA	NA	NA	NA
CE6-207	X	14636485	etoposide.median.TOF	0.152028344318449	4.61	1	NA	NA	NA	NA	NA	NA
CE6-219	X	14679068	etoposide.median.TOF	0.152028344318449	4.61	1	NA	NA	NA	NA	NA	NA
CE6-208	X	14739716	etoposide.median.TOF	0.101626527731552	4.61	1	NA	NA	NA	NA	NA	NA
UCE6-1490	X	14740428	etoposide.median.TOF	0.101626527731552	4.61	1	NA	NA	NA	NA	NA	NA
CE6-209	X	14791232	etoposide.median.TOF	0.0608401150077104	4.61	1	NA	NA	NA	NA	NA	NA
CE6-210	X	14888501	etoposide.median.TOF	0.0529918626115224	4.61	1	NA	NA	NA	NA	NA	NA
UCE6-1507	X	14961483	etoposide.median.TOF	0.141430080479378	4.61	1	NA	NA	NA	NA	NA	NA
UCE6-1508	X	14961898	etoposide.median.TOF	0.141430080479378	4.61	1	NA	NA	NA	NA	NA	NA
UCE6-1516	X	15074697	etoposide.median.TOF	0.152529630372532	4.61	1	NA	NA	NA	NA	NA	NA
CE6-230	X	15137708	etoposide.median.TOF	0.315468731678921	4.61	1	NA	NA	NA	NA	NA	NA
UCE6-1520	X	15138179	etoposide.median.TOF	0.315468731678921	4.61	1	NA	NA	NA	NA	NA	NA
UCE6-1528	X	15196877	etoposide.median.TOF	0.341607185742948	4.61	1	NA	NA	NA	NA	NA	NA
CE6-231	X	15252326	etoposide.median.TOF	0.310061436907819	4.61	1	NA	NA	NA	NA	NA	NA
UCE6-1548	X	15330819	etoposide.median.TOF	0.310360963568809	4.61	1	NA	NA	NA	NA	NA	NA
CE6-5	X	15366199	etoposide.median.TOF	0.218799547855088	4.61	1	NA	NA	NA	NA	NA	NA
UCE6-1556	X	15500661	etoposide.median.TOF	0.0888108908373717	4.61	1	NA	NA	NA	NA	NA	NA
UCE6-1557	X	15500794	etoposide.median.TOF	0.0888108908373717	4.61	1	NA	NA	NA	NA	NA	NA
CE6-232	X	15560939	etoposide.median.TOF	0.124242338767333	4.61	1	NA	NA	NA	NA	NA	NA
UCE6-1565	X	15563674	etoposide.median.TOF	0.0996307353362503	4.61	1	NA	NA	NA	NA	NA	NA
UCE6-1580	X	15659029	etoposide.median.TOF	0.252602494793735	4.61	1	NA	NA	NA	NA	NA	NA
UCE6-1585	X	15697792	etoposide.median.TOF	0.229373622075707	4.61	1	NA	NA	NA	NA	NA	NA
UCE6-1590	X	15820602	etoposide.median.TOF	0.180015019768831	4.61	1	NA	NA	NA	NA	NA	NA
CE6-233	X	15842431	etoposide.median.TOF	0.168645852325826	4.61	1	NA	NA	NA	NA	NA	NA
UCE6-1606	X	16035642	etoposide.median.TOF	0.225547471961582	4.61	1	NA	NA	NA	NA	NA	NA
UCE6-1607	X	16072927	etoposide.median.TOF	0.216990999994377	4.61	1	NA	NA	NA	NA	NA	NA
UCE6-1612	X	16203779	etoposide.median.TOF	0.237490339191472	4.61	1	NA	NA	NA	NA	NA	NA
CE6-236	X	16227222	etoposide.median.TOF	0.187186877513644	4.61	1	NA	NA	NA	NA	NA	NA
CE6-237	X	16327359	etoposide.median.TOF	0.227324984347202	4.61	1	NA	NA	NA	NA	NA	NA
UCE6-1621	X	16505945	etoposide.median.TOF	0.257925837981547	4.61	1	NA	NA	NA	NA	NA	NA
UCE6-1624	X	16596182	etoposide.median.TOF	0.257925837981547	4.61	1	NA	NA	NA	NA	NA	NA
UCE6-1628	X	16641522	etoposide.median.TOF	0.264850359575793	4.61	1	NA	NA	NA	NA	NA	NA
CE6-239	X	16892140	etoposide.median.TOF	0.238921205022507	4.61	1	NA	NA	NA	NA	NA	NA
UCE6-1639	X	16916949	etoposide.median.TOF	0.238921205022507	4.61	1	NA	NA	NA	NA	NA	NA
CE6-240	X	17034327	etoposide.median.TOF	0.238921205022507	4.61	1	NA	NA	NA	NA	NA	NA
CE6-241	X	17215840	etoposide.median.TOF	0.238921205022507	4.61	1	NA	NA	NA	NA	NA	NA
CE6-242	X	17339609	etoposide.median.TOF	0.238921205022507	4.61	1	NA	NA	NA	NA	NA	NA
UCE6-1649	X	17474961	etoposide.median.TOF	0.238921205022507	4.61	1	NA	NA	NA	NA	NA	NA
CE6-243	X	17498532	etoposide.median.TOF	0.238921205022507	4.61	1	NA	NA	NA	NA	NA	NA
CE6-244	X	17618953	etoposide.median.TOF	0.255046536954254	4.61	1	NA	NA	NA	NA	NA	NA
CE1-105	I	39041	etoposide.median.TOF	0.0780183844727631	5.34	2	NA	NA	NA	NA	NA	NA
UCE1-501	I	55881	etoposide.median.TOF	0.0780183844727631	5.34	2	NA	NA	NA	NA	NA	NA
CE1-1	I	134126	etoposide.median.TOF	0.0780183844727631	5.34	2	NA	NA	NA	NA	NA	NA
UCE1-515	I	183575	etoposide.median.TOF	0.0780183844727631	5.34	2	NA	NA	NA	NA	NA	NA
UCE1-526	I	303835	etoposide.median.TOF	0.0780183844727631	5.34	2	NA	NA	NA	NA	NA	NA
CE1-106	I	470143	etoposide.median.TOF	0.0454307544620009	5.34	2	NA	NA	NA	NA	NA	NA
UCE1-542	I	491763	etoposide.median.TOF	0.0454307544620009	5.34	2	NA	NA	NA	NA	NA	NA
CE1-107	I	562689	etoposide.median.TOF	0.0454307544620009	5.34	2	NA	NA	NA	NA	NA	NA
UCE1-557	I	637474	etoposide.median.TOF	0.0896284044555543	5.34	2	NA	NA	NA	NA	NA	NA
UCE1-574	I	796692	etoposide.median.TOF	0.0633294203493862	5.34	2	NA	NA	NA	NA	NA	NA
CE1-27	I	825026	etoposide.median.TOF	0.0679212675731837	5.34	2	NA	NA	NA	NA	NA	NA
CE1-159	I	884389	etoposide.median.TOF	0.132424362202559	5.34	2	NA	NA	NA	NA	NA	NA
CE1-101	I	984038	etoposide.median.TOF	0.11603319829534	5.34	2	NA	NA	NA	NA	NA	NA
CE1-244	I	990149	etoposide.median.TOF	0.11603319829534	5.34	2	NA	NA	NA	NA	NA	NA
CE1-102	I	1079163	etoposide.median.TOF	0.596946564719361	5.34	2	NA	NA	NA	NA	NA	NA
CE1-103	I	1130936	etoposide.median.TOF	0.472898957485433	5.34	2	NA	NA	NA	NA	NA	NA
CE1-249	I	1265968	etoposide.median.TOF	0.513060926342046	5.34	2	NA	NA	NA	NA	NA	NA
CE1-104	I	1272590	etoposide.median.TOF	0.513060926342046	5.34	2	NA	NA	NA	NA	NA	NA
CE1-250	I	1433303	etoposide.median.TOF	0.343439499774247	5.34	2	NA	NA	NA	NA	NA	NA
CE1-237	I	1451409	etoposide.median.TOF	0.256493941267175	5.34	2	NA	NA	NA	NA	NA	NA
CE1-108	I	1452096	etoposide.median.TOF	0.256493941267175	5.34	2	NA	NA	NA	NA	NA	NA
CE1-252	I	1563140	etoposide.median.TOF	0.294395448070074	5.34	2	NA	NA	NA	NA	NA	NA
CE1-172	I	1644596	etoposide.median.TOF	0.282719900241184	5.34	2	NA	NA	NA	NA	NA	NA
UCE1-610	I	1644910	etoposide.median.TOF	0.282719900241184	5.34	2	NA	NA	NA	NA	NA	NA
UCE1-616	I	1661176	etoposide.median.TOF	0.296381969775046	5.34	2	NA	NA	NA	NA	NA	NA
UCE1-620	I	1823873	etoposide.median.TOF	0.253564785159929	5.34	2	NA	NA	NA	NA	NA	NA
UCE1-624	I	2068166	etoposide.median.TOF	0.224194018955419	5.34	2	NA	NA	NA	NA	NA	NA
UCE1-628	I	2162879	etoposide.median.TOF	0.643061970588313	5.34	2	NA	NA	NA	NA	NA	NA
CE1-242	I	2310074	etoposide.median.TOF	0.494413753385672	5.34	2	NA	NA	NA	NA	NA	NA
CE1-240	I	2318112	etoposide.median.TOF	0.494413753385672	5.34	2	NA	NA	NA	NA	NA	NA
CE1-238	I	2318439	etoposide.median.TOF	0.494413753385672	5.34	2	NA	NA	NA	NA	NA	NA
CE1-253	I	2448168	etoposide.median.TOF	0.385445722254782	5.34	2	NA	NA	NA	NA	NA	NA
UCE1-652	I	2448380	etoposide.median.TOF	0.385445722254782	5.34	2	NA	NA	NA	NA	NA	NA
UCE1-667	I	2538741	etoposide.median.TOF	1.10735669150885	5.34	2	NA	NA	NA	NA	NA	NA
UCE1-682	I	2590695	etoposide.median.TOF	1.11692874337459	5.34	2	NA	NA	NA	NA	NA	NA
UCE1-686	I	2653235	etoposide.median.TOF	1.20336073634697	5.34	2	NA	NA	NA	NA	NA	NA
UCE1-694	I	2751594	etoposide.median.TOF	0.693140222775327	5.34	2	NA	NA	NA	NA	NA	NA
UCE1-746	I	2837731	etoposide.median.TOF	0.512865260957058	5.34	2	NA	NA	NA	NA	NA	NA
CE1-152	I	2852466	etoposide.median.TOF	0.521950805020545	5.34	2	NA	NA	NA	NA	NA	NA
CE1-110	I	2949030	etoposide.median.TOF	0.373763801446082	5.34	2	NA	NA	NA	NA	NA	NA
CE1-131	I	3100226	etoposide.median.TOF	0.434986870962784	5.34	2	NA	NA	NA	NA	NA	NA
CE1-2	I	3123825	etoposide.median.TOF	0.472665684649147	5.34	2	NA	NA	NA	NA	NA	NA
CE1-132	I	3180958	etoposide.median.TOF	0.646345471655024	5.34	2	NA	NA	NA	NA	NA	NA
UCE1-762	I	3260998	etoposide.median.TOF	0.545565393597914	5.34	2	NA	NA	NA	NA	NA	NA
CE1-161	I	3273271	etoposide.median.TOF	0.545565393597914	5.34	2	NA	NA	NA	NA	NA	NA
CE1-133	I	3368660	etoposide.median.TOF	0.629103762007552	5.34	2	NA	NA	NA	NA	NA	NA
UCE1-772	I	3433602	etoposide.median.TOF	0.759000217828016	5.34	2	NA	NA	NA	NA	NA	NA
CE1-134	I	3445312	etoposide.median.TOF	0.759000217828016	5.34	2	NA	NA	NA	NA	NA	NA
CE1-135	I	3502473	etoposide.median.TOF	0.788190509956103	5.34	2	NA	NA	NA	NA	NA	NA
UCE1-777	I	3560132	etoposide.median.TOF	0.674030143403142	5.34	2	NA	NA	NA	NA	NA	NA
CE1-136	I	3573191	etoposide.median.TOF	0.472200386470613	5.34	2	NA	NA	NA	NA	NA	NA
CE1-254	I	3674998	etoposide.median.TOF	0.310638682726767	5.34	2	NA	NA	NA	NA	NA	NA
UCE1-789	I	3684806	etoposide.median.TOF	0.26363975041879	5.34	2	NA	NA	NA	NA	NA	NA
CE1-150	I	3806107	etoposide.median.TOF	0.562748077852153	5.34	2	NA	NA	NA	NA	NA	NA
UCE1-796	I	3871122	etoposide.median.TOF	0.287638779186013	5.34	2	NA	NA	NA	NA	NA	NA
UCE1-797	I	3890033	etoposide.median.TOF	0.278439882854305	5.34	2	NA	NA	NA	NA	NA	NA
CE1-137	I	3989629	etoposide.median.TOF	0.302757867922437	5.34	2	NA	NA	NA	NA	NA	NA
CE1-146	I	4078433	etoposide.median.TOF	0.238257811635778	5.34	2	NA	NA	NA	NA	NA	NA
CE1-138	I	4175487	etoposide.median.TOF	0.216379659676856	5.34	2	NA	NA	NA	NA	NA	NA
CE1-122	I	4237066	etoposide.median.TOF	0.0772649506703615	5.34	2	NA	NA	NA	NA	NA	NA
CE1-123	I	4338252	etoposide.median.TOF	0.177365018573421	5.34	2	NA	NA	NA	NA	NA	NA
UCE1-829	I	4436682	etoposide.median.TOF	0.201363014324386	5.34	2	NA	NA	NA	NA	NA	NA
UCE1-835	I	4516442	etoposide.median.TOF	0.374283967774511	5.34	2	NA	NA	NA	NA	NA	NA
CE1-124	I	4533146	etoposide.median.TOF	0.409046772680239	5.34	2	NA	NA	NA	NA	NA	NA
CE1-228	I	4590527	etoposide.median.TOF	0.480866835240533	5.34	2	NA	NA	NA	NA	NA	NA
UCE1-848	I	4651938	etoposide.median.TOF	0.526038550343676	5.34	2	NA	NA	NA	NA	NA	NA
UCE1-855	I	4696914	etoposide.median.TOF	0.401689987556768	5.34	2	NA	NA	NA	NA	NA	NA
CE1-125	I	4845514	etoposide.median.TOF	0.555505199681733	5.34	2	NA	NA	NA	NA	NA	NA
UCE1-863	I	4976879	etoposide.median.TOF	0.542954469358348	5.34	2	NA	NA	NA	NA	NA	NA
UCE1-864	I	4977200	etoposide.median.TOF	0.540213759013087	5.34	2	NA	NA	NA	NA	NA	NA
UCE1-869	I	5052407	etoposide.median.TOF	0.501842059047718	5.34	2	NA	NA	NA	NA	NA	NA
CE1-151	I	5083458	etoposide.median.TOF	0.535445601150846	5.34	2	NA	NA	NA	NA	NA	NA
UCE1-871	I	5196015	etoposide.median.TOF	0.496637067970535	5.34	2	NA	NA	NA	NA	NA	NA
UCE1-875	I	5428703	etoposide.median.TOF	0.483283789753225	5.34	2	NA	NA	NA	NA	NA	NA
CE1-256	I	5521984	etoposide.median.TOF	0.475318366085725	5.34	2	NA	NA	NA	NA	NA	NA
CE1-127	I	5626781	etoposide.median.TOF	0.495380072317249	5.34	2	NA	NA	NA	NA	NA	NA
UCE1-887	I	5683303	etoposide.median.TOF	0.495380072317249	5.34	2	NA	NA	NA	NA	NA	NA
CE1-128	I	5715297	etoposide.median.TOF	0.497637020434871	5.34	2	NA	NA	NA	NA	NA	NA
CE1-19	I	5756860	etoposide.median.TOF	0.497637020434871	5.34	2	NA	NA	NA	NA	NA	NA
CE1-130	I	5885306	etoposide.median.TOF	0.497637020434871	5.34	2	NA	NA	NA	NA	NA	NA
CE1-163	I	6070814	etoposide.median.TOF	0.631287218814873	5.34	2	NA	NA	NA	NA	NA	NA
CE1-145	I	6166275	etoposide.median.TOF	0.631287218814873	5.34	2	NA	NA	NA	NA	NA	NA
CE1-173	I	6256994	etoposide.median.TOF	0.631287218814873	5.34	2	NA	NA	NA	NA	NA	NA
CE1-112	I	6351803	etoposide.median.TOF	0.631287218814873	5.34	2	NA	NA	NA	NA	NA	NA
UCE1-906	I	6385320	etoposide.median.TOF	0.631287218814873	5.34	2	NA	NA	NA	NA	NA	NA
CE1-144	I	6593042	etoposide.median.TOF	0.650239682420888	5.34	2	NA	NA	NA	NA	NA	NA
CE1-113	I	6651082	etoposide.median.TOF	0.634718651632892	5.34	2	NA	NA	NA	NA	NA	NA
CE1-257	I	6724980	etoposide.median.TOF	0.502865082898761	5.34	2	NA	NA	NA	NA	NA	NA
CE1-171	I	6795673	etoposide.median.TOF	0.949470656967306	5.34	2	NA	NA	NA	NA	NA	NA
CE1-165	I	7057032	etoposide.median.TOF	1.10636967704924	5.34	2	NA	NA	NA	NA	NA	NA
CE1-114	I	7118752	etoposide.median.TOF	1.10636967704924	5.34	2	NA	NA	NA	NA	NA	NA
UCE1-924	I	7254665	etoposide.median.TOF	0.861376435325823	5.34	2	NA	NA	NA	NA	NA	NA
CE1-166	I	7273652	etoposide.median.TOF	0.861376435325823	5.34	2	NA	NA	NA	NA	NA	NA
CE1-28	I	7410355	etoposide.median.TOF	0.926281475080148	5.34	2	NA	NA	NA	NA	NA	NA
CE1-115	I	7436829	etoposide.median.TOF	1.02355770560929	5.34	2	NA	NA	NA	NA	NA	NA
UCE1-927	I	7478907	etoposide.median.TOF	1.18197502443536	5.34	2	NA	NA	NA	NA	NA	NA
CE1-160	I	7492498	etoposide.median.TOF	1.18197502443536	5.34	2	NA	NA	NA	NA	NA	NA
CE1-116	I	7581805	etoposide.median.TOF	1.18197502443536	5.34	2	NA	NA	NA	NA	NA	NA
UCE1-935	I	7628157	etoposide.median.TOF	1.04900633434799	5.34	2	NA	NA	NA	NA	NA	NA
CE1-117	I	7677536	etoposide.median.TOF	1.04900633434799	5.34	2	NA	NA	NA	NA	NA	NA
UCE1-941	I	7759537	etoposide.median.TOF	1.04900633434799	5.34	2	NA	NA	NA	NA	NA	NA
CE1-118	I	7833563	etoposide.median.TOF	1.25024048926814	5.34	2	NA	NA	NA	NA	NA	NA
CE1-24	I	7886023	etoposide.median.TOF	0.64835615234274	5.34	2	NA	NA	NA	NA	NA	NA
CE1-149	I	7899299	etoposide.median.TOF	0.720293478123014	5.34	2	NA	NA	NA	NA	NA	NA
CE1-233	I	7916198	etoposide.median.TOF	0.64835615234274	5.34	2	NA	NA	NA	NA	NA	NA
CE1-232	I	7917218	etoposide.median.TOF	0.64835615234274	5.34	2	NA	NA	NA	NA	NA	NA
CE1-231	I	7918001	etoposide.median.TOF	0.64835615234274	5.34	2	NA	NA	NA	NA	NA	NA
CE1-234	I	7934585	etoposide.median.TOF	0.643648650372537	5.34	2	NA	NA	NA	NA	NA	NA
CE1-236	I	7937798	etoposide.median.TOF	0.643648650372537	5.34	2	NA	NA	NA	NA	NA	NA
CE1-235	I	7938296	etoposide.median.TOF	0.643648650372537	5.34	2	NA	NA	NA	NA	NA	NA
CE1-119	I	7997352	etoposide.median.TOF	0.497680076817541	5.34	2	NA	NA	NA	NA	NA	NA
UCE1-955	I	8069196	etoposide.median.TOF	0.510870444098297	5.34	2	NA	NA	NA	NA	NA	NA
CE1-120	I	8083413	etoposide.median.TOF	0.510870444098297	5.34	2	NA	NA	NA	NA	NA	NA
CE1-153	I	8158564	etoposide.median.TOF	0.510870444098297	5.34	2	NA	NA	NA	NA	NA	NA
UCE1-967	I	8203505	etoposide.median.TOF	0.510870444098297	5.34	2	NA	NA	NA	NA	NA	NA
CE1-17	I	8278637	etoposide.median.TOF	0.39677962011823	5.34	2	NA	NA	NA	NA	NA	NA
CE1-170	I	8292948	etoposide.median.TOF	0.39677962011823	5.34	2	NA	NA	NA	NA	NA	NA
CE1-139	I	8361431	etoposide.median.TOF	0.383901811720444	5.34	2	NA	NA	NA	NA	NA	NA
UCE1-972	I	8455570	etoposide.median.TOF	0.383901811720444	5.34	2	NA	NA	NA	NA	NA	NA
UCE1-977	I	8540004	etoposide.median.TOF	0.345168748235099	5.34	2	NA	NA	NA	NA	NA	NA
CE1-154	I	8550716	etoposide.median.TOF	0.345168748235099	5.34	2	NA	NA	NA	NA	NA	NA
CE1-158	I	8642739	etoposide.median.TOF	0.345168748235099	5.34	2	NA	NA	NA	NA	NA	NA
CE1-21	I	8646304	etoposide.median.TOF	0.345168748235099	5.34	2	NA	NA	NA	NA	NA	NA
UCE1-987	I	8730375	etoposide.median.TOF	0.345168748235099	5.34	2	NA	NA	NA	NA	NA	NA
CE1-157	I	8828155	etoposide.median.TOF	0.286557052809043	5.34	2	NA	NA	NA	NA	NA	NA
UCE1-997	I	8842911	etoposide.median.TOF	0.286557052809043	5.34	2	NA	NA	NA	NA	NA	NA
CE1-162	I	8920670	etoposide.median.TOF	0.25420818550675	5.34	2	NA	NA	NA	NA	NA	NA
CE1-140	I	9026464	etoposide.median.TOF	0.25420818550675	5.34	2	NA	NA	NA	NA	NA	NA
UCE1-1010	I	9101085	etoposide.median.TOF	0.251623441790784	5.34	2	NA	NA	NA	NA	NA	NA
UCE1-1013	I	9126239	etoposide.median.TOF	0.251623441790784	5.34	2	NA	NA	NA	NA	NA	NA
CE1-141	I	9190202	etoposide.median.TOF	0.247121595385872	5.34	2	NA	NA	NA	NA	NA	NA
CE1-142	I	9279944	etoposide.median.TOF	0.305878509792703	5.34	2	NA	NA	NA	NA	NA	NA
CE1-143	I	9372163	etoposide.median.TOF	0.456096749012767	5.34	2	NA	NA	NA	NA	NA	NA
CE1-176	I	9471290	etoposide.median.TOF	0.360955057942655	5.34	2	NA	NA	NA	NA	NA	NA
CE1-177	I	9561574	etoposide.median.TOF	0.386347836934825	5.34	2	NA	NA	NA	NA	NA	NA
CE1-8	I	9603896	etoposide.median.TOF	0.386347836934825	5.34	2	NA	NA	NA	NA	NA	NA
UCE1-1038	I	9657799	etoposide.median.TOF	0.386347836934825	5.34	2	NA	NA	NA	NA	NA	NA
CE1-179	I	9743549	etoposide.median.TOF	0.44517177402088	5.34	2	NA	NA	NA	NA	NA	NA
CE1-20	I	9759703	etoposide.median.TOF	0.44517177402088	5.34	2	NA	NA	NA	NA	NA	NA
CE1-180	I	9838710	etoposide.median.TOF	0.455404946182277	5.34	2	NA	NA	NA	NA	NA	NA
UCE1-1050	I	9882159	etoposide.median.TOF	0.455404946182277	5.34	2	NA	NA	NA	NA	NA	NA
CE1-181	I	9899728	etoposide.median.TOF	0.400712556345437	5.34	2	NA	NA	NA	NA	NA	NA
CE1-182	I	9958073	etoposide.median.TOF	0.405539466410806	5.34	2	NA	NA	NA	NA	NA	NA
CE1-183	I	10069741	etoposide.median.TOF	0.397170757218102	5.34	2	NA	NA	NA	NA	NA	NA
CE1-184	I	10163992	etoposide.median.TOF	0.376990229883211	5.34	2	NA	NA	NA	NA	NA	NA
CE1-3	I	10170689	etoposide.median.TOF	0.367772647366385	5.34	2	NA	NA	NA	NA	NA	NA
CE1-14	I	10238046	etoposide.median.TOF	0.400974324695832	5.34	2	NA	NA	NA	NA	NA	NA
UCE1-1068	I	10331101	etoposide.median.TOF	0.51646053783944	5.34	2	NA	NA	NA	NA	NA	NA
CE1-185	I	10366104	etoposide.median.TOF	0.433307200154085	5.34	2	NA	NA	NA	NA	NA	NA
UCE1-1075	I	10427208	etoposide.median.TOF	0.465510704307373	5.34	2	NA	NA	NA	NA	NA	NA
CE1-187	I	10533236	etoposide.median.TOF	0.281282752806466	5.34	2	NA	NA	NA	NA	NA	NA
UCE1-1079	I	10535281	etoposide.median.TOF	0.281282752806466	5.34	2	NA	NA	NA	NA	NA	NA
CE1-188	I	10614690	etoposide.median.TOF	0.27568131783099	5.34	2	NA	NA	NA	NA	NA	NA
CE1-247	I	10722158	etoposide.median.TOF	0.169238316378814	5.34	2	NA	NA	NA	NA	NA	NA
UCE1-1091	I	10722400	etoposide.median.TOF	0.169238316378814	5.34	2	NA	NA	NA	NA	NA	NA
CE1-190	I	10793142	etoposide.median.TOF	0.0106140707745364	5.34	2	NA	NA	NA	NA	NA	NA
CE1-191	I	10924244	etoposide.median.TOF	0.0754997881219295	5.34	2	NA	NA	NA	NA	NA	NA
CE1-192	I	11077240	etoposide.median.TOF	0.00144651433431952	5.34	2	NA	NA	NA	NA	NA	NA
UCE1-1139	I	11133785	etoposide.median.TOF	0.0238547435624915	5.34	2	NA	NA	NA	NA	NA	NA
CE1-194	I	11263149	etoposide.median.TOF	0.0640592405188586	5.34	2	NA	NA	NA	NA	NA	NA
CE1-26	I	11283523	etoposide.median.TOF	0.0640592405188586	5.34	2	NA	NA	NA	NA	NA	NA
CE1-195	I	11330012	etoposide.median.TOF	0.0518577726125352	5.34	2	NA	NA	NA	NA	NA	NA
CE1-196	I	11415252	etoposide.median.TOF	0.242052367298876	5.34	2	NA	NA	NA	NA	NA	NA
CE1-197	I	11494140	etoposide.median.TOF	0.431578862202495	5.34	2	NA	NA	NA	NA	NA	NA
UCE1-1167	I	11600964	etoposide.median.TOF	0.135969229555192	5.34	2	NA	NA	NA	NA	NA	NA
CE1-199	I	11648488	etoposide.median.TOF	0.136752130527553	5.34	2	NA	NA	NA	NA	NA	NA
UCE1-1174	I	11648672	etoposide.median.TOF	0.136752130527553	5.34	2	NA	NA	NA	NA	NA	NA
UCE1-1186	I	11722293	etoposide.median.TOF	0.114175649417288	5.34	2	NA	NA	NA	NA	NA	NA
CE1-200	I	11737892	etoposide.median.TOF	0.146281828696783	5.34	2	NA	NA	NA	NA	NA	NA
CE1-201	I	11805363	etoposide.median.TOF	0.172426309598892	5.34	2	NA	NA	NA	NA	NA	NA
CE1-202	I	11875873	etoposide.median.TOF	0.0686225123935568	5.34	2	NA	NA	NA	NA	NA	NA
UCE1-1206	I	11912204	etoposide.median.TOF	0.0686225123935568	5.34	2	NA	NA	NA	NA	NA	NA
CE1-203	I	11956752	etoposide.median.TOF	0.114817813083113	5.34	2	NA	NA	NA	NA	NA	NA
UCE1-1215	I	12080473	etoposide.median.TOF	0.272017465498653	5.34	2	NA	NA	NA	NA	NA	NA
UCE1-1253	I	12166168	etoposide.median.TOF	0.188242279733772	5.34	2	NA	NA	NA	NA	NA	NA
UCE1-1260	I	12205651	etoposide.median.TOF	0.281971770507184	5.34	2	NA	NA	NA	NA	NA	NA
UCE1-1284	I	12334129	etoposide.median.TOF	0.090507386331489	5.34	2	NA	NA	NA	NA	NA	NA
CE1-18	I	12365039	etoposide.median.TOF	0.0964755363111431	5.34	2	NA	NA	NA	NA	NA	NA
CE1-7	I	12433096	etoposide.median.TOF	0.0805939710045568	5.34	2	NA	NA	NA	NA	NA	NA
UCE1-1308	I	12456612	etoposide.median.TOF	0.0805939710045568	5.34	2	NA	NA	NA	NA	NA	NA
UCE1-1312	I	12498918	etoposide.median.TOF	0.0834812990605652	5.34	2	NA	NA	NA	NA	NA	NA
CE1-207	I	12567424	etoposide.median.TOF	0.0798235844493471	5.34	2	NA	NA	NA	NA	NA	NA
UCE1-1333	I	12612109	etoposide.median.TOF	0.000271926397081546	5.34	2	NA	NA	NA	NA	NA	NA
CE1-208	I	12654702	etoposide.median.TOF	0.000511031280275926	5.34	2	NA	NA	NA	NA	NA	NA
UCE1-1352	I	12655003	etoposide.median.TOF	0.000511031280275926	5.34	2	NA	NA	NA	NA	NA	NA
UCE1-1361	I	12729824	etoposide.median.TOF	0.0362443574940347	5.34	2	NA	NA	NA	NA	NA	NA
CE1-209	I	12738906	etoposide.median.TOF	0.13539027387877	5.34	2	NA	NA	NA	NA	NA	NA
UCE1-1389	I	12873388	etoposide.median.TOF	0.789354090446245	5.34	2	NA	NA	NA	NA	NA	NA
CE1-210	I	12936946	etoposide.median.TOF	1.41419666984345	5.34	2	NA	NA	NA	NA	NA	NA
UCE1-1392	I	12967087	etoposide.median.TOF	1.62459031525227	5.34	2	NA	NA	NA	NA	NA	NA
UCE1-1400	I	13140506	etoposide.median.TOF	3.03253359005376	5.34	2	NA	NA	NA	NA	NA	NA
UCE1-1415	I	13219648	etoposide.median.TOF	3.00160677492416	5.34	2	NA	NA	NA	NA	NA	NA
CE1-213	I	13294213	etoposide.median.TOF	2.55649254482216	5.34	2	NA	NA	NA	NA	NA	NA
UCE1-1426	I	13375914	etoposide.median.TOF	1.66511137833162	5.34	2	NA	NA	NA	NA	NA	NA
UCE1-1433	I	13424265	etoposide.median.TOF	1.70014003878882	5.34	2	NA	NA	NA	NA	NA	NA
UCE1-1448	I	13713134	etoposide.median.TOF	1.22099957513201	5.34	2	NA	NA	NA	NA	NA	NA
CE1-10	I	13727565	etoposide.median.TOF	1.22099957513201	5.34	2	NA	NA	NA	NA	NA	NA
CE1-217	I	13845130	etoposide.median.TOF	1.10387501880615	5.34	2	NA	NA	NA	NA	NA	NA
CE1-248	I	13850057	etoposide.median.TOF	1.10387501880615	5.34	2	NA	NA	NA	NA	NA	NA
CE1-218	I	13938775	etoposide.median.TOF	1.27879747202337	5.34	2	NA	NA	NA	NA	NA	NA
CE1-219	I	14026319	etoposide.median.TOF	1.34463253959834	5.34	2	NA	NA	NA	NA	NA	NA
CE1-220	I	14113178	etoposide.median.TOF	0.983327363918089	5.34	2	NA	NA	NA	NA	NA	NA
UCE1-1512	I	14155589	etoposide.median.TOF	0.777553729311954	5.34	2	NA	NA	NA	NA	NA	NA
CE1-221	I	14189381	etoposide.median.TOF	0.599571025282619	5.34	2	NA	NA	NA	NA	NA	NA
UCE1-1518	I	14266541	etoposide.median.TOF	0.548951549516763	5.34	2	NA	NA	NA	NA	NA	NA
CE1-222	I	14267225	etoposide.median.TOF	0.548951549516763	5.34	2	NA	NA	NA	NA	NA	NA
CE1-258	I	14307038	etoposide.median.TOF	0.548951549516763	5.34	2	NA	NA	NA	NA	NA	NA
UCE1-1540	I	14325188	etoposide.median.TOF	0.529838679661714	5.34	2	NA	NA	NA	NA	NA	NA
CE1-223	I	14444012	etoposide.median.TOF	0.76477708689676	5.34	2	NA	NA	NA	NA	NA	NA
UCE1-1555	I	14535072	etoposide.median.TOF	0.0314191427961267	5.34	2	NA	NA	NA	NA	NA	NA
UCE1-1557	I	14576690	etoposide.median.TOF	0.0193133336841475	5.34	2	NA	NA	NA	NA	NA	NA
UCE1-1565	I	14638558	etoposide.median.TOF	0.0113613082904957	5.34	2	NA	NA	NA	NA	NA	NA
CE1-225	I	14737603	etoposide.median.TOF	0.000341646779891985	5.34	2	NA	NA	NA	NA	NA	NA
UCE1-1573	I	14768030	etoposide.median.TOF	0.0846424096101531	5.34	2	NA	NA	NA	NA	NA	NA
CE1-11	I	14845874	etoposide.median.TOF	0.154647396168792	5.34	2	NA	NA	NA	NA	NA	NA
CE1-227	I	14904802	etoposide.median.TOF	0.0816293877915282	5.34	2	NA	NA	NA	NA	NA	NA
UCE1-1602	I	14910551	etoposide.median.TOF	0.0816293877915282	5.34	2	NA	NA	NA	NA	NA	NA
UCE1-1612	I	15010607	etoposide.median.TOF	0.0200994100773939	5.34	2	NA	NA	NA	NA	NA	NA
UCE2-503	II	65038	etoposide.median.TOF	0.000376711747945924	5.34	2	NA	NA	NA	NA	NA	NA
CE2-225	II	180755	etoposide.median.TOF	0.000376711747945924	5.34	2	NA	NA	NA	NA	NA	NA
UCE2-508	II	193948	etoposide.median.TOF	0.000376711747945924	5.34	2	NA	NA	NA	NA	NA	NA
CE2-229	II	417416	etoposide.median.TOF	0.0347312034649072	5.34	2	NA	NA	NA	NA	NA	NA
UCE2-522	II	426625	etoposide.median.TOF	0.0328130375540443	5.34	2	NA	NA	NA	NA	NA	NA
UCE2-525	II	441358	etoposide.median.TOF	0.0347312034649072	5.34	2	NA	NA	NA	NA	NA	NA
UCE2-528	II	505542	etoposide.median.TOF	0.0481791908910442	5.34	2	NA	NA	NA	NA	NA	NA
CE2-102	II	534283	etoposide.median.TOF	0.0481791908910442	5.34	2	NA	NA	NA	NA	NA	NA
CE2-32	II	661216	etoposide.median.TOF	0.0153256078132384	5.34	2	NA	NA	NA	NA	NA	NA
CE2-239	II	762234	etoposide.median.TOF	0.00260554028987592	5.34	2	NA	NA	NA	NA	NA	NA
UCE2-545	II	828258	etoposide.median.TOF	0.00028017945252897	5.34	2	NA	NA	NA	NA	NA	NA
CE2-104	II	866657	etoposide.median.TOF	0.0022410956819661	5.34	2	NA	NA	NA	NA	NA	NA
UCE2-554	II	880737	etoposide.median.TOF	0.000259785042189811	5.34	2	NA	NA	NA	NA	NA	NA
UCE2-590	II	960271	etoposide.median.TOF	0.0209561596653081	5.34	2	NA	NA	NA	NA	NA	NA
CE2-105	II	962511	etoposide.median.TOF	0.0400713268796463	5.34	2	NA	NA	NA	NA	NA	NA
UCE2-653	II	1043218	etoposide.median.TOF	0.00456297598649508	5.34	2	NA	NA	NA	NA	NA	NA
UCE2-702	II	1156980	etoposide.median.TOF	0.00333839048166495	5.34	2	NA	NA	NA	NA	NA	NA
UCE2-705	II	1158964	etoposide.median.TOF	0.00241961364596252	5.34	2	NA	NA	NA	NA	NA	NA
UCE2-728	II	1228803	etoposide.median.TOF	0.0114925941121798	5.34	2	NA	NA	NA	NA	NA	NA
UCE2-742	II	1284033	etoposide.median.TOF	0.0175163305813633	5.34	2	NA	NA	NA	NA	NA	NA
CE2-108	II	1407379	etoposide.median.TOF	0.0541993228665994	5.34	2	NA	NA	NA	NA	NA	NA
CE2-109	II	1486584	etoposide.median.TOF	0.0502940706367315	5.34	2	NA	NA	NA	NA	NA	NA
UCE2-778	II	1593566	etoposide.median.TOF	0.0204739433637353	5.34	2	NA	NA	NA	NA	NA	NA
UCE2-843	II	1708758	etoposide.median.TOF	0.120049253102895	5.34	2	NA	NA	NA	NA	NA	NA
UCE2-856	II	1750141	etoposide.median.TOF	0.115679900603484	5.34	2	NA	NA	NA	NA	NA	NA
UCE2-915	II	1808240	etoposide.median.TOF	0.115679900603484	5.34	2	NA	NA	NA	NA	NA	NA
UCE2-947	II	1939184	etoposide.median.TOF	0.121881307291753	5.34	2	NA	NA	NA	NA	NA	NA
CE2-114	II	2065809	etoposide.median.TOF	0.150162470145154	5.34	2	NA	NA	NA	NA	NA	NA
CE2-115	II	2121017	etoposide.median.TOF	0.209143166867146	5.34	2	NA	NA	NA	NA	NA	NA
UCE2-985	II	2182380	etoposide.median.TOF	0.173871663918897	5.34	2	NA	NA	NA	NA	NA	NA
CE2-230	II	2218904	etoposide.median.TOF	0.0683447752784562	5.34	2	NA	NA	NA	NA	NA	NA
UCE2-1054	II	2301116	etoposide.median.TOF	0.0878129067120819	5.34	2	NA	NA	NA	NA	NA	NA
UCE2-1078	II	2354170	etoposide.median.TOF	0.00564793795984392	5.34	2	NA	NA	NA	NA	NA	NA
CE2-117	II	2482895	etoposide.median.TOF	0.116557192858405	5.34	2	NA	NA	NA	NA	NA	NA
CE2-24	II	2486663	etoposide.median.TOF	0.116557192858405	5.34	2	NA	NA	NA	NA	NA	NA
UCE2-1120	II	2601220	etoposide.median.TOF	0.179658256022286	5.34	2	NA	NA	NA	NA	NA	NA
UCE2-1129	II	2688584	etoposide.median.TOF	0.307696185913502	5.34	2	NA	NA	NA	NA	NA	NA
CE2-119	II	2691194	etoposide.median.TOF	0.307696185913502	5.34	2	NA	NA	NA	NA	NA	NA
CE2-20	II	2749534	etoposide.median.TOF	0.349781532794763	5.34	2	NA	NA	NA	NA	NA	NA
UCE2-1154	II	2795341	etoposide.median.TOF	0.385823092208861	5.34	2	NA	NA	NA	NA	NA	NA
UCE2-1158	II	2808859	etoposide.median.TOF	0.351808297177169	5.34	2	NA	NA	NA	NA	NA	NA
UCE2-1200	II	2933625	etoposide.median.TOF	0.121121485580073	5.34	2	NA	NA	NA	NA	NA	NA
CE2-121	II	2947751	etoposide.median.TOF	0.208321241120869	5.34	2	NA	NA	NA	NA	NA	NA
UCE2-1213	II	3001228	etoposide.median.TOF	0.210395571062492	5.34	2	NA	NA	NA	NA	NA	NA
CE2-122	II	3044540	etoposide.median.TOF	0.258035085822997	5.34	2	NA	NA	NA	NA	NA	NA
UCE2-1230	II	3093405	etoposide.median.TOF	0.114881273606523	5.34	2	NA	NA	NA	NA	NA	NA
UCE2-1259	II	3254903	etoposide.median.TOF	0.0180780769769698	5.34	2	NA	NA	NA	NA	NA	NA
CE2-123	II	3272786	etoposide.median.TOF	0.0211220130345086	5.34	2	NA	NA	NA	NA	NA	NA
UCE2-1312	II	3397006	etoposide.median.TOF	0.000180985769470644	5.34	2	NA	NA	NA	NA	NA	NA
UCE2-1313	II	3397690	etoposide.median.TOF	0.000180985769470644	5.34	2	NA	NA	NA	NA	NA	NA
UCE2-1377	II	3576987	etoposide.median.TOF	0.025894499615335	5.34	2	NA	NA	NA	NA	NA	NA
UCE2-1456	II	3703996	etoposide.median.TOF	0.0143456536990441	5.34	2	NA	NA	NA	NA	NA	NA
UCE2-1482	II	3729095	etoposide.median.TOF	0.0173091956128123	5.34	2	NA	NA	NA	NA	NA	NA
CE2-126	II	3729984	etoposide.median.TOF	0.0173091956128123	5.34	2	NA	NA	NA	NA	NA	NA
CE2-16	II	3828606	etoposide.median.TOF	0.000432618921582505	5.34	2	NA	NA	NA	NA	NA	NA
UCE2-1515	II	3968044	etoposide.median.TOF	0.00803078672175582	5.34	2	NA	NA	NA	NA	NA	NA
CE2-128	II	4003600	etoposide.median.TOF	0.00932992769170858	5.34	2	NA	NA	NA	NA	NA	NA
CE2-129	II	4092535	etoposide.median.TOF	0.0128303911757523	5.34	2	NA	NA	NA	NA	NA	NA
UCE2-1552	II	4145255	etoposide.median.TOF	0.00325345372556941	5.34	2	NA	NA	NA	NA	NA	NA
CE2-130	II	4188424	etoposide.median.TOF	0.00199216289774372	5.34	2	NA	NA	NA	NA	NA	NA
CE2-131	II	4278694	etoposide.median.TOF	0.00699749042730505	5.34	2	NA	NA	NA	NA	NA	NA
UCE2-1559	II	4317270	etoposide.median.TOF	0.00449770959802366	5.34	2	NA	NA	NA	NA	NA	NA
CE2-2	II	4406589	etoposide.median.TOF	0.00315524561730251	5.34	2	NA	NA	NA	NA	NA	NA
CE2-132	II	4434620	etoposide.median.TOF	0.00248015543124266	5.34	2	NA	NA	NA	NA	NA	NA
UCE2-1577	II	4472001	etoposide.median.TOF	0.0030962316981062	5.34	2	NA	NA	NA	NA	NA	NA
CE2-133	II	4537330	etoposide.median.TOF	0.0187858808918278	5.34	2	NA	NA	NA	NA	NA	NA
CE2-134	II	4676304	etoposide.median.TOF	0.00150852537148015	5.34	2	NA	NA	NA	NA	NA	NA
UCE2-1582	II	4692073	etoposide.median.TOF	0.00150852537148015	5.34	2	NA	NA	NA	NA	NA	NA
UCE2-1586	II	4740943	etoposide.median.TOF	4.91582962674254e-05	5.34	2	NA	NA	NA	NA	NA	NA
CE2-242	II	4800881	etoposide.median.TOF	0.000104548827914766	5.34	2	NA	NA	NA	NA	NA	NA
UCE2-1597	II	4934764	etoposide.median.TOF	0.00158370836119995	5.34	2	NA	NA	NA	NA	NA	NA
UCE2-1602	II	5048629	etoposide.median.TOF	0.00496885900539921	5.34	2	NA	NA	NA	NA	NA	NA
CE2-235	II	5150074	etoposide.median.TOF	0.00171749706027076	5.34	2	NA	NA	NA	NA	NA	NA
CE2-137	II	5202399	etoposide.median.TOF	0.000892961183476557	5.34	2	NA	NA	NA	NA	NA	NA
UCE2-1610	II	5235792	etoposide.median.TOF	0.00273489403361539	5.34	2	NA	NA	NA	NA	NA	NA
CE2-138	II	5274777	etoposide.median.TOF	0.00446729297345104	5.34	2	NA	NA	NA	NA	NA	NA
CE2-8	II	5329529	etoposide.median.TOF	0.0218974412014317	5.34	2	NA	NA	NA	NA	NA	NA
CE2-139	II	5351472	etoposide.median.TOF	0.018213148863039	5.34	2	NA	NA	NA	NA	NA	NA
CE2-140	II	5401608	etoposide.median.TOF	0.000269426901214628	5.34	2	NA	NA	NA	NA	NA	NA
CE2-141	II	5598634	etoposide.median.TOF	0.00199569854120801	5.34	2	NA	NA	NA	NA	NA	NA
UCE2-1644	II	5860848	etoposide.median.TOF	0.00325506575946122	5.34	2	NA	NA	NA	NA	NA	NA
CE2-143	II	5862837	etoposide.median.TOF	0.00325506575946122	5.34	2	NA	NA	NA	NA	NA	NA
CE2-144	II	5949974	etoposide.median.TOF	0.0135282220165941	5.34	2	NA	NA	NA	NA	NA	NA
UCE2-1651	II	5983010	etoposide.median.TOF	0.0135282220165941	5.34	2	NA	NA	NA	NA	NA	NA
UCE2-1654	II	6014872	etoposide.median.TOF	0.0135282220165941	5.34	2	NA	NA	NA	NA	NA	NA
CE2-145	II	6175537	etoposide.median.TOF	0.0385419719214791	5.34	2	NA	NA	NA	NA	NA	NA
UCE2-1658	II	6231700	etoposide.median.TOF	0.0385419719214791	5.34	2	NA	NA	NA	NA	NA	NA
CE2-147	II	6348750	etoposide.median.TOF	0.0105912229278339	5.34	2	NA	NA	NA	NA	NA	NA
UCE2-1665	II	6406372	etoposide.median.TOF	0.0105912229278339	5.34	2	NA	NA	NA	NA	NA	NA
CE2-148	II	6441119	etoposide.median.TOF	0.00608309930715168	5.34	2	NA	NA	NA	NA	NA	NA
CE2-149	II	6538875	etoposide.median.TOF	0.0216138018984109	5.34	2	NA	NA	NA	NA	NA	NA
CE2-150	II	6627113	etoposide.median.TOF	0.0116505204458335	5.34	2	NA	NA	NA	NA	NA	NA
CE2-22	II	6672390	etoposide.median.TOF	0.00277378782261039	5.34	2	NA	NA	NA	NA	NA	NA
UCE2-1676	II	6765631	etoposide.median.TOF	0.00277378782261039	5.34	2	NA	NA	NA	NA	NA	NA
CE2-151	II	6765801	etoposide.median.TOF	0.00277378782261039	5.34	2	NA	NA	NA	NA	NA	NA
UCE2-1690	II	6825820	etoposide.median.TOF	0.00405264195059415	5.34	2	NA	NA	NA	NA	NA	NA
UCE2-1697	II	6919173	etoposide.median.TOF	0.0100374485997271	5.34	2	NA	NA	NA	NA	NA	NA
UCE2-1703	II	6979082	etoposide.median.TOF	0.00343001960777914	5.34	2	NA	NA	NA	NA	NA	NA
CE2-153	II	7041451	etoposide.median.TOF	0.00175560587771593	5.34	2	NA	NA	NA	NA	NA	NA
CE2-154	II	7108023	etoposide.median.TOF	0.00175560587771593	5.34	2	NA	NA	NA	NA	NA	NA
UCE2-1708	II	7143437	etoposide.median.TOF	0.00175560587771593	5.34	2	NA	NA	NA	NA	NA	NA
UCE2-1709	II	7207215	etoposide.median.TOF	0.000931979594355635	5.34	2	NA	NA	NA	NA	NA	NA
UCE2-1730	II	7296342	etoposide.median.TOF	0.00177882203558167	5.34	2	NA	NA	NA	NA	NA	NA
CE2-155	II	7298396	etoposide.median.TOF	0.00177882203558167	5.34	2	NA	NA	NA	NA	NA	NA
UCE2-1736	II	7340740	etoposide.median.TOF	0.00178900924039656	5.34	2	NA	NA	NA	NA	NA	NA
CE2-156	II	7375266	etoposide.median.TOF	0.00378306620222744	5.34	2	NA	NA	NA	NA	NA	NA
UCE2-1748	II	7491161	etoposide.median.TOF	0.00143566723547344	5.34	2	NA	NA	NA	NA	NA	NA
CE2-13	II	7538363	etoposide.median.TOF	0.00143566723547344	5.34	2	NA	NA	NA	NA	NA	NA
UCE2-1755	II	7671375	etoposide.median.TOF	0.00143566723547344	5.34	2	NA	NA	NA	NA	NA	NA
UCE2-1756	II	7671735	etoposide.median.TOF	0.00143566723547344	5.34	2	NA	NA	NA	NA	NA	NA
CE2-158	II	7740331	etoposide.median.TOF	0.00143566723547344	5.34	2	NA	NA	NA	NA	NA	NA
UCE2-1763	II	7807091	etoposide.median.TOF	0.00143566723547344	5.34	2	NA	NA	NA	NA	NA	NA
CE2-159	II	7814106	etoposide.median.TOF	0.00143566723547344	5.34	2	NA	NA	NA	NA	NA	NA
CE2-160	II	7872221	etoposide.median.TOF	0.00143566723547344	5.34	2	NA	NA	NA	NA	NA	NA
UCE2-1768	II	7934439	etoposide.median.TOF	0.00143566723547344	5.34	2	NA	NA	NA	NA	NA	NA
CE2-162	II	8035239	etoposide.median.TOF	2.77779795647522e-05	5.34	2	NA	NA	NA	NA	NA	NA
UCE2-1775	II	8117708	etoposide.median.TOF	0.00413782889953154	5.34	2	NA	NA	NA	NA	NA	NA
CE2-163	II	8132878	etoposide.median.TOF	0.00413782889953154	5.34	2	NA	NA	NA	NA	NA	NA
UCE2-1778	II	8204439	etoposide.median.TOF	0.00413782889953154	5.34	2	NA	NA	NA	NA	NA	NA
CE2-164	II	8387150	etoposide.median.TOF	0.00413782889953154	5.34	2	NA	NA	NA	NA	NA	NA
CE2-11	II	8418781	etoposide.median.TOF	0.00413782889953154	5.34	2	NA	NA	NA	NA	NA	NA
CE2-166	II	8571691	etoposide.median.TOF	0.00413782889953154	5.34	2	NA	NA	NA	NA	NA	NA
CE2-167	II	8702092	etoposide.median.TOF	0.00214783995491127	5.34	2	NA	NA	NA	NA	NA	NA
CE2-28	II	8712868	etoposide.median.TOF	0.00909738586765327	5.34	2	NA	NA	NA	NA	NA	NA
CE2-10	II	8844665	etoposide.median.TOF	0.0127329800493432	5.34	2	NA	NA	NA	NA	NA	NA
CE2-168	II	8866137	etoposide.median.TOF	0.0155310482187929	5.34	2	NA	NA	NA	NA	NA	NA
CE2-169	II	8927601	etoposide.median.TOF	0.0117104545572205	5.34	2	NA	NA	NA	NA	NA	NA
CE2-170	II	9008082	etoposide.median.TOF	0.00215085806272813	5.34	2	NA	NA	NA	NA	NA	NA
CE2-18	II	9052556	etoposide.median.TOF	0.00372439175892346	5.34	2	NA	NA	NA	NA	NA	NA
CE2-171	II	9064600	etoposide.median.TOF	0.00372439175892346	5.34	2	NA	NA	NA	NA	NA	NA
CE2-236	II	9141923	etoposide.median.TOF	0.0059729484267557	5.34	2	NA	NA	NA	NA	NA	NA
CE2-172	II	9145190	etoposide.median.TOF	0.0059729484267557	5.34	2	NA	NA	NA	NA	NA	NA
UCE2-1832	II	9216890	etoposide.median.TOF	0.00381835737732439	5.34	2	NA	NA	NA	NA	NA	NA
UCE2-1837	II	9307882	etoposide.median.TOF	0.00145666557555702	5.34	2	NA	NA	NA	NA	NA	NA
UCE2-1850	II	9551104	etoposide.median.TOF	0.00640768239073886	5.34	2	NA	NA	NA	NA	NA	NA
UCE2-1862	II	9621467	etoposide.median.TOF	0.0264925434093632	5.34	2	NA	NA	NA	NA	NA	NA
CE2-177	II	9782651	etoposide.median.TOF	0.0300153986619727	5.34	2	NA	NA	NA	NA	NA	NA
CE2-178	II	9835892	etoposide.median.TOF	0.0300153986619727	5.34	2	NA	NA	NA	NA	NA	NA
CE2-179	II	9917291	etoposide.median.TOF	0.00876582256442221	5.34	2	NA	NA	NA	NA	NA	NA
CE2-180	II	10013275	etoposide.median.TOF	0.00876582256442221	5.34	2	NA	NA	NA	NA	NA	NA
CE2-14	II	10051451	etoposide.median.TOF	0.00279281557301165	5.34	2	NA	NA	NA	NA	NA	NA
UCE2-1879	II	10073315	etoposide.median.TOF	0.0290273025819056	5.34	2	NA	NA	NA	NA	NA	NA
CE2-181	II	10180861	etoposide.median.TOF	0.0290273025819056	5.34	2	NA	NA	NA	NA	NA	NA
UCE2-1883	II	10201103	etoposide.median.TOF	0.0156135016504864	5.34	2	NA	NA	NA	NA	NA	NA
CE2-182	II	10244804	etoposide.median.TOF	0.0171619766719121	5.34	2	NA	NA	NA	NA	NA	NA
UCE2-1884	II	10315619	etoposide.median.TOF	0.00890371476454706	5.34	2	NA	NA	NA	NA	NA	NA
CE2-183	II	10328505	etoposide.median.TOF	0.00890371476454706	5.34	2	NA	NA	NA	NA	NA	NA
CE2-184	II	10414168	etoposide.median.TOF	0.0056972204101625	5.34	2	NA	NA	NA	NA	NA	NA
UCE2-1897	II	10437365	etoposide.median.TOF	0.0148340631783163	5.34	2	NA	NA	NA	NA	NA	NA
CE2-185	II	10507029	etoposide.median.TOF	0.0569347786641907	5.34	2	NA	NA	NA	NA	NA	NA
CE2-3	II	10665818	etoposide.median.TOF	0.0766365459570276	5.34	2	NA	NA	NA	NA	NA	NA
CE2-186	II	10695028	etoposide.median.TOF	0.0564487236648167	5.34	2	NA	NA	NA	NA	NA	NA
CE2-187	II	10759158	etoposide.median.TOF	0.0761209085728717	5.34	2	NA	NA	NA	NA	NA	NA
UCE2-1939	II	10821883	etoposide.median.TOF	0.100019404476207	5.34	2	NA	NA	NA	NA	NA	NA
UCE2-1946	II	10900135	etoposide.median.TOF	0.0930852916708826	5.34	2	NA	NA	NA	NA	NA	NA
CE2-188	II	10928943	etoposide.median.TOF	0.0829281406664679	5.34	2	NA	NA	NA	NA	NA	NA
UCE2-1949	II	10993623	etoposide.median.TOF	0.116980731528298	5.34	2	NA	NA	NA	NA	NA	NA
CE2-189	II	11021073	etoposide.median.TOF	0.122200852415499	5.34	2	NA	NA	NA	NA	NA	NA
UCE2-1985	II	11260931	etoposide.median.TOF	0.0619533975668869	5.34	2	NA	NA	NA	NA	NA	NA
UCE2-1991	II	11305582	etoposide.median.TOF	0.0390732979995266	5.34	2	NA	NA	NA	NA	NA	NA
CE2-12	II	11359226	etoposide.median.TOF	0.00642986557968634	5.34	2	NA	NA	NA	NA	NA	NA
UCE2-2012	II	11413777	etoposide.median.TOF	0.000640235473023534	5.34	2	NA	NA	NA	NA	NA	NA
CE2-192	II	11492171	etoposide.median.TOF	0.00357525717512257	5.34	2	NA	NA	NA	NA	NA	NA
CE2-193	II	11589498	etoposide.median.TOF	0.00137722398746864	5.34	2	NA	NA	NA	NA	NA	NA
UCE2-2019	II	11590790	etoposide.median.TOF	0.00137722398746864	5.34	2	NA	NA	NA	NA	NA	NA
UCE2-2020	II	11619253	etoposide.median.TOF	0.00137722398746864	5.34	2	NA	NA	NA	NA	NA	NA
CE2-194	II	11671955	etoposide.median.TOF	0.00137722398746864	5.34	2	NA	NA	NA	NA	NA	NA
UCE2-2028	II	11709833	etoposide.median.TOF	9.72817708041977e-05	5.34	2	NA	NA	NA	NA	NA	NA
CE2-195	II	11749256	etoposide.median.TOF	9.72817708041977e-05	5.34	2	NA	NA	NA	NA	NA	NA
UCE2-2047	II	11833729	etoposide.median.TOF	4.81563062411569e-05	5.34	2	NA	NA	NA	NA	NA	NA
CE2-196	II	11908334	etoposide.median.TOF	0.0469866525993402	5.34	2	NA	NA	NA	NA	NA	NA
CE2-237	II	11910256	etoposide.median.TOF	0.0469866525993402	5.34	2	NA	NA	NA	NA	NA	NA
UCE2-2058	II	12008179	etoposide.median.TOF	0.0266241529981566	5.34	2	NA	NA	NA	NA	NA	NA
CE2-197	II	12008345	etoposide.median.TOF	0.0266241529981566	5.34	2	NA	NA	NA	NA	NA	NA
UCE2-2081	II	12109462	etoposide.median.TOF	0.0022008851139402	5.34	2	NA	NA	NA	NA	NA	NA
CE2-198	II	12181234	etoposide.median.TOF	0.00362324719348184	5.34	2	NA	NA	NA	NA	NA	NA
UCE2-2092	II	12280369	etoposide.median.TOF	0.152174749574898	5.34	2	NA	NA	NA	NA	NA	NA
CE2-31	II	12350541	etoposide.median.TOF	0.123518992634223	5.34	2	NA	NA	NA	NA	NA	NA
CE2-17	II	12419580	etoposide.median.TOF	0.122906522637834	5.34	2	NA	NA	NA	NA	NA	NA
CE2-201	II	12471133	etoposide.median.TOF	0.0981492770719979	5.34	2	NA	NA	NA	NA	NA	NA
UCE2-2119	II	12522648	etoposide.median.TOF	0.190680742945543	5.34	2	NA	NA	NA	NA	NA	NA
CE2-202	II	12567913	etoposide.median.TOF	0.317100660312729	5.34	2	NA	NA	NA	NA	NA	NA
UCE2-2137	II	12654716	etoposide.median.TOF	0.338915956189124	5.34	2	NA	NA	NA	NA	NA	NA
UCE2-2141	II	12659977	etoposide.median.TOF	0.338915956189124	5.34	2	NA	NA	NA	NA	NA	NA
CE2-204	II	12734720	etoposide.median.TOF	0.597023937494095	5.34	2	NA	NA	NA	NA	NA	NA
CE2-245	II	12787837	etoposide.median.TOF	0.715257827547306	5.34	2	NA	NA	NA	NA	NA	NA
UCE2-2150	II	12889513	etoposide.median.TOF	0.759241175052362	5.34	2	NA	NA	NA	NA	NA	NA
UCE2-2153	II	12955857	etoposide.median.TOF	0.648673573296412	5.34	2	NA	NA	NA	NA	NA	NA
CE2-205	II	12986629	etoposide.median.TOF	0.671377107650897	5.34	2	NA	NA	NA	NA	NA	NA
UCE2-2169	II	13076591	etoposide.median.TOF	0.606548540176285	5.34	2	NA	NA	NA	NA	NA	NA
CE2-206	II	13081987	etoposide.median.TOF	0.465835633946322	5.34	2	NA	NA	NA	NA	NA	NA
UCE2-2174	II	13123798	etoposide.median.TOF	0.431803671610718	5.34	2	NA	NA	NA	NA	NA	NA
CE2-207	II	13178810	etoposide.median.TOF	0.40680045054323	5.34	2	NA	NA	NA	NA	NA	NA
UCE2-2182	II	13181705	etoposide.median.TOF	0.40680045054323	5.34	2	NA	NA	NA	NA	NA	NA
UCE2-2192	II	13213485	etoposide.median.TOF	0.436454063533314	5.34	2	NA	NA	NA	NA	NA	NA
CE2-208	II	13279530	etoposide.median.TOF	0.311860797499738	5.34	2	NA	NA	NA	NA	NA	NA
UCE2-2227	II	13409083	etoposide.median.TOF	0.091566060628574	5.34	2	NA	NA	NA	NA	NA	NA
UCE2-2243	II	13419095	etoposide.median.TOF	0.111032820995763	5.34	2	NA	NA	NA	NA	NA	NA
UCE2-2248	II	13516355	etoposide.median.TOF	0.0139844320065658	5.34	2	NA	NA	NA	NA	NA	NA
CE2-210	II	13601254	etoposide.median.TOF	0.00610252368306003	5.34	2	NA	NA	NA	NA	NA	NA
CE2-211	II	13694662	etoposide.median.TOF	0.0283864433083476	5.34	2	NA	NA	NA	NA	NA	NA
CE2-238	II	13813123	etoposide.median.TOF	0.0317857312741689	5.34	2	NA	NA	NA	NA	NA	NA
UCE2-2279	II	13874519	etoposide.median.TOF	0.00855106735577076	5.34	2	NA	NA	NA	NA	NA	NA
UCE2-2281	II	13927252	etoposide.median.TOF	0.0617617992079246	5.34	2	NA	NA	NA	NA	NA	NA
CE2-233	II	13980654	etoposide.median.TOF	0.0840732989628792	5.34	2	NA	NA	NA	NA	NA	NA
UCE2-2289	II	14040961	etoposide.median.TOF	0.0921904545884856	5.34	2	NA	NA	NA	NA	NA	NA
CE2-214	II	14041134	etoposide.median.TOF	0.0921904545884856	5.34	2	NA	NA	NA	NA	NA	NA
CE2-215	II	14132575	etoposide.median.TOF	0.0138867944893927	5.34	2	NA	NA	NA	NA	NA	NA
CE2-216	II	14204646	etoposide.median.TOF	0.049347949779487	5.34	2	NA	NA	NA	NA	NA	NA
UCE2-2306	II	14276218	etoposide.median.TOF	0.192729534483105	5.34	2	NA	NA	NA	NA	NA	NA
UCE2-2313	II	14358558	etoposide.median.TOF	0.333940391835881	5.34	2	NA	NA	NA	NA	NA	NA
UCE2-2326	II	14490878	etoposide.median.TOF	0.533806348091251	5.34	2	NA	NA	NA	NA	NA	NA
UCE2-2332	II	14543467	etoposide.median.TOF	0.533806348091251	5.34	2	NA	NA	NA	NA	NA	NA
CE2-219	II	14580904	etoposide.median.TOF	0.530830056813882	5.34	2	NA	NA	NA	NA	NA	NA
UCE2-2338	II	14636334	etoposide.median.TOF	0.428667637187928	5.34	2	NA	NA	NA	NA	NA	NA
UCE2-2339	II	14649955	etoposide.median.TOF	0.410424919385812	5.34	2	NA	NA	NA	NA	NA	NA
CE2-221	II	14772528	etoposide.median.TOF	0.428667637187928	5.34	2	NA	NA	NA	NA	NA	NA
CE2-29	II	14856444	etoposide.median.TOF	0.399410981600509	5.34	2	NA	NA	NA	NA	NA	NA
UCE2-2385	II	14940758	etoposide.median.TOF	0.398713923851439	5.34	2	NA	NA	NA	NA	NA	NA
CE2-222	II	14955754	etoposide.median.TOF	0.428667637187928	5.34	2	NA	NA	NA	NA	NA	NA
CE2-223	II	15025491	etoposide.median.TOF	0.428667637187928	5.34	2	NA	NA	NA	NA	NA	NA
UCE2-2397	II	15025714	etoposide.median.TOF	0.443574768466275	5.34	2	NA	NA	NA	NA	NA	NA
UCE2-2400	II	15101387	etoposide.median.TOF	0.443574768466275	5.34	2	NA	NA	NA	NA	NA	NA
CE3-28	III	21514	etoposide.median.TOF	0.00749618868225847	5.34	2	NA	NA	NA	NA	NA	NA
UCE3-537	III	49790	etoposide.median.TOF	0.00749618868225847	5.34	2	NA	NA	NA	NA	NA	NA
UCE3-563	III	137702	etoposide.median.TOF	0.00749618868225847	5.34	2	NA	NA	NA	NA	NA	NA
UCE3-584	III	173670	etoposide.median.TOF	0.00749618868225847	5.34	2	NA	NA	NA	NA	NA	NA
UCE3-590	III	236354	etoposide.median.TOF	0.00749618868225847	5.34	2	NA	NA	NA	NA	NA	NA
CE3-102	III	252491	etoposide.median.TOF	0.00749618868225847	5.34	2	NA	NA	NA	NA	NA	NA
CE3-103	III	360483	etoposide.median.TOF	0.00749618868225847	5.34	2	NA	NA	NA	NA	NA	NA
UCE3-594	III	371939	etoposide.median.TOF	0.00749618868225847	5.34	2	NA	NA	NA	NA	NA	NA
UCE3-595	III	447773	etoposide.median.TOF	0.00749618868225847	5.34	2	NA	NA	NA	NA	NA	NA
CE3-104	III	540367	etoposide.median.TOF	0.00187457098610354	5.34	2	NA	NA	NA	NA	NA	NA
UCE3-614	III	694500	etoposide.median.TOF	0.0233764982620207	5.34	2	NA	NA	NA	NA	NA	NA
CE3-21	III	746765	etoposide.median.TOF	0.0534134410810568	5.34	2	NA	NA	NA	NA	NA	NA
UCE3-619	III	811710	etoposide.median.TOF	0.114131638898883	5.34	2	NA	NA	NA	NA	NA	NA
UCE3-622	III	844846	etoposide.median.TOF	0.231983576074842	5.34	2	NA	NA	NA	NA	NA	NA
CE3-106	III	901710	etoposide.median.TOF	0.0348005204650739	5.34	2	NA	NA	NA	NA	NA	NA
UCE3-627	III	919704	etoposide.median.TOF	0.0259710975707839	5.34	2	NA	NA	NA	NA	NA	NA
UCE3-692	III	1061277	etoposide.median.TOF	0.000102831853375449	5.34	2	NA	NA	NA	NA	NA	NA
CE3-108	III	1142959	etoposide.median.TOF	0.00142115076226197	5.34	2	NA	NA	NA	NA	NA	NA
UCE3-699	III	1187970	etoposide.median.TOF	0.0067757071617381	5.34	2	NA	NA	NA	NA	NA	NA
CE3-109	III	1237695	etoposide.median.TOF	0.0586532163182841	5.34	2	NA	NA	NA	NA	NA	NA
CE3-111	III	1586498	etoposide.median.TOF	0.0106823931268243	5.34	2	NA	NA	NA	NA	NA	NA
UCE3-702	III	1616476	etoposide.median.TOF	3.43675132636862e-05	5.34	2	NA	NA	NA	NA	NA	NA
CE3-112	III	1638869	etoposide.median.TOF	0.00594781065346788	5.34	2	NA	NA	NA	NA	NA	NA
UCE3-721	III	1765670	etoposide.median.TOF	0.0162157358365312	5.34	2	NA	NA	NA	NA	NA	NA
UCE3-730	III	1803905	etoposide.median.TOF	0.0010792180930452	5.34	2	NA	NA	NA	NA	NA	NA
UCE3-738	III	1842885	etoposide.median.TOF	0.00883706053084747	5.34	2	NA	NA	NA	NA	NA	NA
CE3-216	III	1893300	etoposide.median.TOF	0.0349453039638344	5.34	2	NA	NA	NA	NA	NA	NA
CE3-114	III	1893393	etoposide.median.TOF	0.0349453039638344	5.34	2	NA	NA	NA	NA	NA	NA
UCE3-746	III	1972641	etoposide.median.TOF	0.0178227340753222	5.34	2	NA	NA	NA	NA	NA	NA
CE3-115	III	1974785	etoposide.median.TOF	0.0178227340753222	5.34	2	NA	NA	NA	NA	NA	NA
CE3-116	III	2164487	etoposide.median.TOF	0.0973883694835001	5.34	2	NA	NA	NA	NA	NA	NA
CE3-117	III	2255597	etoposide.median.TOF	0.0243101505691321	5.34	2	NA	NA	NA	NA	NA	NA
CE3-118	III	2370352	etoposide.median.TOF	0.071312256740312	5.34	2	NA	NA	NA	NA	NA	NA
UCE3-761	III	2453411	etoposide.median.TOF	0.031585246883739	5.34	2	NA	NA	NA	NA	NA	NA
UCE3-764	III	2487752	etoposide.median.TOF	0.127755455382072	5.34	2	NA	NA	NA	NA	NA	NA
UCE3-767	III	2545524	etoposide.median.TOF	0.129504331864202	5.34	2	NA	NA	NA	NA	NA	NA
UCE3-777	III	2655414	etoposide.median.TOF	0.0747533448863957	5.34	2	NA	NA	NA	NA	NA	NA
CE3-122	III	2750398	etoposide.median.TOF	0.00134792377511582	5.34	2	NA	NA	NA	NA	NA	NA
UCE3-786	III	2750517	etoposide.median.TOF	0.00134792377511582	5.34	2	NA	NA	NA	NA	NA	NA
UCE3-788	III	2752193	etoposide.median.TOF	0.00670712782028014	5.34	2	NA	NA	NA	NA	NA	NA
UCE3-789	III	2812987	etoposide.median.TOF	0.00517554644005144	5.34	2	NA	NA	NA	NA	NA	NA
UCE3-792	III	2851790	etoposide.median.TOF	0.0322003695084112	5.34	2	NA	NA	NA	NA	NA	NA
UCE3-798	III	2941128	etoposide.median.TOF	0.00732746375889665	5.34	2	NA	NA	NA	NA	NA	NA
UCE3-799	III	2941327	etoposide.median.TOF	0.00732746375889665	5.34	2	NA	NA	NA	NA	NA	NA
CE3-123	III	3046964	etoposide.median.TOF	0.00787988390849839	5.34	2	NA	NA	NA	NA	NA	NA
UCE3-811	III	3067674	etoposide.median.TOF	0.0375216468367325	5.34	2	NA	NA	NA	NA	NA	NA
CE3-3	III	3188932	etoposide.median.TOF	0.092361412432137	5.34	2	NA	NA	NA	NA	NA	NA
UCE3-821	III	3329669	etoposide.median.TOF	0.0660573686198981	5.34	2	NA	NA	NA	NA	NA	NA
UCE3-825	III	3346549	etoposide.median.TOF	0.064079371114128	5.34	2	NA	NA	NA	NA	NA	NA
CE3-127	III	3359043	etoposide.median.TOF	0.0810927819263044	5.34	2	NA	NA	NA	NA	NA	NA
UCE3-832	III	3435060	etoposide.median.TOF	0.00332637362765575	5.34	2	NA	NA	NA	NA	NA	NA
CE3-128	III	3451859	etoposide.median.TOF	0.000286620931338909	5.34	2	NA	NA	NA	NA	NA	NA
CE3-129	III	3553029	etoposide.median.TOF	0.0333695895398748	5.34	2	NA	NA	NA	NA	NA	NA
UCE3-835	III	3574930	etoposide.median.TOF	0.00587561310867685	5.34	2	NA	NA	NA	NA	NA	NA
CE3-15	III	3591549	etoposide.median.TOF	0.00610842953325688	5.34	2	NA	NA	NA	NA	NA	NA
CE3-130	III	3633294	etoposide.median.TOF	0.00118434923435651	5.34	2	NA	NA	NA	NA	NA	NA
CE3-132	III	3863268	etoposide.median.TOF	0.323775245251847	5.34	2	NA	NA	NA	NA	NA	NA
UCE3-855	III	3992967	etoposide.median.TOF	0.320675615374619	5.34	2	NA	NA	NA	NA	NA	NA
UCE3-859	III	4076893	etoposide.median.TOF	0.299927771371532	5.34	2	NA	NA	NA	NA	NA	NA
UCE3-862	III	4086235	etoposide.median.TOF	0.322552715560052	5.34	2	NA	NA	NA	NA	NA	NA
CE3-134	III	4138153	etoposide.median.TOF	0.311016917465367	5.34	2	NA	NA	NA	NA	NA	NA
CE3-135	III	4279579	etoposide.median.TOF	0.198459231796766	5.34	2	NA	NA	NA	NA	NA	NA
CE3-136	III	4356506	etoposide.median.TOF	0.224692570911871	5.34	2	NA	NA	NA	NA	NA	NA
CE3-138	III	4611281	etoposide.median.TOF	0.25394347537802	5.34	2	NA	NA	NA	NA	NA	NA
UCE3-867	III	4640995	etoposide.median.TOF	0.275598003272017	5.34	2	NA	NA	NA	NA	NA	NA
CE3-139	III	4681429	etoposide.median.TOF	0.275598003272017	5.34	2	NA	NA	NA	NA	NA	NA
CE3-140	III	4791191	etoposide.median.TOF	0.275598003272017	5.34	2	NA	NA	NA	NA	NA	NA
CE3-141	III	4877080	etoposide.median.TOF	0.264867029061754	5.34	2	NA	NA	NA	NA	NA	NA
UCE3-894	III	5150289	etoposide.median.TOF	0.210040412093434	5.34	2	NA	NA	NA	NA	NA	NA
CE3-7	III	5188050	etoposide.median.TOF	0.210040412093434	5.34	2	NA	NA	NA	NA	NA	NA
CE3-142	III	5290903	etoposide.median.TOF	0.210040412093434	5.34	2	NA	NA	NA	NA	NA	NA
CE3-143	III	5346432	etoposide.median.TOF	0.232920834680727	5.34	2	NA	NA	NA	NA	NA	NA
CE3-144	III	5438354	etoposide.median.TOF	0.168963672882724	5.34	2	NA	NA	NA	NA	NA	NA
UCE3-905	III	5479398	etoposide.median.TOF	0.197680569133502	5.34	2	NA	NA	NA	NA	NA	NA
UCE3-909	III	5504149	etoposide.median.TOF	0.203553580251717	5.34	2	NA	NA	NA	NA	NA	NA
UCE3-917	III	5603656	etoposide.median.TOF	0.159572237987804	5.34	2	NA	NA	NA	NA	NA	NA
CE3-145	III	5624285	etoposide.median.TOF	0.193091750961835	5.34	2	NA	NA	NA	NA	NA	NA
UCE3-920	III	5684035	etoposide.median.TOF	0.193091750961835	5.34	2	NA	NA	NA	NA	NA	NA
UCE3-933	III	5732723	etoposide.median.TOF	0.193091750961835	5.34	2	NA	NA	NA	NA	NA	NA
CE3-146	III	5756098	etoposide.median.TOF	0.125258815595461	5.34	2	NA	NA	NA	NA	NA	NA
UCE3-940	III	5932206	etoposide.median.TOF	0.237043814003025	5.34	2	NA	NA	NA	NA	NA	NA
CE3-148	III	6069775	etoposide.median.TOF	0.295721680524641	5.34	2	NA	NA	NA	NA	NA	NA
CE3-149	III	6144905	etoposide.median.TOF	0.256931248974765	5.34	2	NA	NA	NA	NA	NA	NA
CE3-150	III	6330537	etoposide.median.TOF	0.223759512995109	5.34	2	NA	NA	NA	NA	NA	NA
CE3-151	III	6411873	etoposide.median.TOF	0.223759512995109	5.34	2	NA	NA	NA	NA	NA	NA
CE3-152	III	6578798	etoposide.median.TOF	0.223759512995109	5.34	2	NA	NA	NA	NA	NA	NA
CE3-217	III	6678775	etoposide.median.TOF	0.286819113304561	5.34	2	NA	NA	NA	NA	NA	NA
CE3-153	III	6679526	etoposide.median.TOF	0.286819113304561	5.34	2	NA	NA	NA	NA	NA	NA
CE3-13	III	6699565	etoposide.median.TOF	0.286819113304561	5.34	2	NA	NA	NA	NA	NA	NA
CE3-154	III	6752450	etoposide.median.TOF	0.286819113304561	5.34	2	NA	NA	NA	NA	NA	NA
UCE3-960	III	6793064	etoposide.median.TOF	0.286819113304561	5.34	2	NA	NA	NA	NA	NA	NA
CE3-155	III	6847236	etoposide.median.TOF	0.277171349934745	5.34	2	NA	NA	NA	NA	NA	NA
UCE3-972	III	6927365	etoposide.median.TOF	0.230899408202183	5.34	2	NA	NA	NA	NA	NA	NA
UCE3-975	III	6951452	etoposide.median.TOF	0.174891680484499	5.34	2	NA	NA	NA	NA	NA	NA
CE3-157	III	7037286	etoposide.median.TOF	0.174891680484499	5.34	2	NA	NA	NA	NA	NA	NA
UCE3-988	III	7070739	etoposide.median.TOF	0.174891680484499	5.34	2	NA	NA	NA	NA	NA	NA
CE3-159	III	7232419	etoposide.median.TOF	0.174891680484499	5.34	2	NA	NA	NA	NA	NA	NA
UCE3-993	III	7244202	etoposide.median.TOF	0.174891680484499	5.34	2	NA	NA	NA	NA	NA	NA
CE3-160	III	7320521	etoposide.median.TOF	0.174891680484499	5.34	2	NA	NA	NA	NA	NA	NA
UCE3-1010	III	7385473	etoposide.median.TOF	0.126261397912293	5.34	2	NA	NA	NA	NA	NA	NA
CE3-161	III	7394794	etoposide.median.TOF	0.126261397912293	5.34	2	NA	NA	NA	NA	NA	NA
CE3-162	III	7465593	etoposide.median.TOF	0.126261397912293	5.34	2	NA	NA	NA	NA	NA	NA
CE3-163	III	7533871	etoposide.median.TOF	0.191659581630745	5.34	2	NA	NA	NA	NA	NA	NA
CE3-164	III	7605648	etoposide.median.TOF	0.191659581630745	5.34	2	NA	NA	NA	NA	NA	NA
[truncated: 909 more rows]
