# Supplementary material for: Natural variation in a single amino acid substitution underlies physiological responses to topoisomerase II poisons
Source: PLoS Genet. 2017 Jul 12;13(7):e1006891. doi: 10.1371/journal.pgen.1006891 (PMC5529024; doi:10.1371/journal.pgen.1006891)
Supplement: S4 Table — Processed phenotype data of wild isolates in the presence of amsacrine or etoposide used to perform GWA mapping. (CSV) [file pgen.1006891.s015.csv]

strain	amsacrine_f.L1	etoposide_median.TOF
AB1	NA	13.9348781451542
AB4	0.0328637069220515	2.85772904576406
BRC20067	0.0404361864913772	3.44925836368901
CB4852	-0.0412354366627608	-4.91122648152942
CB4853	-0.0313154963201554	-6.29415269171699
CB4854	0.0479029697775984	-29.0639690166243
CB4855	-0.00579816094107656	33.7772388943228
CB4856	-0.0863110504643282	-65.7109234443128
CB4857	0.226892110929354	-20.0398007041331
CB4858	-0.122213338938568	22.3689429555034
CB4932	-0.00896317758344324	20.061513089008
CX11254	0.0359061176751966	-9.52496202196276
CX11262	-0.0444593284869841	10.0689626795829
CX11264	NA	-42.2777440469788
CX11271	-0.0357822166855364	23.2762913259283
CX11276	0.015745824755064	22.0451912150503
CX11285	-0.0239921089711286	11.9575417621802
CX11292	-0.0291700316095847	15.6095690210902
CX11307	-0.111237896711871	-12.2804650963067
CX11314	-0.0170685305817706	13.5843828841456
CX11315	0.0394754353860309	-12.7665128256548
DL200	-0.0259108630440859	NA
DL226	-0.0355607674062066	11.7824755598713
DL238	0.00566173567208022	-18.1645864101973
ECA36	0.0380046064805666	43.2817327845951
ED3005	-0.0186020032239443	-19.6062535418698
ED3011	0.0235301935114383	-43.3988580136433
ED3012	NA	NA
ED3017	0.00272722878744409	-33.2214593061122
ED3040	0.107175385666948	4.95716044039404
ED3046	-0.0152066298216987	34.6934673589641
ED3048	0.0182577287938645	-17.4138588927975
ED3049	-0.0702842509940209	-50.8622027194422
ED3052	NA	-38.445784987855
ED3073	0.0221958169246371	10.4193936799459
ED3077	0.0147049918901413	-20.6331842814889
EG4347	0.0134202811204115	2.97815587532376
EG4349	0.0182757535190234	-89.44950687693
EG4725	-0.0145020055997862	18.8126882775584
EG4946	-0.0198111107264187	31.2070479219835
GXW1	-0.0354331233413944	25.1185928181849
JT11398	-0.0372973757926461	3.38091590786792
JU1088	0.133148344132605	-43.6144855667448
JU1172	0.0356999054637579	13.9567007346906
JU1200	-0.00682693876523769	13.2641441927841
JU1212	0.00738632653913218	-18.2113048296245
JU1213	0.0328007034368561	-7.36756480251259
JU1242	0.0211414828463065	4.82875077353937
JU1395	-0.00531229516539565	18.56211708885
JU1400	0.218926187677244	-74.9795070492866
JU1409	0.213773323355828	NA
JU1440	0.0316300048939978	-53.5273600981314
JU1491	0.034432374545861	-6.24440592447792
JU1530	-0.0187479534757313	-20.4221852986449
JU1568	0.0388697349547961	-15.5556677331956
JU1581	0.00107788974923872	31.17830566803
JU1586	NA	-27.4951757221368
JU1652	0.0116748117729477	-33.2458987125112
JU1896	-0.0377563274420325	16.7818237993276
JU2001	0.0405398966239106	15.5314209738634
JU2007	-0.0336188452729095	0.621993127147738
JU2316	0.0204246322404592	44.8936002582015
JU2464	0.0266771476308602	17.7465074027751
JU2466	-0.00481468953801035	14.7368318451367
JU2513	0.0240498115795323	0.485054745462832
JU2519	0.0553024210219409	5.3899808244363
JU2522	-0.0458524613911508	22.6635212567346
JU2526	-0.0608390502005176	17.2368318451367
JU258	-0.0209476059281645	-4.1283077812253
JU310	0.0337879019498873	-15.4125414988271
JU311	0.0131083919449724	39.9546393233763
JU323	0.00667492533761836	-16.0014311859106
JU346	-0.0486309385110281	30.8852265028745
JU360	-0.0553846532899042	7.99192249777025
JU393	-0.0351595590388006	4.98299333414848
JU394	-0.0519174739693453	15.9809319228341
JU397	0.039369776866403	2.83989885760073
JU406	-0.0384073294981347	-19.5111696192013
JU440	-0.0464748622509938	-5.71814870158115
JU561	0.00417746446463499	6.94696230139992
JU642	-0.0329201095506997	-24.2150749941596
JU751	-0.0117631319372288	4.44356199243707
JU774	-0.0601513770616416	-1.46930153980248
JU775	-0.0870242637349064	32.9846053777203
JU778	-0.00933171692421067	24.7938435715901
JU782	-0.0222501215548834	57.4027484990466
JU792	0.0885587121455994	1.36606037036901
JU830	-0.00210366583174889	14.6991991067771
KR314	-0.0448202956253821	25.1683312164681
LKC34	0.0266145695931448	15.0832986983934
LSJ1	0.0282728087917251	-20.7861336260883
MY1	-0.0316070398260074	-34.1680858969305
MY16	0.0342533529284617	30.6328784032466
MY18	0.0342294528637958	22.0566438723625
MY23	-0.0530717552513574	19.0522142010565
N2	0.0770047221608533	-15.5685272908798
NIC1	-0.0410024621048429	11.9124869323367
NIC166	-0.0101544989774458	-9.06775188944083
NIC195	0.0248650372282039	8.14478716542879
NIC199	-0.0236908932015619	33.8577919214164
NIC2	-0.0555539639105905	12.1925551671307
NIC207	0.0285413331404147	17.1579966608051
NIC231	-0.037217227557702	-31.1401741663605
NIC236	0.0270525368693782	16.1012958767415
NIC242	-0.00261395740418753	5.42216972745624
NIC251	-0.0428320866974108	31.2070479219835
NIC252	-0.0637618235792955	19.3122038448531
NIC255	-0.0269283429514257	17.5009774126966
NIC256	-0.0330938665129356	17.5888363941229
NIC258	-0.0522486602357131	16.8261183622712
NIC259	0.00282400076878532	-36.0356778815044
NIC260	-0.0818022499624436	32.7024097375724
NIC261	-0.0579399271976033	19.1193074543809
NIC265	-0.0243973171751116	0.518274354139955
NIC266	0.00903923284647498	-35.6670635281796
NIC267	0.0152358671473252	-17.9885970169079
NIC268	0.00114150545825275	7.06334706892086
NIC269	-0.0104371607080963	3.85097381186721
NIC271	-0.0302931323926554	11.8333392972846
NIC272	-0.0349399205419182	-5.47754956173263
NIC274	-0.023907138792839	-41.3863081562811
NIC275	0.0793577965469961	7.25830487070743
NIC276	-0.0281647253557287	-25.7189543525097
NIC277	0.0551527802309249	-35.7244514493479
NIC3	-0.0201802016714755	-40.1200101626743
PB303	-0.0237624209829083	20.6165314068705
PB306	-0.0330138649529132	25.2831757689337
PS2025	0.00675036704700145	-17.2063763560673
PX179	0.034016054984792	26.9159226178607
QG2075	-0.0256828483435668	11.1206817285905
QG536	0.0196049634499355	-118.017638164785
QG556	-0.0338049117808133	8.72993297499759
QG557	0.0434515066486282	21.7164152876306
QW947	0.0121926070609259	13.6856281579114
QX1212	0.0443024581854467	44.5154983066296
QX1233	-0.014521948578546	-22.8351044690559
QX1791	NA	NA
QX1792	0.0219757321360488	-66.9292105600775
QX1793	-0.0597740953808393	17.7727371265806
QX1794	0.041441625135837	20.8028053613746
RC301	0.0120535358231825	26.7028976002635
WN2001	0.0322382776466242	-23.1034003583357
WN2002	-0.00873580700669018	-11.584889955835
