# Supplementary material for: Natural variation in a single amino acid substitution underlies physiological responses to topoisomerase II poisons
Source: PLoS Genet. 2017 Jul 12;13(7):e1006891. doi: 10.1371/journal.pgen.1006891 (PMC5529024; doi:10.1371/journal.pgen.1006891)
Supplement: S5 Table — Processed GWA mapping significance values for markers across the genome in the presence of amsacrine of etoposide. (CSV) [file pgen.1006891.s016.csv]

marker	CHROM	POS	trait	log10p	BF	aboveBF	strain	value	allele	var.exp	startPOS	peakPOS	endPOS	peak_id	interval_size
I_13078	I	13078	amsacrine_f.l1	0.114666060773326	4.5	0	NA	NA	NA	NA	NA	NA	NA	NA	NA
I_13117	I	13117	amsacrine_f.l1	0.445863139040776	4.5	0	NA	NA	NA	NA	NA	NA	NA	NA	NA
I_32927	I	32927	amsacrine_f.l1	0.731001514177757	4.5	0	NA	NA	NA	NA	NA	NA	NA	NA	NA
I_35007	I	35007	amsacrine_f.l1	0.138497681006618	4.5	0	NA	NA	NA	NA	NA	NA	NA	NA	NA
I_44163	I	44163	amsacrine_f.l1	0.445863139040776	4.5	0	NA	NA	NA	NA	NA	NA	NA	NA	NA
I_64044	I	64044	amsacrine_f.l1	1.15904005584945	4.5	0	NA	NA	NA	NA	NA	NA	NA	NA	NA
I_67303	I	67303	amsacrine_f.l1	0.0400915238824499	4.5	0	NA	NA	NA	NA	NA	NA	NA	NA	NA
I_121024	I	121024	amsacrine_f.l1	0.731001514177757	4.5	0	NA	NA	NA	NA	NA	NA	NA	NA	NA
I_129793	I	129793	amsacrine_f.l1	0.114666060773326	4.5	0	NA	NA	NA	NA	NA	NA	NA	NA	NA
I_130380	I	130380	amsacrine_f.l1	0.799339701824906	4.5	0	NA	NA	NA	NA	NA	NA	NA	NA	NA
I_130381	I	130381	amsacrine_f.l1	0.799339701824906	4.5	0	NA	NA	NA	NA	NA	NA	NA	NA	NA
I_189916	I	189916	amsacrine_f.l1	1.04874643665796	4.5	0	NA	NA	NA	NA	NA	NA	NA	NA	NA
I_200075	I	200075	amsacrine_f.l1	1.15904005584945	4.5	0	NA	NA	NA	NA	NA	NA	NA	NA	NA
I_200231	I	200231	amsacrine_f.l1	0.114666060773326	4.5	0	NA	NA	NA	NA	NA	NA	NA	NA	NA
I_203395	I	203395	amsacrine_f.l1	1.04874643665796	4.5	0	NA	NA	NA	NA	NA	NA	NA	NA	NA
I_213244	I	213244	amsacrine_f.l1	1.15904005584945	4.5	0	NA	NA	NA	NA	NA	NA	NA	NA	NA
I_248956	I	248956	amsacrine_f.l1	0.445863139040776	4.5	0	NA	NA	NA	NA	NA	NA	NA	NA	NA
I_350207	I	350207	amsacrine_f.l1	0.445863139040776	4.5	0	NA	NA	NA	NA	NA	NA	NA	NA	NA
I_353894	I	353894	amsacrine_f.l1	0.445863139040776	4.5	0	NA	NA	NA	NA	NA	NA	NA	NA	NA
I_373440	I	373440	amsacrine_f.l1	0.731001514177757	4.5	0	NA	NA	NA	NA	NA	NA	NA	NA	NA
I_386004	I	386004	amsacrine_f.l1	0.0781240448648075	4.5	0	NA	NA	NA	NA	NA	NA	NA	NA	NA
I_388924	I	388924	amsacrine_f.l1	0.735125765354316	4.5	0	NA	NA	NA	NA	NA	NA	NA	NA	NA
I_391502	I	391502	amsacrine_f.l1	0.731001514177757	4.5	0	NA	NA	NA	NA	NA	NA	NA	NA	NA
I_422765	I	422765	amsacrine_f.l1	0.0789891754889335	4.5	0	NA	NA	NA	NA	NA	NA	NA	NA	NA
I_429525	I	429525	amsacrine_f.l1	0.804933181858406	4.5	0	NA	NA	NA	NA	NA	NA	NA	NA	NA
I_429555	I	429555	amsacrine_f.l1	0.114666060773326	4.5	0	NA	NA	NA	NA	NA	NA	NA	NA	NA
I_439701	I	439701	amsacrine_f.l1	0.6877430472393	4.5	0	NA	NA	NA	NA	NA	NA	NA	NA	NA
I_463472	I	463472	amsacrine_f.l1	1.01409580296595	4.5	0	NA	NA	NA	NA	NA	NA	NA	NA	NA
I_501530	I	501530	amsacrine_f.l1	0.0471084509257771	4.5	0	NA	NA	NA	NA	NA	NA	NA	NA	NA
I_517673	I	517673	amsacrine_f.l1	1.18243892196864	4.5	0	NA	NA	NA	NA	NA	NA	NA	NA	NA
I_517707	I	517707	amsacrine_f.l1	1.50052303559083	4.5	0	NA	NA	NA	NA	NA	NA	NA	NA	NA
I_529889	I	529889	amsacrine_f.l1	0.0471084509257771	4.5	0	NA	NA	NA	NA	NA	NA	NA	NA	NA
I_539194	I	539194	amsacrine_f.l1	0.613481980001893	4.5	0	NA	NA	NA	NA	NA	NA	NA	NA	NA
I_636049	I	636049	amsacrine_f.l1	0.275489974490591	4.5	0	NA	NA	NA	NA	NA	NA	NA	NA	NA
I_637363	I	637363	amsacrine_f.l1	0.377880103013414	4.5	0	NA	NA	NA	NA	NA	NA	NA	NA	NA
I_637474	I	637474	amsacrine_f.l1	0.524063714357088	4.5	0	NA	NA	NA	NA	NA	NA	NA	NA	NA
I_667900	I	667900	amsacrine_f.l1	0.0471084509257771	4.5	0	NA	NA	NA	NA	NA	NA	NA	NA	NA
I_671797	I	671797	amsacrine_f.l1	0.386499067847483	4.5	0	NA	NA	NA	NA	NA	NA	NA	NA	NA
I_674366	I	674366	amsacrine_f.l1	0.485071584428793	4.5	0	NA	NA	NA	NA	NA	NA	NA	NA	NA
I_674446	I	674446	amsacrine_f.l1	0.124924291912869	4.5	0	NA	NA	NA	NA	NA	NA	NA	NA	NA
I_683947	I	683947	amsacrine_f.l1	0.168782839625994	4.5	0	NA	NA	NA	NA	NA	NA	NA	NA	NA
I_685714	I	685714	amsacrine_f.l1	0.603939100612217	4.5	0	NA	NA	NA	NA	NA	NA	NA	NA	NA
I_691145	I	691145	amsacrine_f.l1	0.0673454309410211	4.5	0	NA	NA	NA	NA	NA	NA	NA	NA	NA
I_693204	I	693204	amsacrine_f.l1	0.0721664077939054	4.5	0	NA	NA	NA	NA	NA	NA	NA	NA	NA
I_693217	I	693217	amsacrine_f.l1	0.0471084509257771	4.5	0	NA	NA	NA	NA	NA	NA	NA	NA	NA
I_700108	I	700108	amsacrine_f.l1	0.600211910379401	4.5	0	NA	NA	NA	NA	NA	NA	NA	NA	NA
I_718930	I	718930	amsacrine_f.l1	0.445863139040776	4.5	0	NA	NA	NA	NA	NA	NA	NA	NA	NA
I_730439	I	730439	amsacrine_f.l1	2.52133817758109	4.5	0	NA	NA	NA	NA	NA	NA	NA	NA	NA
I_731196	I	731196	amsacrine_f.l1	2.32357527601911	4.5	0	NA	NA	NA	NA	NA	NA	NA	NA	NA
I_775524	I	775524	amsacrine_f.l1	0.538352425516691	4.5	0	NA	NA	NA	NA	NA	NA	NA	NA	NA
I_809743	I	809743	amsacrine_f.l1	0.658454233452498	4.5	0	NA	NA	NA	NA	NA	NA	NA	NA	NA
I_812066	I	812066	amsacrine_f.l1	2.66304704162907	4.5	0	NA	NA	NA	NA	NA	NA	NA	NA	NA
I_816989	I	816989	amsacrine_f.l1	0.916282118882778	4.5	0	NA	NA	NA	NA	NA	NA	NA	NA	NA
I_837980	I	837980	amsacrine_f.l1	0.184841942106537	4.5	0	NA	NA	NA	NA	NA	NA	NA	NA	NA
I_884887	I	884887	amsacrine_f.l1	0.521556211204621	4.5	0	NA	NA	NA	NA	NA	NA	NA	NA	NA
I_894996	I	894996	amsacrine_f.l1	0.289205001194376	4.5	0	NA	NA	NA	NA	NA	NA	NA	NA	NA
I_909435	I	909435	amsacrine_f.l1	0.139890382365202	4.5	0	NA	NA	NA	NA	NA	NA	NA	NA	NA
I_909448	I	909448	amsacrine_f.l1	0.184841942106537	4.5	0	NA	NA	NA	NA	NA	NA	NA	NA	NA
I_914692	I	914692	amsacrine_f.l1	0.184841942106537	4.5	0	NA	NA	NA	NA	NA	NA	NA	NA	NA
I_919374	I	919374	amsacrine_f.l1	0.226631914604997	4.5	0	NA	NA	NA	NA	NA	NA	NA	NA	NA
I_920344	I	920344	amsacrine_f.l1	0.184841942106537	4.5	0	NA	NA	NA	NA	NA	NA	NA	NA	NA
I_990478	I	990478	amsacrine_f.l1	0.215518618358505	4.5	0	NA	NA	NA	NA	NA	NA	NA	NA	NA
I_992266	I	992266	amsacrine_f.l1	0.210112435245161	4.5	0	NA	NA	NA	NA	NA	NA	NA	NA	NA
I_994084	I	994084	amsacrine_f.l1	0.113260180784001	4.5	0	NA	NA	NA	NA	NA	NA	NA	NA	NA
I_994109	I	994109	amsacrine_f.l1	0.113260180784001	4.5	0	NA	NA	NA	NA	NA	NA	NA	NA	NA
I_994446	I	994446	amsacrine_f.l1	0.133020943702593	4.5	0	NA	NA	NA	NA	NA	NA	NA	NA	NA
I_994555	I	994555	amsacrine_f.l1	0.254953963887099	4.5	0	NA	NA	NA	NA	NA	NA	NA	NA	NA
I_1003648	I	1003648	amsacrine_f.l1	0.0397157152880548	4.5	0	NA	NA	NA	NA	NA	NA	NA	NA	NA
I_1009450	I	1009450	amsacrine_f.l1	0.213403732021263	4.5	0	NA	NA	NA	NA	NA	NA	NA	NA	NA
I_1009457	I	1009457	amsacrine_f.l1	0.184841942106537	4.5	0	NA	NA	NA	NA	NA	NA	NA	NA	NA
I_1009750	I	1009750	amsacrine_f.l1	0.213403732021263	4.5	0	NA	NA	NA	NA	NA	NA	NA	NA	NA
I_1009862	I	1009862	amsacrine_f.l1	0.19235579842525	4.5	0	NA	NA	NA	NA	NA	NA	NA	NA	NA
I_1018051	I	1018051	amsacrine_f.l1	0.909640117160323	4.5	0	NA	NA	NA	NA	NA	NA	NA	NA	NA
I_1021187	I	1021187	amsacrine_f.l1	0.565486849400442	4.5	0	NA	NA	NA	NA	NA	NA	NA	NA	NA
I_1033159	I	1033159	amsacrine_f.l1	0.133020943702593	4.5	0	NA	NA	NA	NA	NA	NA	NA	NA	NA
I_1033250	I	1033250	amsacrine_f.l1	0.112123667110934	4.5	0	NA	NA	NA	NA	NA	NA	NA	NA	NA
I_1038436	I	1038436	amsacrine_f.l1	0.00470671050727554	4.5	0	NA	NA	NA	NA	NA	NA	NA	NA	NA
I_1041272	I	1041272	amsacrine_f.l1	0.0485737251264756	4.5	0	NA	NA	NA	NA	NA	NA	NA	NA	NA
I_1066368	I	1066368	amsacrine_f.l1	1.39896479881746	4.5	0	NA	NA	NA	NA	NA	NA	NA	NA	NA
I_1073789	I	1073789	amsacrine_f.l1	0.318969799375073	4.5	0	NA	NA	NA	NA	NA	NA	NA	NA	NA
I_1089616	I	1089616	amsacrine_f.l1	0.0203011461953932	4.5	0	NA	NA	NA	NA	NA	NA	NA	NA	NA
I_1092421	I	1092421	amsacrine_f.l1	0.889620307918643	4.5	0	NA	NA	NA	NA	NA	NA	NA	NA	NA
I_1092478	I	1092478	amsacrine_f.l1	0.889620307918643	4.5	0	NA	NA	NA	NA	NA	NA	NA	NA	NA
I_1110163	I	1110163	amsacrine_f.l1	0.047460712389284	4.5	0	NA	NA	NA	NA	NA	NA	NA	NA	NA
I_1113664	I	1113664	amsacrine_f.l1	0.101130876597758	4.5	0	NA	NA	NA	NA	NA	NA	NA	NA	NA
I_1128364	I	1128364	amsacrine_f.l1	0.0925315912819339	4.5	0	NA	NA	NA	NA	NA	NA	NA	NA	NA
I_1139949	I	1139949	amsacrine_f.l1	0.0489748406840443	4.5	0	NA	NA	NA	NA	NA	NA	NA	NA	NA
I_1140126	I	1140126	amsacrine_f.l1	0.522032298072726	4.5	0	NA	NA	NA	NA	NA	NA	NA	NA	NA
I_1142129	I	1142129	amsacrine_f.l1	0.118195348984381	4.5	0	NA	NA	NA	NA	NA	NA	NA	NA	NA
I_1166197	I	1166197	amsacrine_f.l1	0.0671781136652607	4.5	0	NA	NA	NA	NA	NA	NA	NA	NA	NA
I_1169009	I	1169009	amsacrine_f.l1	0.459425790467408	4.5	0	NA	NA	NA	NA	NA	NA	NA	NA	NA
I_1169040	I	1169040	amsacrine_f.l1	0.0316832076261507	4.5	0	NA	NA	NA	NA	NA	NA	NA	NA	NA
I_1183342	I	1183342	amsacrine_f.l1	0.661335774834605	4.5	0	NA	NA	NA	NA	NA	NA	NA	NA	NA
I_1185865	I	1185865	amsacrine_f.l1	0.23670300274011	4.5	0	NA	NA	NA	NA	NA	NA	NA	NA	NA
I_1200802	I	1200802	amsacrine_f.l1	0.108683512169053	4.5	0	NA	NA	NA	NA	NA	NA	NA	NA	NA
I_1233659	I	1233659	amsacrine_f.l1	0.413103020271945	4.5	0	NA	NA	NA	NA	NA	NA	NA	NA	NA
I_1233745	I	1233745	amsacrine_f.l1	0.0151284208769697	4.5	0	NA	NA	NA	NA	NA	NA	NA	NA	NA
I_1256484	I	1256484	amsacrine_f.l1	0.0961136586030856	4.5	0	NA	NA	NA	NA	NA	NA	NA	NA	NA
I_1272589	I	1272589	amsacrine_f.l1	2.4031912260375	4.5	0	NA	NA	NA	NA	NA	NA	NA	NA	NA
I_1272590	I	1272590	amsacrine_f.l1	2.4031912260375	4.5	0	NA	NA	NA	NA	NA	NA	NA	NA	NA
I_1279055	I	1279055	amsacrine_f.l1	0.0226443887372316	4.5	0	NA	NA	NA	NA	NA	NA	NA	NA	NA
I_1287871	I	1287871	amsacrine_f.l1	0.885081963638061	4.5	0	NA	NA	NA	NA	NA	NA	NA	NA	NA
I_1287916	I	1287916	amsacrine_f.l1	1.86817749571657	4.5	0	NA	NA	NA	NA	NA	NA	NA	NA	NA
I_1310304	I	1310304	amsacrine_f.l1	0.0308085383918631	4.5	0	NA	NA	NA	NA	NA	NA	NA	NA	NA
I_1310305	I	1310305	amsacrine_f.l1	0.0308085383918631	4.5	0	NA	NA	NA	NA	NA	NA	NA	NA	NA
I_1310314	I	1310314	amsacrine_f.l1	0.0308085383918631	4.5	0	NA	NA	NA	NA	NA	NA	NA	NA	NA
I_1344447	I	1344447	amsacrine_f.l1	0.236273161240243	4.5	0	NA	NA	NA	NA	NA	NA	NA	NA	NA
I_1367189	I	1367189	amsacrine_f.l1	0.868566163700891	4.5	0	NA	NA	NA	NA	NA	NA	NA	NA	NA
I_1394345	I	1394345	amsacrine_f.l1	0.0828596921512072	4.5	0	NA	NA	NA	NA	NA	NA	NA	NA	NA
I_1394373	I	1394373	amsacrine_f.l1	0.0828596921512072	4.5	0	NA	NA	NA	NA	NA	NA	NA	NA	NA
I_1403894	I	1403894	amsacrine_f.l1	0.290949507946345	4.5	0	NA	NA	NA	NA	NA	NA	NA	NA	NA
I_1405907	I	1405907	amsacrine_f.l1	0.779260506467644	4.5	0	NA	NA	NA	NA	NA	NA	NA	NA	NA
I_1405923	I	1405923	amsacrine_f.l1	0.0758523812250593	4.5	0	NA	NA	NA	NA	NA	NA	NA	NA	NA
I_1415277	I	1415277	amsacrine_f.l1	0.302593680075212	4.5	0	NA	NA	NA	NA	NA	NA	NA	NA	NA
I_1437632	I	1437632	amsacrine_f.l1	0.154498005307839	4.5	0	NA	NA	NA	NA	NA	NA	NA	NA	NA
I_1460888	I	1460888	amsacrine_f.l1	0.101068697701334	4.5	0	NA	NA	NA	NA	NA	NA	NA	NA	NA
I_1466324	I	1466324	amsacrine_f.l1	0.541358741551137	4.5	0	NA	NA	NA	NA	NA	NA	NA	NA	NA
I_1466443	I	1466443	amsacrine_f.l1	0.164853822502148	4.5	0	NA	NA	NA	NA	NA	NA	NA	NA	NA
I_1466449	I	1466449	amsacrine_f.l1	0.164853822502148	4.5	0	NA	NA	NA	NA	NA	NA	NA	NA	NA
I_1466491	I	1466491	amsacrine_f.l1	0.164853822502148	4.5	0	NA	NA	NA	NA	NA	NA	NA	NA	NA
I_1467444	I	1467444	amsacrine_f.l1	0.309342685464226	4.5	0	NA	NA	NA	NA	NA	NA	NA	NA	NA
I_1476551	I	1476551	amsacrine_f.l1	0.383622566247483	4.5	0	NA	NA	NA	NA	NA	NA	NA	NA	NA
I_1476590	I	1476590	amsacrine_f.l1	0.383622566247483	4.5	0	NA	NA	NA	NA	NA	NA	NA	NA	NA
I_1482299	I	1482299	amsacrine_f.l1	0.00293493255598126	4.5	0	NA	NA	NA	NA	NA	NA	NA	NA	NA
I_1482408	I	1482408	amsacrine_f.l1	0.383622566247483	4.5	0	NA	NA	NA	NA	NA	NA	NA	NA	NA
I_1482427	I	1482427	amsacrine_f.l1	0.383622566247483	4.5	0	NA	NA	NA	NA	NA	NA	NA	NA	NA
I_1499478	I	1499478	amsacrine_f.l1	0.214009710668746	4.5	0	NA	NA	NA	NA	NA	NA	NA	NA	NA
I_1503997	I	1503997	amsacrine_f.l1	0.0511202726016908	4.5	0	NA	NA	NA	NA	NA	NA	NA	NA	NA
I_1504008	I	1504008	amsacrine_f.l1	0.348886973192988	4.5	0	NA	NA	NA	NA	NA	NA	NA	NA	NA
I_1520217	I	1520217	amsacrine_f.l1	0.133750620613318	4.5	0	NA	NA	NA	NA	NA	NA	NA	NA	NA
I_1523499	I	1523499	amsacrine_f.l1	0.266758702924079	4.5	0	NA	NA	NA	NA	NA	NA	NA	NA	NA
I_1526127	I	1526127	amsacrine_f.l1	0.282120657968555	4.5	0	NA	NA	NA	NA	NA	NA	NA	NA	NA
I_1528901	I	1528901	amsacrine_f.l1	0.0662460300428622	4.5	0	NA	NA	NA	NA	NA	NA	NA	NA	NA
I_1528978	I	1528978	amsacrine_f.l1	0.00792788120558131	4.5	0	NA	NA	NA	NA	NA	NA	NA	NA	NA
I_1541705	I	1541705	amsacrine_f.l1	0.300900493662376	4.5	0	NA	NA	NA	NA	NA	NA	NA	NA	NA
I_1541745	I	1541745	amsacrine_f.l1	0.303047998365702	4.5	0	NA	NA	NA	NA	NA	NA	NA	NA	NA
I_1546751	I	1546751	amsacrine_f.l1	0.391597146574759	4.5	0	NA	NA	NA	NA	NA	NA	NA	NA	NA
I_1552332	I	1552332	amsacrine_f.l1	0.903801958853756	4.5	0	NA	NA	NA	NA	NA	NA	NA	NA	NA
I_1552384	I	1552384	amsacrine_f.l1	0.162935150540485	4.5	0	NA	NA	NA	NA	NA	NA	NA	NA	NA
I_1552434	I	1552434	amsacrine_f.l1	0.529463172181546	4.5	0	NA	NA	NA	NA	NA	NA	NA	NA	NA
I_1555256	I	1555256	amsacrine_f.l1	0.601287355381943	4.5	0	NA	NA	NA	NA	NA	NA	NA	NA	NA
I_1556010	I	1556010	amsacrine_f.l1	0.601287355381943	4.5	0	NA	NA	NA	NA	NA	NA	NA	NA	NA
I_1556071	I	1556071	amsacrine_f.l1	0.601287355381943	4.5	0	NA	NA	NA	NA	NA	NA	NA	NA	NA
I_1582134	I	1582134	amsacrine_f.l1	0.260522357678218	4.5	0	NA	NA	NA	NA	NA	NA	NA	NA	NA
I_1582141	I	1582141	amsacrine_f.l1	0.260522357678218	4.5	0	NA	NA	NA	NA	NA	NA	NA	NA	NA
I_1582186	I	1582186	amsacrine_f.l1	0.748820793927179	4.5	0	NA	NA	NA	NA	NA	NA	NA	NA	NA
I_1582254	I	1582254	amsacrine_f.l1	0.269566147637114	4.5	0	NA	NA	NA	NA	NA	NA	NA	NA	NA
I_1586885	I	1586885	amsacrine_f.l1	0.331362048415637	4.5	0	NA	NA	NA	NA	NA	NA	NA	NA	NA
I_1586897	I	1586897	amsacrine_f.l1	0.260522357678218	4.5	0	NA	NA	NA	NA	NA	NA	NA	NA	NA
I_1586919	I	1586919	amsacrine_f.l1	0.260522357678218	4.5	0	NA	NA	NA	NA	NA	NA	NA	NA	NA
I_1586928	I	1586928	amsacrine_f.l1	0.260522357678218	4.5	0	NA	NA	NA	NA	NA	NA	NA	NA	NA
I_1600867	I	1600867	amsacrine_f.l1	0.438892187808621	4.5	0	NA	NA	NA	NA	NA	NA	NA	NA	NA
I_1611051	I	1611051	amsacrine_f.l1	0.187607215456861	4.5	0	NA	NA	NA	NA	NA	NA	NA	NA	NA
I_1626301	I	1626301	amsacrine_f.l1	0.00522996529992152	4.5	0	NA	NA	NA	NA	NA	NA	NA	NA	NA
I_1636767	I	1636767	amsacrine_f.l1	0.977659351371472	4.5	0	NA	NA	NA	NA	NA	NA	NA	NA	NA
I_1649783	I	1649783	amsacrine_f.l1	2.08689135464757	4.5	0	NA	NA	NA	NA	NA	NA	NA	NA	NA
I_1660978	I	1660978	amsacrine_f.l1	1.01826349508998	4.5	0	NA	NA	NA	NA	NA	NA	NA	NA	NA
I_1667276	I	1667276	amsacrine_f.l1	0.486915213554002	4.5	0	NA	NA	NA	NA	NA	NA	NA	NA	NA
I_1667280	I	1667280	amsacrine_f.l1	0.486915213554002	4.5	0	NA	NA	NA	NA	NA	NA	NA	NA	NA
I_1667843	I	1667843	amsacrine_f.l1	3.33568198820684	4.5	0	NA	NA	NA	NA	NA	NA	NA	NA	NA
I_1673060	I	1673060	amsacrine_f.l1	0.212283512797433	4.5	0	NA	NA	NA	NA	NA	NA	NA	NA	NA
I_1673098	I	1673098	amsacrine_f.l1	4.7751568118156	4.5	1	AB1	NA	-1	0.078322326497509	NA	NA	NA	NA	NA
I_1673098	I	1673098	amsacrine_f.l1	4.7751568118156	4.5	1	BRC20067	0.0404361864913772	-1	0.078322326497509	NA	NA	NA	NA	NA
I_1673098	I	1673098	amsacrine_f.l1	4.7751568118156	4.5	1	CB4852	-0.0412354366627608	-1	0.078322326497509	NA	NA	NA	NA	NA
I_1673098	I	1673098	amsacrine_f.l1	4.7751568118156	4.5	1	CB4853	-0.0313154963201554	-1	0.078322326497509	NA	NA	NA	NA	NA
I_1673098	I	1673098	amsacrine_f.l1	4.7751568118156	4.5	1	CB4854	0.0479029697775984	-1	0.078322326497509	NA	NA	NA	NA	NA
I_1673098	I	1673098	amsacrine_f.l1	4.7751568118156	4.5	1	CB4855	-0.00579816094107656	-1	0.078322326497509	NA	NA	NA	NA	NA
I_1673098	I	1673098	amsacrine_f.l1	4.7751568118156	4.5	1	CB4856	-0.0863110504643282	-1	0.078322326497509	NA	NA	NA	NA	NA
I_1673098	I	1673098	amsacrine_f.l1	4.7751568118156	4.5	1	CB4857	0.226892110929354	-1	0.078322326497509	NA	NA	NA	NA	NA
I_1673098	I	1673098	amsacrine_f.l1	4.7751568118156	4.5	1	CB4858	0.0328637069220515	-1	0.078322326497509	NA	NA	NA	NA	NA
I_1673098	I	1673098	amsacrine_f.l1	4.7751568118156	4.5	1	CB4932	-0.00896317758344324	-1	0.078322326497509	NA	NA	NA	NA	NA
I_1673098	I	1673098	amsacrine_f.l1	4.7751568118156	4.5	1	CX11254	0.0359061176751966	-1	0.078322326497509	NA	NA	NA	NA	NA
I_1673098	I	1673098	amsacrine_f.l1	4.7751568118156	4.5	1	CX11262	-0.0444593284869841	-1	0.078322326497509	NA	NA	NA	NA	NA
I_1673098	I	1673098	amsacrine_f.l1	4.7751568118156	4.5	1	CX11264	NA	-1	0.078322326497509	NA	NA	NA	NA	NA
I_1673098	I	1673098	amsacrine_f.l1	4.7751568118156	4.5	1	CX11271	-0.0357822166855364	-1	0.078322326497509	NA	NA	NA	NA	NA
I_1673098	I	1673098	amsacrine_f.l1	4.7751568118156	4.5	1	CX11276	0.015745824755064	-1	0.078322326497509	NA	NA	NA	NA	NA
I_1673098	I	1673098	amsacrine_f.l1	4.7751568118156	4.5	1	CX11285	-0.0239921089711286	-1	0.078322326497509	NA	NA	NA	NA	NA
I_1673098	I	1673098	amsacrine_f.l1	4.7751568118156	4.5	1	CX11292	-0.0291700316095847	-1	0.078322326497509	NA	NA	NA	NA	NA
I_1673098	I	1673098	amsacrine_f.l1	4.7751568118156	4.5	1	CX11307	-0.111237896711871	-1	0.078322326497509	NA	NA	NA	NA	NA
I_1673098	I	1673098	amsacrine_f.l1	4.7751568118156	4.5	1	CX11314	-0.0170685305817706	-1	0.078322326497509	NA	NA	NA	NA	NA
I_1673098	I	1673098	amsacrine_f.l1	4.7751568118156	4.5	1	CX11315	0.0394754353860309	-1	0.078322326497509	NA	NA	NA	NA	NA
I_1673098	I	1673098	amsacrine_f.l1	4.7751568118156	4.5	1	DL200	-0.0259108630440859	-1	0.078322326497509	NA	NA	NA	NA	NA
I_1673098	I	1673098	amsacrine_f.l1	4.7751568118156	4.5	1	DL226	-0.0355607674062066	-1	0.078322326497509	NA	NA	NA	NA	NA
I_1673098	I	1673098	amsacrine_f.l1	4.7751568118156	4.5	1	DL238	0.00566173567208022	-1	0.078322326497509	NA	NA	NA	NA	NA
I_1673098	I	1673098	amsacrine_f.l1	4.7751568118156	4.5	1	ECA36	0.0380046064805666	-1	0.078322326497509	NA	NA	NA	NA	NA
I_1673098	I	1673098	amsacrine_f.l1	4.7751568118156	4.5	1	ED3005	-0.0186020032239443	-1	0.078322326497509	NA	NA	NA	NA	NA
I_1673098	I	1673098	amsacrine_f.l1	4.7751568118156	4.5	1	ED3011	0.0235301935114383	-1	0.078322326497509	NA	NA	NA	NA	NA
I_1673098	I	1673098	amsacrine_f.l1	4.7751568118156	4.5	1	ED3012	NA	-1	0.078322326497509	NA	NA	NA	NA	NA
I_1673098	I	1673098	amsacrine_f.l1	4.7751568118156	4.5	1	ED3017	0.00272722878744409	-1	0.078322326497509	NA	NA	NA	NA	NA
I_1673098	I	1673098	amsacrine_f.l1	4.7751568118156	4.5	1	ED3040	0.107175385666948	-1	0.078322326497509	NA	NA	NA	NA	NA
I_1673098	I	1673098	amsacrine_f.l1	4.7751568118156	4.5	1	ED3046	-0.0152066298216987	-1	0.078322326497509	NA	NA	NA	NA	NA
I_1673098	I	1673098	amsacrine_f.l1	4.7751568118156	4.5	1	ED3048	0.0182577287938645	-1	0.078322326497509	NA	NA	NA	NA	NA
I_1673098	I	1673098	amsacrine_f.l1	4.7751568118156	4.5	1	ED3049	-0.0702842509940209	-1	0.078322326497509	NA	NA	NA	NA	NA
I_1673098	I	1673098	amsacrine_f.l1	4.7751568118156	4.5	1	ED3052	NA	-1	0.078322326497509	NA	NA	NA	NA	NA
I_1673098	I	1673098	amsacrine_f.l1	4.7751568118156	4.5	1	ED3073	0.0221958169246371	1	0.078322326497509	NA	NA	NA	NA	NA
I_1673098	I	1673098	amsacrine_f.l1	4.7751568118156	4.5	1	ED3077	0.0147049918901413	-1	0.078322326497509	NA	NA	NA	NA	NA
I_1673098	I	1673098	amsacrine_f.l1	4.7751568118156	4.5	1	EG4347	0.0134202811204115	-1	0.078322326497509	NA	NA	NA	NA	NA
I_1673098	I	1673098	amsacrine_f.l1	4.7751568118156	4.5	1	EG4349	0.0182757535190234	-1	0.078322326497509	NA	NA	NA	NA	NA
I_1673098	I	1673098	amsacrine_f.l1	4.7751568118156	4.5	1	EG4725	-0.0145020055997862	-1	0.078322326497509	NA	NA	NA	NA	NA
I_1673098	I	1673098	amsacrine_f.l1	4.7751568118156	4.5	1	EG4946	-0.0198111107264187	-1	0.078322326497509	NA	NA	NA	NA	NA
I_1673098	I	1673098	amsacrine_f.l1	4.7751568118156	4.5	1	GXW1	-0.0354331233413944	1	0.078322326497509	NA	NA	NA	NA	NA
I_1673098	I	1673098	amsacrine_f.l1	4.7751568118156	4.5	1	JT11398	-0.0372973757926461	-1	0.078322326497509	NA	NA	NA	NA	NA
I_1673098	I	1673098	amsacrine_f.l1	4.7751568118156	4.5	1	JU1088	0.133148344132605	-1	0.078322326497509	NA	NA	NA	NA	NA
I_1673098	I	1673098	amsacrine_f.l1	4.7751568118156	4.5	1	JU1172	0.0356999054637579	-1	0.078322326497509	NA	NA	NA	NA	NA
I_1673098	I	1673098	amsacrine_f.l1	4.7751568118156	4.5	1	JU1200	-0.00682693876523769	-1	0.078322326497509	NA	NA	NA	NA	NA
I_1673098	I	1673098	amsacrine_f.l1	4.7751568118156	4.5	1	JU1212	0.00738632653913218	-1	0.078322326497509	NA	NA	NA	NA	NA
I_1673098	I	1673098	amsacrine_f.l1	4.7751568118156	4.5	1	JU1213	0.0328007034368561	-1	0.078322326497509	NA	NA	NA	NA	NA
I_1673098	I	1673098	amsacrine_f.l1	4.7751568118156	4.5	1	JU1242	0.0211414828463065	-1	0.078322326497509	NA	NA	NA	NA	NA
I_1673098	I	1673098	amsacrine_f.l1	4.7751568118156	4.5	1	JU1395	-0.00531229516539565	-1	0.078322326497509	NA	NA	NA	NA	NA
I_1673098	I	1673098	amsacrine_f.l1	4.7751568118156	4.5	1	JU1400	0.218926187677244	1	0.078322326497509	NA	NA	NA	NA	NA
I_1673098	I	1673098	amsacrine_f.l1	4.7751568118156	4.5	1	JU1409	0.213773323355828	1	0.078322326497509	NA	NA	NA	NA	NA
I_1673098	I	1673098	amsacrine_f.l1	4.7751568118156	4.5	1	JU1440	0.0316300048939978	-1	0.078322326497509	NA	NA	NA	NA	NA
I_1673098	I	1673098	amsacrine_f.l1	4.7751568118156	4.5	1	JU1491	0.034432374545861	-1	0.078322326497509	NA	NA	NA	NA	NA
I_1673098	I	1673098	amsacrine_f.l1	4.7751568118156	4.5	1	JU1530	-0.0187479534757313	-1	0.078322326497509	NA	NA	NA	NA	NA
I_1673098	I	1673098	amsacrine_f.l1	4.7751568118156	4.5	1	JU1568	0.0388697349547961	1	0.078322326497509	NA	NA	NA	NA	NA
I_1673098	I	1673098	amsacrine_f.l1	4.7751568118156	4.5	1	JU1581	0.00107788974923872	-1	0.078322326497509	NA	NA	NA	NA	NA
I_1673098	I	1673098	amsacrine_f.l1	4.7751568118156	4.5	1	JU1586	NA	-1	0.078322326497509	NA	NA	NA	NA	NA
I_1673098	I	1673098	amsacrine_f.l1	4.7751568118156	4.5	1	JU1652	0.0116748117729477	-1	0.078322326497509	NA	NA	NA	NA	NA
I_1673098	I	1673098	amsacrine_f.l1	4.7751568118156	4.5	1	JU1896	-0.0377563274420325	-1	0.078322326497509	NA	NA	NA	NA	NA
I_1673098	I	1673098	amsacrine_f.l1	4.7751568118156	4.5	1	JU2001	0.0405398966239106	-1	0.078322326497509	NA	NA	NA	NA	NA
I_1673098	I	1673098	amsacrine_f.l1	4.7751568118156	4.5	1	JU2007	-0.0336188452729095	-1	0.078322326497509	NA	NA	NA	NA	NA
I_1673098	I	1673098	amsacrine_f.l1	4.7751568118156	4.5	1	JU2316	0.0204246322404592	-1	0.078322326497509	NA	NA	NA	NA	NA
I_1673098	I	1673098	amsacrine_f.l1	4.7751568118156	4.5	1	JU2464	0.0266771476308602	-1	0.078322326497509	NA	NA	NA	NA	NA
I_1673098	I	1673098	amsacrine_f.l1	4.7751568118156	4.5	1	JU2466	-0.00481468953801035	-1	0.078322326497509	NA	NA	NA	NA	NA
I_1673098	I	1673098	amsacrine_f.l1	4.7751568118156	4.5	1	JU2513	0.0240498115795323	-1	0.078322326497509	NA	NA	NA	NA	NA
I_1673098	I	1673098	amsacrine_f.l1	4.7751568118156	4.5	1	JU2519	0.0553024210219409	-1	0.078322326497509	NA	NA	NA	NA	NA
I_1673098	I	1673098	amsacrine_f.l1	4.7751568118156	4.5	1	JU2522	-0.0458524613911508	-1	0.078322326497509	NA	NA	NA	NA	NA
I_1673098	I	1673098	amsacrine_f.l1	4.7751568118156	4.5	1	JU2526	-0.0608390502005176	-1	0.078322326497509	NA	NA	NA	NA	NA
I_1673098	I	1673098	amsacrine_f.l1	4.7751568118156	4.5	1	JU258	-0.0209476059281645	-1	0.078322326497509	NA	NA	NA	NA	NA
I_1673098	I	1673098	amsacrine_f.l1	4.7751568118156	4.5	1	JU310	0.0337879019498873	-1	0.078322326497509	NA	NA	NA	NA	NA
I_1673098	I	1673098	amsacrine_f.l1	4.7751568118156	4.5	1	JU311	0.0131083919449724	1	0.078322326497509	NA	NA	NA	NA	NA
I_1673098	I	1673098	amsacrine_f.l1	4.7751568118156	4.5	1	JU323	0.00667492533761836	-1	0.078322326497509	NA	NA	NA	NA	NA
I_1673098	I	1673098	amsacrine_f.l1	4.7751568118156	4.5	1	JU346	-0.0486309385110281	-1	0.078322326497509	NA	NA	NA	NA	NA
I_1673098	I	1673098	amsacrine_f.l1	4.7751568118156	4.5	1	JU360	-0.0553846532899042	-1	0.078322326497509	NA	NA	NA	NA	NA
I_1673098	I	1673098	amsacrine_f.l1	4.7751568118156	4.5	1	JU393	-0.0351595590388006	-1	0.078322326497509	NA	NA	NA	NA	NA
I_1673098	I	1673098	amsacrine_f.l1	4.7751568118156	4.5	1	JU394	-0.0519174739693453	-1	0.078322326497509	NA	NA	NA	NA	NA
I_1673098	I	1673098	amsacrine_f.l1	4.7751568118156	4.5	1	JU397	0.039369776866403	1	0.078322326497509	NA	NA	NA	NA	NA
I_1673098	I	1673098	amsacrine_f.l1	4.7751568118156	4.5	1	JU406	-0.0384073294981347	-1	0.078322326497509	NA	NA	NA	NA	NA
I_1673098	I	1673098	amsacrine_f.l1	4.7751568118156	4.5	1	JU440	-0.0464748622509938	-1	0.078322326497509	NA	NA	NA	NA	NA
I_1673098	I	1673098	amsacrine_f.l1	4.7751568118156	4.5	1	JU561	0.00417746446463499	-1	0.078322326497509	NA	NA	NA	NA	NA
I_1673098	I	1673098	amsacrine_f.l1	4.7751568118156	4.5	1	JU642	-0.0329201095506997	-1	0.078322326497509	NA	NA	NA	NA	NA
I_1673098	I	1673098	amsacrine_f.l1	4.7751568118156	4.5	1	JU751	-0.0117631319372288	-1	0.078322326497509	NA	NA	NA	NA	NA
I_1673098	I	1673098	amsacrine_f.l1	4.7751568118156	4.5	1	JU774	-0.0601513770616416	-1	0.078322326497509	NA	NA	NA	NA	NA
I_1673098	I	1673098	amsacrine_f.l1	4.7751568118156	4.5	1	JU775	-0.0870242637349064	-1	0.078322326497509	NA	NA	NA	NA	NA
I_1673098	I	1673098	amsacrine_f.l1	4.7751568118156	4.5	1	JU778	-0.00933171692421067	-1	0.078322326497509	NA	NA	NA	NA	NA
I_1673098	I	1673098	amsacrine_f.l1	4.7751568118156	4.5	1	JU782	-0.0222501215548834	-1	0.078322326497509	NA	NA	NA	NA	NA
I_1673098	I	1673098	amsacrine_f.l1	4.7751568118156	4.5	1	JU792	0.0885587121455994	1	0.078322326497509	NA	NA	NA	NA	NA
I_1673098	I	1673098	amsacrine_f.l1	4.7751568118156	4.5	1	JU830	-0.00210366583174889	-1	0.078322326497509	NA	NA	NA	NA	NA
I_1673098	I	1673098	amsacrine_f.l1	4.7751568118156	4.5	1	KR314	-0.0448202956253821	-1	0.078322326497509	NA	NA	NA	NA	NA
I_1673098	I	1673098	amsacrine_f.l1	4.7751568118156	4.5	1	LKC34	0.0266145695931448	-1	0.078322326497509	NA	NA	NA	NA	NA
I_1673098	I	1673098	amsacrine_f.l1	4.7751568118156	4.5	1	LSJ1	0.0282728087917251	-1	0.078322326497509	NA	NA	NA	NA	NA
I_1673098	I	1673098	amsacrine_f.l1	4.7751568118156	4.5	1	MY1	-0.0316070398260074	-1	0.078322326497509	NA	NA	NA	NA	NA
I_1673098	I	1673098	amsacrine_f.l1	4.7751568118156	4.5	1	MY16	0.0342533529284617	1	0.078322326497509	NA	NA	NA	NA	NA
I_1673098	I	1673098	amsacrine_f.l1	4.7751568118156	4.5	1	MY18	0.0342294528637958	1	0.078322326497509	NA	NA	NA	NA	NA
I_1673098	I	1673098	amsacrine_f.l1	4.7751568118156	4.5	1	MY23	-0.0530717552513574	-1	0.078322326497509	NA	NA	NA	NA	NA
I_1673098	I	1673098	amsacrine_f.l1	4.7751568118156	4.5	1	N2	0.0770047221608533	-1	0.078322326497509	NA	NA	NA	NA	NA
I_1673098	I	1673098	amsacrine_f.l1	4.7751568118156	4.5	1	NIC1	-0.0410024621048429	-1	0.078322326497509	NA	NA	NA	NA	NA
I_1673098	I	1673098	amsacrine_f.l1	4.7751568118156	4.5	1	NIC166	-0.0101544989774458	-1	0.078322326497509	NA	NA	NA	NA	NA
I_1673098	I	1673098	amsacrine_f.l1	4.7751568118156	4.5	1	NIC195	0.0248650372282039	-1	0.078322326497509	NA	NA	NA	NA	NA
I_1673098	I	1673098	amsacrine_f.l1	4.7751568118156	4.5	1	NIC199	-0.0236908932015619	-1	0.078322326497509	NA	NA	NA	NA	NA
I_1673098	I	1673098	amsacrine_f.l1	4.7751568118156	4.5	1	NIC2	-0.0555539639105905	-1	0.078322326497509	NA	NA	NA	NA	NA
I_1673098	I	1673098	amsacrine_f.l1	4.7751568118156	4.5	1	NIC207	0.0285413331404147	-1	0.078322326497509	NA	NA	NA	NA	NA
I_1673098	I	1673098	amsacrine_f.l1	4.7751568118156	4.5	1	NIC231	-0.037217227557702	-1	0.078322326497509	NA	NA	NA	NA	NA
I_1673098	I	1673098	amsacrine_f.l1	4.7751568118156	4.5	1	NIC236	0.0270525368693782	-1	0.078322326497509	NA	NA	NA	NA	NA
I_1673098	I	1673098	amsacrine_f.l1	4.7751568118156	4.5	1	NIC242	-0.00261395740418753	-1	0.078322326497509	NA	NA	NA	NA	NA
I_1673098	I	1673098	amsacrine_f.l1	4.7751568118156	4.5	1	NIC251	-0.0428320866974108	-1	0.078322326497509	NA	NA	NA	NA	NA
I_1673098	I	1673098	amsacrine_f.l1	4.7751568118156	4.5	1	NIC252	-0.0637618235792955	-1	0.078322326497509	NA	NA	NA	NA	NA
I_1673098	I	1673098	amsacrine_f.l1	4.7751568118156	4.5	1	NIC255	-0.0269283429514257	-1	0.078322326497509	NA	NA	NA	NA	NA
I_1673098	I	1673098	amsacrine_f.l1	4.7751568118156	4.5	1	NIC256	-0.0330938665129356	-1	0.078322326497509	NA	NA	NA	NA	NA
I_1673098	I	1673098	amsacrine_f.l1	4.7751568118156	4.5	1	NIC258	-0.0522486602357131	-1	0.078322326497509	NA	NA	NA	NA	NA
I_1673098	I	1673098	amsacrine_f.l1	4.7751568118156	4.5	1	NIC259	0.00282400076878532	-1	0.078322326497509	NA	NA	NA	NA	NA
I_1673098	I	1673098	amsacrine_f.l1	4.7751568118156	4.5	1	NIC260	-0.0818022499624436	-1	0.078322326497509	NA	NA	NA	NA	NA
I_1673098	I	1673098	amsacrine_f.l1	4.7751568118156	4.5	1	NIC261	-0.0579399271976033	-1	0.078322326497509	NA	NA	NA	NA	NA
I_1673098	I	1673098	amsacrine_f.l1	4.7751568118156	4.5	1	NIC265	-0.0243973171751116	-1	0.078322326497509	NA	NA	NA	NA	NA
I_1673098	I	1673098	amsacrine_f.l1	4.7751568118156	4.5	1	NIC266	0.00903923284647498	-1	0.078322326497509	NA	NA	NA	NA	NA
I_1673098	I	1673098	amsacrine_f.l1	4.7751568118156	4.5	1	NIC267	0.0152358671473252	-1	0.078322326497509	NA	NA	NA	NA	NA
I_1673098	I	1673098	amsacrine_f.l1	4.7751568118156	4.5	1	NIC268	0.00114150545825275	-1	0.078322326497509	NA	NA	NA	NA	NA
I_1673098	I	1673098	amsacrine_f.l1	4.7751568118156	4.5	1	NIC269	-0.0104371607080963	-1	0.078322326497509	NA	NA	NA	NA	NA
I_1673098	I	1673098	amsacrine_f.l1	4.7751568118156	4.5	1	NIC271	-0.0302931323926554	-1	0.078322326497509	NA	NA	NA	NA	NA
I_1673098	I	1673098	amsacrine_f.l1	4.7751568118156	4.5	1	NIC272	-0.0349399205419182	-1	0.078322326497509	NA	NA	NA	NA	NA
I_1673098	I	1673098	amsacrine_f.l1	4.7751568118156	4.5	1	NIC274	-0.023907138792839	-1	0.078322326497509	NA	NA	NA	NA	NA
I_1673098	I	1673098	amsacrine_f.l1	4.7751568118156	4.5	1	NIC275	0.0793577965469961	-1	0.078322326497509	NA	NA	NA	NA	NA
I_1673098	I	1673098	amsacrine_f.l1	4.7751568118156	4.5	1	NIC276	-0.0281647253557287	-1	0.078322326497509	NA	NA	NA	NA	NA
I_1673098	I	1673098	amsacrine_f.l1	4.7751568118156	4.5	1	NIC277	0.0551527802309249	-1	0.078322326497509	NA	NA	NA	NA	NA
I_1673098	I	1673098	amsacrine_f.l1	4.7751568118156	4.5	1	NIC3	-0.0201802016714755	-1	0.078322326497509	NA	NA	NA	NA	NA
I_1673098	I	1673098	amsacrine_f.l1	4.7751568118156	4.5	1	PB303	-0.0237624209829083	-1	0.078322326497509	NA	NA	NA	NA	NA
I_1673098	I	1673098	amsacrine_f.l1	4.7751568118156	4.5	1	PB306	-0.0330138649529132	-1	0.078322326497509	NA	NA	NA	NA	NA
I_1673098	I	1673098	amsacrine_f.l1	4.7751568118156	4.5	1	PS2025	0.00675036704700145	-1	0.078322326497509	NA	NA	NA	NA	NA
I_1673098	I	1673098	amsacrine_f.l1	4.7751568118156	4.5	1	PX179	0.034016054984792	-1	0.078322326497509	NA	NA	NA	NA	NA
I_1673098	I	1673098	amsacrine_f.l1	4.7751568118156	4.5	1	QG2075	-0.0256828483435668	-1	0.078322326497509	NA	NA	NA	NA	NA
I_1673098	I	1673098	amsacrine_f.l1	4.7751568118156	4.5	1	QG536	0.0196049634499355	-1	0.078322326497509	NA	NA	NA	NA	NA
I_1673098	I	1673098	amsacrine_f.l1	4.7751568118156	4.5	1	QG556	-0.0338049117808133	-1	0.078322326497509	NA	NA	NA	NA	NA
I_1673098	I	1673098	amsacrine_f.l1	4.7751568118156	4.5	1	QG557	0.0434515066486282	-1	0.078322326497509	NA	NA	NA	NA	NA
I_1673098	I	1673098	amsacrine_f.l1	4.7751568118156	4.5	1	QW947	0.0121926070609259	-1	0.078322326497509	NA	NA	NA	NA	NA
I_1673098	I	1673098	amsacrine_f.l1	4.7751568118156	4.5	1	QX1212	0.0443024581854467	-1	0.078322326497509	NA	NA	NA	NA	NA
I_1673098	I	1673098	amsacrine_f.l1	4.7751568118156	4.5	1	QX1233	-0.014521948578546	-1	0.078322326497509	NA	NA	NA	NA	NA
I_1673098	I	1673098	amsacrine_f.l1	4.7751568118156	4.5	1	QX1791	NA	-1	0.078322326497509	NA	NA	NA	NA	NA
I_1673098	I	1673098	amsacrine_f.l1	4.7751568118156	4.5	1	QX1792	0.0219757321360488	-1	0.078322326497509	NA	NA	NA	NA	NA
I_1673098	I	1673098	amsacrine_f.l1	4.7751568118156	4.5	1	QX1793	-0.0597740953808393	-1	0.078322326497509	NA	NA	NA	NA	NA
I_1673098	I	1673098	amsacrine_f.l1	4.7751568118156	4.5	1	QX1794	0.041441625135837	-1	0.078322326497509	NA	NA	NA	NA	NA
I_1673098	I	1673098	amsacrine_f.l1	4.7751568118156	4.5	1	RC301	0.0120535358231825	-1	0.078322326497509	NA	NA	NA	NA	NA
I_1673098	I	1673098	amsacrine_f.l1	4.7751568118156	4.5	1	WN2001	0.0322382776466242	-1	0.078322326497509	NA	NA	NA	NA	NA
I_1673098	I	1673098	amsacrine_f.l1	4.7751568118156	4.5	1	WN2002	-0.00873580700669018	-1	0.078322326497509	NA	NA	NA	NA	NA
I_1673141	I	1673141	amsacrine_f.l1	0.434634966743017	4.5	0	NA	NA	NA	NA	NA	NA	NA	NA	NA
I_1673170	I	1673170	amsacrine_f.l1	1.26285015522478	4.5	0	NA	NA	NA	NA	NA	NA	NA	NA	NA
I_1685429	I	1685429	amsacrine_f.l1	4.7751568118156	4.5	1	AB1	NA	-1	0.078322326497509	NA	NA	NA	NA	NA
I_1685429	I	1685429	amsacrine_f.l1	4.7751568118156	4.5	1	BRC20067	0.0404361864913772	-1	0.078322326497509	NA	NA	NA	NA	NA
I_1685429	I	1685429	amsacrine_f.l1	4.7751568118156	4.5	1	CB4852	-0.0412354366627608	-1	0.078322326497509	NA	NA	NA	NA	NA
I_1685429	I	1685429	amsacrine_f.l1	4.7751568118156	4.5	1	CB4853	-0.0313154963201554	-1	0.078322326497509	NA	NA	NA	NA	NA
I_1685429	I	1685429	amsacrine_f.l1	4.7751568118156	4.5	1	CB4854	0.0479029697775984	-1	0.078322326497509	NA	NA	NA	NA	NA
I_1685429	I	1685429	amsacrine_f.l1	4.7751568118156	4.5	1	CB4855	-0.00579816094107656	-1	0.078322326497509	NA	NA	NA	NA	NA
I_1685429	I	1685429	amsacrine_f.l1	4.7751568118156	4.5	1	CB4856	-0.0863110504643282	-1	0.078322326497509	NA	NA	NA	NA	NA
I_1685429	I	1685429	amsacrine_f.l1	4.7751568118156	4.5	1	CB4857	0.226892110929354	-1	0.078322326497509	NA	NA	NA	NA	NA
I_1685429	I	1685429	amsacrine_f.l1	4.7751568118156	4.5	1	CB4858	0.0328637069220515	-1	0.078322326497509	NA	NA	NA	NA	NA
I_1685429	I	1685429	amsacrine_f.l1	4.7751568118156	4.5	1	CB4932	-0.00896317758344324	-1	0.078322326497509	NA	NA	NA	NA	NA
I_1685429	I	1685429	amsacrine_f.l1	4.7751568118156	4.5	1	CX11254	0.0359061176751966	-1	0.078322326497509	NA	NA	NA	NA	NA
I_1685429	I	1685429	amsacrine_f.l1	4.7751568118156	4.5	1	CX11262	-0.0444593284869841	-1	0.078322326497509	NA	NA	NA	NA	NA
I_1685429	I	1685429	amsacrine_f.l1	4.7751568118156	4.5	1	CX11264	NA	-1	0.078322326497509	NA	NA	NA	NA	NA
I_1685429	I	1685429	amsacrine_f.l1	4.7751568118156	4.5	1	CX11271	-0.0357822166855364	-1	0.078322326497509	NA	NA	NA	NA	NA
I_1685429	I	1685429	amsacrine_f.l1	4.7751568118156	4.5	1	CX11276	0.015745824755064	-1	0.078322326497509	NA	NA	NA	NA	NA
I_1685429	I	1685429	amsacrine_f.l1	4.7751568118156	4.5	1	CX11285	-0.0239921089711286	-1	0.078322326497509	NA	NA	NA	NA	NA
I_1685429	I	1685429	amsacrine_f.l1	4.7751568118156	4.5	1	CX11292	-0.0291700316095847	-1	0.078322326497509	NA	NA	NA	NA	NA
I_1685429	I	1685429	amsacrine_f.l1	4.7751568118156	4.5	1	CX11307	-0.111237896711871	-1	0.078322326497509	NA	NA	NA	NA	NA
I_1685429	I	1685429	amsacrine_f.l1	4.7751568118156	4.5	1	CX11314	-0.0170685305817706	-1	0.078322326497509	NA	NA	NA	NA	NA
I_1685429	I	1685429	amsacrine_f.l1	4.7751568118156	4.5	1	CX11315	0.0394754353860309	-1	0.078322326497509	NA	NA	NA	NA	NA
I_1685429	I	1685429	amsacrine_f.l1	4.7751568118156	4.5	1	DL200	-0.0259108630440859	-1	0.078322326497509	NA	NA	NA	NA	NA
I_1685429	I	1685429	amsacrine_f.l1	4.7751568118156	4.5	1	DL226	-0.0355607674062066	-1	0.078322326497509	NA	NA	NA	NA	NA
I_1685429	I	1685429	amsacrine_f.l1	4.7751568118156	4.5	1	DL238	0.00566173567208022	-1	0.078322326497509	NA	NA	NA	NA	NA
I_1685429	I	1685429	amsacrine_f.l1	4.7751568118156	4.5	1	ECA36	0.0380046064805666	-1	0.078322326497509	NA	NA	NA	NA	NA
I_1685429	I	1685429	amsacrine_f.l1	4.7751568118156	4.5	1	ED3005	-0.0186020032239443	-1	0.078322326497509	NA	NA	NA	NA	NA
I_1685429	I	1685429	amsacrine_f.l1	4.7751568118156	4.5	1	ED3011	0.0235301935114383	-1	0.078322326497509	NA	NA	NA	NA	NA
I_1685429	I	1685429	amsacrine_f.l1	4.7751568118156	4.5	1	ED3012	NA	-1	0.078322326497509	NA	NA	NA	NA	NA
I_1685429	I	1685429	amsacrine_f.l1	4.7751568118156	4.5	1	ED3017	0.00272722878744409	-1	0.078322326497509	NA	NA	NA	NA	NA
I_1685429	I	1685429	amsacrine_f.l1	4.7751568118156	4.5	1	ED3040	0.107175385666948	-1	0.078322326497509	NA	NA	NA	NA	NA
I_1685429	I	1685429	amsacrine_f.l1	4.7751568118156	4.5	1	ED3046	-0.0152066298216987	-1	0.078322326497509	NA	NA	NA	NA	NA
I_1685429	I	1685429	amsacrine_f.l1	4.7751568118156	4.5	1	ED3048	0.0182577287938645	-1	0.078322326497509	NA	NA	NA	NA	NA
I_1685429	I	1685429	amsacrine_f.l1	4.7751568118156	4.5	1	ED3049	-0.0702842509940209	-1	0.078322326497509	NA	NA	NA	NA	NA
I_1685429	I	1685429	amsacrine_f.l1	4.7751568118156	4.5	1	ED3052	NA	-1	0.078322326497509	NA	NA	NA	NA	NA
I_1685429	I	1685429	amsacrine_f.l1	4.7751568118156	4.5	1	ED3073	0.0221958169246371	1	0.078322326497509	NA	NA	NA	NA	NA
I_1685429	I	1685429	amsacrine_f.l1	4.7751568118156	4.5	1	ED3077	0.0147049918901413	-1	0.078322326497509	NA	NA	NA	NA	NA
I_1685429	I	1685429	amsacrine_f.l1	4.7751568118156	4.5	1	EG4347	0.0134202811204115	-1	0.078322326497509	NA	NA	NA	NA	NA
I_1685429	I	1685429	amsacrine_f.l1	4.7751568118156	4.5	1	EG4349	0.0182757535190234	-1	0.078322326497509	NA	NA	NA	NA	NA
I_1685429	I	1685429	amsacrine_f.l1	4.7751568118156	4.5	1	EG4725	-0.0145020055997862	-1	0.078322326497509	NA	NA	NA	NA	NA
I_1685429	I	1685429	amsacrine_f.l1	4.7751568118156	4.5	1	EG4946	-0.0198111107264187	-1	0.078322326497509	NA	NA	NA	NA	NA
I_1685429	I	1685429	amsacrine_f.l1	4.7751568118156	4.5	1	GXW1	-0.0354331233413944	1	0.078322326497509	NA	NA	NA	NA	NA
I_1685429	I	1685429	amsacrine_f.l1	4.7751568118156	4.5	1	JT11398	-0.0372973757926461	-1	0.078322326497509	NA	NA	NA	NA	NA
I_1685429	I	1685429	amsacrine_f.l1	4.7751568118156	4.5	1	JU1088	0.133148344132605	-1	0.078322326497509	NA	NA	NA	NA	NA
I_1685429	I	1685429	amsacrine_f.l1	4.7751568118156	4.5	1	JU1172	0.0356999054637579	-1	0.078322326497509	NA	NA	NA	NA	NA
I_1685429	I	1685429	amsacrine_f.l1	4.7751568118156	4.5	1	JU1200	-0.00682693876523769	-1	0.078322326497509	NA	NA	NA	NA	NA
I_1685429	I	1685429	amsacrine_f.l1	4.7751568118156	4.5	1	JU1212	0.00738632653913218	-1	0.078322326497509	NA	NA	NA	NA	NA
I_1685429	I	1685429	amsacrine_f.l1	4.7751568118156	4.5	1	JU1213	0.0328007034368561	-1	0.078322326497509	NA	NA	NA	NA	NA
I_1685429	I	1685429	amsacrine_f.l1	4.7751568118156	4.5	1	JU1242	0.0211414828463065	-1	0.078322326497509	NA	NA	NA	NA	NA
I_1685429	I	1685429	amsacrine_f.l1	4.7751568118156	4.5	1	JU1395	-0.00531229516539565	-1	0.078322326497509	NA	NA	NA	NA	NA
I_1685429	I	1685429	amsacrine_f.l1	4.7751568118156	4.5	1	JU1400	0.218926187677244	1	0.078322326497509	NA	NA	NA	NA	NA
I_1685429	I	1685429	amsacrine_f.l1	4.7751568118156	4.5	1	JU1409	0.213773323355828	1	0.078322326497509	NA	NA	NA	NA	NA
I_1685429	I	1685429	amsacrine_f.l1	4.7751568118156	4.5	1	JU1440	0.0316300048939978	-1	0.078322326497509	NA	NA	NA	NA	NA
I_1685429	I	1685429	amsacrine_f.l1	4.7751568118156	4.5	1	JU1491	0.034432374545861	-1	0.078322326497509	NA	NA	NA	NA	NA
I_1685429	I	1685429	amsacrine_f.l1	4.7751568118156	4.5	1	JU1530	-0.0187479534757313	-1	0.078322326497509	NA	NA	NA	NA	NA
I_1685429	I	1685429	amsacrine_f.l1	4.7751568118156	4.5	1	JU1568	0.0388697349547961	1	0.078322326497509	NA	NA	NA	NA	NA
I_1685429	I	1685429	amsacrine_f.l1	4.7751568118156	4.5	1	JU1581	0.00107788974923872	-1	0.078322326497509	NA	NA	NA	NA	NA
I_1685429	I	1685429	amsacrine_f.l1	4.7751568118156	4.5	1	JU1586	NA	-1	0.078322326497509	NA	NA	NA	NA	NA
I_1685429	I	1685429	amsacrine_f.l1	4.7751568118156	4.5	1	JU1652	0.0116748117729477	-1	0.078322326497509	NA	NA	NA	NA	NA
I_1685429	I	1685429	amsacrine_f.l1	4.7751568118156	4.5	1	JU1896	-0.0377563274420325	-1	0.078322326497509	NA	NA	NA	NA	NA
I_1685429	I	1685429	amsacrine_f.l1	4.7751568118156	4.5	1	JU2001	0.0405398966239106	-1	0.078322326497509	NA	NA	NA	NA	NA
I_1685429	I	1685429	amsacrine_f.l1	4.7751568118156	4.5	1	JU2007	-0.0336188452729095	-1	0.078322326497509	NA	NA	NA	NA	NA
I_1685429	I	1685429	amsacrine_f.l1	4.7751568118156	4.5	1	JU2316	0.0204246322404592	-1	0.078322326497509	NA	NA	NA	NA	NA
I_1685429	I	1685429	amsacrine_f.l1	4.7751568118156	4.5	1	JU2464	0.0266771476308602	-1	0.078322326497509	NA	NA	NA	NA	NA
I_1685429	I	1685429	amsacrine_f.l1	4.7751568118156	4.5	1	JU2466	-0.00481468953801035	-1	0.078322326497509	NA	NA	NA	NA	NA
I_1685429	I	1685429	amsacrine_f.l1	4.7751568118156	4.5	1	JU2513	0.0240498115795323	-1	0.078322326497509	NA	NA	NA	NA	NA
I_1685429	I	1685429	amsacrine_f.l1	4.7751568118156	4.5	1	JU2519	0.0553024210219409	-1	0.078322326497509	NA	NA	NA	NA	NA
I_1685429	I	1685429	amsacrine_f.l1	4.7751568118156	4.5	1	JU2522	-0.0458524613911508	-1	0.078322326497509	NA	NA	NA	NA	NA
I_1685429	I	1685429	amsacrine_f.l1	4.7751568118156	4.5	1	JU2526	-0.0608390502005176	-1	0.078322326497509	NA	NA	NA	NA	NA
I_1685429	I	1685429	amsacrine_f.l1	4.7751568118156	4.5	1	JU258	-0.0209476059281645	-1	0.078322326497509	NA	NA	NA	NA	NA
I_1685429	I	1685429	amsacrine_f.l1	4.7751568118156	4.5	1	JU310	0.0337879019498873	-1	0.078322326497509	NA	NA	NA	NA	NA
I_1685429	I	1685429	amsacrine_f.l1	4.7751568118156	4.5	1	JU311	0.0131083919449724	1	0.078322326497509	NA	NA	NA	NA	NA
I_1685429	I	1685429	amsacrine_f.l1	4.7751568118156	4.5	1	JU323	0.00667492533761836	-1	0.078322326497509	NA	NA	NA	NA	NA
I_1685429	I	1685429	amsacrine_f.l1	4.7751568118156	4.5	1	JU346	-0.0486309385110281	-1	0.078322326497509	NA	NA	NA	NA	NA
I_1685429	I	1685429	amsacrine_f.l1	4.7751568118156	4.5	1	JU360	-0.0553846532899042	-1	0.078322326497509	NA	NA	NA	NA	NA
I_1685429	I	1685429	amsacrine_f.l1	4.7751568118156	4.5	1	JU393	-0.0351595590388006	-1	0.078322326497509	NA	NA	NA	NA	NA
I_1685429	I	1685429	amsacrine_f.l1	4.7751568118156	4.5	1	JU394	-0.0519174739693453	-1	0.078322326497509	NA	NA	NA	NA	NA
I_1685429	I	1685429	amsacrine_f.l1	4.7751568118156	4.5	1	JU397	0.039369776866403	1	0.078322326497509	NA	NA	NA	NA	NA
I_1685429	I	1685429	amsacrine_f.l1	4.7751568118156	4.5	1	JU406	-0.0384073294981347	-1	0.078322326497509	NA	NA	NA	NA	NA
I_1685429	I	1685429	amsacrine_f.l1	4.7751568118156	4.5	1	JU440	-0.0464748622509938	-1	0.078322326497509	NA	NA	NA	NA	NA
I_1685429	I	1685429	amsacrine_f.l1	4.7751568118156	4.5	1	JU561	0.00417746446463499	-1	0.078322326497509	NA	NA	NA	NA	NA
I_1685429	I	1685429	amsacrine_f.l1	4.7751568118156	4.5	1	JU642	-0.0329201095506997	-1	0.078322326497509	NA	NA	NA	NA	NA
I_1685429	I	1685429	amsacrine_f.l1	4.7751568118156	4.5	1	JU751	-0.0117631319372288	-1	0.078322326497509	NA	NA	NA	NA	NA
I_1685429	I	1685429	amsacrine_f.l1	4.7751568118156	4.5	1	JU774	-0.0601513770616416	-1	0.078322326497509	NA	NA	NA	NA	NA
I_1685429	I	1685429	amsacrine_f.l1	4.7751568118156	4.5	1	JU775	-0.0870242637349064	-1	0.078322326497509	NA	NA	NA	NA	NA
I_1685429	I	1685429	amsacrine_f.l1	4.7751568118156	4.5	1	JU778	-0.00933171692421067	-1	0.078322326497509	NA	NA	NA	NA	NA
I_1685429	I	1685429	amsacrine_f.l1	4.7751568118156	4.5	1	JU782	-0.0222501215548834	-1	0.078322326497509	NA	NA	NA	NA	NA
I_1685429	I	1685429	amsacrine_f.l1	4.7751568118156	4.5	1	JU792	0.0885587121455994	1	0.078322326497509	NA	NA	NA	NA	NA
I_1685429	I	1685429	amsacrine_f.l1	4.7751568118156	4.5	1	JU830	-0.00210366583174889	-1	0.078322326497509	NA	NA	NA	NA	NA
I_1685429	I	1685429	amsacrine_f.l1	4.7751568118156	4.5	1	KR314	-0.0448202956253821	-1	0.078322326497509	NA	NA	NA	NA	NA
I_1685429	I	1685429	amsacrine_f.l1	4.7751568118156	4.5	1	LKC34	0.0266145695931448	-1	0.078322326497509	NA	NA	NA	NA	NA
I_1685429	I	1685429	amsacrine_f.l1	4.7751568118156	4.5	1	LSJ1	0.0282728087917251	-1	0.078322326497509	NA	NA	NA	NA	NA
I_1685429	I	1685429	amsacrine_f.l1	4.7751568118156	4.5	1	MY1	-0.0316070398260074	-1	0.078322326497509	NA	NA	NA	NA	NA
I_1685429	I	1685429	amsacrine_f.l1	4.7751568118156	4.5	1	MY16	0.0342533529284617	1	0.078322326497509	NA	NA	NA	NA	NA
I_1685429	I	1685429	amsacrine_f.l1	4.7751568118156	4.5	1	MY18	0.0342294528637958	1	0.078322326497509	NA	NA	NA	NA	NA
I_1685429	I	1685429	amsacrine_f.l1	4.7751568118156	4.5	1	MY23	-0.0530717552513574	-1	0.078322326497509	NA	NA	NA	NA	NA
I_1685429	I	1685429	amsacrine_f.l1	4.7751568118156	4.5	1	N2	0.0770047221608533	-1	0.078322326497509	NA	NA	NA	NA	NA
I_1685429	I	1685429	amsacrine_f.l1	4.7751568118156	4.5	1	NIC1	-0.0410024621048429	-1	0.078322326497509	NA	NA	NA	NA	NA
I_1685429	I	1685429	amsacrine_f.l1	4.7751568118156	4.5	1	NIC166	-0.0101544989774458	-1	0.078322326497509	NA	NA	NA	NA	NA
I_1685429	I	1685429	amsacrine_f.l1	4.7751568118156	4.5	1	NIC195	0.0248650372282039	-1	0.078322326497509	NA	NA	NA	NA	NA
I_1685429	I	1685429	amsacrine_f.l1	4.7751568118156	4.5	1	NIC199	-0.0236908932015619	-1	0.078322326497509	NA	NA	NA	NA	NA
I_1685429	I	1685429	amsacrine_f.l1	4.7751568118156	4.5	1	NIC2	-0.0555539639105905	-1	0.078322326497509	NA	NA	NA	NA	NA
I_1685429	I	1685429	amsacrine_f.l1	4.7751568118156	4.5	1	NIC207	0.0285413331404147	-1	0.078322326497509	NA	NA	NA	NA	NA
I_1685429	I	1685429	amsacrine_f.l1	4.7751568118156	4.5	1	NIC231	-0.037217227557702	-1	0.078322326497509	NA	NA	NA	NA	NA
I_1685429	I	1685429	amsacrine_f.l1	4.7751568118156	4.5	1	NIC236	0.0270525368693782	-1	0.078322326497509	NA	NA	NA	NA	NA
I_1685429	I	1685429	amsacrine_f.l1	4.7751568118156	4.5	1	NIC242	-0.00261395740418753	-1	0.078322326497509	NA	NA	NA	NA	NA
I_1685429	I	1685429	amsacrine_f.l1	4.7751568118156	4.5	1	NIC251	-0.0428320866974108	-1	0.078322326497509	NA	NA	NA	NA	NA
I_1685429	I	1685429	amsacrine_f.l1	4.7751568118156	4.5	1	NIC252	-0.0637618235792955	-1	0.078322326497509	NA	NA	NA	NA	NA
I_1685429	I	1685429	amsacrine_f.l1	4.7751568118156	4.5	1	NIC255	-0.0269283429514257	-1	0.078322326497509	NA	NA	NA	NA	NA
I_1685429	I	1685429	amsacrine_f.l1	4.7751568118156	4.5	1	NIC256	-0.0330938665129356	-1	0.078322326497509	NA	NA	NA	NA	NA
I_1685429	I	1685429	amsacrine_f.l1	4.7751568118156	4.5	1	NIC258	-0.0522486602357131	-1	0.078322326497509	NA	NA	NA	NA	NA
I_1685429	I	1685429	amsacrine_f.l1	4.7751568118156	4.5	1	NIC259	0.00282400076878532	-1	0.078322326497509	NA	NA	NA	NA	NA
I_1685429	I	1685429	amsacrine_f.l1	4.7751568118156	4.5	1	NIC260	-0.0818022499624436	-1	0.078322326497509	NA	NA	NA	NA	NA
I_1685429	I	1685429	amsacrine_f.l1	4.7751568118156	4.5	1	NIC261	-0.0579399271976033	-1	0.078322326497509	NA	NA	NA	NA	NA
I_1685429	I	1685429	amsacrine_f.l1	4.7751568118156	4.5	1	NIC265	-0.0243973171751116	-1	0.078322326497509	NA	NA	NA	NA	NA
I_1685429	I	1685429	amsacrine_f.l1	4.7751568118156	4.5	1	NIC266	0.00903923284647498	-1	0.078322326497509	NA	NA	NA	NA	NA
I_1685429	I	1685429	amsacrine_f.l1	4.7751568118156	4.5	1	NIC267	0.0152358671473252	-1	0.078322326497509	NA	NA	NA	NA	NA
I_1685429	I	1685429	amsacrine_f.l1	4.7751568118156	4.5	1	NIC268	0.00114150545825275	-1	0.078322326497509	NA	NA	NA	NA	NA
I_1685429	I	1685429	amsacrine_f.l1	4.7751568118156	4.5	1	NIC269	-0.0104371607080963	-1	0.078322326497509	NA	NA	NA	NA	NA
I_1685429	I	1685429	amsacrine_f.l1	4.7751568118156	4.5	1	NIC271	-0.0302931323926554	-1	0.078322326497509	NA	NA	NA	NA	NA
I_1685429	I	1685429	amsacrine_f.l1	4.7751568118156	4.5	1	NIC272	-0.0349399205419182	-1	0.078322326497509	NA	NA	NA	NA	NA
I_1685429	I	1685429	amsacrine_f.l1	4.7751568118156	4.5	1	NIC274	-0.023907138792839	-1	0.078322326497509	NA	NA	NA	NA	NA
I_1685429	I	1685429	amsacrine_f.l1	4.7751568118156	4.5	1	NIC275	0.0793577965469961	-1	0.078322326497509	NA	NA	NA	NA	NA
I_1685429	I	1685429	amsacrine_f.l1	4.7751568118156	4.5	1	NIC276	-0.0281647253557287	-1	0.078322326497509	NA	NA	NA	NA	NA
I_1685429	I	1685429	amsacrine_f.l1	4.7751568118156	4.5	1	NIC277	0.0551527802309249	-1	0.078322326497509	NA	NA	NA	NA	NA
I_1685429	I	1685429	amsacrine_f.l1	4.7751568118156	4.5	1	NIC3	-0.0201802016714755	-1	0.078322326497509	NA	NA	NA	NA	NA
I_1685429	I	1685429	amsacrine_f.l1	4.7751568118156	4.5	1	PB303	-0.0237624209829083	-1	0.078322326497509	NA	NA	NA	NA	NA
I_1685429	I	1685429	amsacrine_f.l1	4.7751568118156	4.5	1	PB306	-0.0330138649529132	-1	0.078322326497509	NA	NA	NA	NA	NA
I_1685429	I	1685429	amsacrine_f.l1	4.7751568118156	4.5	1	PS2025	0.00675036704700145	-1	0.078322326497509	NA	NA	NA	NA	NA
I_1685429	I	1685429	amsacrine_f.l1	4.7751568118156	4.5	1	PX179	0.034016054984792	-1	0.078322326497509	NA	NA	NA	NA	NA
I_1685429	I	1685429	amsacrine_f.l1	4.7751568118156	4.5	1	QG2075	-0.0256828483435668	-1	0.078322326497509	NA	NA	NA	NA	NA
I_1685429	I	1685429	amsacrine_f.l1	4.7751568118156	4.5	1	QG536	0.0196049634499355	-1	0.078322326497509	NA	NA	NA	NA	NA
I_1685429	I	1685429	amsacrine_f.l1	4.7751568118156	4.5	1	QG556	-0.0338049117808133	-1	0.078322326497509	NA	NA	NA	NA	NA
I_1685429	I	1685429	amsacrine_f.l1	4.7751568118156	4.5	1	QG557	0.0434515066486282	-1	0.078322326497509	NA	NA	NA	NA	NA
I_1685429	I	1685429	amsacrine_f.l1	4.7751568118156	4.5	1	QW947	0.0121926070609259	-1	0.078322326497509	NA	NA	NA	NA	NA
I_1685429	I	1685429	amsacrine_f.l1	4.7751568118156	4.5	1	QX1212	0.0443024581854467	-1	0.078322326497509	NA	NA	NA	NA	NA
I_1685429	I	1685429	amsacrine_f.l1	4.7751568118156	4.5	1	QX1233	-0.014521948578546	-1	0.078322326497509	NA	NA	NA	NA	NA
I_1685429	I	1685429	amsacrine_f.l1	4.7751568118156	4.5	1	QX1791	NA	-1	0.078322326497509	NA	NA	NA	NA	NA
I_1685429	I	1685429	amsacrine_f.l1	4.7751568118156	4.5	1	QX1792	0.0219757321360488	-1	0.078322326497509	NA	NA	NA	NA	NA
I_1685429	I	1685429	amsacrine_f.l1	4.7751568118156	4.5	1	QX1793	-0.0597740953808393	-1	0.078322326497509	NA	NA	NA	NA	NA
I_1685429	I	1685429	amsacrine_f.l1	4.7751568118156	4.5	1	QX1794	0.041441625135837	-1	0.078322326497509	NA	NA	NA	NA	NA
I_1685429	I	1685429	amsacrine_f.l1	4.7751568118156	4.5	1	RC301	0.0120535358231825	-1	0.078322326497509	NA	NA	NA	NA	NA
I_1685429	I	1685429	amsacrine_f.l1	4.7751568118156	4.5	1	WN2001	0.0322382776466242	-1	0.078322326497509	NA	NA	NA	NA	NA
I_1685429	I	1685429	amsacrine_f.l1	4.7751568118156	4.5	1	WN2002	-0.00873580700669018	-1	0.078322326497509	NA	NA	NA	NA	NA
I_1691884	I	1691884	amsacrine_f.l1	0.617953801324509	4.5	0	NA	NA	NA	NA	NA	NA	NA	NA	NA
I_1701151	I	1701151	amsacrine_f.l1	0.617953801324509	4.5	0	NA	NA	NA	NA	NA	NA	NA	NA	NA
I_1701964	I	1701964	amsacrine_f.l1	0.0261849844891838	4.5	0	NA	NA	NA	NA	NA	NA	NA	NA	NA
I_1702089	I	1702089	amsacrine_f.l1	0.0812286019165826	4.5	0	NA	NA	NA	NA	NA	NA	NA	NA	NA
I_1746038	I	1746038	amsacrine_f.l1	0.427338973178713	4.5	0	NA	NA	NA	NA	NA	NA	NA	NA	NA
I_1752618	I	1752618	amsacrine_f.l1	0.460854469415298	4.5	0	NA	NA	NA	NA	NA	NA	NA	NA	NA
I_1754785	I	1754785	amsacrine_f.l1	0.348719572014872	4.5	0	NA	NA	NA	NA	NA	NA	NA	NA	NA
I_1817047	I	1817047	amsacrine_f.l1	0.348719572014872	4.5	0	NA	NA	NA	NA	NA	NA	NA	NA	NA
I_1817141	I	1817141	amsacrine_f.l1	1.05689470604341	4.5	0	NA	NA	NA	NA	NA	NA	NA	NA	NA
I_1829548	I	1829548	amsacrine_f.l1	0.717859534475855	4.5	0	NA	NA	NA	NA	NA	NA	NA	NA	NA
I_1858802	I	1858802	amsacrine_f.l1	0.610595260224799	4.5	0	NA	NA	NA	NA	NA	NA	NA	NA	NA
I_1895059	I	1895059	amsacrine_f.l1	0.060476103712549	4.5	0	NA	NA	NA	NA	NA	NA	NA	NA	NA
I_1897531	I	1897531	amsacrine_f.l1	0.161450469613018	4.5	0	NA	NA	NA	NA	NA	NA	NA	NA	NA
I_1908278	I	1908278	amsacrine_f.l1	0.989111979696048	4.5	0	NA	NA	NA	NA	NA	NA	NA	NA	NA
I_1912337	I	1912337	amsacrine_f.l1	0.0946844819528018	4.5	0	NA	NA	NA	NA	NA	NA	NA	NA	NA
I_1916943	I	1916943	amsacrine_f.l1	0.809545890467945	4.5	0	NA	NA	NA	NA	NA	NA	NA	NA	NA
I_1917003	I	1917003	amsacrine_f.l1	0.0277990070237879	4.5	0	NA	NA	NA	NA	NA	NA	NA	NA	NA
I_1917065	I	1917065	amsacrine_f.l1	0.364354985822243	4.5	0	NA	NA	NA	NA	NA	NA	NA	NA	NA
I_1938956	I	1938956	amsacrine_f.l1	0.327443948154437	4.5	0	NA	NA	NA	NA	NA	NA	NA	NA	NA
I_1939098	I	1939098	amsacrine_f.l1	0.327443948154437	4.5	0	NA	NA	NA	NA	NA	NA	NA	NA	NA
I_1941975	I	1941975	amsacrine_f.l1	0.502861863169778	4.5	0	NA	NA	NA	NA	NA	NA	NA	NA	NA
I_1942073	I	1942073	amsacrine_f.l1	0.166422094479155	4.5	0	NA	NA	NA	NA	NA	NA	NA	NA	NA
I_1955368	I	1955368	amsacrine_f.l1	0.479285494764102	4.5	0	NA	NA	NA	NA	NA	NA	NA	NA	NA
I_1958240	I	1958240	amsacrine_f.l1	0.679980107557665	4.5	0	NA	NA	NA	NA	NA	NA	NA	NA	NA
I_1970078	I	1970078	amsacrine_f.l1	0.292511326948754	4.5	0	NA	NA	NA	NA	NA	NA	NA	NA	NA
I_1981352	I	1981352	amsacrine_f.l1	0.373968079689843	4.5	0	NA	NA	NA	NA	NA	NA	NA	NA	NA
I_1983703	I	1983703	amsacrine_f.l1	0.292511326948754	4.5	0	NA	NA	NA	NA	NA	NA	NA	NA	NA
I_1983758	I	1983758	amsacrine_f.l1	1.66089945117369	4.5	0	NA	NA	NA	NA	NA	NA	NA	NA	NA
I_1985978	I	1985978	amsacrine_f.l1	6.91972842824015	4.5	1	AB1	NA	-1	0.150244855995257	1405907	1985978	2390096	1	984189
I_1985978	I	1985978	amsacrine_f.l1	6.91972842824015	4.5	1	BRC20067	0.0404361864913772	-1	0.150244855995257	1405907	1985978	2390096	1	984189
I_1985978	I	1985978	amsacrine_f.l1	6.91972842824015	4.5	1	CB4852	-0.0412354366627608	-1	0.150244855995257	1405907	1985978	2390096	1	984189
I_1985978	I	1985978	amsacrine_f.l1	6.91972842824015	4.5	1	CB4853	-0.0313154963201554	-1	0.150244855995257	1405907	1985978	2390096	1	984189
I_1985978	I	1985978	amsacrine_f.l1	6.91972842824015	4.5	1	CB4854	0.0479029697775984	1	0.150244855995257	1405907	1985978	2390096	1	984189
I_1985978	I	1985978	amsacrine_f.l1	6.91972842824015	4.5	1	CB4855	-0.00579816094107656	-1	0.150244855995257	1405907	1985978	2390096	1	984189
I_1985978	I	1985978	amsacrine_f.l1	6.91972842824015	4.5	1	CB4856	-0.0863110504643282	-1	0.150244855995257	1405907	1985978	2390096	1	984189
I_1985978	I	1985978	amsacrine_f.l1	6.91972842824015	4.5	1	CB4857	0.226892110929354	-1	0.150244855995257	1405907	1985978	2390096	1	984189
I_1985978	I	1985978	amsacrine_f.l1	6.91972842824015	4.5	1	CB4858	0.0328637069220515	-1	0.150244855995257	1405907	1985978	2390096	1	984189
I_1985978	I	1985978	amsacrine_f.l1	6.91972842824015	4.5	1	CB4932	-0.00896317758344324	-1	0.150244855995257	1405907	1985978	2390096	1	984189
I_1985978	I	1985978	amsacrine_f.l1	6.91972842824015	4.5	1	CX11254	0.0359061176751966	-1	0.150244855995257	1405907	1985978	2390096	1	984189
I_1985978	I	1985978	amsacrine_f.l1	6.91972842824015	4.5	1	CX11262	-0.0444593284869841	-1	0.150244855995257	1405907	1985978	2390096	1	984189
I_1985978	I	1985978	amsacrine_f.l1	6.91972842824015	4.5	1	CX11264	NA	-1	0.150244855995257	1405907	1985978	2390096	1	984189
I_1985978	I	1985978	amsacrine_f.l1	6.91972842824015	4.5	1	CX11271	-0.0357822166855364	-1	0.150244855995257	1405907	1985978	2390096	1	984189
I_1985978	I	1985978	amsacrine_f.l1	6.91972842824015	4.5	1	CX11276	0.015745824755064	-1	0.150244855995257	1405907	1985978	2390096	1	984189
I_1985978	I	1985978	amsacrine_f.l1	6.91972842824015	4.5	1	CX11285	-0.0239921089711286	-1	0.150244855995257	1405907	1985978	2390096	1	984189
I_1985978	I	1985978	amsacrine_f.l1	6.91972842824015	4.5	1	CX11292	-0.0291700316095847	-1	0.150244855995257	1405907	1985978	2390096	1	984189
I_1985978	I	1985978	amsacrine_f.l1	6.91972842824015	4.5	1	CX11307	-0.111237896711871	-1	0.150244855995257	1405907	1985978	2390096	1	984189
I_1985978	I	1985978	amsacrine_f.l1	6.91972842824015	4.5	1	CX11314	-0.0170685305817706	-1	0.150244855995257	1405907	1985978	2390096	1	984189
I_1985978	I	1985978	amsacrine_f.l1	6.91972842824015	4.5	1	CX11315	0.0394754353860309	-1	0.150244855995257	1405907	1985978	2390096	1	984189
I_1985978	I	1985978	amsacrine_f.l1	6.91972842824015	4.5	1	DL200	-0.0259108630440859	-1	0.150244855995257	1405907	1985978	2390096	1	984189
I_1985978	I	1985978	amsacrine_f.l1	6.91972842824015	4.5	1	DL226	-0.0355607674062066	-1	0.150244855995257	1405907	1985978	2390096	1	984189
I_1985978	I	1985978	amsacrine_f.l1	6.91972842824015	4.5	1	DL238	0.00566173567208022	-1	0.150244855995257	1405907	1985978	2390096	1	984189
I_1985978	I	1985978	amsacrine_f.l1	6.91972842824015	4.5	1	ECA36	0.0380046064805666	1	0.150244855995257	1405907	1985978	2390096	1	984189
I_1985978	I	1985978	amsacrine_f.l1	6.91972842824015	4.5	1	ED3005	-0.0186020032239443	-1	0.150244855995257	1405907	1985978	2390096	1	984189
I_1985978	I	1985978	amsacrine_f.l1	6.91972842824015	4.5	1	ED3011	0.0235301935114383	-1	0.150244855995257	1405907	1985978	2390096	1	984189
I_1985978	I	1985978	amsacrine_f.l1	6.91972842824015	4.5	1	ED3012	NA	-1	0.150244855995257	1405907	1985978	2390096	1	984189
I_1985978	I	1985978	amsacrine_f.l1	6.91972842824015	4.5	1	ED3017	0.00272722878744409	-1	0.150244855995257	1405907	1985978	2390096	1	984189
I_1985978	I	1985978	amsacrine_f.l1	6.91972842824015	4.5	1	ED3040	0.107175385666948	-1	0.150244855995257	1405907	1985978	2390096	1	984189
I_1985978	I	1985978	amsacrine_f.l1	6.91972842824015	4.5	1	ED3046	-0.0152066298216987	-1	0.150244855995257	1405907	1985978	2390096	1	984189
I_1985978	I	1985978	amsacrine_f.l1	6.91972842824015	4.5	1	ED3048	0.0182577287938645	-1	0.150244855995257	1405907	1985978	2390096	1	984189
I_1985978	I	1985978	amsacrine_f.l1	6.91972842824015	4.5	1	ED3049	-0.0702842509940209	-1	0.150244855995257	1405907	1985978	2390096	1	984189
I_1985978	I	1985978	amsacrine_f.l1	6.91972842824015	4.5	1	ED3052	NA	-1	0.150244855995257	1405907	1985978	2390096	1	984189
I_1985978	I	1985978	amsacrine_f.l1	6.91972842824015	4.5	1	ED3073	0.0221958169246371	-1	0.150244855995257	1405907	1985978	2390096	1	984189
I_1985978	I	1985978	amsacrine_f.l1	6.91972842824015	4.5	1	ED3077	0.0147049918901413	-1	0.150244855995257	1405907	1985978	2390096	1	984189
I_1985978	I	1985978	amsacrine_f.l1	6.91972842824015	4.5	1	EG4347	0.0134202811204115	-1	0.150244855995257	1405907	1985978	2390096	1	984189
I_1985978	I	1985978	amsacrine_f.l1	6.91972842824015	4.5	1	EG4349	0.0182757535190234	-1	0.150244855995257	1405907	1985978	2390096	1	984189
I_1985978	I	1985978	amsacrine_f.l1	6.91972842824015	4.5	1	EG4725	-0.0145020055997862	-1	0.150244855995257	1405907	1985978	2390096	1	984189
I_1985978	I	1985978	amsacrine_f.l1	6.91972842824015	4.5	1	EG4946	-0.0198111107264187	-1	0.150244855995257	1405907	1985978	2390096	1	984189
I_1985978	I	1985978	amsacrine_f.l1	6.91972842824015	4.5	1	GXW1	-0.0354331233413944	-1	0.150244855995257	1405907	1985978	2390096	1	984189
I_1985978	I	1985978	amsacrine_f.l1	6.91972842824015	4.5	1	JT11398	-0.0372973757926461	-1	0.150244855995257	1405907	1985978	2390096	1	984189
I_1985978	I	1985978	amsacrine_f.l1	6.91972842824015	4.5	1	JU1088	0.133148344132605	-1	0.150244855995257	1405907	1985978	2390096	1	984189
I_1985978	I	1985978	amsacrine_f.l1	6.91972842824015	4.5	1	JU1172	0.0356999054637579	-1	0.150244855995257	1405907	1985978	2390096	1	984189
I_1985978	I	1985978	amsacrine_f.l1	6.91972842824015	4.5	1	JU1200	-0.00682693876523769	-1	0.150244855995257	1405907	1985978	2390096	1	984189
I_1985978	I	1985978	amsacrine_f.l1	6.91972842824015	4.5	1	JU1212	0.00738632653913218	-1	0.150244855995257	1405907	1985978	2390096	1	984189
I_1985978	I	1985978	amsacrine_f.l1	6.91972842824015	4.5	1	JU1213	0.0328007034368561	-1	0.150244855995257	1405907	1985978	2390096	1	984189
I_1985978	I	1985978	amsacrine_f.l1	6.91972842824015	4.5	1	JU1242	0.0211414828463065	1	0.150244855995257	1405907	1985978	2390096	1	984189
I_1985978	I	1985978	amsacrine_f.l1	6.91972842824015	4.5	1	JU1395	-0.00531229516539565	-1	0.150244855995257	1405907	1985978	2390096	1	984189
I_1985978	I	1985978	amsacrine_f.l1	6.91972842824015	4.5	1	JU1400	0.218926187677244	1	0.150244855995257	1405907	1985978	2390096	1	984189
I_1985978	I	1985978	amsacrine_f.l1	6.91972842824015	4.5	1	JU1409	0.213773323355828	1	0.150244855995257	1405907	1985978	2390096	1	984189
I_1985978	I	1985978	amsacrine_f.l1	6.91972842824015	4.5	1	JU1440	0.0316300048939978	-1	0.150244855995257	1405907	1985978	2390096	1	984189
I_1985978	I	1985978	amsacrine_f.l1	6.91972842824015	4.5	1	JU1491	0.034432374545861	-1	0.150244855995257	1405907	1985978	2390096	1	984189
I_1985978	I	1985978	amsacrine_f.l1	6.91972842824015	4.5	1	JU1530	-0.0187479534757313	-1	0.150244855995257	1405907	1985978	2390096	1	984189
I_1985978	I	1985978	amsacrine_f.l1	6.91972842824015	4.5	1	JU1568	0.0388697349547961	1	0.150244855995257	1405907	1985978	2390096	1	984189
I_1985978	I	1985978	amsacrine_f.l1	6.91972842824015	4.5	1	JU1581	0.00107788974923872	1	0.150244855995257	1405907	1985978	2390096	1	984189
I_1985978	I	1985978	amsacrine_f.l1	6.91972842824015	4.5	1	JU1586	NA	-1	0.150244855995257	1405907	1985978	2390096	1	984189
I_1985978	I	1985978	amsacrine_f.l1	6.91972842824015	4.5	1	JU1652	0.0116748117729477	-1	0.150244855995257	1405907	1985978	2390096	1	984189
I_1985978	I	1985978	amsacrine_f.l1	6.91972842824015	4.5	1	JU1896	-0.0377563274420325	-1	0.150244855995257	1405907	1985978	2390096	1	984189
I_1985978	I	1985978	amsacrine_f.l1	6.91972842824015	4.5	1	JU2001	0.0405398966239106	1	0.150244855995257	1405907	1985978	2390096	1	984189
I_1985978	I	1985978	amsacrine_f.l1	6.91972842824015	4.5	1	JU2007	-0.0336188452729095	-1	0.150244855995257	1405907	1985978	2390096	1	984189
I_1985978	I	1985978	amsacrine_f.l1	6.91972842824015	4.5	1	JU2316	0.0204246322404592	-1	0.150244855995257	1405907	1985978	2390096	1	984189
I_1985978	I	1985978	amsacrine_f.l1	6.91972842824015	4.5	1	JU2464	0.0266771476308602	-1	0.150244855995257	1405907	1985978	2390096	1	984189
I_1985978	I	1985978	amsacrine_f.l1	6.91972842824015	4.5	1	JU2466	-0.00481468953801035	-1	0.150244855995257	1405907	1985978	2390096	1	984189
I_1985978	I	1985978	amsacrine_f.l1	6.91972842824015	4.5	1	JU2513	0.0240498115795323	-1	0.150244855995257	1405907	1985978	2390096	1	984189
I_1985978	I	1985978	amsacrine_f.l1	6.91972842824015	4.5	1	JU2519	0.0553024210219409	-1	0.150244855995257	1405907	1985978	2390096	1	984189
I_1985978	I	1985978	amsacrine_f.l1	6.91972842824015	4.5	1	JU2522	-0.0458524613911508	-1	0.150244855995257	1405907	1985978	2390096	1	984189
I_1985978	I	1985978	amsacrine_f.l1	6.91972842824015	4.5	1	JU2526	-0.0608390502005176	-1	0.150244855995257	1405907	1985978	2390096	1	984189
I_1985978	I	1985978	amsacrine_f.l1	6.91972842824015	4.5	1	JU258	-0.0209476059281645	-1	0.150244855995257	1405907	1985978	2390096	1	984189
I_1985978	I	1985978	amsacrine_f.l1	6.91972842824015	4.5	1	JU310	0.0337879019498873	-1	0.150244855995257	1405907	1985978	2390096	1	984189
I_1985978	I	1985978	amsacrine_f.l1	6.91972842824015	4.5	1	JU311	0.0131083919449724	1	0.150244855995257	1405907	1985978	2390096	1	984189
I_1985978	I	1985978	amsacrine_f.l1	6.91972842824015	4.5	1	JU323	0.00667492533761836	-1	0.150244855995257	1405907	1985978	2390096	1	984189
I_1985978	I	1985978	amsacrine_f.l1	6.91972842824015	4.5	1	JU346	-0.0486309385110281	-1	0.150244855995257	1405907	1985978	2390096	1	984189
I_1985978	I	1985978	amsacrine_f.l1	6.91972842824015	4.5	1	JU360	-0.0553846532899042	-1	0.150244855995257	1405907	1985978	2390096	1	984189
I_1985978	I	1985978	amsacrine_f.l1	6.91972842824015	4.5	1	JU393	-0.0351595590388006	-1	0.150244855995257	1405907	1985978	2390096	1	984189
I_1985978	I	1985978	amsacrine_f.l1	6.91972842824015	4.5	1	JU394	-0.0519174739693453	-1	0.150244855995257	1405907	1985978	2390096	1	984189
I_1985978	I	1985978	amsacrine_f.l1	6.91972842824015	4.5	1	JU397	0.039369776866403	1	0.150244855995257	1405907	1985978	2390096	1	984189
I_1985978	I	1985978	amsacrine_f.l1	6.91972842824015	4.5	1	JU406	-0.0384073294981347	-1	0.150244855995257	1405907	1985978	2390096	1	984189
I_1985978	I	1985978	amsacrine_f.l1	6.91972842824015	4.5	1	JU440	-0.0464748622509938	-1	0.150244855995257	1405907	1985978	2390096	1	984189
I_1985978	I	1985978	amsacrine_f.l1	6.91972842824015	4.5	1	JU561	0.00417746446463499	-1	0.150244855995257	1405907	1985978	2390096	1	984189
I_1985978	I	1985978	amsacrine_f.l1	6.91972842824015	4.5	1	JU642	-0.0329201095506997	-1	0.150244855995257	1405907	1985978	2390096	1	984189
I_1985978	I	1985978	amsacrine_f.l1	6.91972842824015	4.5	1	JU751	-0.0117631319372288	-1	0.150244855995257	1405907	1985978	2390096	1	984189
I_1985978	I	1985978	amsacrine_f.l1	6.91972842824015	4.5	1	JU774	-0.0601513770616416	-1	0.150244855995257	1405907	1985978	2390096	1	984189
I_1985978	I	1985978	amsacrine_f.l1	6.91972842824015	4.5	1	JU775	-0.0870242637349064	-1	0.150244855995257	1405907	1985978	2390096	1	984189
I_1985978	I	1985978	amsacrine_f.l1	6.91972842824015	4.5	1	JU778	-0.00933171692421067	-1	0.150244855995257	1405907	1985978	2390096	1	984189
I_1985978	I	1985978	amsacrine_f.l1	6.91972842824015	4.5	1	JU782	-0.0222501215548834	-1	0.150244855995257	1405907	1985978	2390096	1	984189
I_1985978	I	1985978	amsacrine_f.l1	6.91972842824015	4.5	1	JU792	0.0885587121455994	1	0.150244855995257	1405907	1985978	2390096	1	984189
I_1985978	I	1985978	amsacrine_f.l1	6.91972842824015	4.5	1	JU830	-0.00210366583174889	-1	0.150244855995257	1405907	1985978	2390096	1	984189
I_1985978	I	1985978	amsacrine_f.l1	6.91972842824015	4.5	1	KR314	-0.0448202956253821	-1	0.150244855995257	1405907	1985978	2390096	1	984189
I_1985978	I	1985978	amsacrine_f.l1	6.91972842824015	4.5	1	LKC34	0.0266145695931448	-1	0.150244855995257	1405907	1985978	2390096	1	984189
I_1985978	I	1985978	amsacrine_f.l1	6.91972842824015	4.5	1	LSJ1	0.0282728087917251	-1	0.150244855995257	1405907	1985978	2390096	1	984189
I_1985978	I	1985978	amsacrine_f.l1	6.91972842824015	4.5	1	MY1	-0.0316070398260074	-1	0.150244855995257	1405907	1985978	2390096	1	984189
I_1985978	I	1985978	amsacrine_f.l1	6.91972842824015	4.5	1	MY16	0.0342533529284617	1	0.150244855995257	1405907	1985978	2390096	1	984189
I_1985978	I	1985978	amsacrine_f.l1	6.91972842824015	4.5	1	MY18	0.0342294528637958	-1	0.150244855995257	1405907	1985978	2390096	1	984189
I_1985978	I	1985978	amsacrine_f.l1	6.91972842824015	4.5	1	MY23	-0.0530717552513574	-1	0.150244855995257	1405907	1985978	2390096	1	984189
I_1985978	I	1985978	amsacrine_f.l1	6.91972842824015	4.5	1	N2	0.0770047221608533	-1	0.150244855995257	1405907	1985978	2390096	1	984189
I_1985978	I	1985978	amsacrine_f.l1	6.91972842824015	4.5	1	NIC1	-0.0410024621048429	-1	0.150244855995257	1405907	1985978	2390096	1	984189
I_1985978	I	1985978	amsacrine_f.l1	6.91972842824015	4.5	1	NIC166	-0.0101544989774458	-1	0.150244855995257	1405907	1985978	2390096	1	984189
I_1985978	I	1985978	amsacrine_f.l1	6.91972842824015	4.5	1	NIC195	0.0248650372282039	-1	0.150244855995257	1405907	1985978	2390096	1	984189
I_1985978	I	1985978	amsacrine_f.l1	6.91972842824015	4.5	1	NIC199	-0.0236908932015619	-1	0.150244855995257	1405907	1985978	2390096	1	984189
I_1985978	I	1985978	amsacrine_f.l1	6.91972842824015	4.5	1	NIC2	-0.0555539639105905	-1	0.150244855995257	1405907	1985978	2390096	1	984189
I_1985978	I	1985978	amsacrine_f.l1	6.91972842824015	4.5	1	NIC207	0.0285413331404147	-1	0.150244855995257	1405907	1985978	2390096	1	984189
I_1985978	I	1985978	amsacrine_f.l1	6.91972842824015	4.5	1	NIC231	-0.037217227557702	-1	0.150244855995257	1405907	1985978	2390096	1	984189
I_1985978	I	1985978	amsacrine_f.l1	6.91972842824015	4.5	1	NIC236	0.0270525368693782	-1	0.150244855995257	1405907	1985978	2390096	1	984189
I_1985978	I	1985978	amsacrine_f.l1	6.91972842824015	4.5	1	NIC242	-0.00261395740418753	-1	0.150244855995257	1405907	1985978	2390096	1	984189
I_1985978	I	1985978	amsacrine_f.l1	6.91972842824015	4.5	1	NIC251	-0.0428320866974108	-1	0.150244855995257	1405907	1985978	2390096	1	984189
I_1985978	I	1985978	amsacrine_f.l1	6.91972842824015	4.5	1	NIC252	-0.0637618235792955	-1	0.150244855995257	1405907	1985978	2390096	1	984189
I_1985978	I	1985978	amsacrine_f.l1	6.91972842824015	4.5	1	NIC255	-0.0269283429514257	-1	0.150244855995257	1405907	1985978	2390096	1	984189
I_1985978	I	1985978	amsacrine_f.l1	6.91972842824015	4.5	1	NIC256	-0.0330938665129356	-1	0.150244855995257	1405907	1985978	2390096	1	984189
I_1985978	I	1985978	amsacrine_f.l1	6.91972842824015	4.5	1	NIC258	-0.0522486602357131	-1	0.150244855995257	1405907	1985978	2390096	1	984189
I_1985978	I	1985978	amsacrine_f.l1	6.91972842824015	4.5	1	NIC259	0.00282400076878532	-1	0.150244855995257	1405907	1985978	2390096	1	984189
I_1985978	I	1985978	amsacrine_f.l1	6.91972842824015	4.5	1	NIC260	-0.0818022499624436	-1	0.150244855995257	1405907	1985978	2390096	1	984189
I_1985978	I	1985978	amsacrine_f.l1	6.91972842824015	4.5	1	NIC261	-0.0579399271976033	-1	0.150244855995257	1405907	1985978	2390096	1	984189
I_1985978	I	1985978	amsacrine_f.l1	6.91972842824015	4.5	1	NIC265	-0.0243973171751116	-1	0.150244855995257	1405907	1985978	2390096	1	984189
I_1985978	I	1985978	amsacrine_f.l1	6.91972842824015	4.5	1	NIC266	0.00903923284647498	-1	0.150244855995257	1405907	1985978	2390096	1	984189
I_1985978	I	1985978	amsacrine_f.l1	6.91972842824015	4.5	1	NIC267	0.0152358671473252	-1	0.150244855995257	1405907	1985978	2390096	1	984189
I_1985978	I	1985978	amsacrine_f.l1	6.91972842824015	4.5	1	NIC268	0.00114150545825275	-1	0.150244855995257	1405907	1985978	2390096	1	984189
I_1985978	I	1985978	amsacrine_f.l1	6.91972842824015	4.5	1	NIC269	-0.0104371607080963	-1	0.150244855995257	1405907	1985978	2390096	1	984189
I_1985978	I	1985978	amsacrine_f.l1	6.91972842824015	4.5	1	NIC271	-0.0302931323926554	-1	0.150244855995257	1405907	1985978	2390096	1	984189
I_1985978	I	1985978	amsacrine_f.l1	6.91972842824015	4.5	1	NIC272	-0.0349399205419182	-1	0.150244855995257	1405907	1985978	2390096	1	984189
I_1985978	I	1985978	amsacrine_f.l1	6.91972842824015	4.5	1	NIC274	-0.023907138792839	-1	0.150244855995257	1405907	1985978	2390096	1	984189
I_1985978	I	1985978	amsacrine_f.l1	6.91972842824015	4.5	1	NIC275	0.0793577965469961	1	0.150244855995257	1405907	1985978	2390096	1	984189
I_1985978	I	1985978	amsacrine_f.l1	6.91972842824015	4.5	1	NIC276	-0.0281647253557287	-1	0.150244855995257	1405907	1985978	2390096	1	984189
I_1985978	I	1985978	amsacrine_f.l1	6.91972842824015	4.5	1	NIC277	0.0551527802309249	-1	0.150244855995257	1405907	1985978	2390096	1	984189
I_1985978	I	1985978	amsacrine_f.l1	6.91972842824015	4.5	1	NIC3	-0.0201802016714755	-1	0.150244855995257	1405907	1985978	2390096	1	984189
I_1985978	I	1985978	amsacrine_f.l1	6.91972842824015	4.5	1	PB303	-0.0237624209829083	-1	0.150244855995257	1405907	1985978	2390096	1	984189
I_1985978	I	1985978	amsacrine_f.l1	6.91972842824015	4.5	1	PB306	-0.0330138649529132	-1	0.150244855995257	1405907	1985978	2390096	1	984189
I_1985978	I	1985978	amsacrine_f.l1	6.91972842824015	4.5	1	PS2025	0.00675036704700145	-1	0.150244855995257	1405907	1985978	2390096	1	984189
I_1985978	I	1985978	amsacrine_f.l1	6.91972842824015	4.5	1	PX179	0.034016054984792	-1	0.150244855995257	1405907	1985978	2390096	1	984189
I_1985978	I	1985978	amsacrine_f.l1	6.91972842824015	4.5	1	QG2075	-0.0256828483435668	-1	0.150244855995257	1405907	1985978	2390096	1	984189
I_1985978	I	1985978	amsacrine_f.l1	6.91972842824015	4.5	1	QG536	0.0196049634499355	-1	0.150244855995257	1405907	1985978	2390096	1	984189
I_1985978	I	1985978	amsacrine_f.l1	6.91972842824015	4.5	1	QG556	-0.0338049117808133	-1	0.150244855995257	1405907	1985978	2390096	1	984189
I_1985978	I	1985978	amsacrine_f.l1	6.91972842824015	4.5	1	QG557	0.0434515066486282	-1	0.150244855995257	1405907	1985978	2390096	1	984189
I_1985978	I	1985978	amsacrine_f.l1	6.91972842824015	4.5	1	QW947	0.0121926070609259	-1	0.150244855995257	1405907	1985978	2390096	1	984189
I_1985978	I	1985978	amsacrine_f.l1	6.91972842824015	4.5	1	QX1212	0.0443024581854467	-1	0.150244855995257	1405907	1985978	2390096	1	984189
I_1985978	I	1985978	amsacrine_f.l1	6.91972842824015	4.5	1	QX1233	-0.014521948578546	-1	0.150244855995257	1405907	1985978	2390096	1	984189
I_1985978	I	1985978	amsacrine_f.l1	6.91972842824015	4.5	1	QX1791	NA	-1	0.150244855995257	1405907	1985978	2390096	1	984189
I_1985978	I	1985978	amsacrine_f.l1	6.91972842824015	4.5	1	QX1792	0.0219757321360488	-1	0.150244855995257	1405907	1985978	2390096	1	984189
I_1985978	I	1985978	amsacrine_f.l1	6.91972842824015	4.5	1	QX1793	-0.0597740953808393	-1	0.150244855995257	1405907	1985978	2390096	1	984189
I_1985978	I	1985978	amsacrine_f.l1	6.91972842824015	4.5	1	QX1794	0.041441625135837	-1	0.150244855995257	1405907	1985978	2390096	1	984189
I_1985978	I	1985978	amsacrine_f.l1	6.91972842824015	4.5	1	RC301	0.0120535358231825	-1	0.150244855995257	1405907	1985978	2390096	1	984189
I_1985978	I	1985978	amsacrine_f.l1	6.91972842824015	4.5	1	WN2001	0.0322382776466242	-1	0.150244855995257	1405907	1985978	2390096	1	984189
I_1985978	I	1985978	amsacrine_f.l1	6.91972842824015	4.5	1	WN2002	-0.00873580700669018	-1	0.150244855995257	1405907	1985978	2390096	1	984189
I_1993090	I	1993090	amsacrine_f.l1	2.7570401476823	4.5	0	NA	NA	NA	NA	NA	NA	NA	NA	NA
I_2000754	I	2000754	amsacrine_f.l1	0.05281908095984	4.5	0	NA	NA	NA	NA	NA	NA	NA	NA	NA
I_2010703	I	2010703	amsacrine_f.l1	0.387052362534833	4.5	0	NA	NA	NA	NA	NA	NA	NA	NA	NA
I_2026365	I	2026365	amsacrine_f.l1	0.0480282538812984	4.5	0	NA	NA	NA	NA	NA	NA	NA	NA	NA
I_2055267	I	2055267	amsacrine_f.l1	0.840044538258065	4.5	0	NA	NA	NA	NA	NA	NA	NA	NA	NA
I_2055381	I	2055381	amsacrine_f.l1	0.970216033250871	4.5	0	NA	NA	NA	NA	NA	NA	NA	NA	NA
I_2059037	I	2059037	amsacrine_f.l1	3.36576066312345	4.5	0	NA	NA	NA	NA	NA	NA	NA	NA	NA
I_2059181	I	2059181	amsacrine_f.l1	0.840044538258065	4.5	0	NA	NA	NA	NA	NA	NA	NA	NA	NA
I_2060669	I	2060669	amsacrine_f.l1	0.840044538258065	4.5	0	NA	NA	NA	NA	NA	NA	NA	NA	NA
I_2060672	I	2060672	amsacrine_f.l1	1.57409712796188	4.5	0	NA	NA	NA	NA	NA	NA	NA	NA	NA
I_2093842	I	2093842	amsacrine_f.l1	0.807012493078366	4.5	0	NA	NA	NA	NA	NA	NA	NA	NA	NA
I_2108720	I	2108720	amsacrine_f.l1	0.420198903946607	4.5	0	NA	NA	NA	NA	NA	NA	NA	NA	NA
I_2111365	I	2111365	amsacrine_f.l1	0.855292224092884	4.5	0	NA	NA	NA	NA	NA	NA	NA	NA	NA
I_2120010	I	2120010	amsacrine_f.l1	0.420198903946607	4.5	0	NA	NA	NA	NA	NA	NA	NA	NA	NA
I_2135152	I	2135152	amsacrine_f.l1	1.01634992091365	4.5	0	NA	NA	NA	NA	NA	NA	NA	NA	NA
I_2135155	I	2135155	amsacrine_f.l1	1.01634992091365	4.5	0	NA	NA	NA	NA	NA	NA	NA	NA	NA
I_2135162	I	2135162	amsacrine_f.l1	1.01634992091365	4.5	0	NA	NA	NA	NA	NA	NA	NA	NA	NA
I_2135182	I	2135182	amsacrine_f.l1	0.807012493078366	4.5	0	NA	NA	NA	NA	NA	NA	NA	NA	NA
I_2168372	I	2168372	amsacrine_f.l1	0.420198903946607	4.5	0	NA	NA	NA	NA	NA	NA	NA	NA	NA
I_2188308	I	2188308	amsacrine_f.l1	0.432824876924818	4.5	0	NA	NA	NA	NA	NA	NA	NA	NA	NA
I_2202005	I	2202005	amsacrine_f.l1	0.882327230670769	4.5	0	NA	NA	NA	NA	NA	NA	NA	NA	NA
I_2204415	I	2204415	amsacrine_f.l1	0.850016044940956	4.5	0	NA	NA	NA	NA	NA	NA	NA	NA	NA
I_2204426	I	2204426	amsacrine_f.l1	0.825346895219024	4.5	0	NA	NA	NA	NA	NA	NA	NA	NA	NA
I_2208084	I	2208084	amsacrine_f.l1	0.0455784773334326	4.5	0	NA	NA	NA	NA	NA	NA	NA	NA	NA
I_2208085	I	2208085	amsacrine_f.l1	0.239348281677477	4.5	0	NA	NA	NA	NA	NA	NA	NA	NA	NA
I_2210114	I	2210114	amsacrine_f.l1	0.0213667556270887	4.5	0	NA	NA	NA	NA	NA	NA	NA	NA	NA
I_2211281	I	2211281	amsacrine_f.l1	0.527388562155344	4.5	0	NA	NA	NA	NA	NA	NA	NA	NA	NA
I_2211374	I	2211374	amsacrine_f.l1	0.0509306823917224	4.5	0	NA	NA	NA	NA	NA	NA	NA	NA	NA
I_2211439	I	2211439	amsacrine_f.l1	0.323079059210469	4.5	0	NA	NA	NA	NA	NA	NA	NA	NA	NA
I_2237611	I	2237611	amsacrine_f.l1	3.27641025698711	4.5	0	NA	NA	NA	NA	NA	NA	NA	NA	NA
I_2237629	I	2237629	amsacrine_f.l1	0.505559989480356	4.5	0	NA	NA	NA	NA	NA	NA	NA	NA	NA
I_2237686	I	2237686	amsacrine_f.l1	0.249236212343237	4.5	0	NA	NA	NA	NA	NA	NA	NA	NA	NA
I_2262539	I	2262539	amsacrine_f.l1	0.0479310069731364	4.5	0	NA	NA	NA	NA	NA	NA	NA	NA	NA
I_2268794	I	2268794	amsacrine_f.l1	0.849120903703478	4.5	0	NA	NA	NA	NA	NA	NA	NA	NA	NA
I_2268849	I	2268849	amsacrine_f.l1	0.19174012329699	4.5	0	NA	NA	NA	NA	NA	NA	NA	NA	NA
I_2287186	I	2287186	amsacrine_f.l1	0.5785301032643	4.5	0	NA	NA	NA	NA	NA	NA	NA	NA	NA
I_2310939	I	2310939	amsacrine_f.l1	0.849120903703478	4.5	0	NA	NA	NA	NA	NA	NA	NA	NA	NA
I_2314953	I	2314953	amsacrine_f.l1	0.168462584604152	4.5	0	NA	NA	NA	NA	NA	NA	NA	NA	NA
I_2315082	I	2315082	amsacrine_f.l1	0.370876496097216	4.5	0	NA	NA	NA	NA	NA	NA	NA	NA	NA
I_2315097	I	2315097	amsacrine_f.l1	0.303217773916077	4.5	0	NA	NA	NA	NA	NA	NA	NA	NA	NA
I_2325916	I	2325916	amsacrine_f.l1	0.303217773916077	4.5	0	NA	NA	NA	NA	NA	NA	NA	NA	NA
I_2334229	I	2334229	amsacrine_f.l1	0.173135554928558	4.5	0	NA	NA	NA	NA	NA	NA	NA	NA	NA
I_2334246	I	2334246	amsacrine_f.l1	0.173135554928558	4.5	0	NA	NA	NA	NA	NA	NA	NA	NA	NA
I_2370581	I	2370581	amsacrine_f.l1	0.173135554928558	4.5	0	NA	NA	NA	NA	NA	NA	NA	NA	NA
I_2370621	I	2370621	amsacrine_f.l1	0.173135554928558	4.5	0	NA	NA	NA	NA	NA	NA	NA	NA	NA
I_2372561	I	2372561	amsacrine_f.l1	0.173135554928558	4.5	0	NA	NA	NA	NA	NA	NA	NA	NA	NA
I_2386041	I	2386041	amsacrine_f.l1	0.582954952572388	4.5	0	NA	NA	NA	NA	NA	NA	NA	NA	NA
I_2388148	I	2388148	amsacrine_f.l1	0.849120903703478	4.5	0	NA	NA	NA	NA	NA	NA	NA	NA	NA
I_2389983	I	2389983	amsacrine_f.l1	1.0796268626118	4.5	0	NA	NA	NA	NA	NA	NA	NA	NA	NA
I_2390096	I	2390096	amsacrine_f.l1	0.289062899331825	4.5	0	NA	NA	NA	NA	NA	NA	NA	NA	NA
I_2425186	I	2425186	amsacrine_f.l1	2.84745708285819	4.5	0	NA	NA	NA	NA	NA	NA	NA	NA	NA
I_2429938	I	2429938	amsacrine_f.l1	0.389111670988262	4.5	0	NA	NA	NA	NA	NA	NA	NA	NA	NA
I_2435754	I	2435754	amsacrine_f.l1	0.849120903703478	4.5	0	NA	NA	NA	NA	NA	NA	NA	NA	NA
I_2435757	I	2435757	amsacrine_f.l1	0.849120903703478	4.5	0	NA	NA	NA	NA	NA	NA	NA	NA	NA
I_2443437	I	2443437	amsacrine_f.l1	3.18120318395807	4.5	0	NA	NA	NA	NA	NA	NA	NA	NA	NA
I_2443609	I	2443609	amsacrine_f.l1	2.38290312139727	4.5	0	NA	NA	NA	NA	NA	NA	NA	NA	NA
I_2446627	I	2446627	amsacrine_f.l1	2.28563438820554	4.5	0	NA	NA	NA	NA	NA	NA	NA	NA	NA
I_2446743	I	2446743	amsacrine_f.l1	2.92144010421002	4.5	0	NA	NA	NA	NA	NA	NA	NA	NA	NA
I_2452094	I	2452094	amsacrine_f.l1	2.92144010421002	4.5	0	NA	NA	NA	NA	NA	NA	NA	NA	NA
I_2454924	I	2454924	amsacrine_f.l1	0.0355349507856423	4.5	0	NA	NA	NA	NA	NA	NA	NA	NA	NA
I_2488067	I	2488067	amsacrine_f.l1	0.361347662416057	4.5	0	NA	NA	NA	NA	NA	NA	NA	NA	NA
I_2502497	I	2502497	amsacrine_f.l1	2.43915302592492	4.5	0	NA	NA	NA	NA	NA	NA	NA	NA	NA
I_2504854	I	2504854	amsacrine_f.l1	1.94726779422755	4.5	0	NA	NA	NA	NA	NA	NA	NA	NA	NA
I_2525219	I	2525219	amsacrine_f.l1	0.389111670988262	4.5	0	NA	NA	NA	NA	NA	NA	NA	NA	NA
I_2525261	I	2525261	amsacrine_f.l1	0.423143752654565	4.5	0	NA	NA	NA	NA	NA	NA	NA	NA	NA
I_2525302	I	2525302	amsacrine_f.l1	0.740594687705324	4.5	0	NA	NA	NA	NA	NA	NA	NA	NA	NA
I_2530227	I	2530227	amsacrine_f.l1	0.798530540116323	4.5	0	NA	NA	NA	NA	NA	NA	NA	NA	NA
I_2535580	I	2535580	amsacrine_f.l1	1.13258844371326	4.5	0	NA	NA	NA	NA	NA	NA	NA	NA	NA
I_2535596	I	2535596	amsacrine_f.l1	0.948183648614643	4.5	0	NA	NA	NA	NA	NA	NA	NA	NA	NA
I_2541513	I	2541513	amsacrine_f.l1	1.13258844371326	4.5	0	NA	NA	NA	NA	NA	NA	NA	NA	NA
I_2541564	I	2541564	amsacrine_f.l1	0.282723014274168	4.5	0	NA	NA	NA	NA	NA	NA	NA	NA	NA
I_2541576	I	2541576	amsacrine_f.l1	0.282723014274168	4.5	0	NA	NA	NA	NA	NA	NA	NA	NA	NA
I_2549755	I	2549755	amsacrine_f.l1	0.15470332876988	4.5	0	NA	NA	NA	NA	NA	NA	NA	NA	NA
I_2549779	I	2549779	amsacrine_f.l1	0.191769010715585	4.5	0	NA	NA	NA	NA	NA	NA	NA	NA	NA
I_2552681	I	2552681	amsacrine_f.l1	1.13258844371326	4.5	0	NA	NA	NA	NA	NA	NA	NA	NA	NA
I_2552796	I	2552796	amsacrine_f.l1	1.13258844371326	4.5	0	NA	NA	NA	NA	NA	NA	NA	NA	NA
I_2553123	I	2553123	amsacrine_f.l1	0.0384284768749442	4.5	0	NA	NA	NA	NA	NA	NA	NA	NA	NA
I_2555196	I	2555196	amsacrine_f.l1	1.13258844371326	4.5	0	NA	NA	NA	NA	NA	NA	NA	NA	NA
I_2566202	I	2566202	amsacrine_f.l1	0.798530540116323	4.5	0	NA	NA	NA	NA	NA	NA	NA	NA	NA
I_2566342	I	2566342	amsacrine_f.l1	1.13258844371326	4.5	0	NA	NA	NA	NA	NA	NA	NA	NA	NA
I_2567529	I	2567529	amsacrine_f.l1	0.149664274562298	4.5	0	NA	NA	NA	NA	NA	NA	NA	NA	NA
I_2568131	I	2568131	amsacrine_f.l1	0.798530540116323	4.5	0	NA	NA	NA	NA	NA	NA	NA	NA	NA
I_2570733	I	2570733	amsacrine_f.l1	0.203056121849827	4.5	0	NA	NA	NA	NA	NA	NA	NA	NA	NA
I_2570795	I	2570795	amsacrine_f.l1	0.315376893120028	4.5	0	NA	NA	NA	NA	NA	NA	NA	NA	NA
I_2585369	I	2585369	amsacrine_f.l1	1.87581040036159	4.5	0	NA	NA	NA	NA	NA	NA	NA	NA	NA
I_2593816	I	2593816	amsacrine_f.l1	2.90145076500135	4.5	0	NA	NA	NA	NA	NA	NA	NA	NA	NA
I_2593939	I	2593939	amsacrine_f.l1	2.8129637481514	4.5	0	NA	NA	NA	NA	NA	NA	NA	NA	NA
I_2594098	I	2594098	amsacrine_f.l1	3.03916317158796	4.5	0	NA	NA	NA	NA	NA	NA	NA	NA	NA
I_2623431	I	2623431	amsacrine_f.l1	0.203056121849827	4.5	0	NA	NA	NA	NA	NA	NA	NA	NA	NA
I_2624069	I	2624069	amsacrine_f.l1	0.304592314899246	4.5	0	NA	NA	NA	NA	NA	NA	NA	NA	NA
I_2632546	I	2632546	amsacrine_f.l1	0.809031737053049	4.5	0	NA	NA	NA	NA	NA	NA	NA	NA	NA
I_2632557	I	2632557	amsacrine_f.l1	0.203056121849827	4.5	0	NA	NA	NA	NA	NA	NA	NA	NA	NA
I_2643819	I	2643819	amsacrine_f.l1	0.738508992555058	4.5	0	NA	NA	NA	NA	NA	NA	NA	NA	NA
I_2643830	I	2643830	amsacrine_f.l1	0.199766942319476	4.5	0	NA	NA	NA	NA	NA	NA	NA	NA	NA
I_2648633	I	2648633	amsacrine_f.l1	0.304592314899246	4.5	0	NA	NA	NA	NA	NA	NA	NA	NA	NA
I_2657917	I	2657917	amsacrine_f.l1	0.126284945697715	4.5	0	NA	NA	NA	NA	NA	NA	NA	NA	NA
I_2667837	I	2667837	amsacrine_f.l1	0.0836911265527063	4.5	0	NA	NA	NA	NA	NA	NA	NA	NA	NA
I_2685857	I	2685857	amsacrine_f.l1	0.041650963351136	4.5	0	NA	NA	NA	NA	NA	NA	NA	NA	NA
I_2685874	I	2685874	amsacrine_f.l1	0.466605503565703	4.5	0	NA	NA	NA	NA	NA	NA	NA	NA	NA
I_2696465	I	2696465	amsacrine_f.l1	0.389111670988262	4.5	0	NA	NA	NA	NA	NA	NA	NA	NA	NA
I_2706513	I	2706513	amsacrine_f.l1	0.475098838113749	4.5	0	NA	NA	NA	NA	NA	NA	NA	NA	NA
I_2719805	I	2719805	amsacrine_f.l1	0.179926471853902	4.5	0	NA	NA	NA	NA	NA	NA	NA	NA	NA
I_2725644	I	2725644	amsacrine_f.l1	0.033141996188006	4.5	0	NA	NA	NA	NA	NA	NA	NA	NA	NA
I_2775524	I	2775524	amsacrine_f.l1	0.0289700577713394	4.5	0	NA	NA	NA	NA	NA	NA	NA	NA	NA
I_2789626	I	2789626	amsacrine_f.l1	0.347985675735615	4.5	0	NA	NA	NA	NA	NA	NA	NA	NA	NA
I_2789739	I	2789739	amsacrine_f.l1	0.0231426238496903	4.5	0	NA	NA	NA	NA	NA	NA	NA	NA	NA
I_2798340	I	2798340	amsacrine_f.l1	0.405332437537044	4.5	0	NA	NA	NA	NA	NA	NA	NA	NA	NA
I_2813050	I	2813050	amsacrine_f.l1	0.0435428835947352	4.5	0	NA	NA	NA	NA	NA	NA	NA	NA	NA
I_2826351	I	2826351	amsacrine_f.l1	0.369394002498491	4.5	0	NA	NA	NA	NA	NA	NA	NA	NA	NA
I_2831017	I	2831017	amsacrine_f.l1	0.406302965196536	4.5	0	NA	NA	NA	NA	NA	NA	NA	NA	NA
I_2831057	I	2831057	amsacrine_f.l1	0.476499180932966	4.5	0	NA	NA	NA	NA	NA	NA	NA	NA	NA
I_2846149	I	2846149	amsacrine_f.l1	0.168793588075738	4.5	0	NA	NA	NA	NA	NA	NA	NA	NA	NA
I_2850565	I	2850565	amsacrine_f.l1	0.335744042147824	4.5	0	NA	NA	NA	NA	NA	NA	NA	NA	NA
I_2850584	I	2850584	amsacrine_f.l1	0.441111733362388	4.5	0	NA	NA	NA	NA	NA	NA	NA	NA	NA
I_2862126	I	2862126	amsacrine_f.l1	0.337242136201612	4.5	0	NA	NA	NA	NA	NA	NA	NA	NA	NA
I_2881104	I	2881104	amsacrine_f.l1	0.052182640506492	4.5	0	NA	NA	NA	NA	NA	NA	NA	NA	NA
I_2881116	I	2881116	amsacrine_f.l1	0.103736229761081	4.5	0	NA	NA	NA	NA	NA	NA	NA	NA	NA
I_2883945	I	2883945	amsacrine_f.l1	0.200511677264919	4.5	0	NA	NA	NA	NA	NA	NA	NA	NA	NA
I_2898413	I	2898413	amsacrine_f.l1	0.410821651471408	4.5	0	NA	NA	NA	NA	NA	NA	NA	NA	NA
I_2912797	I	2912797	amsacrine_f.l1	0.52235086950285	4.5	0	NA	NA	NA	NA	NA	NA	NA	NA	NA
I_2920304	I	2920304	amsacrine_f.l1	0.410821651471408	4.5	0	NA	NA	NA	NA	NA	NA	NA	NA	NA
I_2920306	I	2920306	amsacrine_f.l1	0.533924386719648	4.5	0	NA	NA	NA	NA	NA	NA	NA	NA	NA
I_2921239	I	2921239	amsacrine_f.l1	0.52235086950285	4.5	0	NA	NA	NA	NA	NA	NA	NA	NA	NA
I_2921444	I	2921444	amsacrine_f.l1	0.901717682477408	4.5	0	NA	NA	NA	NA	NA	NA	NA	NA	NA
I_2949987	I	2949987	amsacrine_f.l1	0.242891512851884	4.5	0	NA	NA	NA	NA	NA	NA	NA	NA	NA
I_2953051	I	2953051	amsacrine_f.l1	0.276605876048918	4.5	0	NA	NA	NA	NA	NA	NA	NA	NA	NA
I_2954098	I	2954098	amsacrine_f.l1	0.088965718563247	4.5	0	NA	NA	NA	NA	NA	NA	NA	NA	NA
I_2980179	I	2980179	amsacrine_f.l1	0.137204818323738	4.5	0	NA	NA	NA	NA	NA	NA	NA	NA	NA
I_2982040	I	2982040	amsacrine_f.l1	0.507301196586809	4.5	0	NA	NA	NA	NA	NA	NA	NA	NA	NA
I_2986375	I	2986375	amsacrine_f.l1	0.0201940161875562	4.5	0	NA	NA	NA	NA	NA	NA	NA	NA	NA
I_2994234	I	2994234	amsacrine_f.l1	0.152578988629334	4.5	0	NA	NA	NA	NA	NA	NA	NA	NA	NA
I_2994273	I	2994273	amsacrine_f.l1	0.0604110730083472	4.5	0	NA	NA	NA	NA	NA	NA	NA	NA	NA
I_2996324	I	2996324	amsacrine_f.l1	0.0719389196364099	4.5	0	NA	NA	NA	NA	NA	NA	NA	NA	NA
I_2996341	I	2996341	amsacrine_f.l1	0.152578988629334	4.5	0	NA	NA	NA	NA	NA	NA	NA	NA	NA
I_2996400	I	2996400	amsacrine_f.l1	0.0813809552316221	4.5	0	NA	NA	NA	NA	NA	NA	NA	NA	NA
I_2999522	I	2999522	amsacrine_f.l1	0.420248607317	4.5	0	NA	NA	NA	NA	NA	NA	NA	NA	NA
I_2999876	I	2999876	amsacrine_f.l1	0.0351692656977972	4.5	0	NA	NA	NA	NA	NA	NA	NA	NA	NA
I_3012574	I	3012574	amsacrine_f.l1	0.0121769918794097	4.5	0	NA	NA	NA	NA	NA	NA	NA	NA	NA
I_3012653	I	3012653	amsacrine_f.l1	0.0570959537590463	4.5	0	NA	NA	NA	NA	NA	NA	NA	NA	NA
I_3023651	I	3023651	amsacrine_f.l1	0.315841611524907	4.5	0	NA	NA	NA	NA	NA	NA	NA	NA	NA
I_3031428	I	3031428	amsacrine_f.l1	0.17234589206043	4.5	0	NA	NA	NA	NA	NA	NA	NA	NA	NA
I_3035427	I	3035427	amsacrine_f.l1	0.025838182178293	4.5	0	NA	NA	NA	NA	NA	NA	NA	NA	NA
I_3039809	I	3039809	amsacrine_f.l1	0.00114834701893282	4.5	0	NA	NA	NA	NA	NA	NA	NA	NA	NA
I_3039817	I	3039817	amsacrine_f.l1	0.121917952510592	4.5	0	NA	NA	NA	NA	NA	NA	NA	NA	NA
I_3040329	I	3040329	amsacrine_f.l1	0.178207238622282	4.5	0	NA	NA	NA	NA	NA	NA	NA	NA	NA
I_3051257	I	3051257	amsacrine_f.l1	0.00114834701893282	4.5	0	NA	NA	NA	NA	NA	NA	NA	NA	NA
I_3055288	I	3055288	amsacrine_f.l1	0.966249616473428	4.5	0	NA	NA	NA	NA	NA	NA	NA	NA	NA
I_3055353	I	3055353	amsacrine_f.l1	0.864044751290482	4.5	0	NA	NA	NA	NA	NA	NA	NA	NA	NA
I_3058678	I	3058678	amsacrine_f.l1	0.297179571087354	4.5	0	NA	NA	NA	NA	NA	NA	NA	NA	NA
I_3076327	I	3076327	amsacrine_f.l1	0.227490700333207	4.5	0	NA	NA	NA	NA	NA	NA	NA	NA	NA
I_3076392	I	3076392	amsacrine_f.l1	0.227490700333207	4.5	0	NA	NA	NA	NA	NA	NA	NA	NA	NA
I_3085136	I	3085136	amsacrine_f.l1	0.00114834701893282	4.5	0	NA	NA	NA	NA	NA	NA	NA	NA	NA
I_3090527	I	3090527	amsacrine_f.l1	0.512360645984558	4.5	0	NA	NA	NA	NA	NA	NA	NA	NA	NA
I_3090632	I	3090632	amsacrine_f.l1	0.572271038472552	4.5	0	NA	NA	NA	NA	NA	NA	NA	NA	NA
I_3091628	I	3091628	amsacrine_f.l1	0.187112558657443	4.5	0	NA	NA	NA	NA	NA	NA	NA	NA	NA
I_3092773	I	3092773	amsacrine_f.l1	0.0459259262485128	4.5	0	NA	NA	NA	NA	NA	NA	NA	NA	NA
I_3095947	I	3095947	amsacrine_f.l1	0.00114834701893282	4.5	0	NA	NA	NA	NA	NA	NA	NA	NA	NA
I_3103176	I	3103176	amsacrine_f.l1	0.187112558657443	4.5	0	NA	NA	NA	NA	NA	NA	NA	NA	NA
I_3105363	I	3105363	amsacrine_f.l1	0.453963371199876	4.5	0	NA	NA	NA	NA	NA	NA	NA	NA	NA
I_3105434	I	3105434	amsacrine_f.l1	0.609115062783869	4.5	0	NA	NA	NA	NA	NA	NA	NA	NA	NA
I_3106074	I	3106074	amsacrine_f.l1	0.727729539586841	4.5	0	NA	NA	NA	NA	NA	NA	NA	NA	NA
I_3107585	I	3107585	amsacrine_f.l1	0.00838662077169258	4.5	0	NA	NA	NA	NA	NA	NA	NA	NA	NA
I_3127675	I	3127675	amsacrine_f.l1	0.128254836063184	4.5	0	NA	NA	NA	NA	NA	NA	NA	NA	NA
I_3130131	I	3130131	amsacrine_f.l1	0.500222739645386	4.5	0	NA	NA	NA	NA	NA	NA	NA	NA	NA
I_3145817	I	3145817	amsacrine_f.l1	0.14558059774663	4.5	0	NA	NA	NA	NA	NA	NA	NA	NA	NA
I_3151938	I	3151938	amsacrine_f.l1	0.095408655408403	4.5	0	NA	NA	NA	NA	NA	NA	NA	NA	NA
I_3151939	I	3151939	amsacrine_f.l1	0.095408655408403	4.5	0	NA	NA	NA	NA	NA	NA	NA	NA	NA
I_3152543	I	3152543	amsacrine_f.l1	0.0170621717982569	4.5	0	NA	NA	NA	NA	NA	NA	NA	NA	NA
I_3153131	I	3153131	amsacrine_f.l1	0.0196219224361718	4.5	0	NA	NA	NA	NA	NA	NA	NA	NA	NA
I_3176071	I	3176071	amsacrine_f.l1	1.12322680693746	4.5	0	NA	NA	NA	NA	NA	NA	NA	NA	NA
I_3176074	I	3176074	amsacrine_f.l1	1.12322680693746	4.5	0	NA	NA	NA	NA	NA	NA	NA	NA	NA
I_3179639	I	3179639	amsacrine_f.l1	0.845219895344554	4.5	0	NA	NA	NA	NA	NA	NA	NA	NA	NA
I_3183879	I	3183879	amsacrine_f.l1	0.694830290439111	4.5	0	NA	NA	NA	NA	NA	NA	NA	NA	NA
I_3186087	I	3186087	amsacrine_f.l1	0.588340410189055	4.5	0	NA	NA	NA	NA	NA	NA	NA	NA	NA
I_3198471	I	3198471	amsacrine_f.l1	0.677989025432559	4.5	0	NA	NA	NA	NA	NA	NA	NA	NA	NA
I_3224881	I	3224881	amsacrine_f.l1	0.295608475049382	4.5	0	NA	NA	NA	NA	NA	NA	NA	NA	NA
I_3235022	I	3235022	amsacrine_f.l1	0.112239627907409	4.5	0	NA	NA	NA	NA	NA	NA	NA	NA	NA
I_3245575	I	3245575	amsacrine_f.l1	0.0547244291117963	4.5	0	NA	NA	NA	NA	NA	NA	NA	NA	NA
I_3260955	I	3260955	amsacrine_f.l1	0.66455081719503	4.5	0	NA	NA	NA	NA	NA	NA	NA	NA	NA
I_3260998	I	3260998	amsacrine_f.l1	0.49009351747506	4.5	0	NA	NA	NA	NA	NA	NA	NA	NA	NA
I_3261163	I	3261163	amsacrine_f.l1	0.164574931204281	4.5	0	NA	NA	NA	NA	NA	NA	NA	NA	NA
I_3262101	I	3262101	amsacrine_f.l1	0.739464205627906	4.5	0	NA	NA	NA	NA	NA	NA	NA	NA	NA
I_3269777	I	3269777	amsacrine_f.l1	0.223763342839157	4.5	0	NA	NA	NA	NA	NA	NA	NA	NA	NA
I_3278394	I	3278394	amsacrine_f.l1	0.0259873693308715	4.5	0	NA	NA	NA	NA	NA	NA	NA	NA	NA
I_3298162	I	3298162	amsacrine_f.l1	0.066751556069109	4.5	0	NA	NA	NA	NA	NA	NA	NA	NA	NA
I_3304731	I	3304731	amsacrine_f.l1	0.00938223245335705	4.5	0	NA	NA	NA	NA	NA	NA	NA	NA	NA
I_3309621	I	3309621	amsacrine_f.l1	0.21373487664991	4.5	0	NA	NA	NA	NA	NA	NA	NA	NA	NA
I_3309647	I	3309647	amsacrine_f.l1	0.683429844329502	4.5	0	NA	NA	NA	NA	NA	NA	NA	NA	NA
I_3331252	I	3331252	amsacrine_f.l1	0.805360766561107	4.5	0	NA	NA	NA	NA	NA	NA	NA	NA	NA
I_3331358	I	3331358	amsacrine_f.l1	0.954988813375556	4.5	0	NA	NA	NA	NA	NA	NA	NA	NA	NA
I_3343798	I	3343798	amsacrine_f.l1	0.549138965927264	4.5	0	NA	NA	NA	NA	NA	NA	NA	NA	NA
I_3343799	I	3343799	amsacrine_f.l1	0.549138965927264	4.5	0	NA	NA	NA	NA	NA	NA	NA	NA	NA
I_3352374	I	3352374	amsacrine_f.l1	0.66285596273749	4.5	0	NA	NA	NA	NA	NA	NA	NA	NA	NA
I_3352455	I	3352455	amsacrine_f.l1	0.611878909768957	4.5	0	NA	NA	NA	NA	NA	NA	NA	NA	NA
I_3362388	I	3362388	amsacrine_f.l1	0.386072998893193	4.5	0	NA	NA	NA	NA	NA	NA	NA	NA	NA
I_3367602	I	3367602	amsacrine_f.l1	0.691299641286764	4.5	0	NA	NA	NA	NA	NA	NA	NA	NA	NA
I_3380639	I	3380639	amsacrine_f.l1	0.412129370019939	4.5	0	NA	NA	NA	NA	NA	NA	NA	NA	NA
I_3382243	I	3382243	amsacrine_f.l1	0.595006651709446	4.5	0	NA	NA	NA	NA	NA	NA	NA	NA	NA
I_3387258	I	3387258	amsacrine_f.l1	0.412129370019939	4.5	0	NA	NA	NA	NA	NA	NA	NA	NA	NA
I_3388915	I	3388915	amsacrine_f.l1	0.465578282072536	4.5	0	NA	NA	NA	NA	NA	NA	NA	NA	NA
I_3402502	I	3402502	amsacrine_f.l1	0.918167185262969	4.5	0	NA	NA	NA	NA	NA	NA	NA	NA	NA
I_3402613	I	3402613	amsacrine_f.l1	1.10797591674167	4.5	0	NA	NA	NA	NA	NA	NA	NA	NA	NA
I_3402616	I	3402616	amsacrine_f.l1	1.10797591674167	4.5	0	NA	NA	NA	NA	NA	NA	NA	NA	NA
I_3409388	I	3409388	amsacrine_f.l1	0.696278922240701	4.5	0	NA	NA	NA	NA	NA	NA	NA	NA	NA
I_3409499	I	3409499	amsacrine_f.l1	0.739464205627906	4.5	0	NA	NA	NA	NA	NA	NA	NA	NA	NA
I_3414273	I	3414273	amsacrine_f.l1	0.676528092622538	4.5	0	NA	NA	NA	NA	NA	NA	NA	NA	NA
I_3423262	I	3423262	amsacrine_f.l1	0.260951148991295	4.5	0	NA	NA	NA	NA	NA	NA	NA	NA	NA
I_3423319	I	3423319	amsacrine_f.l1	0.260951148991295	4.5	0	NA	NA	NA	NA	NA	NA	NA	NA	NA
I_3437593	I	3437593	amsacrine_f.l1	0.788917230445491	4.5	0	NA	NA	NA	NA	NA	NA	NA	NA	NA
I_3437647	I	3437647	amsacrine_f.l1	0.972102275427945	4.5	0	NA	NA	NA	NA	NA	NA	NA	NA	NA
I_3439419	I	3439419	amsacrine_f.l1	0.497772546813294	4.5	0	NA	NA	NA	NA	NA	NA	NA	NA	NA
I_3449248	I	3449248	amsacrine_f.l1	0.497772546813294	4.5	0	NA	NA	NA	NA	NA	NA	NA	NA	NA
I_3476078	I	3476078	amsacrine_f.l1	0.560454826770649	4.5	0	NA	NA	NA	NA	NA	NA	NA	NA	NA
I_3489629	I	3489629	amsacrine_f.l1	0.464497704737692	4.5	0	NA	NA	NA	NA	NA	NA	NA	NA	NA
I_3516089	I	3516089	amsacrine_f.l1	0.560454826770649	4.5	0	NA	NA	NA	NA	NA	NA	NA	NA	NA
I_3528544	I	3528544	amsacrine_f.l1	0.497772546813294	4.5	0	NA	NA	NA	NA	NA	NA	NA	NA	NA
I_3539818	I	3539818	amsacrine_f.l1	0.430327449609022	4.5	0	NA	NA	NA	NA	NA	NA	NA	NA	NA
I_3539920	I	3539920	amsacrine_f.l1	0.424785771929803	4.5	0	NA	NA	NA	NA	NA	NA	NA	NA	NA
I_3544392	I	3544392	amsacrine_f.l1	0.102281240706597	4.5	0	NA	NA	NA	NA	NA	NA	NA	NA	NA
I_3544442	I	3544442	amsacrine_f.l1	0.184778955138128	4.5	0	NA	NA	NA	NA	NA	NA	NA	NA	NA
I_3558263	I	3558263	amsacrine_f.l1	0.24722318738476	4.5	0	NA	NA	NA	NA	NA	NA	NA	NA	NA
I_3573372	I	3573372	amsacrine_f.l1	0.560454826770649	4.5	0	NA	NA	NA	NA	NA	NA	NA	NA	NA
I_3573465	I	3573465	amsacrine_f.l1	0.497772546813294	4.5	0	NA	NA	NA	NA	NA	NA	NA	NA	NA
I_3611923	I	3611923	amsacrine_f.l1	0.442259197242455	4.5	0	NA	NA	NA	NA	NA	NA	NA	NA	NA
I_3662813	I	3662813	amsacrine_f.l1	0.463473623879094	4.5	0	NA	NA	NA	NA	NA	NA	NA	NA	NA
I_3669054	I	3669054	amsacrine_f.l1	0.349515174647531	4.5	0	NA	NA	NA	NA	NA	NA	NA	NA	NA
I_3680418	I	3680418	amsacrine_f.l1	0.167813298812189	4.5	0	NA	NA	NA	NA	NA	NA	NA	NA	NA
I_3699228	I	3699228	amsacrine_f.l1	0.497772546813294	4.5	0	NA	NA	NA	NA	NA	NA	NA	NA	NA
I_3740869	I	3740869	amsacrine_f.l1	0.380508242198692	4.5	0	NA	NA	NA	NA	NA	NA	NA	NA	NA
I_3777787	I	3777787	amsacrine_f.l1	0.497772546813294	4.5	0	NA	NA	NA	NA	NA	NA	NA	NA	NA
I_3785956	I	3785956	amsacrine_f.l1	0.497772546813294	4.5	0	NA	NA	NA	NA	NA	NA	NA	NA	NA
I_3804429	I	3804429	amsacrine_f.l1	0.233139972023212	4.5	0	NA	NA	NA	NA	NA	NA	NA	NA	NA
I_3811502	I	3811502	amsacrine_f.l1	0.497772546813294	4.5	0	NA	NA	NA	NA	NA	NA	NA	NA	NA
I_3823799	I	3823799	amsacrine_f.l1	0.233139972023212	4.5	0	NA	NA	NA	NA	NA	NA	NA	NA	NA
I_3839727	I	3839727	amsacrine_f.l1	0.224962567702147	4.5	0	NA	NA	NA	NA	NA	NA	NA	NA	NA
I_3846735	I	3846735	amsacrine_f.l1	0.273595265186567	4.5	0	NA	NA	NA	NA	NA	NA	NA	NA	NA
I_3882216	I	3882216	amsacrine_f.l1	0.349515174647531	4.5	0	NA	NA	NA	NA	NA	NA	NA	NA	NA
I_3938690	I	3938690	amsacrine_f.l1	1.24540799351896	4.5	0	NA	NA	NA	NA	NA	NA	NA	NA	NA
I_3943673	I	3943673	amsacrine_f.l1	0.209664472167334	4.5	0	NA	NA	NA	NA	NA	NA	NA	NA	NA
I_3947008	I	3947008	amsacrine_f.l1	1.24540799351896	4.5	0	NA	NA	NA	NA	NA	NA	NA	NA	NA
I_3992867	I	3992867	amsacrine_f.l1	0.209664472167334	4.5	0	NA	NA	NA	NA	NA	NA	NA	NA	NA
I_4022758	I	4022758	amsacrine_f.l1	0.209664472167334	4.5	0	NA	NA	NA	NA	NA	NA	NA	NA	NA
I_4052751	I	4052751	amsacrine_f.l1	0.497772546813294	4.5	0	NA	NA	NA	NA	NA	NA	NA	NA	NA
I_4057849	I	4057849	amsacrine_f.l1	0.209664472167334	4.5	0	NA	NA	NA	NA	NA	NA	NA	NA	NA
I_4067567	I	4067567	amsacrine_f.l1	0.209664472167334	4.5	0	NA	NA	NA	NA	NA	NA	NA	NA	NA
I_4083512	I	4083512	amsacrine_f.l1	0.525683235689637	4.5	0	NA	NA	NA	NA	NA	NA	NA	NA	NA
I_4097643	I	4097643	amsacrine_f.l1	0.120367149834578	4.5	0	NA	NA	NA	NA	NA	NA	NA	NA	NA
I_4105230	I	4105230	amsacrine_f.l1	0.209664472167334	4.5	0	NA	NA	NA	NA	NA	NA	NA	NA	NA
I_4114204	I	4114204	amsacrine_f.l1	0.209664472167334	4.5	0	NA	NA	NA	NA	NA	NA	NA	NA	NA
I_4126984	I	4126984	amsacrine_f.l1	0.273595265186567	4.5	0	NA	NA	NA	NA	NA	NA	NA	NA	NA
I_4153849	I	4153849	amsacrine_f.l1	0.120769007215714	4.5	0	NA	NA	NA	NA	NA	NA	NA	NA	NA
I_4198652	I	4198652	amsacrine_f.l1	0.22985463478905	4.5	0	NA	NA	NA	NA	NA	NA	NA	NA	NA
I_4205843	I	4205843	amsacrine_f.l1	0.00318462820727407	4.5	0	NA	NA	NA	NA	NA	NA	NA	NA	NA
I_4210722	I	4210722	amsacrine_f.l1	0.497772546813294	4.5	0	NA	NA	NA	NA	NA	NA	NA	NA	NA
I_4221144	I	4221144	amsacrine_f.l1	0.0620651214652617	4.5	0	NA	NA	NA	NA	NA	NA	NA	NA	NA
I_4229011	I	4229011	amsacrine_f.l1	0.00318462820727407	4.5	0	NA	NA	NA	NA	NA	NA	NA	NA	NA
I_4229116	I	4229116	amsacrine_f.l1	0.00318462820727407	4.5	0	NA	NA	NA	NA	NA	NA	NA	NA	NA
I_4233651	I	4233651	amsacrine_f.l1	0.000198914855351789	4.5	0	NA	NA	NA	NA	NA	NA	NA	NA	NA
I_4264148	I	4264148	amsacrine_f.l1	0.198342341289427	4.5	0	NA	NA	NA	NA	NA	NA	NA	NA	NA
I_4326017	I	4326017	amsacrine_f.l1	0.216285848920748	4.5	0	NA	NA	NA	NA	NA	NA	NA	NA	NA
I_4331148	I	4331148	amsacrine_f.l1	0.388339333256393	4.5	0	NA	NA	NA	NA	NA	NA	NA	NA	NA
I_4382830	I	4382830	amsacrine_f.l1	0.272872329673039	4.5	0	NA	NA	NA	NA	NA	NA	NA	NA	NA
I_4405609	I	4405609	amsacrine_f.l1	0.272872329673039	4.5	0	NA	NA	NA	NA	NA	NA	NA	NA	NA
I_4422481	I	4422481	amsacrine_f.l1	0.000198914855351789	4.5	0	NA	NA	NA	NA	NA	NA	NA	NA	NA
I_4436184	I	4436184	amsacrine_f.l1	0.000198914855351789	4.5	0	NA	NA	NA	NA	NA	NA	NA	NA	NA
I_4436194	I	4436194	amsacrine_f.l1	0.000198914855351789	4.5	0	NA	NA	NA	NA	NA	NA	NA	NA	NA
I_4453643	I	4453643	amsacrine_f.l1	0.278347917816824	4.5	0	NA	NA	NA	NA	NA	NA	NA	NA	NA
I_4461030	I	4461030	amsacrine_f.l1	0.000198914855351789	4.5	0	NA	NA	NA	NA	NA	NA	NA	NA	NA
I_4510019	I	4510019	amsacrine_f.l1	0.0180760096165117	4.5	0	NA	NA	NA	NA	NA	NA	NA	NA	NA
I_4515446	I	4515446	amsacrine_f.l1	0.0521516453207016	4.5	0	NA	NA	NA	NA	NA	NA	NA	NA	NA
I_4521703	I	4521703	amsacrine_f.l1	0.169864096706799	4.5	0	NA	NA	NA	NA	NA	NA	NA	NA	NA
I_4588009	I	4588009	amsacrine_f.l1	0.0180760096165117	4.5	0	NA	NA	NA	NA	NA	NA	NA	NA	NA
I_4654370	I	4654370	amsacrine_f.l1	0.119795386355856	4.5	0	NA	NA	NA	NA	NA	NA	NA	NA	NA
I_4668159	I	4668159	amsacrine_f.l1	1.24540799351896	4.5	0	NA	NA	NA	NA	NA	NA	NA	NA	NA
I_4668223	I	4668223	amsacrine_f.l1	0.0521516453207016	4.5	0	NA	NA	NA	NA	NA	NA	NA	NA	NA
I_4722280	I	4722280	amsacrine_f.l1	0.0521516453207016	4.5	0	NA	NA	NA	NA	NA	NA	NA	NA	NA
I_4751106	I	4751106	amsacrine_f.l1	0.141942257418835	4.5	0	NA	NA	NA	NA	NA	NA	NA	NA	NA
I_4784829	I	4784829	amsacrine_f.l1	0.176145395968604	4.5	0	NA	NA	NA	NA	NA	NA	NA	NA	NA
I_4795002	I	4795002	amsacrine_f.l1	0.31672032669898	4.5	0	NA	NA	NA	NA	NA	NA	NA	NA	NA
I_4919435	I	4919435	amsacrine_f.l1	0.197545137534413	4.5	0	NA	NA	NA	NA	NA	NA	NA	NA	NA
I_4975889	I	4975889	amsacrine_f.l1	0.35385998348305	4.5	0	NA	NA	NA	NA	NA	NA	NA	NA	NA
I_4980324	I	4980324	amsacrine_f.l1	0.653928552657442	4.5	0	NA	NA	NA	NA	NA	NA	NA	NA	NA
I_4998307	I	4998307	amsacrine_f.l1	0.35385998348305	4.5	0	NA	NA	NA	NA	NA	NA	NA	NA	NA
I_5117745	I	5117745	amsacrine_f.l1	0.197545137534413	4.5	0	NA	NA	NA	NA	NA	NA	NA	NA	NA
I_5147900	I	5147900	amsacrine_f.l1	0.0926850306518207	4.5	0	NA	NA	NA	NA	NA	NA	NA	NA	NA
I_5445203	I	5445203	amsacrine_f.l1	0.205207746589766	4.5	0	NA	NA	NA	NA	NA	NA	NA	NA	NA
I_5493948	I	5493948	amsacrine_f.l1	0.149157474663251	4.5	0	NA	NA	NA	NA	NA	NA	NA	NA	NA
I_5523711	I	5523711	amsacrine_f.l1	0.0180760096165117	4.5	0	NA	NA	NA	NA	NA	NA	NA	NA	NA
I_5546220	I	5546220	amsacrine_f.l1	0.0180760096165117	4.5	0	NA	NA	NA	NA	NA	NA	NA	NA	NA
I_5552023	I	5552023	amsacrine_f.l1	0.0180760096165117	4.5	0	NA	NA	NA	NA	NA	NA	NA	NA	NA
I_5633507	I	5633507	amsacrine_f.l1	0.117427982651577	4.5	0	NA	NA	NA	NA	NA	NA	NA	NA	NA
I_5654541	I	5654541	amsacrine_f.l1	0.0229307570330396	4.5	0	NA	NA	NA	NA	NA	NA	NA	NA	NA
I_5700069	I	5700069	amsacrine_f.l1	0.0180760096165117	4.5	0	NA	NA	NA	NA	NA	NA	NA	NA	NA
I_5737040	I	5737040	amsacrine_f.l1	0.0180760096165117	4.5	0	NA	NA	NA	NA	NA	NA	NA	NA	NA
I_5745704	I	5745704	amsacrine_f.l1	0.199281236077836	4.5	0	NA	NA	NA	NA	NA	NA	NA	NA	NA
I_5772983	I	5772983	amsacrine_f.l1	0.0678936841132696	4.5	0	NA	NA	NA	NA	NA	NA	NA	NA	NA
I_5773523	I	5773523	amsacrine_f.l1	0.199281236077836	4.5	0	NA	NA	NA	NA	NA	NA	NA	NA	NA
I_5820318	I	5820318	amsacrine_f.l1	0.0180760096165117	4.5	0	NA	NA	NA	NA	NA	NA	NA	NA	NA
I_5839991	I	5839991	amsacrine_f.l1	0.0160554314060071	4.5	0	NA	NA	NA	NA	NA	NA	NA	NA	NA
I_5844088	I	5844088	amsacrine_f.l1	0.0723493555624677	4.5	0	NA	NA	NA	NA	NA	NA	NA	NA	NA
I_5868148	I	5868148	amsacrine_f.l1	0.274999644850375	4.5	0	NA	NA	NA	NA	NA	NA	NA	NA	NA
I_5925122	I	5925122	amsacrine_f.l1	0.0804641862518301	4.5	0	NA	NA	NA	NA	NA	NA	NA	NA	NA
I_5929414	I	5929414	amsacrine_f.l1	0.0324246786451321	4.5	0	NA	NA	NA	NA	NA	NA	NA	NA	NA
I_5945683	I	5945683	amsacrine_f.l1	0.00761629862032775	4.5	0	NA	NA	NA	NA	NA	NA	NA	NA	NA
I_5957696	I	5957696	amsacrine_f.l1	0.0804641862518301	4.5	0	NA	NA	NA	NA	NA	NA	NA	NA	NA
I_6014369	I	6014369	amsacrine_f.l1	1.30857618974493	4.5	0	NA	NA	NA	NA	NA	NA	NA	NA	NA
I_6031303	I	6031303	amsacrine_f.l1	0.0343537027667526	4.5	0	NA	NA	NA	NA	NA	NA	NA	NA	NA
I_6036505	I	6036505	amsacrine_f.l1	0.0343537027667526	4.5	0	NA	NA	NA	NA	NA	NA	NA	NA	NA
I_6044625	I	6044625	amsacrine_f.l1	0.0519249641238038	4.5	0	NA	NA	NA	NA	NA	NA	NA	NA	NA
I_6063310	I	6063310	amsacrine_f.l1	0.0343537027667526	4.5	0	NA	NA	NA	NA	NA	NA	NA	NA	NA
I_6099981	I	6099981	amsacrine_f.l1	2.00389053886838	4.5	0	NA	NA	NA	NA	NA	NA	NA	NA	NA
I_6259249	I	6259249	amsacrine_f.l1	0.635718031786414	4.5	0	NA	NA	NA	NA	NA	NA	NA	NA	NA
I_6483093	I	6483093	amsacrine_f.l1	0.544164076501875	4.5	0	NA	NA	NA	NA	NA	NA	NA	NA	NA
I_6807230	I	6807230	amsacrine_f.l1	0.129875783975505	4.5	0	NA	NA	NA	NA	NA	NA	NA	NA	NA
I_6931056	I	6931056	amsacrine_f.l1	0.276107636700555	4.5	0	NA	NA	NA	NA	NA	NA	NA	NA	NA
I_7017903	I	7017903	amsacrine_f.l1	0.0408606346742875	4.5	0	NA	NA	NA	NA	NA	NA	NA	NA	NA
I_7329879	I	7329879	amsacrine_f.l1	0.0408606346742875	4.5	0	NA	NA	NA	NA	NA	NA	NA	NA	NA
I_7502469	I	7502469	amsacrine_f.l1	0.0698779336716636	4.5	0	NA	NA	NA	NA	NA	NA	NA	NA	NA
I_7505118	I	7505118	amsacrine_f.l1	0.010976472038237	4.5	0	NA	NA	NA	NA	NA	NA	NA	NA	NA
I_7507567	I	7507567	amsacrine_f.l1	0.167678707111203	4.5	0	NA	NA	NA	NA	NA	NA	NA	NA	NA
I_7510363	I	7510363	amsacrine_f.l1	0.167678707111203	4.5	0	NA	NA	NA	NA	NA	NA	NA	NA	NA
I_7585992	I	7585992	amsacrine_f.l1	0.010976472038237	4.5	0	NA	NA	NA	NA	NA	NA	NA	NA	NA
I_7643111	I	7643111	amsacrine_f.l1	0.010976472038237	4.5	0	NA	NA	NA	NA	NA	NA	NA	NA	NA
I_7659836	I	7659836	amsacrine_f.l1	0.0889603434326874	4.5	0	NA	NA	NA	NA	NA	NA	NA	NA	NA
I_7662913	I	7662913	amsacrine_f.l1	0.0889603434326874	4.5	0	NA	NA	NA	NA	NA	NA	NA	NA	NA
I_7662918	I	7662918	amsacrine_f.l1	0.0889603434326874	4.5	0	NA	NA	NA	NA	NA	NA	NA	NA	NA
I_7673022	I	7673022	amsacrine_f.l1	0.0769830023501207	4.5	0	NA	NA	NA	NA	NA	NA	NA	NA	NA
I_7710781	I	7710781	amsacrine_f.l1	0.0229758004827022	4.5	0	NA	NA	NA	NA	NA	NA	NA	NA	NA
I_7710790	I	7710790	amsacrine_f.l1	0.0889603434326874	4.5	0	NA	NA	NA	NA	NA	NA	NA	NA	NA
I_7731491	I	7731491	amsacrine_f.l1	0.0229758004827022	4.5	0	NA	NA	NA	NA	NA	NA	NA	NA	NA
I_7737449	I	7737449	amsacrine_f.l1	0.639046151542594	4.5	0	NA	NA	NA	NA	NA	NA	NA	NA	NA
I_7753426	I	7753426	amsacrine_f.l1	0.0889603434326874	4.5	0	NA	NA	NA	NA	NA	NA	NA	NA	NA
I_7762599	I	7762599	amsacrine_f.l1	0.0229758004827022	4.5	0	NA	NA	NA	NA	NA	NA	NA	NA	NA
I_7871337	I	7871337	amsacrine_f.l1	0.0889603434326874	4.5	0	NA	NA	NA	NA	NA	NA	NA	NA	NA
I_7941683	I	7941683	amsacrine_f.l1	0.652962285166456	4.5	0	NA	NA	NA	NA	NA	NA	NA	NA	NA
I_7982957	I	7982957	amsacrine_f.l1	0.0769830023501207	4.5	0	NA	NA	NA	NA	NA	NA	NA	NA	NA
I_8013259	I	8013259	amsacrine_f.l1	0.639046151542594	4.5	0	NA	NA	NA	NA	NA	NA	NA	NA	NA
I_8014825	I	8014825	amsacrine_f.l1	0.111326812363685	4.5	0	NA	NA	NA	NA	NA	NA	NA	NA	NA
I_8022089	I	8022089	amsacrine_f.l1	0.111326812363685	4.5	0	NA	NA	NA	NA	NA	NA	NA	NA	NA
I_8026511	I	8026511	amsacrine_f.l1	0.111326812363685	4.5	0	NA	NA	NA	NA	NA	NA	NA	NA	NA
I_8171212	I	8171212	amsacrine_f.l1	0.0229758004827022	4.5	0	NA	NA	NA	NA	NA	NA	NA	NA	NA
I_8171285	I	8171285	amsacrine_f.l1	0.0769830023501207	4.5	0	NA	NA	NA	NA	NA	NA	NA	NA	NA
I_8211945	I	8211945	amsacrine_f.l1	0.867756675986879	4.5	0	NA	NA	NA	NA	NA	NA	NA	NA	NA
I_8229110	I	8229110	amsacrine_f.l1	0.0229758004827022	4.5	0	NA	NA	NA	NA	NA	NA	NA	NA	NA
I_8345853	I	8345853	amsacrine_f.l1	0.0757669301052537	4.5	0	NA	NA	NA	NA	NA	NA	NA	NA	NA
I_8589260	I	8589260	amsacrine_f.l1	0.0589959706775179	4.5	0	NA	NA	NA	NA	NA	NA	NA	NA	NA
I_8591362	I	8591362	amsacrine_f.l1	0.0589959706775179	4.5	0	NA	NA	NA	NA	NA	NA	NA	NA	NA
I_8605270	I	8605270	amsacrine_f.l1	0.172275132837608	4.5	0	NA	NA	NA	NA	NA	NA	NA	NA	NA
I_8609403	I	8609403	amsacrine_f.l1	0.0589959706775179	4.5	0	NA	NA	NA	NA	NA	NA	NA	NA	NA
I_8635527	I	8635527	amsacrine_f.l1	0.0602463329158551	4.5	0	NA	NA	NA	NA	NA	NA	NA	NA	NA
I_8692062	I	8692062	amsacrine_f.l1	0.0589959706775179	4.5	0	NA	NA	NA	NA	NA	NA	NA	NA	NA
I_8696481	I	8696481	amsacrine_f.l1	0.0966806253361641	4.5	0	NA	NA	NA	NA	NA	NA	NA	NA	NA
I_8752748	I	8752748	amsacrine_f.l1	0.165928229370684	4.5	0	NA	NA	NA	NA	NA	NA	NA	NA	NA
I_8794174	I	8794174	amsacrine_f.l1	0.0589959706775179	4.5	0	NA	NA	NA	NA	NA	NA	NA	NA	NA
I_8798892	I	8798892	amsacrine_f.l1	0.0589959706775179	4.5	0	NA	NA	NA	NA	NA	NA	NA	NA	NA
I_8812292	I	8812292	amsacrine_f.l1	0.165928229370684	4.5	0	NA	NA	NA	NA	NA	NA	NA	NA	NA
I_8818802	I	8818802	amsacrine_f.l1	0.0836589382071963	4.5	0	NA	NA	NA	NA	NA	NA	NA	NA	NA
I_8851751	I	8851751	amsacrine_f.l1	0.0589959706775179	4.5	0	NA	NA	NA	NA	NA	NA	NA	NA	NA
I_8859357	I	8859357	amsacrine_f.l1	0.176380383239812	4.5	0	NA	NA	NA	NA	NA	NA	NA	NA	NA
I_8878044	I	8878044	amsacrine_f.l1	0.0589959706775179	4.5	0	NA	NA	NA	NA	NA	NA	NA	NA	NA
I_8917367	I	8917367	amsacrine_f.l1	0.0966806253361641	4.5	0	NA	NA	NA	NA	NA	NA	NA	NA	NA
I_8964317	I	8964317	amsacrine_f.l1	0.215359156291782	4.5	0	NA	NA	NA	NA	NA	NA	NA	NA	NA
I_9044200	I	9044200	amsacrine_f.l1	0.0210810789577811	4.5	0	NA	NA	NA	NA	NA	NA	NA	NA	NA
I_9071456	I	9071456	amsacrine_f.l1	0.0836589382071963	4.5	0	NA	NA	NA	NA	NA	NA	NA	NA	NA
I_9120497	I	9120497	amsacrine_f.l1	0.0681330101621386	4.5	0	NA	NA	NA	NA	NA	NA	NA	NA	NA
I_9161431	I	9161431	amsacrine_f.l1	0.0681330101621386	4.5	0	NA	NA	NA	NA	NA	NA	NA	NA	NA
I_9196803	I	9196803	amsacrine_f.l1	0.0836589382071963	4.5	0	NA	NA	NA	NA	NA	NA	NA	NA	NA
I_9198443	I	9198443	amsacrine_f.l1	0.546907707417005	4.5	0	NA	NA	NA	NA	NA	NA	NA	NA	NA
I_9206149	I	9206149	amsacrine_f.l1	0.19037278445044	4.5	0	NA	NA	NA	NA	NA	NA	NA	NA	NA
I_9213520	I	9213520	amsacrine_f.l1	0.488144823939894	4.5	0	NA	NA	NA	NA	NA	NA	NA	NA	NA
I_9237538	I	9237538	amsacrine_f.l1	0.0210810789577811	4.5	0	NA	NA	NA	NA	NA	NA	NA	NA	NA
I_9259482	I	9259482	amsacrine_f.l1	0.129162144239593	4.5	0	NA	NA	NA	NA	NA	NA	NA	NA	NA
I_9259522	I	9259522	amsacrine_f.l1	0.0836589382071963	4.5	0	NA	NA	NA	NA	NA	NA	NA	NA	NA
I_9276534	I	9276534	amsacrine_f.l1	0.0210810789577811	4.5	0	NA	NA	NA	NA	NA	NA	NA	NA	NA
I_9286116	I	9286116	amsacrine_f.l1	0.0836589382071963	4.5	0	NA	NA	NA	NA	NA	NA	NA	NA	NA
I_9334422	I	9334422	amsacrine_f.l1	0.0681330101621386	4.5	0	NA	NA	NA	NA	NA	NA	NA	NA	NA
I_9509434	I	9509434	amsacrine_f.l1	0.138738549977228	4.5	0	NA	NA	NA	NA	NA	NA	NA	NA	NA
I_9514469	I	9514469	amsacrine_f.l1	0.0305228688807954	4.5	0	NA	NA	NA	NA	NA	NA	NA	NA	NA
I_9626491	I	9626491	amsacrine_f.l1	0.147379908016938	4.5	0	NA	NA	NA	NA	NA	NA	NA	NA	NA
I_9643599	I	9643599	amsacrine_f.l1	0.301076477422093	4.5	0	NA	NA	NA	NA	NA	NA	NA	NA	NA
I_9653639	I	9653639	amsacrine_f.l1	0.147379908016938	4.5	0	NA	NA	NA	NA	NA	NA	NA	NA	NA
I_9700308	I	9700308	amsacrine_f.l1	0.147379908016938	4.5	0	NA	NA	NA	NA	NA	NA	NA	NA	NA
I_9709302	I	9709302	amsacrine_f.l1	0.0561621970752414	4.5	0	NA	NA	NA	NA	NA	NA	NA	NA	NA
I_9747840	I	9747840	amsacrine_f.l1	0.147379908016938	4.5	0	NA	NA	NA	NA	NA	NA	NA	NA	NA
I_9890648	I	9890648	amsacrine_f.l1	0.170865305818721	4.5	0	NA	NA	NA	NA	NA	NA	NA	NA	NA
I_9976380	I	9976380	amsacrine_f.l1	1.19102005676561	4.5	0	NA	NA	NA	NA	NA	NA	NA	NA	NA
I_10098470	I	10098470	amsacrine_f.l1	1.18100856741115	4.5	0	NA	NA	NA	NA	NA	NA	NA	NA	NA
I_10098533	I	10098533	amsacrine_f.l1	0.621768610417859	4.5	0	NA	NA	NA	NA	NA	NA	NA	NA	NA
I_10255136	I	10255136	amsacrine_f.l1	0.831684341128449	4.5	0	NA	NA	NA	NA	NA	NA	NA	NA	NA
I_10290473	I	10290473	amsacrine_f.l1	0.889032047622901	4.5	0	NA	NA	NA	NA	NA	NA	NA	NA	NA
I_10345844	I	10345844	amsacrine_f.l1	1.02080662460479	4.5	0	NA	NA	NA	NA	NA	NA	NA	NA	NA
I_10395826	I	10395826	amsacrine_f.l1	0.237124548380248	4.5	0	NA	NA	NA	NA	NA	NA	NA	NA	NA
I_10432465	I	10432465	amsacrine_f.l1	0.777953883273861	4.5	0	NA	NA	NA	NA	NA	NA	NA	NA	NA
I_10466071	I	10466071	amsacrine_f.l1	1.02094579006492	4.5	0	NA	NA	NA	NA	NA	NA	NA	NA	NA
I_10627424	I	10627424	amsacrine_f.l1	0.459721697410974	4.5	0	NA	NA	NA	NA	NA	NA	NA	NA	NA
I_10645012	I	10645012	amsacrine_f.l1	1.13313250161687	4.5	0	NA	NA	NA	NA	NA	NA	NA	NA	NA
I_10658028	I	10658028	amsacrine_f.l1	1.13313250161687	4.5	0	NA	NA	NA	NA	NA	NA	NA	NA	NA
I_10691729	I	10691729	amsacrine_f.l1	1.06051149281827	4.5	0	NA	NA	NA	NA	NA	NA	NA	NA	NA
I_10710305	I	10710305	amsacrine_f.l1	1.06051149281827	4.5	0	NA	NA	NA	NA	NA	NA	NA	NA	NA
I_10713170	I	10713170	amsacrine_f.l1	0.55401695989486	4.5	0	NA	NA	NA	NA	NA	NA	NA	NA	NA
I_10732655	I	10732655	amsacrine_f.l1	0.192332160612806	4.5	0	NA	NA	NA	NA	NA	NA	NA	NA	NA
I_10735429	I	10735429	amsacrine_f.l1	1.06051149281827	4.5	0	NA	NA	NA	NA	NA	NA	NA	NA	NA
I_10756606	I	10756606	amsacrine_f.l1	0.0883515870802557	4.5	0	NA	NA	NA	NA	NA	NA	NA	NA	NA
I_10811056	I	10811056	amsacrine_f.l1	1.2779773709566	4.5	0	NA	NA	NA	NA	NA	NA	NA	NA	NA
I_10841164	I	10841164	amsacrine_f.l1	2.12721544297524	4.5	0	NA	NA	NA	NA	NA	NA	NA	NA	NA
I_10873691	I	10873691	amsacrine_f.l1	2.13472033595378	4.5	0	NA	NA	NA	NA	NA	NA	NA	NA	NA
I_10873885	I	10873885	amsacrine_f.l1	0.695752417335666	4.5	0	NA	NA	NA	NA	NA	NA	NA	NA	NA
I_10915935	I	10915935	amsacrine_f.l1	1.20023728644473	4.5	0	NA	NA	NA	NA	NA	NA	NA	NA	NA
I_10942959	I	10942959	amsacrine_f.l1	0.692858806174995	4.5	0	NA	NA	NA	NA	NA	NA	NA	NA	NA
I_10978841	I	10978841	amsacrine_f.l1	0.822802520883652	4.5	0	NA	NA	NA	NA	NA	NA	NA	NA	NA
I_10978860	I	10978860	amsacrine_f.l1	1.20023728644473	4.5	0	NA	NA	NA	NA	NA	NA	NA	NA	NA
I_10990440	I	10990440	amsacrine_f.l1	0.903472627514451	4.5	0	NA	NA	NA	NA	NA	NA	NA	NA	NA
I_10992862	I	10992862	amsacrine_f.l1	1.03059655509009	4.5	0	NA	NA	NA	NA	NA	NA	NA	NA	NA
I_11038033	I	11038033	amsacrine_f.l1	0.524823442451634	4.5	0	NA	NA	NA	NA	NA	NA	NA	NA	NA
I_11085073	I	11085073	amsacrine_f.l1	0.637530512805664	4.5	0	NA	NA	NA	NA	NA	NA	NA	NA	NA
I_11089650	I	11089650	amsacrine_f.l1	0.176554712212631	4.5	0	NA	NA	NA	NA	NA	NA	NA	NA	NA
I_11123047	I	11123047	amsacrine_f.l1	0.637530512805664	4.5	0	NA	NA	NA	NA	NA	NA	NA	NA	NA
I_11164697	I	11164697	amsacrine_f.l1	0.024670612409914	4.5	0	NA	NA	NA	NA	NA	NA	NA	NA	NA
I_11164737	I	11164737	amsacrine_f.l1	0.171646530785143	4.5	0	NA	NA	NA	NA	NA	NA	NA	NA	NA
I_11205752	I	11205752	amsacrine_f.l1	0.206967022651722	4.5	0	NA	NA	NA	NA	NA	NA	NA	NA	NA
I_11213434	I	11213434	amsacrine_f.l1	0.386851088707968	4.5	0	NA	NA	NA	NA	NA	NA	NA	NA	NA
I_11217347	I	11217347	amsacrine_f.l1	0.169570337109464	4.5	0	NA	NA	NA	NA	NA	NA	NA	NA	NA
I_11275227	I	11275227	amsacrine_f.l1	0.366445777272728	4.5	0	NA	NA	NA	NA	NA	NA	NA	NA	NA
I_11275826	I	11275826	amsacrine_f.l1	0.0977922327931272	4.5	0	NA	NA	NA	NA	NA	NA	NA	NA	NA
I_11276156	I	11276156	amsacrine_f.l1	0.477801077685837	4.5	0	NA	NA	NA	NA	NA	NA	NA	NA	NA
I_11276360	I	11276360	amsacrine_f.l1	0.00760490048335136	4.5	0	NA	NA	NA	NA	NA	NA	NA	NA	NA
I_11285143	I	11285143	amsacrine_f.l1	0.597405318095389	4.5	0	NA	NA	NA	NA	NA	NA	NA	NA	NA
I_11292024	I	11292024	amsacrine_f.l1	0.187988466858438	4.5	0	NA	NA	NA	NA	NA	NA	NA	NA	NA
I_11292025	I	11292025	amsacrine_f.l1	0.111694994205642	4.5	0	NA	NA	NA	NA	NA	NA	NA	NA	NA
I_11292190	I	11292190	amsacrine_f.l1	0.111694994205642	4.5	0	NA	NA	NA	NA	NA	NA	NA	NA	NA
I_11292272	I	11292272	amsacrine_f.l1	0.196960882461989	4.5	0	NA	NA	NA	NA	NA	NA	NA	NA	NA
I_11295338	I	11295338	amsacrine_f.l1	0.107284154980137	4.5	0	NA	NA	NA	NA	NA	NA	NA	NA	NA
I_11295359	I	11295359	amsacrine_f.l1	0.886596474295693	4.5	0	NA	NA	NA	NA	NA	NA	NA	NA	NA
I_11307505	I	11307505	amsacrine_f.l1	0.729225355427686	4.5	0	NA	NA	NA	NA	NA	NA	NA	NA	NA
I_11326030	I	11326030	amsacrine_f.l1	0.0918683944697119	4.5	0	NA	NA	NA	NA	NA	NA	NA	NA	NA
I_11376121	I	11376121	amsacrine_f.l1	0.00107717417868124	4.5	0	NA	NA	NA	NA	NA	NA	NA	NA	NA
I_11387883	I	11387883	amsacrine_f.l1	0.23186956617091	4.5	0	NA	NA	NA	NA	NA	NA	NA	NA	NA
I_11387927	I	11387927	amsacrine_f.l1	0.23186956617091	4.5	0	NA	NA	NA	NA	NA	NA	NA	NA	NA
I_11391556	I	11391556	amsacrine_f.l1	0.158492533471724	4.5	0	NA	NA	NA	NA	NA	NA	NA	NA	NA
I_11397815	I	11397815	amsacrine_f.l1	0.061007853486319	4.5	0	NA	NA	NA	NA	NA	NA	NA	NA	NA
I_11421500	I	11421500	amsacrine_f.l1	1.72457648876402	4.5	0	NA	NA	NA	NA	NA	NA	NA	NA	NA
I_11460959	I	11460959	amsacrine_f.l1	1.52426801079698	4.5	0	NA	NA	NA	NA	NA	NA	NA	NA	NA
I_11496269	I	11496269	amsacrine_f.l1	0.517883652074221	4.5	0	NA	NA	NA	NA	NA	NA	NA	NA	NA
I_11496280	I	11496280	amsacrine_f.l1	0.517883652074221	4.5	0	NA	NA	NA	NA	NA	NA	NA	NA	NA
I_11497272	I	11497272	amsacrine_f.l1	1.10433399219445	4.5	0	NA	NA	NA	NA	NA	NA	NA	NA	NA
I_11499799	I	11499799	amsacrine_f.l1	1.2301652144876	4.5	0	NA	NA	NA	NA	NA	NA	NA	NA	NA
I_11541682	I	11541682	amsacrine_f.l1	0.493546866074178	4.5	0	NA	NA	NA	NA	NA	NA	NA	NA	NA
I_11545461	I	11545461	amsacrine_f.l1	0.0293795534813814	4.5	0	NA	NA	NA	NA	NA	NA	NA	NA	NA
I_11581157	I	11581157	amsacrine_f.l1	0.440417285836269	4.5	0	NA	NA	NA	NA	NA	NA	NA	NA	NA
I_11602803	I	11602803	amsacrine_f.l1	1.61763030497751	4.5	0	NA	NA	NA	NA	NA	NA	NA	NA	NA
I_11603179	I	11603179	amsacrine_f.l1	1.61763030497751	4.5	0	NA	NA	NA	NA	NA	NA	NA	NA	NA
I_11603604	I	11603604	amsacrine_f.l1	0.390497454598948	4.5	0	NA	NA	NA	NA	NA	NA	NA	NA	NA
I_11604500	I	11604500	amsacrine_f.l1	0.905095588354872	4.5	0	NA	NA	NA	NA	NA	NA	NA	NA	NA
I_11604686	I	11604686	amsacrine_f.l1	0.405528274110063	4.5	0	NA	NA	NA	NA	NA	NA	NA	NA	NA
I_11608101	I	11608101	amsacrine_f.l1	0.880745582279112	4.5	0	NA	NA	NA	NA	NA	NA	NA	NA	NA
I_11635727	I	11635727	amsacrine_f.l1	1.61781231933196	4.5	0	NA	NA	NA	NA	NA	NA	NA	NA	NA
I_11635728	I	11635728	amsacrine_f.l1	1.61781231933196	4.5	0	NA	NA	NA	NA	NA	NA	NA	NA	NA
I_11635817	I	11635817	amsacrine_f.l1	0.414648758025085	4.5	0	NA	NA	NA	NA	NA	NA	NA	NA	NA
I_11640588	I	11640588	amsacrine_f.l1	0.414648758025085	4.5	0	NA	NA	NA	NA	NA	NA	NA	NA	NA
I_11650996	I	11650996	amsacrine_f.l1	1.61781231933196	4.5	0	NA	NA	NA	NA	NA	NA	NA	NA	NA
I_11663777	I	11663777	amsacrine_f.l1	1.61781231933196	4.5	0	NA	NA	NA	NA	NA	NA	NA	NA	NA
I_11682607	I	11682607	amsacrine_f.l1	0.369451661778678	4.5	0	NA	NA	NA	NA	NA	NA	NA	NA	NA
I_11698027	I	11698027	amsacrine_f.l1	0.0108951711255975	4.5	0	NA	NA	NA	NA	NA	NA	NA	NA	NA
I_11707183	I	11707183	amsacrine_f.l1	0.276285005566379	4.5	0	NA	NA	NA	NA	NA	NA	NA	NA	NA
I_11711940	I	11711940	amsacrine_f.l1	0.125926659995696	4.5	0	NA	NA	NA	NA	NA	NA	NA	NA	NA
I_11711942	I	11711942	amsacrine_f.l1	0.125926659995696	4.5	0	NA	NA	NA	NA	NA	NA	NA	NA	NA
I_11714468	I	11714468	amsacrine_f.l1	0.203966392955572	4.5	0	NA	NA	NA	NA	NA	NA	NA	NA	NA
I_11722981	I	11722981	amsacrine_f.l1	0.932195953790979	4.5	0	NA	NA	NA	NA	NA	NA	NA	NA	NA
I_11723023	I	11723023	amsacrine_f.l1	0.814313760205847	4.5	0	NA	NA	NA	NA	NA	NA	NA	NA	NA
I_11723374	I	11723374	amsacrine_f.l1	0.125926659995696	4.5	0	NA	NA	NA	NA	NA	NA	NA	NA	NA
I_11810425	I	11810425	amsacrine_f.l1	0.0283792667694296	4.5	0	NA	NA	NA	NA	NA	NA	NA	NA	NA
I_11810786	I	11810786	amsacrine_f.l1	0.125926659995696	4.5	0	NA	NA	NA	NA	NA	NA	NA	NA	NA
I_11819274	I	11819274	amsacrine_f.l1	0.125926659995696	4.5	0	NA	NA	NA	NA	NA	NA	NA	NA	NA
I_11819410	I	11819410	amsacrine_f.l1	0.561468778824167	4.5	0	NA	NA	NA	NA	NA	NA	NA	NA	NA
I_11888055	I	11888055	amsacrine_f.l1	0.715089920713514	4.5	0	NA	NA	NA	NA	NA	NA	NA	NA	NA
I_11889844	I	11889844	amsacrine_f.l1	0.738104745944524	4.5	0	NA	NA	NA	NA	NA	NA	NA	NA	NA
I_11891849	I	11891849	amsacrine_f.l1	0.665616281600457	4.5	0	NA	NA	NA	NA	NA	NA	NA	NA	NA
I_11906769	I	11906769	amsacrine_f.l1	0.633129506016159	4.5	0	NA	NA	NA	NA	NA	NA	NA	NA	NA
I_11906900	I	11906900	amsacrine_f.l1	0.633129506016159	4.5	0	NA	NA	NA	NA	NA	NA	NA	NA	NA
I_11907243	I	11907243	amsacrine_f.l1	0.252261510408504	4.5	0	NA	NA	NA	NA	NA	NA	NA	NA	NA
I_11920241	I	11920241	amsacrine_f.l1	0.332629301469974	4.5	0	NA	NA	NA	NA	NA	NA	NA	NA	NA
I_11929552	I	11929552	amsacrine_f.l1	0.382752135223167	4.5	0	NA	NA	NA	NA	NA	NA	NA	NA	NA
I_11929610	I	11929610	amsacrine_f.l1	0.382752135223167	4.5	0	NA	NA	NA	NA	NA	NA	NA	NA	NA
I_11964503	I	11964503	amsacrine_f.l1	0.603548759175726	4.5	0	NA	NA	NA	NA	NA	NA	NA	NA	NA
I_11965483	I	11965483	amsacrine_f.l1	0.130048068689207	4.5	0	NA	NA	NA	NA	NA	NA	NA	NA	NA
I_11968238	I	11968238	amsacrine_f.l1	0.611952401223077	4.5	0	NA	NA	NA	NA	NA	NA	NA	NA	NA
I_11985587	I	11985587	amsacrine_f.l1	0.0457750735378731	4.5	0	NA	NA	NA	NA	NA	NA	NA	NA	NA
I_11998249	I	11998249	amsacrine_f.l1	0.572113970563873	4.5	0	NA	NA	NA	NA	NA	NA	NA	NA	NA
I_12007333	I	12007333	amsacrine_f.l1	0.759747801213645	4.5	0	NA	NA	NA	NA	NA	NA	NA	NA	NA
I_12017046	I	12017046	amsacrine_f.l1	0.92169542212965	4.5	0	NA	NA	NA	NA	NA	NA	NA	NA	NA
I_12057801	I	12057801	amsacrine_f.l1	0.782294162441085	4.5	0	NA	NA	NA	NA	NA	NA	NA	NA	NA
I_12057863	I	12057863	amsacrine_f.l1	0.986218509761255	4.5	0	NA	NA	NA	NA	NA	NA	NA	NA	NA
I_12070866	I	12070866	amsacrine_f.l1	0.915888916720832	4.5	0	NA	NA	NA	NA	NA	NA	NA	NA	NA
I_12094915	I	12094915	amsacrine_f.l1	1.00698493428284	4.5	0	NA	NA	NA	NA	NA	NA	NA	NA	NA
I_12103227	I	12103227	amsacrine_f.l1	0.219420071745228	4.5	0	NA	NA	NA	NA	NA	NA	NA	NA	NA
I_12107911	I	12107911	amsacrine_f.l1	1.00698493428284	4.5	0	NA	NA	NA	NA	NA	NA	NA	NA	NA
I_12115911	I	12115911	amsacrine_f.l1	1.29192017283785	4.5	0	NA	NA	NA	NA	NA	NA	NA	NA	NA
I_12115916	I	12115916	amsacrine_f.l1	0.19072026415949	4.5	0	NA	NA	NA	NA	NA	NA	NA	NA	NA
I_12119633	I	12119633	amsacrine_f.l1	0.488664789337402	4.5	0	NA	NA	NA	NA	NA	NA	NA	NA	NA
I_12121836	I	12121836	amsacrine_f.l1	1.24138200849777	4.5	0	NA	NA	NA	NA	NA	NA	NA	NA	NA
I_12121858	I	12121858	amsacrine_f.l1	0.488664789337402	4.5	0	NA	NA	NA	NA	NA	NA	NA	NA	NA
I_12145794	I	12145794	amsacrine_f.l1	0.0138586548573627	4.5	0	NA	NA	NA	NA	NA	NA	NA	NA	NA
I_12153385	I	12153385	amsacrine_f.l1	1.00698493428284	4.5	0	NA	NA	NA	NA	NA	NA	NA	NA	NA
I_12162886	I	12162886	amsacrine_f.l1	0.0138586548573627	4.5	0	NA	NA	NA	NA	NA	NA	NA	NA	NA
I_12178157	I	12178157	amsacrine_f.l1	0.539395167280092	4.5	0	NA	NA	NA	NA	NA	NA	NA	NA	NA
I_12196798	I	12196798	amsacrine_f.l1	0.522119897729802	4.5	0	NA	NA	NA	NA	NA	NA	NA	NA	NA
I_12204460	I	12204460	amsacrine_f.l1	0.368001824469563	4.5	0	NA	NA	NA	NA	NA	NA	NA	NA	NA
I_12204461	I	12204461	amsacrine_f.l1	0.351837795556866	4.5	0	NA	NA	NA	NA	NA	NA	NA	NA	NA
I_12204521	I	12204521	amsacrine_f.l1	0.334460914364486	4.5	0	NA	NA	NA	NA	NA	NA	NA	NA	NA
I_12228113	I	12228113	amsacrine_f.l1	0.385544871283308	4.5	0	NA	NA	NA	NA	NA	NA	NA	NA	NA
I_12228118	I	12228118	amsacrine_f.l1	0.356966385760053	4.5	0	NA	NA	NA	NA	NA	NA	NA	NA	NA
I_12274471	I	12274471	amsacrine_f.l1	0.316116152130141	4.5	0	NA	NA	NA	NA	NA	NA	NA	NA	NA
I_12283295	I	12283295	amsacrine_f.l1	0.390240039022342	4.5	0	NA	NA	NA	NA	NA	NA	NA	NA	NA
I_12283332	I	12283332	amsacrine_f.l1	1.29985691005122	4.5	0	NA	NA	NA	NA	NA	NA	NA	NA	NA
I_12290204	I	12290204	amsacrine_f.l1	0.379049687127768	4.5	0	NA	NA	NA	NA	NA	NA	NA	NA	NA
I_12291581	I	12291581	amsacrine_f.l1	0.283954685316812	4.5	0	NA	NA	NA	NA	NA	NA	NA	NA	NA
I_12326071	I	12326071	amsacrine_f.l1	0.238205243234371	4.5	0	NA	NA	NA	NA	NA	NA	NA	NA	NA
I_12327811	I	12327811	amsacrine_f.l1	0.128189470450563	4.5	0	NA	NA	NA	NA	NA	NA	NA	NA	NA
I_12334250	I	12334250	amsacrine_f.l1	1.21766066045757	4.5	0	NA	NA	NA	NA	NA	NA	NA	NA	NA
I_12341572	I	12341572	amsacrine_f.l1	0.052009494224544	4.5	0	NA	NA	NA	NA	NA	NA	NA	NA	NA
I_12342873	I	12342873	amsacrine_f.l1	0.316116152130141	4.5	0	NA	NA	NA	NA	NA	NA	NA	NA	NA
I_12364970	I	12364970	amsacrine_f.l1	0.439119727498241	4.5	0	NA	NA	NA	NA	NA	NA	NA	NA	NA
I_12382954	I	12382954	amsacrine_f.l1	1.03657644949596	4.5	0	NA	NA	NA	NA	NA	NA	NA	NA	NA
I_12385689	I	12385689	amsacrine_f.l1	0.607870866085602	4.5	0	NA	NA	NA	NA	NA	NA	NA	NA	NA
I_12390810	I	12390810	amsacrine_f.l1	1.21766066045757	4.5	0	NA	NA	NA	NA	NA	NA	NA	NA	NA
I_12405344	I	12405344	amsacrine_f.l1	0.20347664996123	4.5	0	NA	NA	NA	NA	NA	NA	NA	NA	NA
I_12417474	I	12417474	amsacrine_f.l1	0.20347664996123	4.5	0	NA	NA	NA	NA	NA	NA	NA	NA	NA
I_12417513	I	12417513	amsacrine_f.l1	0.20347664996123	4.5	0	NA	NA	NA	NA	NA	NA	NA	NA	NA
I_12417528	I	12417528	amsacrine_f.l1	0.186179474058432	4.5	0	NA	NA	NA	NA	NA	NA	NA	NA	NA
I_12420747	I	12420747	amsacrine_f.l1	0.20347664996123	4.5	0	NA	NA	NA	NA	NA	NA	NA	NA	NA
I_12420782	I	12420782	amsacrine_f.l1	0.905530550306632	4.5	0	NA	NA	NA	NA	NA	NA	NA	NA	NA
I_12422349	I	12422349	amsacrine_f.l1	0.905530550306632	4.5	0	NA	NA	NA	NA	NA	NA	NA	NA	NA
I_12423698	I	12423698	amsacrine_f.l1	0.20347664996123	4.5	0	NA	NA	NA	NA	NA	NA	NA	NA	NA
I_12496018	I	12496018	amsacrine_f.l1	0.403518048429485	4.5	0	NA	NA	NA	NA	NA	NA	NA	NA	NA
I_12505476	I	12505476	amsacrine_f.l1	0.137103289962672	4.5	0	NA	NA	NA	NA	NA	NA	NA	NA	NA
I_12505493	I	12505493	amsacrine_f.l1	0.403518048429485	4.5	0	NA	NA	NA	NA	NA	NA	NA	NA	NA
I_12521669	I	12521669	amsacrine_f.l1	0.00862134124328415	4.5	0	NA	NA	NA	NA	NA	NA	NA	NA	NA
I_12532320	I	12532320	amsacrine_f.l1	0.184912372679302	4.5	0	NA	NA	NA	NA	NA	NA	NA	NA	NA
I_12543414	I	12543414	amsacrine_f.l1	0.108655146969357	4.5	0	NA	NA	NA	NA	NA	NA	NA	NA	NA
I_12547640	I	12547640	amsacrine_f.l1	0.229802928095037	4.5	0	NA	NA	NA	NA	NA	NA	NA	NA	NA
I_12554480	I	12554480	amsacrine_f.l1	0.403518048429485	4.5	0	NA	NA	NA	NA	NA	NA	NA	NA	NA
I_12559752	I	12559752	amsacrine_f.l1	0.0750591134583232	4.5	0	NA	NA	NA	NA	NA	NA	NA	NA	NA
I_12560515	I	12560515	amsacrine_f.l1	0.34265639757748	4.5	0	NA	NA	NA	NA	NA	NA	NA	NA	NA
I_12563963	I	12563963	amsacrine_f.l1	0.452523203271906	4.5	0	NA	NA	NA	NA	NA	NA	NA	NA	NA
I_12611846	I	12611846	amsacrine_f.l1	0.252657915635254	4.5	0	NA	NA	NA	NA	NA	NA	NA	NA	NA
I_12642852	I	12642852	amsacrine_f.l1	0.270281583076253	4.5	0	NA	NA	NA	NA	NA	NA	NA	NA	NA
I_12649220	I	12649220	amsacrine_f.l1	0.107259371386042	4.5	0	NA	NA	NA	NA	NA	NA	NA	NA	NA
I_12652755	I	12652755	amsacrine_f.l1	0.0167167304439453	4.5	0	NA	NA	NA	NA	NA	NA	NA	NA	NA
I_12655418	I	12655418	amsacrine_f.l1	0.186095125111145	4.5	0	NA	NA	NA	NA	NA	NA	NA	NA	NA
I_12655428	I	12655428	amsacrine_f.l1	0.230125093791224	4.5	0	NA	NA	NA	NA	NA	NA	NA	NA	NA
I_12655519	I	12655519	amsacrine_f.l1	0.403518048429485	4.5	0	NA	NA	NA	NA	NA	NA	NA	NA	NA
I_12710222	I	12710222	amsacrine_f.l1	0.113972687911261	4.5	0	NA	NA	NA	NA	NA	NA	NA	NA	NA
I_12747499	I	12747499	amsacrine_f.l1	0.151718354798949	4.5	0	NA	NA	NA	NA	NA	NA	NA	NA	NA
I_12759452	I	12759452	amsacrine_f.l1	0.134135980603463	4.5	0	NA	NA	NA	NA	NA	NA	NA	NA	NA
I_12759541	I	12759541	amsacrine_f.l1	0.134135980603463	4.5	0	NA	NA	NA	NA	NA	NA	NA	NA	NA
I_12759566	I	12759566	amsacrine_f.l1	0.018160940297891	4.5	0	NA	NA	NA	NA	NA	NA	NA	NA	NA
I_12774975	I	12774975	amsacrine_f.l1	0.232904376997933	4.5	0	NA	NA	NA	NA	NA	NA	NA	NA	NA
I_12775015	I	12775015	amsacrine_f.l1	0.027663627551802	4.5	0	NA	NA	NA	NA	NA	NA	NA	NA	NA
I_12804846	I	12804846	amsacrine_f.l1	0.454422333783183	4.5	0	NA	NA	NA	NA	NA	NA	NA	NA	NA
I_12804882	I	12804882	amsacrine_f.l1	0.454422333783183	4.5	0	NA	NA	NA	NA	NA	NA	NA	NA	NA
I_12810396	I	12810396	amsacrine_f.l1	0.332305558757341	4.5	0	NA	NA	NA	NA	NA	NA	NA	NA	NA
I_12812282	I	12812282	amsacrine_f.l1	0.0562794751505325	4.5	0	NA	NA	NA	NA	NA	NA	NA	NA	NA
I_12816305	I	12816305	amsacrine_f.l1	0.14210514112893	4.5	0	NA	NA	NA	NA	NA	NA	NA	NA	NA
I_12816320	I	12816320	amsacrine_f.l1	0.14210514112893	4.5	0	NA	NA	NA	NA	NA	NA	NA	NA	NA
I_12816360	I	12816360	amsacrine_f.l1	0.185661569537439	4.5	0	NA	NA	NA	NA	NA	NA	NA	NA	NA
I_12821283	I	12821283	amsacrine_f.l1	0.2550732572573	4.5	0	NA	NA	NA	NA	NA	NA	NA	NA	NA
I_12836874	I	12836874	amsacrine_f.l1	0.313464194692314	4.5	0	NA	NA	NA	NA	NA	NA	NA	NA	NA
I_12838673	I	12838673	amsacrine_f.l1	0.305149129014705	4.5	0	NA	NA	NA	NA	NA	NA	NA	NA	NA
I_12854220	I	12854220	amsacrine_f.l1	0.0180734242896893	4.5	0	NA	NA	NA	NA	NA	NA	NA	NA	NA
I_12854289	I	12854289	amsacrine_f.l1	0.0180734242896893	4.5	0	NA	NA	NA	NA	NA	NA	NA	NA	NA
I_12866064	I	12866064	amsacrine_f.l1	0.363950462970445	4.5	0	NA	NA	NA	NA	NA	NA	NA	NA	NA
I_12866178	I	12866178	amsacrine_f.l1	0.331258717853926	4.5	0	NA	NA	NA	NA	NA	NA	NA	NA	NA
I_12867677	I	12867677	amsacrine_f.l1	0.0605712403768441	4.5	0	NA	NA	NA	NA	NA	NA	NA	NA	NA
I_12882771	I	12882771	amsacrine_f.l1	0.331258717853926	4.5	0	NA	NA	NA	NA	NA	NA	NA	NA	NA
I_12896820	I	12896820	amsacrine_f.l1	0.0937186510877361	4.5	0	NA	NA	NA	NA	NA	NA	NA	NA	NA
I_12896821	I	12896821	amsacrine_f.l1	0.0937186510877361	4.5	0	NA	NA	NA	NA	NA	NA	NA	NA	NA
I_12915572	I	12915572	amsacrine_f.l1	0.0779422583712187	4.5	0	NA	NA	NA	NA	NA	NA	NA	NA	NA
I_12915605	I	12915605	amsacrine_f.l1	0.169825316217507	4.5	0	NA	NA	NA	NA	NA	NA	NA	NA	NA
I_12946238	I	12946238	amsacrine_f.l1	0.213191380699371	4.5	0	NA	NA	NA	NA	NA	NA	NA	NA	NA
I_12957337	I	12957337	amsacrine_f.l1	0.0362705057798628	4.5	0	NA	NA	NA	NA	NA	NA	NA	NA	NA
I_12959042	I	12959042	amsacrine_f.l1	0.0903625922491458	4.5	0	NA	NA	NA	NA	NA	NA	NA	NA	NA
I_12973767	I	12973767	amsacrine_f.l1	0.369984924210436	4.5	0	NA	NA	NA	NA	NA	NA	NA	NA	NA
I_12983920	I	12983920	amsacrine_f.l1	0.480795034129747	4.5	0	NA	NA	NA	NA	NA	NA	NA	NA	NA
I_13054109	I	13054109	amsacrine_f.l1	0.1870341525068	4.5	0	NA	NA	NA	NA	NA	NA	NA	NA	NA
I_13054115	I	13054115	amsacrine_f.l1	0.1870341525068	4.5	0	NA	NA	NA	NA	NA	NA	NA	NA	NA
I_13054118	I	13054118	amsacrine_f.l1	0.1870341525068	4.5	0	NA	NA	NA	NA	NA	NA	NA	NA	NA
I_13056011	I	13056011	amsacrine_f.l1	0.1870341525068	4.5	0	NA	NA	NA	NA	NA	NA	NA	NA	NA
I_13056131	I	13056131	amsacrine_f.l1	0.1870341525068	4.5	0	NA	NA	NA	NA	NA	NA	NA	NA	NA
I_13056388	I	13056388	amsacrine_f.l1	0.1870341525068	4.5	0	NA	NA	NA	NA	NA	NA	NA	NA	NA
I_13056394	I	13056394	amsacrine_f.l1	0.1870341525068	4.5	0	NA	NA	NA	NA	NA	NA	NA	NA	NA
I_13057192	I	13057192	amsacrine_f.l1	0.1870341525068	4.5	0	NA	NA	NA	NA	NA	NA	NA	NA	NA
I_13057194	I	13057194	amsacrine_f.l1	0.1870341525068	4.5	0	NA	NA	NA	NA	NA	NA	NA	NA	NA
I_13057213	I	13057213	amsacrine_f.l1	0.1870341525068	4.5	0	NA	NA	NA	NA	NA	NA	NA	NA	NA
I_13057255	I	13057255	amsacrine_f.l1	0.1870341525068	4.5	0	NA	NA	NA	NA	NA	NA	NA	NA	NA
I_13057312	I	13057312	amsacrine_f.l1	0.1870341525068	4.5	0	NA	NA	NA	NA	NA	NA	NA	NA	NA
I_13065923	I	13065923	amsacrine_f.l1	0.1870341525068	4.5	0	NA	NA	NA	NA	NA	NA	NA	NA	NA
I_13065924	I	13065924	amsacrine_f.l1	0.1870341525068	4.5	0	NA	NA	NA	NA	NA	NA	NA	NA	NA
I_13065926	I	13065926	amsacrine_f.l1	0.1870341525068	4.5	0	NA	NA	NA	NA	NA	NA	NA	NA	NA
I_13065957	I	13065957	amsacrine_f.l1	0.1870341525068	4.5	0	NA	NA	NA	NA	NA	NA	NA	NA	NA
I_13069597	I	13069597	amsacrine_f.l1	0.1870341525068	4.5	0	NA	NA	NA	NA	NA	NA	NA	NA	NA
I_13069648	I	13069648	amsacrine_f.l1	0.1870341525068	4.5	0	NA	NA	NA	NA	NA	NA	NA	NA	NA
I_13069651	I	13069651	amsacrine_f.l1	0.1870341525068	4.5	0	NA	NA	NA	NA	NA	NA	NA	NA	NA
I_13103633	I	13103633	amsacrine_f.l1	0.00250199633818428	4.5	0	NA	NA	NA	NA	NA	NA	NA	NA	NA
I_13156868	I	13156868	amsacrine_f.l1	0.1870341525068	4.5	0	NA	NA	NA	NA	NA	NA	NA	NA	NA
I_13156875	I	13156875	amsacrine_f.l1	0.1870341525068	4.5	0	NA	NA	NA	NA	NA	NA	NA	NA	NA
I_13156904	I	13156904	amsacrine_f.l1	0.1870341525068	4.5	0	NA	NA	NA	NA	NA	NA	NA	NA	NA
I_13157540	I	13157540	amsacrine_f.l1	0.1870341525068	4.5	0	NA	NA	NA	NA	NA	NA	NA	NA	NA
I_13159946	I	13159946	amsacrine_f.l1	0.1870341525068	4.5	0	NA	NA	NA	NA	NA	NA	NA	NA	NA
I_13160009	I	13160009	amsacrine_f.l1	0.1870341525068	4.5	0	NA	NA	NA	NA	NA	NA	NA	NA	NA
I_13160015	I	13160015	amsacrine_f.l1	0.1870341525068	4.5	0	NA	NA	NA	NA	NA	NA	NA	NA	NA
I_13160047	I	13160047	amsacrine_f.l1	0.1870341525068	4.5	0	NA	NA	NA	NA	NA	NA	NA	NA	NA
I_13170854	I	13170854	amsacrine_f.l1	1.80451667493266	4.5	0	NA	NA	NA	NA	NA	NA	NA	NA	NA
I_13198799	I	13198799	amsacrine_f.l1	0.483519642756666	4.5	0	NA	NA	NA	NA	NA	NA	NA	NA	NA
I_13198828	I	13198828	amsacrine_f.l1	0.760809320444086	4.5	0	NA	NA	NA	NA	NA	NA	NA	NA	NA
I_13200991	I	13200991	amsacrine_f.l1	0.483519642756666	4.5	0	NA	NA	NA	NA	NA	NA	NA	NA	NA
I_13204758	I	13204758	amsacrine_f.l1	0.814832981072335	4.5	0	NA	NA	NA	NA	NA	NA	NA	NA	NA
I_13204800	I	13204800	amsacrine_f.l1	0.631559093669095	4.5	0	NA	NA	NA	NA	NA	NA	NA	NA	NA
I_13208242	I	13208242	amsacrine_f.l1	1.28042731204	4.5	0	NA	NA	NA	NA	NA	NA	NA	NA	NA
I_13208247	I	13208247	amsacrine_f.l1	0.814832981072335	4.5	0	NA	NA	NA	NA	NA	NA	NA	NA	NA
I_13208319	I	13208319	amsacrine_f.l1	0.814832981072335	4.5	0	NA	NA	NA	NA	NA	NA	NA	NA	NA
I_13212053	I	13212053	amsacrine_f.l1	0.690965649434817	4.5	0	NA	NA	NA	NA	NA	NA	NA	NA	NA
I_13213595	I	13213595	amsacrine_f.l1	0.773200780642311	4.5	0	NA	NA	NA	NA	NA	NA	NA	NA	NA
I_13214884	I	13214884	amsacrine_f.l1	0.690965649434817	4.5	0	NA	NA	NA	NA	NA	NA	NA	NA	NA
I_13216052	I	13216052	amsacrine_f.l1	0.773200780642311	4.5	0	NA	NA	NA	NA	NA	NA	NA	NA	NA
I_13216756	I	13216756	amsacrine_f.l1	0.690965649434817	4.5	0	NA	NA	NA	NA	NA	NA	NA	NA	NA
I_13217157	I	13217157	amsacrine_f.l1	0.690965649434817	4.5	0	NA	NA	NA	NA	NA	NA	NA	NA	NA
I_13217648	I	13217648	amsacrine_f.l1	0.860726856974979	4.5	0	NA	NA	NA	NA	NA	NA	NA	NA	NA
I_13217650	I	13217650	amsacrine_f.l1	0.860726856974979	4.5	0	NA	NA	NA	NA	NA	NA	NA	NA	NA
I_13248579	I	13248579	amsacrine_f.l1	1.28042731204	4.5	0	NA	NA	NA	NA	NA	NA	NA	NA	NA
I_13250998	I	13250998	amsacrine_f.l1	1.44311946402795	4.5	0	NA	NA	NA	NA	NA	NA	NA	NA	NA
I_13253814	I	13253814	amsacrine_f.l1	0.43702092498469	4.5	0	NA	NA	NA	NA	NA	NA	NA	NA	NA
I_13254087	I	13254087	amsacrine_f.l1	0.465848750576202	4.5	0	NA	NA	NA	NA	NA	NA	NA	NA	NA
I_13254212	I	13254212	amsacrine_f.l1	1.37395366044674	4.5	0	NA	NA	NA	NA	NA	NA	NA	NA	NA
I_13256162	I	13256162	amsacrine_f.l1	0.706750465141264	4.5	0	NA	NA	NA	NA	NA	NA	NA	NA	NA
I_13259463	I	13259463	amsacrine_f.l1	0.0889560722262794	4.5	0	NA	NA	NA	NA	NA	NA	NA	NA	NA
I_13262750	I	13262750	amsacrine_f.l1	1.35307153343513	4.5	0	NA	NA	NA	NA	NA	NA	NA	NA	NA
I_13264472	I	13264472	amsacrine_f.l1	0.649873874064351	4.5	0	NA	NA	NA	NA	NA	NA	NA	NA	NA
I_13275389	I	13275389	amsacrine_f.l1	0.87221322001686	4.5	0	NA	NA	NA	NA	NA	NA	NA	NA	NA
I_13284523	I	13284523	amsacrine_f.l1	0.0298063700965906	4.5	0	NA	NA	NA	NA	NA	NA	NA	NA	NA
I_13284552	I	13284552	amsacrine_f.l1	0.0298063700965906	4.5	0	NA	NA	NA	NA	NA	NA	NA	NA	NA
I_13284555	I	13284555	amsacrine_f.l1	1.34899715728716	4.5	0	NA	NA	NA	NA	NA	NA	NA	NA	NA
I_13297400	I	13297400	amsacrine_f.l1	0.358249569699282	4.5	0	NA	NA	NA	NA	NA	NA	NA	NA	NA
I_13299554	I	13299554	amsacrine_f.l1	1.30039196576537	4.5	0	NA	NA	NA	NA	NA	NA	NA	NA	NA
I_13299659	I	13299659	amsacrine_f.l1	0.0134552797242446	4.5	0	NA	NA	NA	NA	NA	NA	NA	NA	NA
I_13305342	I	13305342	amsacrine_f.l1	0.568299587687191	4.5	0	NA	NA	NA	NA	NA	NA	NA	NA	NA
I_13305398	I	13305398	amsacrine_f.l1	0.568299587687191	4.5	0	NA	NA	NA	NA	NA	NA	NA	NA	NA
I_13305447	I	13305447	amsacrine_f.l1	0.0134552797242446	4.5	0	NA	NA	NA	NA	NA	NA	NA	NA	NA
I_13317983	I	13317983	amsacrine_f.l1	0.73682018023459	4.5	0	NA	NA	NA	NA	NA	NA	NA	NA	NA
I_13319090	I	13319090	amsacrine_f.l1	1.640354971284	4.5	0	NA	NA	NA	NA	NA	NA	NA	NA	NA
I_13329299	I	13329299	amsacrine_f.l1	2.6491894887089	4.5	0	NA	NA	NA	NA	NA	NA	NA	NA	NA
I_13329507	I	13329507	amsacrine_f.l1	2.60279214987	4.5	0	NA	NA	NA	NA	NA	NA	NA	NA	NA
I_13329547	I	13329547	amsacrine_f.l1	2.562900484192	4.5	0	NA	NA	NA	NA	NA	NA	NA	NA	NA
I_13335458	I	13335458	amsacrine_f.l1	1.82347921488409	4.5	0	NA	NA	NA	NA	NA	NA	NA	NA	NA
I_13335523	I	13335523	amsacrine_f.l1	1.8406042340116	4.5	0	NA	NA	NA	NA	NA	NA	NA	NA	NA
I_13335571	I	13335571	amsacrine_f.l1	0.0712225382158107	4.5	0	NA	NA	NA	NA	NA	NA	NA	NA	NA
I_13335604	I	13335604	amsacrine_f.l1	1.8406042340116	4.5	0	NA	NA	NA	NA	NA	NA	NA	NA	NA
I_13335608	I	13335608	amsacrine_f.l1	1.66749138492066	4.5	0	NA	NA	NA	NA	NA	NA	NA	NA	NA
I_13339710	I	13339710	amsacrine_f.l1	0.159621899589152	4.5	0	NA	NA	NA	NA	NA	NA	NA	NA	NA
I_13340245	I	13340245	amsacrine_f.l1	2.04297467317695	4.5	0	NA	NA	NA	NA	NA	NA	NA	NA	NA
I_13340255	I	13340255	amsacrine_f.l1	2.04297467317695	4.5	0	NA	NA	NA	NA	NA	NA	NA	NA	NA
I_13340256	I	13340256	amsacrine_f.l1	2.04297467317695	4.5	0	NA	NA	NA	NA	NA	NA	NA	NA	NA
I_13340393	I	13340393	amsacrine_f.l1	0.159621899589152	4.5	0	NA	NA	NA	NA	NA	NA	NA	NA	NA
I_13347326	I	13347326	amsacrine_f.l1	0.260662239573133	4.5	0	NA	NA	NA	NA	NA	NA	NA	NA	NA
I_13347631	I	13347631	amsacrine_f.l1	0.260662239573133	4.5	0	NA	NA	NA	NA	NA	NA	NA	NA	NA
I_13347632	I	13347632	amsacrine_f.l1	0.260662239573133	4.5	0	NA	NA	NA	NA	NA	NA	NA	NA	NA
I_13347709	I	13347709	amsacrine_f.l1	0.260662239573133	4.5	0	NA	NA	NA	NA	NA	NA	NA	NA	NA
I_13347771	I	13347771	amsacrine_f.l1	0.147882483141346	4.5	0	NA	NA	NA	NA	NA	NA	NA	NA	NA
I_13351874	I	13351874	amsacrine_f.l1	1.45814475151848	4.5	0	NA	NA	NA	NA	NA	NA	NA	NA	NA
I_13351921	I	13351921	amsacrine_f.l1	0.517052424880976	4.5	0	NA	NA	NA	NA	NA	NA	NA	NA	NA
I_13354267	I	13354267	amsacrine_f.l1	1.05449729792896	4.5	0	NA	NA	NA	NA	NA	NA	NA	NA	NA
I_13357637	I	13357637	amsacrine_f.l1	1.96233690320244	4.5	0	NA	NA	NA	NA	NA	NA	NA	NA	NA
I_13378559	I	13378559	amsacrine_f.l1	1.79016003905872	4.5	0	NA	NA	NA	NA	NA	NA	NA	NA	NA
I_13378579	I	13378579	amsacrine_f.l1	1.81278046128338	4.5	0	NA	NA	NA	NA	NA	NA	NA	NA	NA
I_13378611	I	13378611	amsacrine_f.l1	1.81278046128338	4.5	0	NA	NA	NA	NA	NA	NA	NA	NA	NA
I_13378674	I	13378674	amsacrine_f.l1	1.72850819807897	4.5	0	NA	NA	NA	NA	NA	NA	NA	NA	NA
I_13386320	I	13386320	amsacrine_f.l1	1.45095120337761	4.5	0	NA	NA	NA	NA	NA	NA	NA	NA	NA
I_13387407	I	13387407	amsacrine_f.l1	0.244428591959335	4.5	0	NA	NA	NA	NA	NA	NA	NA	NA	NA
I_13389906	I	13389906	amsacrine_f.l1	1.40372537016524	4.5	0	NA	NA	NA	NA	NA	NA	NA	NA	NA
I_13393831	I	13393831	amsacrine_f.l1	1.46240143530794	4.5	0	NA	NA	NA	NA	NA	NA	NA	NA	NA
I_13444392	I	13444392	amsacrine_f.l1	0.0549354997498964	4.5	0	NA	NA	NA	NA	NA	NA	NA	NA	NA
I_13521044	I	13521044	amsacrine_f.l1	3.01190929558971	4.5	0	NA	NA	NA	NA	NA	NA	NA	NA	NA
I_13544401	I	13544401	amsacrine_f.l1	0.971457841520978	4.5	0	NA	NA	NA	NA	NA	NA	NA	NA	NA
I_13544437	I	13544437	amsacrine_f.l1	1.15485173073216	4.5	0	NA	NA	NA	NA	NA	NA	NA	NA	NA
I_13560993	I	13560993	amsacrine_f.l1	1.51118845691147	4.5	0	NA	NA	NA	NA	NA	NA	NA	NA	NA
I_13575067	I	13575067	amsacrine_f.l1	0.561853839662865	4.5	0	NA	NA	NA	NA	NA	NA	NA	NA	NA
I_13580125	I	13580125	amsacrine_f.l1	1.51118845691147	4.5	0	NA	NA	NA	NA	NA	NA	NA	NA	NA
I_13580127	I	13580127	amsacrine_f.l1	1.51118845691147	4.5	0	NA	NA	NA	NA	NA	NA	NA	NA	NA
I_13585569	I	13585569	amsacrine_f.l1	0.971457841520978	4.5	0	NA	NA	NA	NA	NA	NA	NA	NA	NA
I_13585972	I	13585972	amsacrine_f.l1	0.971457841520978	4.5	0	NA	NA	NA	NA	NA	NA	NA	NA	NA
I_13590174	I	13590174	amsacrine_f.l1	1.29123565945616	4.5	0	NA	NA	NA	NA	NA	NA	NA	NA	NA
I_13605541	I	13605541	amsacrine_f.l1	0.691669470602869	4.5	0	NA	NA	NA	NA	NA	NA	NA	NA	NA
I_13615906	I	13615906	amsacrine_f.l1	1.17949838883874	4.5	0	NA	NA	NA	NA	NA	NA	NA	NA	NA
I_13625501	I	13625501	amsacrine_f.l1	1.13388817302912	4.5	0	NA	NA	NA	NA	NA	NA	NA	NA	NA
I_13658755	I	13658755	amsacrine_f.l1	0.961396460218868	4.5	0	NA	NA	NA	NA	NA	NA	NA	NA	NA
I_13727251	I	13727251	amsacrine_f.l1	0.873158232485574	4.5	0	NA	NA	NA	NA	NA	NA	NA	NA	NA
I_13727286	I	13727286	amsacrine_f.l1	1.32481145547838	4.5	0	NA	NA	NA	NA	NA	NA	NA	NA	NA
I_13739485	I	13739485	amsacrine_f.l1	1.02092028252573	4.5	0	NA	NA	NA	NA	NA	NA	NA	NA	NA
I_13743599	I	13743599	amsacrine_f.l1	1.02092028252573	4.5	0	NA	NA	NA	NA	NA	NA	NA	NA	NA
I_13743871	I	13743871	amsacrine_f.l1	1.32481145547838	4.5	0	NA	NA	NA	NA	NA	NA	NA	NA	NA
I_13755243	I	13755243	amsacrine_f.l1	0.133697754811973	4.5	0	NA	NA	NA	NA	NA	NA	NA	NA	NA
I_13756341	I	13756341	amsacrine_f.l1	0.257338209456077	4.5	0	NA	NA	NA	NA	NA	NA	NA	NA	NA
I_13770174	I	13770174	amsacrine_f.l1	0.257338209456077	4.5	0	NA	NA	NA	NA	NA	NA	NA	NA	NA
I_13771966	I	13771966	amsacrine_f.l1	0.133697754811973	4.5	0	NA	NA	NA	NA	NA	NA	NA	NA	NA
I_13777854	I	13777854	amsacrine_f.l1	0.971457841520978	4.5	0	NA	NA	NA	NA	NA	NA	NA	NA	NA
I_13781802	I	13781802	amsacrine_f.l1	1.09562915427922	4.5	0	NA	NA	NA	NA	NA	NA	NA	NA	NA
I_13788926	I	13788926	amsacrine_f.l1	1.02092028252573	4.5	0	NA	NA	NA	NA	NA	NA	NA	NA	NA
I_13791848	I	13791848	amsacrine_f.l1	1.02092028252573	4.5	0	NA	NA	NA	NA	NA	NA	NA	NA	NA
I_13806804	I	13806804	amsacrine_f.l1	1.02092028252573	4.5	0	NA	NA	NA	NA	NA	NA	NA	NA	NA
I_13818245	I	13818245	amsacrine_f.l1	1.20278670849079	4.5	0	NA	NA	NA	NA	NA	NA	NA	NA	NA
I_13818248	I	13818248	amsacrine_f.l1	0.972099251975229	4.5	0	NA	NA	NA	NA	NA	NA	NA	NA	NA
I_13819422	I	13819422	amsacrine_f.l1	0.97104460392458	4.5	0	NA	NA	NA	NA	NA	NA	NA	NA	NA
I_13819897	I	13819897	amsacrine_f.l1	0.784808827538111	4.5	0	NA	NA	NA	NA	NA	NA	NA	NA	NA
I_13820944	I	13820944	amsacrine_f.l1	0.97104460392458	4.5	0	NA	NA	NA	NA	NA	NA	NA	NA	NA
I_13821069	I	13821069	amsacrine_f.l1	0.97104460392458	4.5	0	NA	NA	NA	NA	NA	NA	NA	NA	NA
I_13821366	I	13821366	amsacrine_f.l1	0.97104460392458	4.5	0	NA	NA	NA	NA	NA	NA	NA	NA	NA
I_13827172	I	13827172	amsacrine_f.l1	1.02092028252573	4.5	0	NA	NA	NA	NA	NA	NA	NA	NA	NA
I_13827322	I	13827322	amsacrine_f.l1	1.02092028252573	4.5	0	NA	NA	NA	NA	NA	NA	NA	NA	NA
I_13835539	I	13835539	amsacrine_f.l1	0.97104460392458	4.5	0	NA	NA	NA	NA	NA	NA	NA	NA	NA
I_13841706	I	13841706	amsacrine_f.l1	0.971457841520978	4.5	0	NA	NA	NA	NA	NA	NA	NA	NA	NA
I_13845578	I	13845578	amsacrine_f.l1	0.971457841520978	4.5	0	NA	NA	NA	NA	NA	NA	NA	NA	NA
I_13852721	I	13852721	amsacrine_f.l1	1.02092028252573	4.5	0	NA	NA	NA	NA	NA	NA	NA	NA	NA
I_13855382	I	13855382	amsacrine_f.l1	0.257338209456077	4.5	0	NA	NA	NA	NA	NA	NA	NA	NA	NA
I_13857277	I	13857277	amsacrine_f.l1	0.257338209456077	4.5	0	NA	NA	NA	NA	NA	NA	NA	NA	NA
I_13876763	I	13876763	amsacrine_f.l1	0.738060499629389	4.5	0	NA	NA	NA	NA	NA	NA	NA	NA	NA
I_13882733	I	13882733	amsacrine_f.l1	0.97104460392458	4.5	0	NA	NA	NA	NA	NA	NA	NA	NA	NA
I_13885755	I	13885755	amsacrine_f.l1	0.613198919366001	4.5	0	NA	NA	NA	NA	NA	NA	NA	NA	NA
I_13900338	I	13900338	amsacrine_f.l1	0.774726004609631	4.5	0	NA	NA	NA	NA	NA	NA	NA	NA	NA
I_13915547	I	13915547	amsacrine_f.l1	0.141221045314034	4.5	0	NA	NA	NA	NA	NA	NA	NA	NA	NA
I_13915590	I	13915590	amsacrine_f.l1	0.613198919366001	4.5	0	NA	NA	NA	NA	NA	NA	NA	NA	NA
I_13921774	I	13921774	amsacrine_f.l1	0.724107294853646	4.5	0	NA	NA	NA	NA	NA	NA	NA	NA	NA
I_13921913	I	13921913	amsacrine_f.l1	0.724107294853646	4.5	0	NA	NA	NA	NA	NA	NA	NA	NA	NA
I_13921941	I	13921941	amsacrine_f.l1	0.724107294853646	4.5	0	NA	NA	NA	NA	NA	NA	NA	NA	NA
I_13965455	I	13965455	amsacrine_f.l1	0.923503124823931	4.5	0	NA	NA	NA	NA	NA	NA	NA	NA	NA
I_13967964	I	13967964	amsacrine_f.l1	0.923503124823931	4.5	0	NA	NA	NA	NA	NA	NA	NA	NA	NA
I_13992838	I	13992838	amsacrine_f.l1	0.378104436372023	4.5	0	NA	NA	NA	NA	NA	NA	NA	NA	NA
I_14028533	I	14028533	amsacrine_f.l1	0.335020594857761	4.5	0	NA	NA	NA	NA	NA	NA	NA	NA	NA
I_14036253	I	14036253	amsacrine_f.l1	0.198682382641011	4.5	0	NA	NA	NA	NA	NA	NA	NA	NA	NA
I_14062690	I	14062690	amsacrine_f.l1	0.465397994442208	4.5	0	NA	NA	NA	NA	NA	NA	NA	NA	NA
I_14100167	I	14100167	amsacrine_f.l1	0.610714918811627	4.5	0	NA	NA	NA	NA	NA	NA	NA	NA	NA
I_14100513	I	14100513	amsacrine_f.l1	0.750900562835368	4.5	0	NA	NA	NA	NA	NA	NA	NA	NA	NA
I_14101153	I	14101153	amsacrine_f.l1	0.619114171554171	4.5	0	NA	NA	NA	NA	NA	NA	NA	NA	NA
I_14109480	I	14109480	amsacrine_f.l1	0.143856678538643	4.5	0	NA	NA	NA	NA	NA	NA	NA	NA	NA
I_14109508	I	14109508	amsacrine_f.l1	0.256568482772811	4.5	0	NA	NA	NA	NA	NA	NA	NA	NA	NA
I_14119923	I	14119923	amsacrine_f.l1	0.123944101838976	4.5	0	NA	NA	NA	NA	NA	NA	NA	NA	NA
I_14141770	I	14141770	amsacrine_f.l1	0.465397994442208	4.5	0	NA	NA	NA	NA	NA	NA	NA	NA	NA
I_14155705	I	14155705	amsacrine_f.l1	1.89766869574173	4.5	0	NA	NA	NA	NA	NA	NA	NA	NA	NA
I_14165189	I	14165189	amsacrine_f.l1	1.39462338847462	4.5	0	NA	NA	NA	NA	NA	NA	NA	NA	NA
I_14170963	I	14170963	amsacrine_f.l1	1.32040352972687	4.5	0	NA	NA	NA	NA	NA	NA	NA	NA	NA
I_14172543	I	14172543	amsacrine_f.l1	1.32040352972687	4.5	0	NA	NA	NA	NA	NA	NA	NA	NA	NA
I_14172552	I	14172552	amsacrine_f.l1	1.39462338847462	4.5	0	NA	NA	NA	NA	NA	NA	NA	NA	NA
I_14174133	I	14174133	amsacrine_f.l1	1.32040352972687	4.5	0	NA	NA	NA	NA	NA	NA	NA	NA	NA
I_14175264	I	14175264	amsacrine_f.l1	1.89766869574173	4.5	0	NA	NA	NA	NA	NA	NA	NA	NA	NA
I_14175273	I	14175273	amsacrine_f.l1	1.89766869574173	4.5	0	NA	NA	NA	NA	NA	NA	NA	NA	NA
I_14181527	I	14181527	amsacrine_f.l1	0.0113277670912433	4.5	0	NA	NA	NA	NA	NA	NA	NA	NA	NA
I_14181566	I	14181566	amsacrine_f.l1	1.89766869574173	4.5	0	NA	NA	NA	NA	NA	NA	NA	NA	NA
I_14189771	I	14189771	amsacrine_f.l1	1.39462338847462	4.5	0	NA	NA	NA	NA	NA	NA	NA	NA	NA
I_14220086	I	14220086	amsacrine_f.l1	0.00634743818948248	4.5	0	NA	NA	NA	NA	NA	NA	NA	NA	NA
I_14220206	I	14220206	amsacrine_f.l1	1.89766869574173	4.5	0	NA	NA	NA	NA	NA	NA	NA	NA	NA
I_14232260	I	14232260	amsacrine_f.l1	1.16763872577057	4.5	0	NA	NA	NA	NA	NA	NA	NA	NA	NA
I_14232283	I	14232283	amsacrine_f.l1	1.16763872577057	4.5	0	NA	NA	NA	NA	NA	NA	NA	NA	NA
I_14232920	I	14232920	amsacrine_f.l1	1.35241476358306	4.5	0	NA	NA	NA	NA	NA	NA	NA	NA	NA
I_14244119	I	14244119	amsacrine_f.l1	1.35241476358306	4.5	0	NA	NA	NA	NA	NA	NA	NA	NA	NA
I_14251060	I	14251060	amsacrine_f.l1	0.34098474894213	4.5	0	NA	NA	NA	NA	NA	NA	NA	NA	NA
I_14270563	I	14270563	amsacrine_f.l1	0.204400622130325	4.5	0	NA	NA	NA	NA	NA	NA	NA	NA	NA
I_14273872	I	14273872	amsacrine_f.l1	0.317099868235721	4.5	0	NA	NA	NA	NA	NA	NA	NA	NA	NA
I_14273895	I	14273895	amsacrine_f.l1	0.34098474894213	4.5	0	NA	NA	NA	NA	NA	NA	NA	NA	NA
I_14273945	I	14273945	amsacrine_f.l1	1.81747113509381	4.5	0	NA	NA	NA	NA	NA	NA	NA	NA	NA
I_14281848	I	14281848	amsacrine_f.l1	0.126738975325061	4.5	0	NA	NA	NA	NA	NA	NA	NA	NA	NA
I_14283638	I	14283638	amsacrine_f.l1	0.0359960066836244	4.5	0	NA	NA	NA	NA	NA	NA	NA	NA	NA
I_14287837	I	14287837	amsacrine_f.l1	0.0623254808365923	4.5	0	NA	NA	NA	NA	NA	NA	NA	NA	NA
I_14288000	I	14288000	amsacrine_f.l1	2.29900828724735	4.5	0	NA	NA	NA	NA	NA	NA	NA	NA	NA
I_14312422	I	14312422	amsacrine_f.l1	0.0623254808365923	4.5	0	NA	NA	NA	NA	NA	NA	NA	NA	NA
I_14317714	I	14317714	amsacrine_f.l1	0.126738975325061	4.5	0	NA	NA	NA	NA	NA	NA	NA	NA	NA
I_14317715	I	14317715	amsacrine_f.l1	2.29900828724735	4.5	0	NA	NA	NA	NA	NA	NA	NA	NA	NA
I_14346177	I	14346177	amsacrine_f.l1	0.365011581708504	4.5	0	NA	NA	NA	NA	NA	NA	NA	NA	NA
I_14377635	I	14377635	amsacrine_f.l1	2.44458927791136	4.5	0	NA	NA	NA	NA	NA	NA	NA	NA	NA
I_14391547	I	14391547	amsacrine_f.l1	1.6830834572608	4.5	0	NA	NA	NA	NA	NA	NA	NA	NA	NA
I_14391562	I	14391562	amsacrine_f.l1	1.7050993041453	4.5	0	NA	NA	NA	NA	NA	NA	NA	NA	NA
I_14410324	I	14410324	amsacrine_f.l1	1.39462338847462	4.5	0	NA	NA	NA	NA	NA	NA	NA	NA	NA
I_14412328	I	14412328	amsacrine_f.l1	0.18235643793762	4.5	0	NA	NA	NA	NA	NA	NA	NA	NA	NA
I_14420208	I	14420208	amsacrine_f.l1	0.957337707134805	4.5	0	NA	NA	NA	NA	NA	NA	NA	NA	NA
I_14423171	I	14423171	amsacrine_f.l1	1.71727741301989	4.5	0	NA	NA	NA	NA	NA	NA	NA	NA	NA
I_14436183	I	14436183	amsacrine_f.l1	1.76066598086116	4.5	0	NA	NA	NA	NA	NA	NA	NA	NA	NA
I_14436189	I	14436189	amsacrine_f.l1	1.82879759668699	4.5	0	NA	NA	NA	NA	NA	NA	NA	NA	NA
I_14460147	I	14460147	amsacrine_f.l1	1.03568024085692	4.5	0	NA	NA	NA	NA	NA	NA	NA	NA	NA
I_14477503	I	14477503	amsacrine_f.l1	0.185446984683613	4.5	0	NA	NA	NA	NA	NA	NA	NA	NA	NA
I_14486883	I	14486883	amsacrine_f.l1	1.75700833326541	4.5	0	NA	NA	NA	NA	NA	NA	NA	NA	NA
I_14487015	I	14487015	amsacrine_f.l1	1.81582097931138	4.5	0	NA	NA	NA	NA	NA	NA	NA	NA	NA
I_14518306	I	14518306	amsacrine_f.l1	1.9135513405935	4.5	0	NA	NA	NA	NA	NA	NA	NA	NA	NA
I_14531255	I	14531255	amsacrine_f.l1	1.9135513405935	4.5	0	NA	NA	NA	NA	NA	NA	NA	NA	NA
I_14533390	I	14533390	amsacrine_f.l1	1.9135513405935	4.5	0	NA	NA	NA	NA	NA	NA	NA	NA	NA
I_14543869	I	14543869	amsacrine_f.l1	0.119283388365332	4.5	0	NA	NA	NA	NA	NA	NA	NA	NA	NA
I_14543877	I	14543877	amsacrine_f.l1	1.26666298791214	4.5	0	NA	NA	NA	NA	NA	NA	NA	NA	NA
I_14547245	I	14547245	amsacrine_f.l1	0.0850219596981455	4.5	0	NA	NA	NA	NA	NA	NA	NA	NA	NA
I_14547255	I	14547255	amsacrine_f.l1	1.24739985639257	4.5	0	NA	NA	NA	NA	NA	NA	NA	NA	NA
I_14584687	I	14584687	amsacrine_f.l1	0.0565745733988182	4.5	0	NA	NA	NA	NA	NA	NA	NA	NA	NA
I_14591138	I	14591138	amsacrine_f.l1	0.308555552614414	4.5	0	NA	NA	NA	NA	NA	NA	NA	NA	NA
I_14591146	I	14591146	amsacrine_f.l1	0.0502935585689625	4.5	0	NA	NA	NA	NA	NA	NA	NA	NA	NA
I_14602738	I	14602738	amsacrine_f.l1	0.204303179791392	4.5	0	NA	NA	NA	NA	NA	NA	NA	NA	NA
I_14613706	I	14613706	amsacrine_f.l1	0.0339378520931871	4.5	0	NA	NA	NA	NA	NA	NA	NA	NA	NA
I_14656646	I	14656646	amsacrine_f.l1	0.0427045033702622	4.5	0	NA	NA	NA	NA	NA	NA	NA	NA	NA
I_14656647	I	14656647	amsacrine_f.l1	1.02771300667858	4.5	0	NA	NA	NA	NA	NA	NA	NA	NA	NA
I_14697115	I	14697115	amsacrine_f.l1	1.91246312889478	4.5	0	NA	NA	NA	NA	NA	NA	NA	NA	NA
I_14698070	I	14698070	amsacrine_f.l1	0.41392638159954	4.5	0	NA	NA	NA	NA	NA	NA	NA	NA	NA
I_14711211	I	14711211	amsacrine_f.l1	0.095562197862334	4.5	0	NA	NA	NA	NA	NA	NA	NA	NA	NA
I_14735213	I	14735213	amsacrine_f.l1	0.745577240956502	4.5	0	NA	NA	NA	NA	NA	NA	NA	NA	NA
I_14735268	I	14735268	amsacrine_f.l1	1.32836916668099	4.5	0	NA	NA	NA	NA	NA	NA	NA	NA	NA
I_14738172	I	14738172	amsacrine_f.l1	0.934729045993545	4.5	0	NA	NA	NA	NA	NA	NA	NA	NA	NA
I_14738551	I	14738551	amsacrine_f.l1	0.934729045993545	4.5	0	NA	NA	NA	NA	NA	NA	NA	NA	NA
I_14738665	I	14738665	amsacrine_f.l1	0.934729045993545	4.5	0	NA	NA	NA	NA	NA	NA	NA	NA	NA
I_14747377	I	14747377	amsacrine_f.l1	0.529987051918314	4.5	0	NA	NA	NA	NA	NA	NA	NA	NA	NA
I_14749136	I	14749136	amsacrine_f.l1	1.9106870855964	4.5	0	NA	NA	NA	NA	NA	NA	NA	NA	NA
I_14770610	I	14770610	amsacrine_f.l1	0.335974112508568	4.5	0	NA	NA	NA	NA	NA	NA	NA	NA	NA
I_14770632	I	14770632	amsacrine_f.l1	0.631217090589484	4.5	0	NA	NA	NA	NA	NA	NA	NA	NA	NA
I_14772473	I	14772473	amsacrine_f.l1	0.335974112508568	4.5	0	NA	NA	NA	NA	NA	NA	NA	NA	NA
I_14777443	I	14777443	amsacrine_f.l1	0.825581455995325	4.5	0	NA	NA	NA	NA	NA	NA	NA	NA	NA
I_14779380	I	14779380	amsacrine_f.l1	0.694629318592284	4.5	0	NA	NA	NA	NA	NA	NA	NA	NA	NA
I_14792393	I	14792393	amsacrine_f.l1	1.45619711595783	4.5	0	NA	NA	NA	NA	NA	NA	NA	NA	NA
I_14810120	I	14810120	amsacrine_f.l1	0.357405544665304	4.5	0	NA	NA	NA	NA	NA	NA	NA	NA	NA
I_14817118	I	14817118	amsacrine_f.l1	0.455216197948736	4.5	0	NA	NA	NA	NA	NA	NA	NA	NA	NA
I_14817162	I	14817162	amsacrine_f.l1	0.255899543873342	4.5	0	NA	NA	NA	NA	NA	NA	NA	NA	NA
I_14834553	I	14834553	amsacrine_f.l1	0.395100902403529	4.5	0	NA	NA	NA	NA	NA	NA	NA	NA	NA
I_14862869	I	14862869	amsacrine_f.l1	0.0380044647578902	4.5	0	NA	NA	NA	NA	NA	NA	NA	NA	NA
I_14878001	I	14878001	amsacrine_f.l1	0.11500972900597	4.5	0	NA	NA	NA	NA	NA	NA	NA	NA	NA
I_14881036	I	14881036	amsacrine_f.l1	0.455216197948736	4.5	0	NA	NA	NA	NA	NA	NA	NA	NA	NA
I_14898607	I	14898607	amsacrine_f.l1	0.652263987843986	4.5	0	NA	NA	NA	NA	NA	NA	NA	NA	NA
I_14898848	I	14898848	amsacrine_f.l1	0.464040543321207	4.5	0	NA	NA	NA	NA	NA	NA	NA	NA	NA
I_14933442	I	14933442	amsacrine_f.l1	0.357405544665304	4.5	0	NA	NA	NA	NA	NA	NA	NA	NA	NA
I_14933477	I	14933477	amsacrine_f.l1	0.0861502722549966	4.5	0	NA	NA	NA	NA	NA	NA	NA	NA	NA
I_14953323	I	14953323	amsacrine_f.l1	0.344899105099054	4.5	0	NA	NA	NA	NA	NA	NA	NA	NA	NA
I_14953324	I	14953324	amsacrine_f.l1	0.344899105099054	4.5	0	NA	NA	NA	NA	NA	NA	NA	NA	NA
I_14956114	I	14956114	amsacrine_f.l1	0.211984988559727	4.5	0	NA	NA	NA	NA	NA	NA	NA	NA	NA
I_14956262	I	14956262	amsacrine_f.l1	0.455216197948736	4.5	0	NA	NA	NA	NA	NA	NA	NA	NA	NA
I_14962663	I	14962663	amsacrine_f.l1	0.511002867947159	4.5	0	NA	NA	NA	NA	NA	NA	NA	NA	NA
I_14993285	I	14993285	amsacrine_f.l1	0.363695851543622	4.5	0	NA	NA	NA	NA	NA	NA	NA	NA	NA
I_14998648	I	14998648	amsacrine_f.l1	0.0861502722549966	4.5	0	NA	NA	NA	NA	NA	NA	NA	NA	NA
I_15005692	I	15005692	amsacrine_f.l1	0.357405544665304	4.5	0	NA	NA	NA	NA	NA	NA	NA	NA	NA
I_15017483	I	15017483	amsacrine_f.l1	0.606167362624616	4.5	0	NA	NA	NA	NA	NA	NA	NA	NA	NA
I_15021413	I	15021413	amsacrine_f.l1	0.203598011237126	4.5	0	NA	NA	NA	NA	NA	NA	NA	NA	NA
I_15022375	I	15022375	amsacrine_f.l1	0.0452580899785849	4.5	0	NA	NA	NA	NA	NA	NA	NA	NA	NA
I_15035510	I	15035510	amsacrine_f.l1	0.357405544665304	4.5	0	NA	NA	NA	NA	NA	NA	NA	NA	NA
I_15051164	I	15051164	amsacrine_f.l1	0.0861502722549966	4.5	0	NA	NA	NA	NA	NA	NA	NA	NA	NA
II_25506	II	25506	amsacrine_f.l1	0.619397202739069	4.5	0	NA	NA	NA	NA	NA	NA	NA	NA	NA
II_31188	II	31188	amsacrine_f.l1	0.213541995407835	4.5	0	NA	NA	NA	NA	NA	NA	NA	NA	NA
II_46305	II	46305	amsacrine_f.l1	0.213541995407835	4.5	0	NA	NA	NA	NA	NA	NA	NA	NA	NA
II_110545	II	110545	amsacrine_f.l1	0.417313375157978	4.5	0	NA	NA	NA	NA	NA	NA	NA	NA	NA
II_116083	II	116083	amsacrine_f.l1	0.166840750264603	4.5	0	NA	NA	NA	NA	NA	NA	NA	NA	NA
II_144075	II	144075	amsacrine_f.l1	0.213541995407835	4.5	0	NA	NA	NA	NA	NA	NA	NA	NA	NA
II_160596	II	160596	amsacrine_f.l1	0.166840750264603	4.5	0	NA	NA	NA	NA	NA	NA	NA	NA	NA
II_180883	II	180883	amsacrine_f.l1	0.619397202739069	4.5	0	NA	NA	NA	NA	NA	NA	NA	NA	NA
II_188656	II	188656	amsacrine_f.l1	0.213541995407835	4.5	0	NA	NA	NA	NA	NA	NA	NA	NA	NA
II_200058	II	200058	amsacrine_f.l1	0.619397202739069	4.5	0	NA	NA	NA	NA	NA	NA	NA	NA	NA
II_220592	II	220592	amsacrine_f.l1	0.619397202739069	4.5	0	NA	NA	NA	NA	NA	NA	NA	NA	NA
II_243170	II	243170	amsacrine_f.l1	0.80086551545994	4.5	0	NA	NA	NA	NA	NA	NA	NA	NA	NA
II_275227	II	275227	amsacrine_f.l1	0.0644052383881497	4.5	0	NA	NA	NA	NA	NA	NA	NA	NA	NA
II_288203	II	288203	amsacrine_f.l1	0.343827389166375	4.5	0	NA	NA	NA	NA	NA	NA	NA	NA	NA
II_305158	II	305158	amsacrine_f.l1	0.187454676937865	4.5	0	NA	NA	NA	NA	NA	NA	NA	NA	NA
II_325046	II	325046	amsacrine_f.l1	0.673861496428903	4.5	0	NA	NA	NA	NA	NA	NA	NA	NA	NA
II_361769	II	361769	amsacrine_f.l1	0.0644052383881497	4.5	0	NA	NA	NA	NA	NA	NA	NA	NA	NA
II_370400	II	370400	amsacrine_f.l1	1.8502553918802	4.5	0	NA	NA	NA	NA	NA	NA	NA	NA	NA
II_374500	II	374500	amsacrine_f.l1	0.673861496428903	4.5	0	NA	NA	NA	NA	NA	NA	NA	NA	NA
II_381758	II	381758	amsacrine_f.l1	0.673861496428903	4.5	0	NA	NA	NA	NA	NA	NA	NA	NA	NA
II_381843	II	381843	amsacrine_f.l1	0.417313375157978	4.5	0	NA	NA	NA	NA	NA	NA	NA	NA	NA
II_401571	II	401571	amsacrine_f.l1	2.32616671069894	4.5	0	NA	NA	NA	NA	NA	NA	NA	NA	NA
II_401587	II	401587	amsacrine_f.l1	2.32616671069894	4.5	0	NA	NA	NA	NA	NA	NA	NA	NA	NA
II_446763	II	446763	amsacrine_f.l1	0.938999082286495	4.5	0	NA	NA	NA	NA	NA	NA	NA	NA	NA
II_457491	II	457491	amsacrine_f.l1	0.417313375157978	4.5	0	NA	NA	NA	NA	NA	NA	NA	NA	NA
II_458120	II	458120	amsacrine_f.l1	0.0656809146417918	4.5	0	NA	NA	NA	NA	NA	NA	NA	NA	NA
II_458203	II	458203	amsacrine_f.l1	0.0656809146417918	4.5	0	NA	NA	NA	NA	NA	NA	NA	NA	NA
II_461241	II	461241	amsacrine_f.l1	0.432146382151435	4.5	0	NA	NA	NA	NA	NA	NA	NA	NA	NA
II_483334	II	483334	amsacrine_f.l1	0.78133715928854	4.5	0	NA	NA	NA	NA	NA	NA	NA	NA	NA
II_496660	II	496660	amsacrine_f.l1	0.0569473986249323	4.5	0	NA	NA	NA	NA	NA	NA	NA	NA	NA
II_502891	II	502891	amsacrine_f.l1	1.09470555611614	4.5	0	NA	NA	NA	NA	NA	NA	NA	NA	NA
II_502930	II	502930	amsacrine_f.l1	1.09470555611614	4.5	0	NA	NA	NA	NA	NA	NA	NA	NA	NA
II_506965	II	506965	amsacrine_f.l1	0.303878586879783	4.5	0	NA	NA	NA	NA	NA	NA	NA	NA	NA
II_516063	II	516063	amsacrine_f.l1	0.383349742296046	4.5	0	NA	NA	NA	NA	NA	NA	NA	NA	NA
II_518587	II	518587	amsacrine_f.l1	1.09470555611614	4.5	0	NA	NA	NA	NA	NA	NA	NA	NA	NA
II_518699	II	518699	amsacrine_f.l1	0.258325111728824	4.5	0	NA	NA	NA	NA	NA	NA	NA	NA	NA
II_536243	II	536243	amsacrine_f.l1	0.108677674741008	4.5	0	NA	NA	NA	NA	NA	NA	NA	NA	NA
II_545775	II	545775	amsacrine_f.l1	0.405056514676918	4.5	0	NA	NA	NA	NA	NA	NA	NA	NA	NA
II_549871	II	549871	amsacrine_f.l1	0.405056514676918	4.5	0	NA	NA	NA	NA	NA	NA	NA	NA	NA
II_550200	II	550200	amsacrine_f.l1	0.298999821693675	4.5	0	NA	NA	NA	NA	NA	NA	NA	NA	NA
II_568477	II	568477	amsacrine_f.l1	0.417313375157978	4.5	0	NA	NA	NA	NA	NA	NA	NA	NA	NA
II_585631	II	585631	amsacrine_f.l1	0.0308239722624363	4.5	0	NA	NA	NA	NA	NA	NA	NA	NA	NA
II_601070	II	601070	amsacrine_f.l1	0.309743654988773	4.5	0	NA	NA	NA	NA	NA	NA	NA	NA	NA
II_617224	II	617224	amsacrine_f.l1	0.328830945649612	4.5	0	NA	NA	NA	NA	NA	NA	NA	NA	NA
II_619894	II	619894	amsacrine_f.l1	0.383349742296046	4.5	0	NA	NA	NA	NA	NA	NA	NA	NA	NA
II_627924	II	627924	amsacrine_f.l1	0.0564203488378682	4.5	0	NA	NA	NA	NA	NA	NA	NA	NA	NA
II_627940	II	627940	amsacrine_f.l1	0.464768981796307	4.5	0	NA	NA	NA	NA	NA	NA	NA	NA	NA
II_634685	II	634685	amsacrine_f.l1	0.417313375157978	4.5	0	NA	NA	NA	NA	NA	NA	NA	NA	NA
II_636990	II	636990	amsacrine_f.l1	0.417313375157978	4.5	0	NA	NA	NA	NA	NA	NA	NA	NA	NA
II_683556	II	683556	amsacrine_f.l1	0.328830945649612	4.5	0	NA	NA	NA	NA	NA	NA	NA	NA	NA
II_706382	II	706382	amsacrine_f.l1	0.376336043622824	4.5	0	NA	NA	NA	NA	NA	NA	NA	NA	NA
II_706423	II	706423	amsacrine_f.l1	0.376336043622824	4.5	0	NA	NA	NA	NA	NA	NA	NA	NA	NA
II_715714	II	715714	amsacrine_f.l1	0.187454676937865	4.5	0	NA	NA	NA	NA	NA	NA	NA	NA	NA
II_724804	II	724804	amsacrine_f.l1	0.332506405415099	4.5	0	NA	NA	NA	NA	NA	NA	NA	NA	NA
II_727042	II	727042	amsacrine_f.l1	0.383349742296046	4.5	0	NA	NA	NA	NA	NA	NA	NA	NA	NA
II_733872	II	733872	amsacrine_f.l1	0.0234245907493822	4.5	0	NA	NA	NA	NA	NA	NA	NA	NA	NA
II_737995	II	737995	amsacrine_f.l1	0.0437473259970887	4.5	0	NA	NA	NA	NA	NA	NA	NA	NA	NA
II_747341	II	747341	amsacrine_f.l1	0.248769760728434	4.5	0	NA	NA	NA	NA	NA	NA	NA	NA	NA
II_747398	II	747398	amsacrine_f.l1	0.0946521396199169	4.5	0	NA	NA	NA	NA	NA	NA	NA	NA	NA
II_757266	II	757266	amsacrine_f.l1	0.0437473259970887	4.5	0	NA	NA	NA	NA	NA	NA	NA	NA	NA
II_763448	II	763448	amsacrine_f.l1	0.103530908153196	4.5	0	NA	NA	NA	NA	NA	NA	NA	NA	NA
II_806805	II	806805	amsacrine_f.l1	0.302079803028834	4.5	0	NA	NA	NA	NA	NA	NA	NA	NA	NA
II_810286	II	810286	amsacrine_f.l1	0.316534942246575	4.5	0	NA	NA	NA	NA	NA	NA	NA	NA	NA
II_826419	II	826419	amsacrine_f.l1	0.546056541410302	4.5	0	NA	NA	NA	NA	NA	NA	NA	NA	NA
II_826485	II	826485	amsacrine_f.l1	0.187454676937865	4.5	0	NA	NA	NA	NA	NA	NA	NA	NA	NA
II_826614	II	826614	amsacrine_f.l1	0.264444967449328	4.5	0	NA	NA	NA	NA	NA	NA	NA	NA	NA
II_829629	II	829629	amsacrine_f.l1	0.454808712521878	4.5	0	NA	NA	NA	NA	NA	NA	NA	NA	NA
II_833337	II	833337	amsacrine_f.l1	0.187454676937865	4.5	0	NA	NA	NA	NA	NA	NA	NA	NA	NA
II_834750	II	834750	amsacrine_f.l1	0.187454676937865	4.5	0	NA	NA	NA	NA	NA	NA	NA	NA	NA
II_835009	II	835009	amsacrine_f.l1	0.327755398403837	4.5	0	NA	NA	NA	NA	NA	NA	NA	NA	NA
II_843349	II	843349	amsacrine_f.l1	0.223135833949928	4.5	0	NA	NA	NA	NA	NA	NA	NA	NA	NA
II_843533	II	843533	amsacrine_f.l1	0.25583581433163	4.5	0	NA	NA	NA	NA	NA	NA	NA	NA	NA
II_858055	II	858055	amsacrine_f.l1	0.187454676937865	4.5	0	NA	NA	NA	NA	NA	NA	NA	NA	NA
II_859840	II	859840	amsacrine_f.l1	0.187454676937865	4.5	0	NA	NA	NA	NA	NA	NA	NA	NA	NA
II_876408	II	876408	amsacrine_f.l1	0.187454676937865	4.5	0	NA	NA	NA	NA	NA	NA	NA	NA	NA
II_876426	II	876426	amsacrine_f.l1	0.187454676937865	4.5	0	NA	NA	NA	NA	NA	NA	NA	NA	NA
II_876444	II	876444	amsacrine_f.l1	0.187454676937865	4.5	0	NA	NA	NA	NA	NA	NA	NA	NA	NA
II_877653	II	877653	amsacrine_f.l1	0.187454676937865	4.5	0	NA	NA	NA	NA	NA	NA	NA	NA	NA
II_883679	II	883679	amsacrine_f.l1	0.457433381344828	4.5	0	NA	NA	NA	NA	NA	NA	NA	NA	NA
II_883800	II	883800	amsacrine_f.l1	0.457433381344828	4.5	0	NA	NA	NA	NA	NA	NA	NA	NA	NA
II_899531	II	899531	amsacrine_f.l1	0.187454676937865	4.5	0	NA	NA	NA	NA	NA	NA	NA	NA	NA
II_899558	II	899558	amsacrine_f.l1	0.187454676937865	4.5	0	NA	NA	NA	NA	NA	NA	NA	NA	NA
II_920326	II	920326	amsacrine_f.l1	0.546056541410302	4.5	0	NA	NA	NA	NA	NA	NA	NA	NA	NA
II_921526	II	921526	amsacrine_f.l1	0.546056541410302	4.5	0	NA	NA	NA	NA	NA	NA	NA	NA	NA
II_924535	II	924535	amsacrine_f.l1	0.187454676937865	4.5	0	NA	NA	NA	NA	NA	NA	NA	NA	NA
II_924562	II	924562	amsacrine_f.l1	0.187454676937865	4.5	0	NA	NA	NA	NA	NA	NA	NA	NA	NA
II_931354	II	931354	amsacrine_f.l1	0.187454676937865	4.5	0	NA	NA	NA	NA	NA	NA	NA	NA	NA
II_931356	II	931356	amsacrine_f.l1	0.187454676937865	4.5	0	NA	NA	NA	NA	NA	NA	NA	NA	NA
II_931377	II	931377	amsacrine_f.l1	0.187454676937865	4.5	0	NA	NA	NA	NA	NA	NA	NA	NA	NA
II_951925	II	951925	amsacrine_f.l1	0.247928790798731	4.5	0	NA	NA	NA	NA	NA	NA	NA	NA	NA
II_951989	II	951989	amsacrine_f.l1	0.233836806656743	4.5	0	NA	NA	NA	NA	NA	NA	NA	NA	NA
II_959487	II	959487	amsacrine_f.l1	0.235396692770111	4.5	0	NA	NA	NA	NA	NA	NA	NA	NA	NA
II_959517	II	959517	amsacrine_f.l1	0.0697291678098827	4.5	0	NA	NA	NA	NA	NA	NA	NA	NA	NA
II_976193	II	976193	amsacrine_f.l1	0.0922732603666799	4.5	0	NA	NA	NA	NA	NA	NA	NA	NA	NA
II_991474	II	991474	amsacrine_f.l1	0.486072230269785	4.5	0	NA	NA	NA	NA	NA	NA	NA	NA	NA
II_992784	II	992784	amsacrine_f.l1	0.428673018994179	4.5	0	NA	NA	NA	NA	NA	NA	NA	NA	NA
II_1044952	II	1044952	amsacrine_f.l1	0.233836806656743	4.5	0	NA	NA	NA	NA	NA	NA	NA	NA	NA
II_1047977	II	1047977	amsacrine_f.l1	0.0404945664470554	4.5	0	NA	NA	NA	NA	NA	NA	NA	NA	NA
II_1047988	II	1047988	amsacrine_f.l1	0.187454676937865	4.5	0	NA	NA	NA	NA	NA	NA	NA	NA	NA
II_1048019	II	1048019	amsacrine_f.l1	0.233836806656743	4.5	0	NA	NA	NA	NA	NA	NA	NA	NA	NA
II_1069724	II	1069724	amsacrine_f.l1	0.0249683548442631	4.5	0	NA	NA	NA	NA	NA	NA	NA	NA	NA
II_1083817	II	1083817	amsacrine_f.l1	0.230290080589445	4.5	0	NA	NA	NA	NA	NA	NA	NA	NA	NA
II_1106058	II	1106058	amsacrine_f.l1	0.171033882613304	4.5	0	NA	NA	NA	NA	NA	NA	NA	NA	NA
II_1106185	II	1106185	amsacrine_f.l1	0.255237713852698	4.5	0	NA	NA	NA	NA	NA	NA	NA	NA	NA
II_1131928	II	1131928	amsacrine_f.l1	0.304603839506166	4.5	0	NA	NA	NA	NA	NA	NA	NA	NA	NA
II_1158996	II	1158996	amsacrine_f.l1	0.0043340684782232	4.5	0	NA	NA	NA	NA	NA	NA	NA	NA	NA
II_1163313	II	1163313	amsacrine_f.l1	0.0609374199022241	4.5	0	NA	NA	NA	NA	NA	NA	NA	NA	NA
II_1186750	II	1186750	amsacrine_f.l1	0.0221527677871719	4.5	0	NA	NA	NA	NA	NA	NA	NA	NA	NA
II_1192352	II	1192352	amsacrine_f.l1	0.757894363909862	4.5	0	NA	NA	NA	NA	NA	NA	NA	NA	NA
II_1192389	II	1192389	amsacrine_f.l1	0.532560903343098	4.5	0	NA	NA	NA	NA	NA	NA	NA	NA	NA
II_1193171	II	1193171	amsacrine_f.l1	1.02517948639828	4.5	0	NA	NA	NA	NA	NA	NA	NA	NA	NA
II_1196765	II	1196765	amsacrine_f.l1	0.757894363909862	4.5	0	NA	NA	NA	NA	NA	NA	NA	NA	NA
II_1196801	II	1196801	amsacrine_f.l1	0.867247705701764	4.5	0	NA	NA	NA	NA	NA	NA	NA	NA	NA
II_1201746	II	1201746	amsacrine_f.l1	1.16137566833226	4.5	0	NA	NA	NA	NA	NA	NA	NA	NA	NA
II_1216932	II	1216932	amsacrine_f.l1	0.179724358419156	4.5	0	NA	NA	NA	NA	NA	NA	NA	NA	NA
II_1220360	II	1220360	amsacrine_f.l1	0.153513429561915	4.5	0	NA	NA	NA	NA	NA	NA	NA	NA	NA
II_1220678	II	1220678	amsacrine_f.l1	0.327683118967675	4.5	0	NA	NA	NA	NA	NA	NA	NA	NA	NA
II_1230915	II	1230915	amsacrine_f.l1	0.236939426243061	4.5	0	NA	NA	NA	NA	NA	NA	NA	NA	NA
II_1230930	II	1230930	amsacrine_f.l1	0.757894363909862	4.5	0	NA	NA	NA	NA	NA	NA	NA	NA	NA
II_1239611	II	1239611	amsacrine_f.l1	0.0236132806046348	4.5	0	NA	NA	NA	NA	NA	NA	NA	NA	NA
II_1247347	II	1247347	amsacrine_f.l1	0.0236132806046348	4.5	0	NA	NA	NA	NA	NA	NA	NA	NA	NA
II_1247472	II	1247472	amsacrine_f.l1	0.0236132806046348	4.5	0	NA	NA	NA	NA	NA	NA	NA	NA	NA
II_1282056	II	1282056	amsacrine_f.l1	0.495592058818826	4.5	0	NA	NA	NA	NA	NA	NA	NA	NA	NA
II_1304980	II	1304980	amsacrine_f.l1	0.495592058818826	4.5	0	NA	NA	NA	NA	NA	NA	NA	NA	NA
II_1308007	II	1308007	amsacrine_f.l1	0.495592058818826	4.5	0	NA	NA	NA	NA	NA	NA	NA	NA	NA
II_1318777	II	1318777	amsacrine_f.l1	0.495592058818826	4.5	0	NA	NA	NA	NA	NA	NA	NA	NA	NA
II_1324925	II	1324925	amsacrine_f.l1	0.757894363909862	4.5	0	NA	NA	NA	NA	NA	NA	NA	NA	NA
II_1331541	II	1331541	amsacrine_f.l1	0.757894363909862	4.5	0	NA	NA	NA	NA	NA	NA	NA	NA	NA
II_1333157	II	1333157	amsacrine_f.l1	0.757894363909862	4.5	0	NA	NA	NA	NA	NA	NA	NA	NA	NA
II_1336626	II	1336626	amsacrine_f.l1	0.00681232251139674	4.5	0	NA	NA	NA	NA	NA	NA	NA	NA	NA
II_1342303	II	1342303	amsacrine_f.l1	0.757894363909862	4.5	0	NA	NA	NA	NA	NA	NA	NA	NA	NA
II_1342467	II	1342467	amsacrine_f.l1	0.757894363909862	4.5	0	NA	NA	NA	NA	NA	NA	NA	NA	NA
II_1342871	II	1342871	amsacrine_f.l1	0.757894363909862	4.5	0	NA	NA	NA	NA	NA	NA	NA	NA	NA
II_1344182	II	1344182	amsacrine_f.l1	0.0335769290978933	4.5	0	NA	NA	NA	NA	NA	NA	NA	NA	NA
II_1347167	II	1347167	amsacrine_f.l1	0.571247994420845	4.5	0	NA	NA	NA	NA	NA	NA	NA	NA	NA
II_1416046	II	1416046	amsacrine_f.l1	0.322883672670641	4.5	0	NA	NA	NA	NA	NA	NA	NA	NA	NA
II_1422355	II	1422355	amsacrine_f.l1	0.0590186771958663	4.5	0	NA	NA	NA	NA	NA	NA	NA	NA	NA
II_1422454	II	1422454	amsacrine_f.l1	0.183109900489629	4.5	0	NA	NA	NA	NA	NA	NA	NA	NA	NA
II_1422477	II	1422477	amsacrine_f.l1	0.547459934846289	4.5	0	NA	NA	NA	NA	NA	NA	NA	NA	NA
II_1442627	II	1442627	amsacrine_f.l1	0.0412794347218869	4.5	0	NA	NA	NA	NA	NA	NA	NA	NA	NA
II_1442656	II	1442656	amsacrine_f.l1	0.0412794347218869	4.5	0	NA	NA	NA	NA	NA	NA	NA	NA	NA
II_1446758	II	1446758	amsacrine_f.l1	0.0590186771958663	4.5	0	NA	NA	NA	NA	NA	NA	NA	NA	NA
II_1446759	II	1446759	amsacrine_f.l1	0.0590186771958663	4.5	0	NA	NA	NA	NA	NA	NA	NA	NA	NA
II_1463999	II	1463999	amsacrine_f.l1	0.0590186771958663	4.5	0	NA	NA	NA	NA	NA	NA	NA	NA	NA
II_1464084	II	1464084	amsacrine_f.l1	0.0590186771958663	4.5	0	NA	NA	NA	NA	NA	NA	NA	NA	NA
II_1467325	II	1467325	amsacrine_f.l1	0.28539686212198	4.5	0	NA	NA	NA	NA	NA	NA	NA	NA	NA
II_1474120	II	1474120	amsacrine_f.l1	0.821603649061456	4.5	0	NA	NA	NA	NA	NA	NA	NA	NA	NA
II_1485481	II	1485481	amsacrine_f.l1	0.821603649061456	4.5	0	NA	NA	NA	NA	NA	NA	NA	NA	NA
II_1489520	II	1489520	amsacrine_f.l1	0.658137867631716	4.5	0	NA	NA	NA	NA	NA	NA	NA	NA	NA
II_1489523	II	1489523	amsacrine_f.l1	0.0737041156011804	4.5	0	NA	NA	NA	NA	NA	NA	NA	NA	NA
II_1494393	II	1494393	amsacrine_f.l1	0.821603649061456	4.5	0	NA	NA	NA	NA	NA	NA	NA	NA	NA
II_1494396	II	1494396	amsacrine_f.l1	0.495592058818826	4.5	0	NA	NA	NA	NA	NA	NA	NA	NA	NA
II_1496093	II	1496093	amsacrine_f.l1	0.415890880737121	4.5	0	NA	NA	NA	NA	NA	NA	NA	NA	NA
II_1496171	II	1496171	amsacrine_f.l1	0.260065222676261	4.5	0	NA	NA	NA	NA	NA	NA	NA	NA	NA
II_1501134	II	1501134	amsacrine_f.l1	0.00493899854007662	4.5	0	NA	NA	NA	NA	NA	NA	NA	NA	NA
II_1501144	II	1501144	amsacrine_f.l1	0.495592058818826	4.5	0	NA	NA	NA	NA	NA	NA	NA	NA	NA
II_1509206	II	1509206	amsacrine_f.l1	0.128988009479432	4.5	0	NA	NA	NA	NA	NA	NA	NA	NA	NA
II_1521664	II	1521664	amsacrine_f.l1	0.177011265433107	4.5	0	NA	NA	NA	NA	NA	NA	NA	NA	NA
II_1521742	II	1521742	amsacrine_f.l1	0.157012606901295	4.5	0	NA	NA	NA	NA	NA	NA	NA	NA	NA
II_1603713	II	1603713	amsacrine_f.l1	0.0504771256299328	4.5	0	NA	NA	NA	NA	NA	NA	NA	NA	NA
II_1603719	II	1603719	amsacrine_f.l1	0.0504771256299328	4.5	0	NA	NA	NA	NA	NA	NA	NA	NA	NA
II_1603755	II	1603755	amsacrine_f.l1	0.0504771256299328	4.5	0	NA	NA	NA	NA	NA	NA	NA	NA	NA
II_1604442	II	1604442	amsacrine_f.l1	0.0355024646885483	4.5	0	NA	NA	NA	NA	NA	NA	NA	NA	NA
II_1604455	II	1604455	amsacrine_f.l1	0.0355024646885483	4.5	0	NA	NA	NA	NA	NA	NA	NA	NA	NA
II_1604484	II	1604484	amsacrine_f.l1	0.0504771256299328	4.5	0	NA	NA	NA	NA	NA	NA	NA	NA	NA
II_1610022	II	1610022	amsacrine_f.l1	0.0864571961043727	4.5	0	NA	NA	NA	NA	NA	NA	NA	NA	NA
II_1661378	II	1661378	amsacrine_f.l1	0.212357843070469	4.5	0	NA	NA	NA	NA	NA	NA	NA	NA	NA
II_1663962	II	1663962	amsacrine_f.l1	0.030671697876558	4.5	0	NA	NA	NA	NA	NA	NA	NA	NA	NA
II_1664234	II	1664234	amsacrine_f.l1	0.821603649061456	4.5	0	NA	NA	NA	NA	NA	NA	NA	NA	NA
II_1672086	II	1672086	amsacrine_f.l1	1.21182821306047	4.5	0	NA	NA	NA	NA	NA	NA	NA	NA	NA
II_1676223	II	1676223	amsacrine_f.l1	0.110280513489245	4.5	0	NA	NA	NA	NA	NA	NA	NA	NA	NA
II_1678700	II	1678700	amsacrine_f.l1	0.821603649061456	4.5	0	NA	NA	NA	NA	NA	NA	NA	NA	NA
II_1678760	II	1678760	amsacrine_f.l1	0.105393935605287	4.5	0	NA	NA	NA	NA	NA	NA	NA	NA	NA
II_1682393	II	1682393	amsacrine_f.l1	0.415890880737121	4.5	0	NA	NA	NA	NA	NA	NA	NA	NA	NA
II_1683347	II	1683347	amsacrine_f.l1	0.415890880737121	4.5	0	NA	NA	NA	NA	NA	NA	NA	NA	NA
II_1685003	II	1685003	amsacrine_f.l1	0.495592058818826	4.5	0	NA	NA	NA	NA	NA	NA	NA	NA	NA
II_1685025	II	1685025	amsacrine_f.l1	0.821603649061456	4.5	0	NA	NA	NA	NA	NA	NA	NA	NA	NA
II_1688228	II	1688228	amsacrine_f.l1	0.147264029001829	4.5	0	NA	NA	NA	NA	NA	NA	NA	NA	NA
II_1688260	II	1688260	amsacrine_f.l1	0.226987664717337	4.5	0	NA	NA	NA	NA	NA	NA	NA	NA	NA
II_1688378	II	1688378	amsacrine_f.l1	0.821603649061456	4.5	0	NA	NA	NA	NA	NA	NA	NA	NA	NA
II_1713129	II	1713129	amsacrine_f.l1	0.389296686227774	4.5	0	NA	NA	NA	NA	NA	NA	NA	NA	NA
II_1713157	II	1713157	amsacrine_f.l1	0.00609321844061851	4.5	0	NA	NA	NA	NA	NA	NA	NA	NA	NA
II_1713178	II	1713178	amsacrine_f.l1	0.389296686227774	4.5	0	NA	NA	NA	NA	NA	NA	NA	NA	NA
II_1713187	II	1713187	amsacrine_f.l1	0.389296686227774	4.5	0	NA	NA	NA	NA	NA	NA	NA	NA	NA
II_1717085	II	1717085	amsacrine_f.l1	0.389296686227774	4.5	0	NA	NA	NA	NA	NA	NA	NA	NA	NA
II_1717112	II	1717112	amsacrine_f.l1	0.415890880737121	4.5	0	NA	NA	NA	NA	NA	NA	NA	NA	NA
II_1717173	II	1717173	amsacrine_f.l1	0.13825529870779	4.5	0	NA	NA	NA	NA	NA	NA	NA	NA	NA
II_1717192	II	1717192	amsacrine_f.l1	0.200720840827459	4.5	0	NA	NA	NA	NA	NA	NA	NA	NA	NA
II_1717196	II	1717196	amsacrine_f.l1	0.389296686227774	4.5	0	NA	NA	NA	NA	NA	NA	NA	NA	NA
II_1719800	II	1719800	amsacrine_f.l1	0.389296686227774	4.5	0	NA	NA	NA	NA	NA	NA	NA	NA	NA
II_1720363	II	1720363	amsacrine_f.l1	0.218044072200337	4.5	0	NA	NA	NA	NA	NA	NA	NA	NA	NA
II_1722800	II	1722800	amsacrine_f.l1	0.859645610104488	4.5	0	NA	NA	NA	NA	NA	NA	NA	NA	NA
II_1722809	II	1722809	amsacrine_f.l1	0.415890880737121	4.5	0	NA	NA	NA	NA	NA	NA	NA	NA	NA
II_1726902	II	1726902	amsacrine_f.l1	0.495592058818826	4.5	0	NA	NA	NA	NA	NA	NA	NA	NA	NA
II_1741151	II	1741151	amsacrine_f.l1	0.389296686227774	4.5	0	NA	NA	NA	NA	NA	NA	NA	NA	NA
II_1955055	II	1955055	amsacrine_f.l1	0.255813448349497	4.5	0	NA	NA	NA	NA	NA	NA	NA	NA	NA
II_1955187	II	1955187	amsacrine_f.l1	0.48046976774605	4.5	0	NA	NA	NA	NA	NA	NA	NA	NA	NA
II_1955572	II	1955572	amsacrine_f.l1	0.415890880737121	4.5	0	NA	NA	NA	NA	NA	NA	NA	NA	NA
II_1955573	II	1955573	amsacrine_f.l1	0.415890880737121	4.5	0	NA	NA	NA	NA	NA	NA	NA	NA	NA
II_1955581	II	1955581	amsacrine_f.l1	0.415890880737121	4.5	0	NA	NA	NA	NA	NA	NA	NA	NA	NA
II_2044476	II	2044476	amsacrine_f.l1	0.117268569269638	4.5	0	NA	NA	NA	NA	NA	NA	NA	NA	NA
II_2053723	II	2053723	amsacrine_f.l1	0.56815520261183	4.5	0	NA	NA	NA	NA	NA	NA	NA	NA	NA
II_2053730	II	2053730	amsacrine_f.l1	0.320918844472699	4.5	0	NA	NA	NA	NA	NA	NA	NA	NA	NA
II_2053733	II	2053733	amsacrine_f.l1	0.320918844472699	4.5	0	NA	NA	NA	NA	NA	NA	NA	NA	NA
II_2184293	II	2184293	amsacrine_f.l1	0.419433127789104	4.5	0	NA	NA	NA	NA	NA	NA	NA	NA	NA
II_2188008	II	2188008	amsacrine_f.l1	0.419433127789104	4.5	0	NA	NA	NA	NA	NA	NA	NA	NA	NA
II_2188639	II	2188639	amsacrine_f.l1	0.2218228281391	4.5	0	NA	NA	NA	NA	NA	NA	NA	NA	NA
II_2189034	II	2189034	amsacrine_f.l1	0.198873597490891	4.5	0	NA	NA	NA	NA	NA	NA	NA	NA	NA
II_2193656	II	2193656	amsacrine_f.l1	0.198873597490891	4.5	0	NA	NA	NA	NA	NA	NA	NA	NA	NA
II_2193667	II	2193667	amsacrine_f.l1	0.414545504211381	4.5	0	NA	NA	NA	NA	NA	NA	NA	NA	NA
II_2196696	II	2196696	amsacrine_f.l1	0.664200373577879	4.5	0	NA	NA	NA	NA	NA	NA	NA	NA	NA
II_2198501	II	2198501	amsacrine_f.l1	0.419433127789104	4.5	0	NA	NA	NA	NA	NA	NA	NA	NA	NA
II_2199923	II	2199923	amsacrine_f.l1	0.530211193300707	4.5	0	NA	NA	NA	NA	NA	NA	NA	NA	NA
II_2199948	II	2199948	amsacrine_f.l1	0.378297023742968	4.5	0	NA	NA	NA	NA	NA	NA	NA	NA	NA
II_2200508	II	2200508	amsacrine_f.l1	0.419433127789104	4.5	0	NA	NA	NA	NA	NA	NA	NA	NA	NA
II_2200531	II	2200531	amsacrine_f.l1	0.806106014101799	4.5	0	NA	NA	NA	NA	NA	NA	NA	NA	NA
II_2200578	II	2200578	amsacrine_f.l1	0.378297023742968	4.5	0	NA	NA	NA	NA	NA	NA	NA	NA	NA
II_2204558	II	2204558	amsacrine_f.l1	0.449010913480587	4.5	0	NA	NA	NA	NA	NA	NA	NA	NA	NA
II_2205794	II	2205794	amsacrine_f.l1	0.419433127789104	4.5	0	NA	NA	NA	NA	NA	NA	NA	NA	NA
II_2207145	II	2207145	amsacrine_f.l1	0.0557330853699435	4.5	0	NA	NA	NA	NA	NA	NA	NA	NA	NA
II_2209059	II	2209059	amsacrine_f.l1	0.198873597490891	4.5	0	NA	NA	NA	NA	NA	NA	NA	NA	NA
II_2209060	II	2209060	amsacrine_f.l1	0.327902470719409	4.5	0	NA	NA	NA	NA	NA	NA	NA	NA	NA
II_2209080	II	2209080	amsacrine_f.l1	0.250826023551735	4.5	0	NA	NA	NA	NA	NA	NA	NA	NA	NA
II_2212106	II	2212106	amsacrine_f.l1	0.187087146792242	4.5	0	NA	NA	NA	NA	NA	NA	NA	NA	NA
II_2212137	II	2212137	amsacrine_f.l1	0.107965742509892	4.5	0	NA	NA	NA	NA	NA	NA	NA	NA	NA
II_2251702	II	2251702	amsacrine_f.l1	0.0954247240949454	4.5	0	NA	NA	NA	NA	NA	NA	NA	NA	NA
II_2251706	II	2251706	amsacrine_f.l1	0.0954247240949454	4.5	0	NA	NA	NA	NA	NA	NA	NA	NA	NA
II_2251709	II	2251709	amsacrine_f.l1	0.728488908343004	4.5	0	NA	NA	NA	NA	NA	NA	NA	NA	NA
II_2407285	II	2407285	amsacrine_f.l1	0.18028957017676	4.5	0	NA	NA	NA	NA	NA	NA	NA	NA	NA
II_2407537	II	2407537	amsacrine_f.l1	0.13612362162312	4.5	0	NA	NA	NA	NA	NA	NA	NA	NA	NA
II_2407549	II	2407549	amsacrine_f.l1	0.18028957017676	4.5	0	NA	NA	NA	NA	NA	NA	NA	NA	NA
II_2407584	II	2407584	amsacrine_f.l1	0.18028957017676	4.5	0	NA	NA	NA	NA	NA	NA	NA	NA	NA
II_2407672	II	2407672	amsacrine_f.l1	0.155515493511527	4.5	0	NA	NA	NA	NA	NA	NA	NA	NA	NA
II_2417717	II	2417717	amsacrine_f.l1	0.00718662953852347	4.5	0	NA	NA	NA	NA	NA	NA	NA	NA	NA
II_2417765	II	2417765	amsacrine_f.l1	0.0402244452348882	4.5	0	NA	NA	NA	NA	NA	NA	NA	NA	NA
II_2417809	II	2417809	amsacrine_f.l1	0.0281730927452959	4.5	0	NA	NA	NA	NA	NA	NA	NA	NA	NA
II_2417828	II	2417828	amsacrine_f.l1	0.0281730927452959	4.5	0	NA	NA	NA	NA	NA	NA	NA	NA	NA
II_2429509	II	2429509	amsacrine_f.l1	0.0239297777672693	4.5	0	NA	NA	NA	NA	NA	NA	NA	NA	NA
II_2429530	II	2429530	amsacrine_f.l1	0.0368454498179218	4.5	0	NA	NA	NA	NA	NA	NA	NA	NA	NA
II_2429652	II	2429652	amsacrine_f.l1	0.0239297777672693	4.5	0	NA	NA	NA	NA	NA	NA	NA	NA	NA
II_2429664	II	2429664	amsacrine_f.l1	0.181633697143874	4.5	0	NA	NA	NA	NA	NA	NA	NA	NA	NA
II_2441253	II	2441253	amsacrine_f.l1	0.26539301078113	4.5	0	NA	NA	NA	NA	NA	NA	NA	NA	NA
II_2457986	II	2457986	amsacrine_f.l1	0.26539301078113	4.5	0	NA	NA	NA	NA	NA	NA	NA	NA	NA
II_2457987	II	2457987	amsacrine_f.l1	0.26539301078113	4.5	0	NA	NA	NA	NA	NA	NA	NA	NA	NA
II_2458000	II	2458000	amsacrine_f.l1	0.26539301078113	4.5	0	NA	NA	NA	NA	NA	NA	NA	NA	NA
II_2458118	II	2458118	amsacrine_f.l1	0.121428252492235	4.5	0	NA	NA	NA	NA	NA	NA	NA	NA	NA
II_2460472	II	2460472	amsacrine_f.l1	0.0161197292610036	4.5	0	NA	NA	NA	NA	NA	NA	NA	NA	NA
II_2460824	II	2460824	amsacrine_f.l1	0.26539301078113	4.5	0	NA	NA	NA	NA	NA	NA	NA	NA	NA
II_2460833	II	2460833	amsacrine_f.l1	0.26539301078113	4.5	0	NA	NA	NA	NA	NA	NA	NA	NA	NA
II_2461769	II	2461769	amsacrine_f.l1	0.519850330873907	4.5	0	NA	NA	NA	NA	NA	NA	NA	NA	NA
II_2461773	II	2461773	amsacrine_f.l1	0.26539301078113	4.5	0	NA	NA	NA	NA	NA	NA	NA	NA	NA
II_2462370	II	2462370	amsacrine_f.l1	0.224176304897789	4.5	0	NA	NA	NA	NA	NA	NA	NA	NA	NA
II_2476785	II	2476785	amsacrine_f.l1	0.431842023751724	4.5	0	NA	NA	NA	NA	NA	NA	NA	NA	NA
II_2492057	II	2492057	amsacrine_f.l1	0.0320359324654057	4.5	0	NA	NA	NA	NA	NA	NA	NA	NA	NA
II_2499113	II	2499113	amsacrine_f.l1	0.0320359324654057	4.5	0	NA	NA	NA	NA	NA	NA	NA	NA	NA
II_2511725	II	2511725	amsacrine_f.l1	0.45876368496552	4.5	0	NA	NA	NA	NA	NA	NA	NA	NA	NA
II_2512943	II	2512943	amsacrine_f.l1	0.203829794036942	4.5	0	NA	NA	NA	NA	NA	NA	NA	NA	NA
II_2513068	II	2513068	amsacrine_f.l1	0.179750882318902	4.5	0	NA	NA	NA	NA	NA	NA	NA	NA	NA
II_2513104	II	2513104	amsacrine_f.l1	0.0953105746135842	4.5	0	NA	NA	NA	NA	NA	NA	NA	NA	NA
II_2523394	II	2523394	amsacrine_f.l1	0.108813871884853	4.5	0	NA	NA	NA	NA	NA	NA	NA	NA	NA
II_2523401	II	2523401	amsacrine_f.l1	0.125778002843489	4.5	0	NA	NA	NA	NA	NA	NA	NA	NA	NA
II_2558969	II	2558969	amsacrine_f.l1	0.00667187336647371	4.5	0	NA	NA	NA	NA	NA	NA	NA	NA	NA
II_2573623	II	2573623	amsacrine_f.l1	0.017150798521034	4.5	0	NA	NA	NA	NA	NA	NA	NA	NA	NA
II_2573693	II	2573693	amsacrine_f.l1	0.0281730927452959	4.5	0	NA	NA	NA	NA	NA	NA	NA	NA	NA
II_2573723	II	2573723	amsacrine_f.l1	0.370509565979269	4.5	0	NA	NA	NA	NA	NA	NA	NA	NA	NA
II_2573729	II	2573729	amsacrine_f.l1	0.0218066093214075	4.5	0	NA	NA	NA	NA	NA	NA	NA	NA	NA
II_2575917	II	2575917	amsacrine_f.l1	0.0281730927452959	4.5	0	NA	NA	NA	NA	NA	NA	NA	NA	NA
II_2575962	II	2575962	amsacrine_f.l1	0.017150798521034	4.5	0	NA	NA	NA	NA	NA	NA	NA	NA	NA
II_2582871	II	2582871	amsacrine_f.l1	0.0542887185538282	4.5	0	NA	NA	NA	NA	NA	NA	NA	NA	NA
II_2586407	II	2586407	amsacrine_f.l1	0.00733411177224768	4.5	0	NA	NA	NA	NA	NA	NA	NA	NA	NA
II_2587141	II	2587141	amsacrine_f.l1	0.375526137561809	4.5	0	NA	NA	NA	NA	NA	NA	NA	NA	NA
II_2618017	II	2618017	amsacrine_f.l1	0.375526137561809	4.5	0	NA	NA	NA	NA	NA	NA	NA	NA	NA
II_2626080	II	2626080	amsacrine_f.l1	0.353630351468074	4.5	0	NA	NA	NA	NA	NA	NA	NA	NA	NA
II_2626124	II	2626124	amsacrine_f.l1	0.345375837322393	4.5	0	NA	NA	NA	NA	NA	NA	NA	NA	NA
II_2626144	II	2626144	amsacrine_f.l1	0.331103271924435	4.5	0	NA	NA	NA	NA	NA	NA	NA	NA	NA
II_2628163	II	2628163	amsacrine_f.l1	0.0923453556704413	4.5	0	NA	NA	NA	NA	NA	NA	NA	NA	NA
II_2628218	II	2628218	amsacrine_f.l1	0.0923453556704413	4.5	0	NA	NA	NA	NA	NA	NA	NA	NA	NA
II_2634728	II	2634728	amsacrine_f.l1	0.0364677520559574	4.5	0	NA	NA	NA	NA	NA	NA	NA	NA	NA
II_2652579	II	2652579	amsacrine_f.l1	0.0764286735474079	4.5	0	NA	NA	NA	NA	NA	NA	NA	NA	NA
II_2652581	II	2652581	amsacrine_f.l1	0.345375837322393	4.5	0	NA	NA	NA	NA	NA	NA	NA	NA	NA
II_2652699	II	2652699	amsacrine_f.l1	0.345375837322393	4.5	0	NA	NA	NA	NA	NA	NA	NA	NA	NA
II_2660273	II	2660273	amsacrine_f.l1	0.213273582886989	4.5	0	NA	NA	NA	NA	NA	NA	NA	NA	NA
II_2660294	II	2660294	amsacrine_f.l1	0.213273582886989	4.5	0	NA	NA	NA	NA	NA	NA	NA	NA	NA
II_2680274	II	2680274	amsacrine_f.l1	0.345375837322393	4.5	0	NA	NA	NA	NA	NA	NA	NA	NA	NA
II_2680293	II	2680293	amsacrine_f.l1	0.225790134809567	4.5	0	NA	NA	NA	NA	NA	NA	NA	NA	NA
II_2683840	II	2683840	amsacrine_f.l1	0.339621034233798	4.5	0	NA	NA	NA	NA	NA	NA	NA	NA	NA
II_2683872	II	2683872	amsacrine_f.l1	0.0281730927452959	4.5	0	NA	NA	NA	NA	NA	NA	NA	NA	NA
II_2684001	II	2684001	amsacrine_f.l1	0.917894364002071	4.5	0	NA	NA	NA	NA	NA	NA	NA	NA	NA
II_2684002	II	2684002	amsacrine_f.l1	0.0281730927452959	4.5	0	NA	NA	NA	NA	NA	NA	NA	NA	NA
II_2685902	II	2685902	amsacrine_f.l1	0.637947375135167	4.5	0	NA	NA	NA	NA	NA	NA	NA	NA	NA
II_2686068	II	2686068	amsacrine_f.l1	0.637947375135167	4.5	0	NA	NA	NA	NA	NA	NA	NA	NA	NA
II_2696025	II	2696025	amsacrine_f.l1	0.0281730927452959	4.5	0	NA	NA	NA	NA	NA	NA	NA	NA	NA
II_2698596	II	2698596	amsacrine_f.l1	0.100495743249785	4.5	0	NA	NA	NA	NA	NA	NA	NA	NA	NA
II_2707603	II	2707603	amsacrine_f.l1	0.345375837322393	4.5	0	NA	NA	NA	NA	NA	NA	NA	NA	NA
II_2707668	II	2707668	amsacrine_f.l1	0.232751761443747	4.5	0	NA	NA	NA	NA	NA	NA	NA	NA	NA
II_2724808	II	2724808	amsacrine_f.l1	0.232751761443747	4.5	0	NA	NA	NA	NA	NA	NA	NA	NA	NA
II_2739665	II	2739665	amsacrine_f.l1	0.0828342703660009	4.5	0	NA	NA	NA	NA	NA	NA	NA	NA	NA
II_2740266	II	2740266	amsacrine_f.l1	0.0828342703660009	4.5	0	NA	NA	NA	NA	NA	NA	NA	NA	NA
II_2740715	II	2740715	amsacrine_f.l1	0.100495743249785	4.5	0	NA	NA	NA	NA	NA	NA	NA	NA	NA
II_2740786	II	2740786	amsacrine_f.l1	0.0396386967813866	4.5	0	NA	NA	NA	NA	NA	NA	NA	NA	NA
II_2740844	II	2740844	amsacrine_f.l1	0.0337182088011819	4.5	0	NA	NA	NA	NA	NA	NA	NA	NA	NA
II_2756983	II	2756983	amsacrine_f.l1	0.0162968521600332	4.5	0	NA	NA	NA	NA	NA	NA	NA	NA	NA
II_2762332	II	2762332	amsacrine_f.l1	0.359778733018092	4.5	0	NA	NA	NA	NA	NA	NA	NA	NA	NA
II_2777273	II	2777273	amsacrine_f.l1	0.33689456136864	4.5	0	NA	NA	NA	NA	NA	NA	NA	NA	NA
II_2781194	II	2781194	amsacrine_f.l1	0.100495743249785	4.5	0	NA	NA	NA	NA	NA	NA	NA	NA	NA
II_2781319	II	2781319	amsacrine_f.l1	0.261019167504618	4.5	0	NA	NA	NA	NA	NA	NA	NA	NA	NA
II_2793160	II	2793160	amsacrine_f.l1	0.000394091801883021	4.5	0	NA	NA	NA	NA	NA	NA	NA	NA	NA
II_2805590	II	2805590	amsacrine_f.l1	0.779497656108928	4.5	0	NA	NA	NA	NA	NA	NA	NA	NA	NA
II_2805617	II	2805617	amsacrine_f.l1	0.779497656108928	4.5	0	NA	NA	NA	NA	NA	NA	NA	NA	NA
II_2815439	II	2815439	amsacrine_f.l1	0.40725843350196	4.5	0	NA	NA	NA	NA	NA	NA	NA	NA	NA
II_2815552	II	2815552	amsacrine_f.l1	0.402883873427865	4.5	0	NA	NA	NA	NA	NA	NA	NA	NA	NA
II_2821583	II	2821583	amsacrine_f.l1	0.233559786070292	4.5	0	NA	NA	NA	NA	NA	NA	NA	NA	NA
II_2823571	II	2823571	amsacrine_f.l1	0.0814295742807783	4.5	0	NA	NA	NA	NA	NA	NA	NA	NA	NA
II_2823674	II	2823674	amsacrine_f.l1	0.201125200537018	4.5	0	NA	NA	NA	NA	NA	NA	NA	NA	NA
II_2831122	II	2831122	amsacrine_f.l1	0.33845258384571	4.5	0	NA	NA	NA	NA	NA	NA	NA	NA	NA
II_2845516	II	2845516	amsacrine_f.l1	0.570548050520671	4.5	0	NA	NA	NA	NA	NA	NA	NA	NA	NA
II_2850989	II	2850989	amsacrine_f.l1	0.00236848879281123	4.5	0	NA	NA	NA	NA	NA	NA	NA	NA	NA
II_2866103	II	2866103	amsacrine_f.l1	0.188226323950319	4.5	0	NA	NA	NA	NA	NA	NA	NA	NA	NA
II_2866121	II	2866121	amsacrine_f.l1	0.146497638522763	4.5	0	NA	NA	NA	NA	NA	NA	NA	NA	NA
II_2866132	II	2866132	amsacrine_f.l1	0.418877896023454	4.5	0	NA	NA	NA	NA	NA	NA	NA	NA	NA
II_2880940	II	2880940	amsacrine_f.l1	0.426814932757139	4.5	0	NA	NA	NA	NA	NA	NA	NA	NA	NA
II_2922309	II	2922309	amsacrine_f.l1	0.156291958090618	4.5	0	NA	NA	NA	NA	NA	NA	NA	NA	NA
II_2922310	II	2922310	amsacrine_f.l1	0.156291958090618	4.5	0	NA	NA	NA	NA	NA	NA	NA	NA	NA
II_2938949	II	2938949	amsacrine_f.l1	0.262979696219532	4.5	0	NA	NA	NA	NA	NA	NA	NA	NA	NA
II_2948203	II	2948203	amsacrine_f.l1	0.585033006605517	4.5	0	NA	NA	NA	NA	NA	NA	NA	NA	NA
II_2953693	II	2953693	amsacrine_f.l1	0.128230661317708	4.5	0	NA	NA	NA	NA	NA	NA	NA	NA	NA
II_2977341	II	2977341	amsacrine_f.l1	0.809865102249811	4.5	0	NA	NA	NA	NA	NA	NA	NA	NA	NA
II_3033694	II	3033694	amsacrine_f.l1	1.68020148307326	4.5	0	NA	NA	NA	NA	NA	NA	NA	NA	NA
II_3041288	II	3041288	amsacrine_f.l1	0.767568350273694	4.5	0	NA	NA	NA	NA	NA	NA	NA	NA	NA
II_3046011	II	3046011	amsacrine_f.l1	0.767568350273694	4.5	0	NA	NA	NA	NA	NA	NA	NA	NA	NA
II_3062091	II	3062091	amsacrine_f.l1	0.767568350273694	4.5	0	NA	NA	NA	NA	NA	NA	NA	NA	NA
II_3076985	II	3076985	amsacrine_f.l1	2.16636613769488	4.5	0	NA	NA	NA	NA	NA	NA	NA	NA	NA
II_3076994	II	3076994	amsacrine_f.l1	1.01774574067736	4.5	0	NA	NA	NA	NA	NA	NA	NA	NA	NA
II_3077038	II	3077038	amsacrine_f.l1	0.280472863546374	4.5	0	NA	NA	NA	NA	NA	NA	NA	NA	NA
II_3077041	II	3077041	amsacrine_f.l1	1.7201692426049	4.5	0	NA	NA	NA	NA	NA	NA	NA	NA	NA
II_3085486	II	3085486	amsacrine_f.l1	0.27578456377239	4.5	0	NA	NA	NA	NA	NA	NA	NA	NA	NA
II_3085629	II	3085629	amsacrine_f.l1	1.10728030538293	4.5	0	NA	NA	NA	NA	NA	NA	NA	NA	NA
II_3088934	II	3088934	amsacrine_f.l1	0.325939676783453	4.5	0	NA	NA	NA	NA	NA	NA	NA	NA	NA
II_3104401	II	3104401	amsacrine_f.l1	1.96516343743498	4.5	0	NA	NA	NA	NA	NA	NA	NA	NA	NA
II_3104452	II	3104452	amsacrine_f.l1	1.96516343743498	4.5	0	NA	NA	NA	NA	NA	NA	NA	NA	NA
II_3104455	II	3104455	amsacrine_f.l1	1.96516343743498	4.5	0	NA	NA	NA	NA	NA	NA	NA	NA	NA
II_3104461	II	3104461	amsacrine_f.l1	1.96516343743498	4.5	0	NA	NA	NA	NA	NA	NA	NA	NA	NA
II_3128028	II	3128028	amsacrine_f.l1	0.0178341008045353	4.5	0	NA	NA	NA	NA	NA	NA	NA	NA	NA
II_3131348	II	3131348	amsacrine_f.l1	0.485140722349166	4.5	0	NA	NA	NA	NA	NA	NA	NA	NA	NA
II_3131410	II	3131410	amsacrine_f.l1	0.511641112641834	4.5	0	NA	NA	NA	NA	NA	NA	NA	NA	NA
II_3135202	II	3135202	amsacrine_f.l1	0.235762237083048	4.5	0	NA	NA	NA	NA	NA	NA	NA	NA	NA
II_3136041	II	3136041	amsacrine_f.l1	0.533736728544966	4.5	0	NA	NA	NA	NA	NA	NA	NA	NA	NA
II_3136042	II	3136042	amsacrine_f.l1	0.511641112641834	4.5	0	NA	NA	NA	NA	NA	NA	NA	NA	NA
II_3137078	II	3137078	amsacrine_f.l1	0.235762237083048	4.5	0	NA	NA	NA	NA	NA	NA	NA	NA	NA
II_3137182	II	3137182	amsacrine_f.l1	0.533736728544966	4.5	0	NA	NA	NA	NA	NA	NA	NA	NA	NA
II_3146061	II	3146061	amsacrine_f.l1	0.296243113511782	4.5	0	NA	NA	NA	NA	NA	NA	NA	NA	NA
II_3146076	II	3146076	amsacrine_f.l1	0.485140722349166	4.5	0	NA	NA	NA	NA	NA	NA	NA	NA	NA
II_3146079	II	3146079	amsacrine_f.l1	0.511641112641834	4.5	0	NA	NA	NA	NA	NA	NA	NA	NA	NA
II_3146713	II	3146713	amsacrine_f.l1	0.290759214711006	4.5	0	NA	NA	NA	NA	NA	NA	NA	NA	NA
II_3194492	II	3194492	amsacrine_f.l1	0.333492338607921	4.5	0	NA	NA	NA	NA	NA	NA	NA	NA	NA
II_3257009	II	3257009	amsacrine_f.l1	0.16883470415622	4.5	0	NA	NA	NA	NA	NA	NA	NA	NA	NA
II_3260049	II	3260049	amsacrine_f.l1	0.35567300185806	4.5	0	NA	NA	NA	NA	NA	NA	NA	NA	NA
II_3268081	II	3268081	amsacrine_f.l1	0.845124567457149	4.5	0	NA	NA	NA	NA	NA	NA	NA	NA	NA
II_3272786	II	3272786	amsacrine_f.l1	0.813841689225206	4.5	0	NA	NA	NA	NA	NA	NA	NA	NA	NA
II_3303305	II	3303305	amsacrine_f.l1	0.0096869744484067	4.5	0	NA	NA	NA	NA	NA	NA	NA	NA	NA
II_3363718	II	3363718	amsacrine_f.l1	0.0779748144325649	4.5	0	NA	NA	NA	NA	NA	NA	NA	NA	NA
II_3364693	II	3364693	amsacrine_f.l1	0.17842306398764	4.5	0	NA	NA	NA	NA	NA	NA	NA	NA	NA
II_3364702	II	3364702	amsacrine_f.l1	0.287271328885722	4.5	0	NA	NA	NA	NA	NA	NA	NA	NA	NA
II_3364710	II	3364710	amsacrine_f.l1	0.287271328885722	4.5	0	NA	NA	NA	NA	NA	NA	NA	NA	NA
II_3364711	II	3364711	amsacrine_f.l1	0.287271328885722	4.5	0	NA	NA	NA	NA	NA	NA	NA	NA	NA
II_3364742	II	3364742	amsacrine_f.l1	0.17842306398764	4.5	0	NA	NA	NA	NA	NA	NA	NA	NA	NA
II_3364815	II	3364815	amsacrine_f.l1	0.645691208814313	4.5	0	NA	NA	NA	NA	NA	NA	NA	NA	NA
II_3364820	II	3364820	amsacrine_f.l1	0.17842306398764	4.5	0	NA	NA	NA	NA	NA	NA	NA	NA	NA
II_3364829	II	3364829	amsacrine_f.l1	0.115459182247664	4.5	0	NA	NA	NA	NA	NA	NA	NA	NA	NA
II_3364853	II	3364853	amsacrine_f.l1	0.151381432510938	4.5	0	NA	NA	NA	NA	NA	NA	NA	NA	NA
II_3375110	II	3375110	amsacrine_f.l1	0.0975388098669844	4.5	0	NA	NA	NA	NA	NA	NA	NA	NA	NA
II_3375175	II	3375175	amsacrine_f.l1	0.0975388098669844	4.5	0	NA	NA	NA	NA	NA	NA	NA	NA	NA
II_3375395	II	3375395	amsacrine_f.l1	0.0384383640313333	4.5	0	NA	NA	NA	NA	NA	NA	NA	NA	NA
II_3375462	II	3375462	amsacrine_f.l1	0.0373479069897977	4.5	0	NA	NA	NA	NA	NA	NA	NA	NA	NA
II_3376392	II	3376392	amsacrine_f.l1	0.0271632224775647	4.5	0	NA	NA	NA	NA	NA	NA	NA	NA	NA
II_3376414	II	3376414	amsacrine_f.l1	0.226017271649436	4.5	0	NA	NA	NA	NA	NA	NA	NA	NA	NA
II_3377380	II	3377380	amsacrine_f.l1	0.195061785772864	4.5	0	NA	NA	NA	NA	NA	NA	NA	NA	NA
II_3377406	II	3377406	amsacrine_f.l1	0.0271632224775647	4.5	0	NA	NA	NA	NA	NA	NA	NA	NA	NA
II_3378376	II	3378376	amsacrine_f.l1	0.195061785772864	4.5	0	NA	NA	NA	NA	NA	NA	NA	NA	NA
II_3378379	II	3378379	amsacrine_f.l1	0.195061785772864	4.5	0	NA	NA	NA	NA	NA	NA	NA	NA	NA
II_3392153	II	3392153	amsacrine_f.l1	0.190781029668643	4.5	0	NA	NA	NA	NA	NA	NA	NA	NA	NA
II_3398033	II	3398033	amsacrine_f.l1	0.00313041965777714	4.5	0	NA	NA	NA	NA	NA	NA	NA	NA	NA
II_3404275	II	3404275	amsacrine_f.l1	0.75309749734076	4.5	0	NA	NA	NA	NA	NA	NA	NA	NA	NA
II_3413203	II	3413203	amsacrine_f.l1	0.130635798675749	4.5	0	NA	NA	NA	NA	NA	NA	NA	NA	NA
II_3421664	II	3421664	amsacrine_f.l1	0.239827066694841	4.5	0	NA	NA	NA	NA	NA	NA	NA	NA	NA
II_3421785	II	3421785	amsacrine_f.l1	0.239827066694841	4.5	0	NA	NA	NA	NA	NA	NA	NA	NA	NA
II_3432564	II	3432564	amsacrine_f.l1	0.239827066694841	4.5	0	NA	NA	NA	NA	NA	NA	NA	NA	NA
II_3444422	II	3444422	amsacrine_f.l1	0.236212045917095	4.5	0	NA	NA	NA	NA	NA	NA	NA	NA	NA
II_3445989	II	3445989	amsacrine_f.l1	0.113153677520522	4.5	0	NA	NA	NA	NA	NA	NA	NA	NA	NA
II_3452951	II	3452951	amsacrine_f.l1	0.215973389194491	4.5	0	NA	NA	NA	NA	NA	NA	NA	NA	NA
II_3459991	II	3459991	amsacrine_f.l1	0.243020405200102	4.5	0	NA	NA	NA	NA	NA	NA	NA	NA	NA
II_3459992	II	3459992	amsacrine_f.l1	0.243020405200102	4.5	0	NA	NA	NA	NA	NA	NA	NA	NA	NA
II_3460063	II	3460063	amsacrine_f.l1	0.088076865016059	4.5	0	NA	NA	NA	NA	NA	NA	NA	NA	NA
II_3460102	II	3460102	amsacrine_f.l1	0.199876484865134	4.5	0	NA	NA	NA	NA	NA	NA	NA	NA	NA
II_3462862	II	3462862	amsacrine_f.l1	0.485140722349166	4.5	0	NA	NA	NA	NA	NA	NA	NA	NA	NA
II_3472153	II	3472153	amsacrine_f.l1	0.658077606051984	4.5	0	NA	NA	NA	NA	NA	NA	NA	NA	NA
II_3473998	II	3473998	amsacrine_f.l1	0.296730781794256	4.5	0	NA	NA	NA	NA	NA	NA	NA	NA	NA
II_3474386	II	3474386	amsacrine_f.l1	0.480598003721412	4.5	0	NA	NA	NA	NA	NA	NA	NA	NA	NA
II_3474452	II	3474452	amsacrine_f.l1	0.705947137292727	4.5	0	NA	NA	NA	NA	NA	NA	NA	NA	NA
II_3477435	II	3477435	amsacrine_f.l1	0.241286315894108	4.5	0	NA	NA	NA	NA	NA	NA	NA	NA	NA
II_3479047	II	3479047	amsacrine_f.l1	0.293601481901812	4.5	0	NA	NA	NA	NA	NA	NA	NA	NA	NA
II_3481586	II	3481586	amsacrine_f.l1	0.290759214711006	4.5	0	NA	NA	NA	NA	NA	NA	NA	NA	NA
II_3484819	II	3484819	amsacrine_f.l1	0.276319273470086	4.5	0	NA	NA	NA	NA	NA	NA	NA	NA	NA
II_3496040	II	3496040	amsacrine_f.l1	1.13134328458609	4.5	0	NA	NA	NA	NA	NA	NA	NA	NA	NA
II_3496081	II	3496081	amsacrine_f.l1	1.13134328458609	4.5	0	NA	NA	NA	NA	NA	NA	NA	NA	NA
II_3503157	II	3503157	amsacrine_f.l1	0.0247738212713598	4.5	0	NA	NA	NA	NA	NA	NA	NA	NA	NA
II_3503528	II	3503528	amsacrine_f.l1	0.14011317415666	4.5	0	NA	NA	NA	NA	NA	NA	NA	NA	NA
II_3503618	II	3503618	amsacrine_f.l1	0.14011317415666	4.5	0	NA	NA	NA	NA	NA	NA	NA	NA	NA
II_3506759	II	3506759	amsacrine_f.l1	0.658077606051984	4.5	0	NA	NA	NA	NA	NA	NA	NA	NA	NA
II_3518758	II	3518758	amsacrine_f.l1	0.632832389608922	4.5	0	NA	NA	NA	NA	NA	NA	NA	NA	NA
II_3520106	II	3520106	amsacrine_f.l1	0.632832389608922	4.5	0	NA	NA	NA	NA	NA	NA	NA	NA	NA
II_3553026	II	3553026	amsacrine_f.l1	0.108131805301662	4.5	0	NA	NA	NA	NA	NA	NA	NA	NA	NA
II_3577785	II	3577785	amsacrine_f.l1	0.126827023905367	4.5	0	NA	NA	NA	NA	NA	NA	NA	NA	NA
II_3605381	II	3605381	amsacrine_f.l1	0.658077606051984	4.5	0	NA	NA	NA	NA	NA	NA	NA	NA	NA
II_3632392	II	3632392	amsacrine_f.l1	0.681501925007132	4.5	0	NA	NA	NA	NA	NA	NA	NA	NA	NA
II_3632457	II	3632457	amsacrine_f.l1	0.857018096300091	4.5	0	NA	NA	NA	NA	NA	NA	NA	NA	NA
II_3635970	II	3635970	amsacrine_f.l1	0.857018096300091	4.5	0	NA	NA	NA	NA	NA	NA	NA	NA	NA
II_3653675	II	3653675	amsacrine_f.l1	0.123999960293352	4.5	0	NA	NA	NA	NA	NA	NA	NA	NA	NA
II_3653807	II	3653807	amsacrine_f.l1	0.46443309110851	4.5	0	NA	NA	NA	NA	NA	NA	NA	NA	NA
II_3653812	II	3653812	amsacrine_f.l1	0.46443309110851	4.5	0	NA	NA	NA	NA	NA	NA	NA	NA	NA
II_3658505	II	3658505	amsacrine_f.l1	0.27429270320907	4.5	0	NA	NA	NA	NA	NA	NA	NA	NA	NA
II_3678302	II	3678302	amsacrine_f.l1	0.196825877394959	4.5	0	NA	NA	NA	NA	NA	NA	NA	NA	NA
II_3700810	II	3700810	amsacrine_f.l1	0.46443309110851	4.5	0	NA	NA	NA	NA	NA	NA	NA	NA	NA
II_3713241	II	3713241	amsacrine_f.l1	0.0117659119218921	4.5	0	NA	NA	NA	NA	NA	NA	NA	NA	NA
II_3729426	II	3729426	amsacrine_f.l1	0.090256613083156	4.5	0	NA	NA	NA	NA	NA	NA	NA	NA	NA
II_3729463	II	3729463	amsacrine_f.l1	0.090256613083156	4.5	0	NA	NA	NA	NA	NA	NA	NA	NA	NA
II_3730487	II	3730487	amsacrine_f.l1	0.090256613083156	4.5	0	NA	NA	NA	NA	NA	NA	NA	NA	NA
II_3764615	II	3764615	amsacrine_f.l1	0.0724442458695242	4.5	0	NA	NA	NA	NA	NA	NA	NA	NA	NA
II_3767235	II	3767235	amsacrine_f.l1	0.262020829903307	4.5	0	NA	NA	NA	NA	NA	NA	NA	NA	NA
II_3767356	II	3767356	amsacrine_f.l1	1.79615551900727	4.5	0	NA	NA	NA	NA	NA	NA	NA	NA	NA
II_3836823	II	3836823	amsacrine_f.l1	0.268982298391697	4.5	0	NA	NA	NA	NA	NA	NA	NA	NA	NA
II_3847866	II	3847866	amsacrine_f.l1	0.0977958095267274	4.5	0	NA	NA	NA	NA	NA	NA	NA	NA	NA
II_3903794	II	3903794	amsacrine_f.l1	0.0554221687747255	4.5	0	NA	NA	NA	NA	NA	NA	NA	NA	NA
II_3903834	II	3903834	amsacrine_f.l1	0.596158166441778	4.5	0	NA	NA	NA	NA	NA	NA	NA	NA	NA
II_3908639	II	3908639	amsacrine_f.l1	0.123999960293352	4.5	0	NA	NA	NA	NA	NA	NA	NA	NA	NA
II_3908726	II	3908726	amsacrine_f.l1	0.692888227804624	4.5	0	NA	NA	NA	NA	NA	NA	NA	NA	NA
II_3933030	II	3933030	amsacrine_f.l1	0.0570623775867229	4.5	0	NA	NA	NA	NA	NA	NA	NA	NA	NA
II_3935452	II	3935452	amsacrine_f.l1	0.119321894756129	4.5	0	NA	NA	NA	NA	NA	NA	NA	NA	NA
II_3935767	II	3935767	amsacrine_f.l1	0.262790832595474	4.5	0	NA	NA	NA	NA	NA	NA	NA	NA	NA
II_3973552	II	3973552	amsacrine_f.l1	0.141934233434897	4.5	0	NA	NA	NA	NA	NA	NA	NA	NA	NA
II_3987335	II	3987335	amsacrine_f.l1	0.0570623775867229	4.5	0	NA	NA	NA	NA	NA	NA	NA	NA	NA
II_4011937	II	4011937	amsacrine_f.l1	1.68255609063244	4.5	0	NA	NA	NA	NA	NA	NA	NA	NA	NA
II_4031286	II	4031286	amsacrine_f.l1	0.0165531782711222	4.5	0	NA	NA	NA	NA	NA	NA	NA	NA	NA
II_4031393	II	4031393	amsacrine_f.l1	0.0359596441166962	4.5	0	NA	NA	NA	NA	NA	NA	NA	NA	NA
II_4042370	II	4042370	amsacrine_f.l1	0.0232243846673847	4.5	0	NA	NA	NA	NA	NA	NA	NA	NA	NA
II_4046795	II	4046795	amsacrine_f.l1	0.055621658188947	4.5	0	NA	NA	NA	NA	NA	NA	NA	NA	NA
II_4060760	II	4060760	amsacrine_f.l1	0.0924906787217697	4.5	0	NA	NA	NA	NA	NA	NA	NA	NA	NA
II_4077382	II	4077382	amsacrine_f.l1	0.0418955024662513	4.5	0	NA	NA	NA	NA	NA	NA	NA	NA	NA
II_4110981	II	4110981	amsacrine_f.l1	1.0906802572499	4.5	0	NA	NA	NA	NA	NA	NA	NA	NA	NA
II_4130011	II	4130011	amsacrine_f.l1	0.46930267955776	4.5	0	NA	NA	NA	NA	NA	NA	NA	NA	NA
II_4142594	II	4142594	amsacrine_f.l1	0.0417711884839123	4.5	0	NA	NA	NA	NA	NA	NA	NA	NA	NA
II_4158551	II	4158551	amsacrine_f.l1	0.0418955024662513	4.5	0	NA	NA	NA	NA	NA	NA	NA	NA	NA
II_4160902	II	4160902	amsacrine_f.l1	0.0418955024662513	4.5	0	NA	NA	NA	NA	NA	NA	NA	NA	NA
II_4190313	II	4190313	amsacrine_f.l1	0.485616278637801	4.5	0	NA	NA	NA	NA	NA	NA	NA	NA	NA
II_4210139	II	4210139	amsacrine_f.l1	0.62556101679021	4.5	0	NA	NA	NA	NA	NA	NA	NA	NA	NA
II_4211140	II	4211140	amsacrine_f.l1	0.0418955024662513	4.5	0	NA	NA	NA	NA	NA	NA	NA	NA	NA
II_4305770	II	4305770	amsacrine_f.l1	0.637081092487942	4.5	0	NA	NA	NA	NA	NA	NA	NA	NA	NA
II_4305810	II	4305810	amsacrine_f.l1	0.637081092487942	4.5	0	NA	NA	NA	NA	NA	NA	NA	NA	NA
II_4312120	II	4312120	amsacrine_f.l1	0.637081092487942	4.5	0	NA	NA	NA	NA	NA	NA	NA	NA	NA
II_4312168	II	4312168	amsacrine_f.l1	0.637081092487942	4.5	0	NA	NA	NA	NA	NA	NA	NA	NA	NA
II_4313274	II	4313274	amsacrine_f.l1	0.637081092487942	4.5	0	NA	NA	NA	NA	NA	NA	NA	NA	NA
II_4321177	II	4321177	amsacrine_f.l1	0.0233051594233278	4.5	0	NA	NA	NA	NA	NA	NA	NA	NA	NA
II_4322062	II	4322062	amsacrine_f.l1	0.0940165861332097	4.5	0	NA	NA	NA	NA	NA	NA	NA	NA	NA
II_4324744	II	4324744	amsacrine_f.l1	1.01026253094264	4.5	0	NA	NA	NA	NA	NA	NA	NA	NA	NA
II_4324886	II	4324886	amsacrine_f.l1	2.23964323169046	4.5	0	NA	NA	NA	NA	NA	NA	NA	NA	NA
II_4324887	II	4324887	amsacrine_f.l1	0.955670626552933	4.5	0	NA	NA	NA	NA	NA	NA	NA	NA	NA
II_4333777	II	4333777	amsacrine_f.l1	0.0563525926643067	4.5	0	NA	NA	NA	NA	NA	NA	NA	NA	NA
II_4370094	II	4370094	amsacrine_f.l1	0.506747056247269	4.5	0	NA	NA	NA	NA	NA	NA	NA	NA	NA
II_4392129	II	4392129	amsacrine_f.l1	0.10541905728242	4.5	0	NA	NA	NA	NA	NA	NA	NA	NA	NA
II_4410939	II	4410939	amsacrine_f.l1	2.22817031969314	4.5	0	NA	NA	NA	NA	NA	NA	NA	NA	NA
II_4411095	II	4411095	amsacrine_f.l1	0.503808913227112	4.5	0	NA	NA	NA	NA	NA	NA	NA	NA	NA
II_4414077	II	4414077	amsacrine_f.l1	0.629879119792504	4.5	0	NA	NA	NA	NA	NA	NA	NA	NA	NA
II_4425643	II	4425643	amsacrine_f.l1	0.0538913941541091	4.5	0	NA	NA	NA	NA	NA	NA	NA	NA	NA
II_4428551	II	4428551	amsacrine_f.l1	0.0366298448017949	4.5	0	NA	NA	NA	NA	NA	NA	NA	NA	NA
II_4447495	II	4447495	amsacrine_f.l1	0.322564618945047	4.5	0	NA	NA	NA	NA	NA	NA	NA	NA	NA
II_4478549	II	4478549	amsacrine_f.l1	0.0538913941541091	4.5	0	NA	NA	NA	NA	NA	NA	NA	NA	NA
II_4486669	II	4486669	amsacrine_f.l1	0.0153747457145264	4.5	0	NA	NA	NA	NA	NA	NA	NA	NA	NA
II_4486715	II	4486715	amsacrine_f.l1	0.705635827163175	4.5	0	NA	NA	NA	NA	NA	NA	NA	NA	NA
II_4488915	II	4488915	amsacrine_f.l1	0.738858812992177	4.5	0	NA	NA	NA	NA	NA	NA	NA	NA	NA
II_4488950	II	4488950	amsacrine_f.l1	0.120187447213929	4.5	0	NA	NA	NA	NA	NA	NA	NA	NA	NA
II_4491467	II	4491467	amsacrine_f.l1	0.623110782382266	4.5	0	NA	NA	NA	NA	NA	NA	NA	NA	NA
II_4494508	II	4494508	amsacrine_f.l1	0.120187447213929	4.5	0	NA	NA	NA	NA	NA	NA	NA	NA	NA
II_4501826	II	4501826	amsacrine_f.l1	0.113659011685714	4.5	0	NA	NA	NA	NA	NA	NA	NA	NA	NA
II_4503059	II	4503059	amsacrine_f.l1	0.581044659895392	4.5	0	NA	NA	NA	NA	NA	NA	NA	NA	NA
II_4512896	II	4512896	amsacrine_f.l1	0.553309684353599	4.5	0	NA	NA	NA	NA	NA	NA	NA	NA	NA
II_4522516	II	4522516	amsacrine_f.l1	0.00659031572659489	4.5	0	NA	NA	NA	NA	NA	NA	NA	NA	NA
II_4524957	II	4524957	amsacrine_f.l1	0.506747056247269	4.5	0	NA	NA	NA	NA	NA	NA	NA	NA	NA
II_4560441	II	4560441	amsacrine_f.l1	0.0381113016070794	4.5	0	NA	NA	NA	NA	NA	NA	NA	NA	NA
II_4571362	II	4571362	amsacrine_f.l1	0.172203858966187	4.5	0	NA	NA	NA	NA	NA	NA	NA	NA	NA
II_4572781	II	4572781	amsacrine_f.l1	0.00584506562271794	4.5	0	NA	NA	NA	NA	NA	NA	NA	NA	NA
II_4573238	II	4573238	amsacrine_f.l1	0.172203858966187	4.5	0	NA	NA	NA	NA	NA	NA	NA	NA	NA
II_4573247	II	4573247	amsacrine_f.l1	0.172203858966187	4.5	0	NA	NA	NA	NA	NA	NA	NA	NA	NA
II_4573256	II	4573256	amsacrine_f.l1	0.262790832595474	4.5	0	NA	NA	NA	NA	NA	NA	NA	NA	NA
II_4582568	II	4582568	amsacrine_f.l1	0.198954087541776	4.5	0	NA	NA	NA	NA	NA	NA	NA	NA	NA
II_4582571	II	4582571	amsacrine_f.l1	0.198954087541776	4.5	0	NA	NA	NA	NA	NA	NA	NA	NA	NA
II_4582577	II	4582577	amsacrine_f.l1	0.198954087541776	4.5	0	NA	NA	NA	NA	NA	NA	NA	NA	NA
II_4582580	II	4582580	amsacrine_f.l1	0.198954087541776	4.5	0	NA	NA	NA	NA	NA	NA	NA	NA	NA
II_4584052	II	4584052	amsacrine_f.l1	0.629879119792504	4.5	0	NA	NA	NA	NA	NA	NA	NA	NA	NA
II_4690641	II	4690641	amsacrine_f.l1	1.24659718350083	4.5	0	NA	NA	NA	NA	NA	NA	NA	NA	NA
II_4734658	II	4734658	amsacrine_f.l1	0.623110782382266	4.5	0	NA	NA	NA	NA	NA	NA	NA	NA	NA
II_4740162	II	4740162	amsacrine_f.l1	1.01333980411233	4.5	0	NA	NA	NA	NA	NA	NA	NA	NA	NA
II_4745963	II	4745963	amsacrine_f.l1	1.04731536143076	4.5	0	NA	NA	NA	NA	NA	NA	NA	NA	NA
II_4755840	II	4755840	amsacrine_f.l1	0.623110782382266	4.5	0	NA	NA	NA	NA	NA	NA	NA	NA	NA
II_4767768	II	4767768	amsacrine_f.l1	0.196738305230154	4.5	0	NA	NA	NA	NA	NA	NA	NA	NA	NA
II_4806196	II	4806196	amsacrine_f.l1	0.198870456541323	4.5	0	NA	NA	NA	NA	NA	NA	NA	NA	NA
II_4870368	II	4870368	amsacrine_f.l1	0.154340314073741	4.5	0	NA	NA	NA	NA	NA	NA	NA	NA	NA
II_4906573	II	4906573	amsacrine_f.l1	0.260063238375665	4.5	0	NA	NA	NA	NA	NA	NA	NA	NA	NA
II_4953818	II	4953818	amsacrine_f.l1	0.344644000773187	4.5	0	NA	NA	NA	NA	NA	NA	NA	NA	NA
II_4959096	II	4959096	amsacrine_f.l1	0.732097734757107	4.5	0	NA	NA	NA	NA	NA	NA	NA	NA	NA
II_4969015	II	4969015	amsacrine_f.l1	0.31084204132504	4.5	0	NA	NA	NA	NA	NA	NA	NA	NA	NA
II_5041550	II	5041550	amsacrine_f.l1	0.330555878784757	4.5	0	NA	NA	NA	NA	NA	NA	NA	NA	NA
II_5041675	II	5041675	amsacrine_f.l1	0.132061601310444	4.5	0	NA	NA	NA	NA	NA	NA	NA	NA	NA
II_5063545	II	5063545	amsacrine_f.l1	0.132061601310444	4.5	0	NA	NA	NA	NA	NA	NA	NA	NA	NA
II_5097919	II	5097919	amsacrine_f.l1	0.568407249896552	4.5	0	NA	NA	NA	NA	NA	NA	NA	NA	NA
II_5109185	II	5109185	amsacrine_f.l1	0.00870074761603732	4.5	0	NA	NA	NA	NA	NA	NA	NA	NA	NA
II_5147998	II	5147998	amsacrine_f.l1	0.103862304876943	4.5	0	NA	NA	NA	NA	NA	NA	NA	NA	NA
II_5186242	II	5186242	amsacrine_f.l1	0.466687629487186	4.5	0	NA	NA	NA	NA	NA	NA	NA	NA	NA
II_5219040	II	5219040	amsacrine_f.l1	0.221135058600551	4.5	0	NA	NA	NA	NA	NA	NA	NA	NA	NA
II_5225281	II	5225281	amsacrine_f.l1	0.466687629487186	4.5	0	NA	NA	NA	NA	NA	NA	NA	NA	NA
II_5263682	II	5263682	amsacrine_f.l1	0.365475895212829	4.5	0	NA	NA	NA	NA	NA	NA	NA	NA	NA
II_5281110	II	5281110	amsacrine_f.l1	0.318433519007762	4.5	0	NA	NA	NA	NA	NA	NA	NA	NA	NA
II_5281819	II	5281819	amsacrine_f.l1	0.221135058600551	4.5	0	NA	NA	NA	NA	NA	NA	NA	NA	NA
II_5303919	II	5303919	amsacrine_f.l1	0.0946611920877019	4.5	0	NA	NA	NA	NA	NA	NA	NA	NA	NA
II_5413422	II	5413422	amsacrine_f.l1	0.283523058605529	4.5	0	NA	NA	NA	NA	NA	NA	NA	NA	NA
II_5416858	II	5416858	amsacrine_f.l1	0.425791492061354	4.5	0	NA	NA	NA	NA	NA	NA	NA	NA	NA
II_5497859	II	5497859	amsacrine_f.l1	0.0342910829306024	4.5	0	NA	NA	NA	NA	NA	NA	NA	NA	NA
II_5555278	II	5555278	amsacrine_f.l1	0.0342910829306024	4.5	0	NA	NA	NA	NA	NA	NA	NA	NA	NA
II_5594002	II	5594002	amsacrine_f.l1	0.521902218862816	4.5	0	NA	NA	NA	NA	NA	NA	NA	NA	NA
II_5649754	II	5649754	amsacrine_f.l1	0.121233703633036	4.5	0	NA	NA	NA	NA	NA	NA	NA	NA	NA
II_5691490	II	5691490	amsacrine_f.l1	0.564860563177678	4.5	0	NA	NA	NA	NA	NA	NA	NA	NA	NA
II_5691708	II	5691708	amsacrine_f.l1	0.232728308095935	4.5	0	NA	NA	NA	NA	NA	NA	NA	NA	NA
II_5691973	II	5691973	amsacrine_f.l1	0.564860563177678	4.5	0	NA	NA	NA	NA	NA	NA	NA	NA	NA
II_5700230	II	5700230	amsacrine_f.l1	0.519750269803539	4.5	0	NA	NA	NA	NA	NA	NA	NA	NA	NA
II_5708253	II	5708253	amsacrine_f.l1	0.45613291898061	4.5	0	NA	NA	NA	NA	NA	NA	NA	NA	NA
II_5708256	II	5708256	amsacrine_f.l1	0.703752859865549	4.5	0	NA	NA	NA	NA	NA	NA	NA	NA	NA
II_5709005	II	5709005	amsacrine_f.l1	0.00132829174478149	4.5	0	NA	NA	NA	NA	NA	NA	NA	NA	NA
II_5728243	II	5728243	amsacrine_f.l1	0.00132829174478149	4.5	0	NA	NA	NA	NA	NA	NA	NA	NA	NA
II_5734355	II	5734355	amsacrine_f.l1	1.36945479275719	4.5	0	NA	NA	NA	NA	NA	NA	NA	NA	NA
II_5735287	II	5735287	amsacrine_f.l1	0.45613291898061	4.5	0	NA	NA	NA	NA	NA	NA	NA	NA	NA
II_5742152	II	5742152	amsacrine_f.l1	0.45613291898061	4.5	0	NA	NA	NA	NA	NA	NA	NA	NA	NA
[truncated: 15,052 more rows]
