# Supplementary material for: Natural variation in a single amino acid substitution underlies physiological responses to topoisomerase II poisons
Source: PLoS Genet. 2017 Jul 12;13(7):e1006891. doi: 10.1371/journal.pgen.1006891 (PMC5529024; doi:10.1371/journal.pgen.1006891)
Supplement: S6 Table — Spearman’s rho p-values for all coding variants present in the etoposide median animal length confidence interval. (CSV) [file pgen.1006891.s017.csv]

CHROM	POS	REF	ALT	nt_change	aa_change	gene_name	gene_id	molecular_name	strain	GT	trait	pheno_value	spearman_pvalue
II	11872440	C	A	c.1944G>T	p.Leu648Phe	npp-3	WBGene00003789	K12D12.2	JU782	REF	etoposide_median.tof	57.4027484990466	4.39662827862549e-11
II	11872440	C	A	c.1944G>T	p.Leu648Phe	npp-3	WBGene00003789	K12D12.2	JU2316	REF	etoposide_median.tof	44.8936002582015	4.39662827862549e-11
II	11872440	C	A	c.1944G>T	p.Leu648Phe	npp-3	WBGene00003789	K12D12.2	QX1212	REF	etoposide_median.tof	44.5154983066296	4.39662827862549e-11
II	11872440	C	A	c.1944G>T	p.Leu648Phe	npp-3	WBGene00003789	K12D12.2	ECA36	REF	etoposide_median.tof	43.2817327845951	4.39662827862549e-11
II	11872440	C	A	c.1944G>T	p.Leu648Phe	npp-3	WBGene00003789	K12D12.2	JU311	REF	etoposide_median.tof	39.9546393233763	4.39662827862549e-11
II	11872440	C	A	c.1944G>T	p.Leu648Phe	npp-3	WBGene00003789	K12D12.2	ED3046	REF	etoposide_median.tof	34.6934673589641	4.39662827862549e-11
II	11872440	C	A	c.1944G>T	p.Leu648Phe	npp-3	WBGene00003789	K12D12.2	NIC199	REF	etoposide_median.tof	33.8577919214164	4.39662827862549e-11
II	11872440	C	A	c.1944G>T	p.Leu648Phe	npp-3	WBGene00003789	K12D12.2	CB4855	REF	etoposide_median.tof	33.7772388943228	4.39662827862549e-11
II	11872440	C	A	c.1944G>T	p.Leu648Phe	npp-3	WBGene00003789	K12D12.2	JU775	REF	etoposide_median.tof	32.9846053777203	4.39662827862549e-11
II	11872440	C	A	c.1944G>T	p.Leu648Phe	npp-3	WBGene00003789	K12D12.2	NIC260	REF	etoposide_median.tof	32.7024097375724	4.39662827862549e-11
II	11872440	C	A	c.1944G>T	p.Leu648Phe	npp-3	WBGene00003789	K12D12.2	NIC251	REF	etoposide_median.tof	31.2070479219835	4.39662827862549e-11
II	11872440	C	A	c.1944G>T	p.Leu648Phe	npp-3	WBGene00003789	K12D12.2	EG4946	REF	etoposide_median.tof	31.2070479219835	4.39662827862549e-11
II	11872440	C	A	c.1944G>T	p.Leu648Phe	npp-3	WBGene00003789	K12D12.2	JU1581	REF	etoposide_median.tof	31.17830566803	4.39662827862549e-11
II	11872440	C	A	c.1944G>T	p.Leu648Phe	npp-3	WBGene00003789	K12D12.2	JU346	ALT	etoposide_median.tof	30.8852265028745	4.39662827862549e-11
II	11872440	C	A	c.1944G>T	p.Leu648Phe	npp-3	WBGene00003789	K12D12.2	MY16	REF	etoposide_median.tof	30.6328784032466	4.39662827862549e-11
II	11872440	C	A	c.1944G>T	p.Leu648Phe	npp-3	WBGene00003789	K12D12.2	PX179	REF	etoposide_median.tof	26.9159226178607	4.39662827862549e-11
II	11872440	C	A	c.1944G>T	p.Leu648Phe	npp-3	WBGene00003789	K12D12.2	RC301	REF	etoposide_median.tof	26.7028976002635	4.39662827862549e-11
II	11872440	C	A	c.1944G>T	p.Leu648Phe	npp-3	WBGene00003789	K12D12.2	PB306	REF	etoposide_median.tof	25.2831757689337	4.39662827862549e-11
II	11872440	C	A	c.1944G>T	p.Leu648Phe	npp-3	WBGene00003789	K12D12.2	KR314	REF	etoposide_median.tof	25.1683312164681	4.39662827862549e-11
II	11872440	C	A	c.1944G>T	p.Leu648Phe	npp-3	WBGene00003789	K12D12.2	GXW1	REF	etoposide_median.tof	25.1185928181849	4.39662827862549e-11
II	11872440	C	A	c.1944G>T	p.Leu648Phe	npp-3	WBGene00003789	K12D12.2	JU778	REF	etoposide_median.tof	24.7938435715901	4.39662827862549e-11
II	11872440	C	A	c.1944G>T	p.Leu648Phe	npp-3	WBGene00003789	K12D12.2	CX11271	REF	etoposide_median.tof	23.2762913259283	4.39662827862549e-11
II	11872440	C	A	c.1944G>T	p.Leu648Phe	npp-3	WBGene00003789	K12D12.2	JU2522	REF	etoposide_median.tof	22.6635212567346	4.39662827862549e-11
II	11872440	C	A	c.1944G>T	p.Leu648Phe	npp-3	WBGene00003789	K12D12.2	MY18	REF	etoposide_median.tof	22.0566438723625	4.39662827862549e-11
II	11872440	C	A	c.1944G>T	p.Leu648Phe	npp-3	WBGene00003789	K12D12.2	CX11276	REF	etoposide_median.tof	22.0451912150503	4.39662827862549e-11
II	11872440	C	A	c.1944G>T	p.Leu648Phe	npp-3	WBGene00003789	K12D12.2	QG557	REF	etoposide_median.tof	21.7164152876306	4.39662827862549e-11
II	11872440	C	A	c.1944G>T	p.Leu648Phe	npp-3	WBGene00003789	K12D12.2	QX1794	REF	etoposide_median.tof	20.8028053613746	4.39662827862549e-11
II	11872440	C	A	c.1944G>T	p.Leu648Phe	npp-3	WBGene00003789	K12D12.2	PB303	REF	etoposide_median.tof	20.6165314068705	4.39662827862549e-11
II	11872440	C	A	c.1944G>T	p.Leu648Phe	npp-3	WBGene00003789	K12D12.2	CB4932	REF	etoposide_median.tof	20.061513089008	4.39662827862549e-11
II	11872440	C	A	c.1944G>T	p.Leu648Phe	npp-3	WBGene00003789	K12D12.2	NIC252	REF	etoposide_median.tof	19.3122038448531	4.39662827862549e-11
II	11872440	C	A	c.1944G>T	p.Leu648Phe	npp-3	WBGene00003789	K12D12.2	NIC261	REF	etoposide_median.tof	19.1193074543809	4.39662827862549e-11
II	11872440	C	A	c.1944G>T	p.Leu648Phe	npp-3	WBGene00003789	K12D12.2	MY23	REF	etoposide_median.tof	19.0522142010565	4.39662827862549e-11
II	11872440	C	A	c.1944G>T	p.Leu648Phe	npp-3	WBGene00003789	K12D12.2	EG4725	ALT	etoposide_median.tof	18.8126882775584	4.39662827862549e-11
II	11872440	C	A	c.1944G>T	p.Leu648Phe	npp-3	WBGene00003789	K12D12.2	JU1395	REF	etoposide_median.tof	18.56211708885	4.39662827862549e-11
II	11872440	C	A	c.1944G>T	p.Leu648Phe	npp-3	WBGene00003789	K12D12.2	QX1793	REF	etoposide_median.tof	17.7727371265806	4.39662827862549e-11
II	11872440	C	A	c.1944G>T	p.Leu648Phe	npp-3	WBGene00003789	K12D12.2	JU2464	ALT	etoposide_median.tof	17.7465074027751	4.39662827862549e-11
II	11872440	C	A	c.1944G>T	p.Leu648Phe	npp-3	WBGene00003789	K12D12.2	NIC256	REF	etoposide_median.tof	17.5888363941229	4.39662827862549e-11
II	11872440	C	A	c.1944G>T	p.Leu648Phe	npp-3	WBGene00003789	K12D12.2	NIC255	REF	etoposide_median.tof	17.5009774126966	4.39662827862549e-11
II	11872440	C	A	c.1944G>T	p.Leu648Phe	npp-3	WBGene00003789	K12D12.2	JU2526	REF	etoposide_median.tof	17.2368318451367	4.39662827862549e-11
II	11872440	C	A	c.1944G>T	p.Leu648Phe	npp-3	WBGene00003789	K12D12.2	NIC207	REF	etoposide_median.tof	17.1579966608051	4.39662827862549e-11
II	11872440	C	A	c.1944G>T	p.Leu648Phe	npp-3	WBGene00003789	K12D12.2	NIC258	REF	etoposide_median.tof	16.8261183622712	4.39662827862549e-11
II	11872440	C	A	c.1944G>T	p.Leu648Phe	npp-3	WBGene00003789	K12D12.2	JU1896	REF	etoposide_median.tof	16.7818237993276	4.39662827862549e-11
II	11872440	C	A	c.1944G>T	p.Leu648Phe	npp-3	WBGene00003789	K12D12.2	NIC236	REF	etoposide_median.tof	16.1012958767415	4.39662827862549e-11
II	11872440	C	A	c.1944G>T	p.Leu648Phe	npp-3	WBGene00003789	K12D12.2	JU394	REF	etoposide_median.tof	15.9809319228341	4.39662827862549e-11
II	11872440	C	A	c.1944G>T	p.Leu648Phe	npp-3	WBGene00003789	K12D12.2	CX11292	REF	etoposide_median.tof	15.6095690210902	4.39662827862549e-11
II	11872440	C	A	c.1944G>T	p.Leu648Phe	npp-3	WBGene00003789	K12D12.2	JU2001	REF	etoposide_median.tof	15.5314209738634	4.39662827862549e-11
II	11872440	C	A	c.1944G>T	p.Leu648Phe	npp-3	WBGene00003789	K12D12.2	LKC34	ALT	etoposide_median.tof	15.0832986983934	4.39662827862549e-11
II	11872440	C	A	c.1944G>T	p.Leu648Phe	npp-3	WBGene00003789	K12D12.2	JU2466	REF	etoposide_median.tof	14.7368318451367	4.39662827862549e-11
II	11872440	C	A	c.1944G>T	p.Leu648Phe	npp-3	WBGene00003789	K12D12.2	JU830	ALT	etoposide_median.tof	14.6991991067771	4.39662827862549e-11
II	11872440	C	A	c.1944G>T	p.Leu648Phe	npp-3	WBGene00003789	K12D12.2	JU1172	REF	etoposide_median.tof	13.9567007346906	4.39662827862549e-11
II	11872440	C	A	c.1944G>T	p.Leu648Phe	npp-3	WBGene00003789	K12D12.2	AB1	REF	etoposide_median.tof	13.9348781451542	4.39662827862549e-11
II	11872440	C	A	c.1944G>T	p.Leu648Phe	npp-3	WBGene00003789	K12D12.2	QW947	REF	etoposide_median.tof	13.6856281579114	4.39662827862549e-11
II	11872440	C	A	c.1944G>T	p.Leu648Phe	npp-3	WBGene00003789	K12D12.2	CX11314	REF	etoposide_median.tof	13.5843828841456	4.39662827862549e-11
II	11872440	C	A	c.1944G>T	p.Leu648Phe	npp-3	WBGene00003789	K12D12.2	JU1200	REF	etoposide_median.tof	13.2641441927841	4.39662827862549e-11
II	11872440	C	A	c.1944G>T	p.Leu648Phe	npp-3	WBGene00003789	K12D12.2	NIC2	REF	etoposide_median.tof	12.1925551671307	4.39662827862549e-11
II	11872440	C	A	c.1944G>T	p.Leu648Phe	npp-3	WBGene00003789	K12D12.2	CX11285	REF	etoposide_median.tof	11.9575417621802	4.39662827862549e-11
II	11872440	C	A	c.1944G>T	p.Leu648Phe	npp-3	WBGene00003789	K12D12.2	NIC1	REF	etoposide_median.tof	11.9124869323367	4.39662827862549e-11
II	11872440	C	A	c.1944G>T	p.Leu648Phe	npp-3	WBGene00003789	K12D12.2	NIC271	REF	etoposide_median.tof	11.8333392972846	4.39662827862549e-11
II	11872440	C	A	c.1944G>T	p.Leu648Phe	npp-3	WBGene00003789	K12D12.2	DL226	REF	etoposide_median.tof	11.7824755598713	4.39662827862549e-11
II	11872440	C	A	c.1944G>T	p.Leu648Phe	npp-3	WBGene00003789	K12D12.2	QG2075	REF	etoposide_median.tof	11.1206817285905	4.39662827862549e-11
II	11872440	C	A	c.1944G>T	p.Leu648Phe	npp-3	WBGene00003789	K12D12.2	ED3073	REF	etoposide_median.tof	10.4193936799459	4.39662827862549e-11
II	11872440	C	A	c.1944G>T	p.Leu648Phe	npp-3	WBGene00003789	K12D12.2	CX11262	REF	etoposide_median.tof	10.0689626795829	4.39662827862549e-11
II	11872440	C	A	c.1944G>T	p.Leu648Phe	npp-3	WBGene00003789	K12D12.2	QG556	REF	etoposide_median.tof	8.72993297499759	4.39662827862549e-11
II	11872440	C	A	c.1944G>T	p.Leu648Phe	npp-3	WBGene00003789	K12D12.2	NIC195	ALT	etoposide_median.tof	8.14478716542879	4.39662827862549e-11
II	11872440	C	A	c.1944G>T	p.Leu648Phe	npp-3	WBGene00003789	K12D12.2	JU360	ALT	etoposide_median.tof	7.99192249777025	4.39662827862549e-11
II	11872440	C	A	c.1944G>T	p.Leu648Phe	npp-3	WBGene00003789	K12D12.2	NIC275	ALT	etoposide_median.tof	7.25830487070743	4.39662827862549e-11
II	11872440	C	A	c.1944G>T	p.Leu648Phe	npp-3	WBGene00003789	K12D12.2	NIC268	ALT	etoposide_median.tof	7.06334706892086	4.39662827862549e-11
II	11872440	C	A	c.1944G>T	p.Leu648Phe	npp-3	WBGene00003789	K12D12.2	JU561	ALT	etoposide_median.tof	6.94696230139992	4.39662827862549e-11
II	11872440	C	A	c.1944G>T	p.Leu648Phe	npp-3	WBGene00003789	K12D12.2	NIC242	REF	etoposide_median.tof	5.42216972745624	4.39662827862549e-11
II	11872440	C	A	c.1944G>T	p.Leu648Phe	npp-3	WBGene00003789	K12D12.2	JU2519	REF	etoposide_median.tof	5.3899808244363	4.39662827862549e-11
II	11872440	C	A	c.1944G>T	p.Leu648Phe	npp-3	WBGene00003789	K12D12.2	JU393	REF	etoposide_median.tof	4.98299333414848	4.39662827862549e-11
II	11872440	C	A	c.1944G>T	p.Leu648Phe	npp-3	WBGene00003789	K12D12.2	ED3040	ALT	etoposide_median.tof	4.95716044039404	4.39662827862549e-11
II	11872440	C	A	c.1944G>T	p.Leu648Phe	npp-3	WBGene00003789	K12D12.2	JU1242	REF	etoposide_median.tof	4.82875077353937	4.39662827862549e-11
II	11872440	C	A	c.1944G>T	p.Leu648Phe	npp-3	WBGene00003789	K12D12.2	JU751	REF	etoposide_median.tof	4.44356199243707	4.39662827862549e-11
II	11872440	C	A	c.1944G>T	p.Leu648Phe	npp-3	WBGene00003789	K12D12.2	NIC269	REF	etoposide_median.tof	3.85097381186721	4.39662827862549e-11
II	11872440	C	A	c.1944G>T	p.Leu648Phe	npp-3	WBGene00003789	K12D12.2	BRC20067	REF	etoposide_median.tof	3.44925836368901	4.39662827862549e-11
II	11872440	C	A	c.1944G>T	p.Leu648Phe	npp-3	WBGene00003789	K12D12.2	JT11398	ALT	etoposide_median.tof	3.38091590786792	4.39662827862549e-11
II	11872440	C	A	c.1944G>T	p.Leu648Phe	npp-3	WBGene00003789	K12D12.2	EG4347	REF	etoposide_median.tof	2.97815587532376	4.39662827862549e-11
II	11872440	C	A	c.1944G>T	p.Leu648Phe	npp-3	WBGene00003789	K12D12.2	CB4858	REF	etoposide_median.tof	2.85772904576406	4.39662827862549e-11
II	11872440	C	A	c.1944G>T	p.Leu648Phe	npp-3	WBGene00003789	K12D12.2	JU397	REF	etoposide_median.tof	2.83989885760073	4.39662827862549e-11
II	11872440	C	A	c.1944G>T	p.Leu648Phe	npp-3	WBGene00003789	K12D12.2	JU792	REF	etoposide_median.tof	1.36606037036901	4.39662827862549e-11
II	11872440	C	A	c.1944G>T	p.Leu648Phe	npp-3	WBGene00003789	K12D12.2	JU2007	ALT	etoposide_median.tof	0.621993127147738	4.39662827862549e-11
II	11872440	C	A	c.1944G>T	p.Leu648Phe	npp-3	WBGene00003789	K12D12.2	NIC265	REF	etoposide_median.tof	0.518274354139955	4.39662827862549e-11
II	11872440	C	A	c.1944G>T	p.Leu648Phe	npp-3	WBGene00003789	K12D12.2	JU2513	REF	etoposide_median.tof	0.485054745462832	4.39662827862549e-11
II	11872440	C	A	c.1944G>T	p.Leu648Phe	npp-3	WBGene00003789	K12D12.2	JU774	REF	etoposide_median.tof	-1.46930153980248	4.39662827862549e-11
II	11872440	C	A	c.1944G>T	p.Leu648Phe	npp-3	WBGene00003789	K12D12.2	JU258	REF	etoposide_median.tof	-4.1283077812253	4.39662827862549e-11
II	11872440	C	A	c.1944G>T	p.Leu648Phe	npp-3	WBGene00003789	K12D12.2	CB4852	REF	etoposide_median.tof	-4.91122648152942	4.39662827862549e-11
II	11872440	C	A	c.1944G>T	p.Leu648Phe	npp-3	WBGene00003789	K12D12.2	NIC272	ALT	etoposide_median.tof	-5.47754956173263	4.39662827862549e-11
II	11872440	C	A	c.1944G>T	p.Leu648Phe	npp-3	WBGene00003789	K12D12.2	JU440	REF	etoposide_median.tof	-5.71814870158115	4.39662827862549e-11
II	11872440	C	A	c.1944G>T	p.Leu648Phe	npp-3	WBGene00003789	K12D12.2	JU1491	REF	etoposide_median.tof	-6.24440592447792	4.39662827862549e-11
II	11872440	C	A	c.1944G>T	p.Leu648Phe	npp-3	WBGene00003789	K12D12.2	CB4853	ALT	etoposide_median.tof	-6.29415269171699	4.39662827862549e-11
II	11872440	C	A	c.1944G>T	p.Leu648Phe	npp-3	WBGene00003789	K12D12.2	JU1213	ALT	etoposide_median.tof	-7.36756480251259	4.39662827862549e-11
II	11872440	C	A	c.1944G>T	p.Leu648Phe	npp-3	WBGene00003789	K12D12.2	NIC166	ALT	etoposide_median.tof	-9.06775188944083	4.39662827862549e-11
II	11872440	C	A	c.1944G>T	p.Leu648Phe	npp-3	WBGene00003789	K12D12.2	CX11254	ALT	etoposide_median.tof	-9.52496202196276	4.39662827862549e-11
II	11872440	C	A	c.1944G>T	p.Leu648Phe	npp-3	WBGene00003789	K12D12.2	WN2002	ALT	etoposide_median.tof	-11.584889955835	4.39662827862549e-11
II	11872440	C	A	c.1944G>T	p.Leu648Phe	npp-3	WBGene00003789	K12D12.2	CX11307	REF	etoposide_median.tof	-12.2804650963067	4.39662827862549e-11
II	11872440	C	A	c.1944G>T	p.Leu648Phe	npp-3	WBGene00003789	K12D12.2	CX11315	REF	etoposide_median.tof	-12.7665128256548	4.39662827862549e-11
II	11872440	C	A	c.1944G>T	p.Leu648Phe	npp-3	WBGene00003789	K12D12.2	JU310	REF	etoposide_median.tof	-15.4125414988271	4.39662827862549e-11
II	11872440	C	A	c.1944G>T	p.Leu648Phe	npp-3	WBGene00003789	K12D12.2	JU1568	REF	etoposide_median.tof	-15.5556677331956	4.39662827862549e-11
II	11872440	C	A	c.1944G>T	p.Leu648Phe	npp-3	WBGene00003789	K12D12.2	N2	REF	etoposide_median.tof	-15.5685272908798	4.39662827862549e-11
II	11872440	C	A	c.1944G>T	p.Leu648Phe	npp-3	WBGene00003789	K12D12.2	JU323	ALT	etoposide_median.tof	-16.0014311859106	4.39662827862549e-11
II	11872440	C	A	c.1944G>T	p.Leu648Phe	npp-3	WBGene00003789	K12D12.2	PS2025	REF	etoposide_median.tof	-17.2063763560673	4.39662827862549e-11
II	11872440	C	A	c.1944G>T	p.Leu648Phe	npp-3	WBGene00003789	K12D12.2	ED3048	ALT	etoposide_median.tof	-17.4138588927975	4.39662827862549e-11
II	11872440	C	A	c.1944G>T	p.Leu648Phe	npp-3	WBGene00003789	K12D12.2	NIC267	ALT	etoposide_median.tof	-17.9885970169079	4.39662827862549e-11
II	11872440	C	A	c.1944G>T	p.Leu648Phe	npp-3	WBGene00003789	K12D12.2	DL238	ALT	etoposide_median.tof	-18.1645864101973	4.39662827862549e-11
II	11872440	C	A	c.1944G>T	p.Leu648Phe	npp-3	WBGene00003789	K12D12.2	JU1212	ALT	etoposide_median.tof	-18.2113048296245	4.39662827862549e-11
II	11872440	C	A	c.1944G>T	p.Leu648Phe	npp-3	WBGene00003789	K12D12.2	JU406	REF	etoposide_median.tof	-19.5111696192013	4.39662827862549e-11
II	11872440	C	A	c.1944G>T	p.Leu648Phe	npp-3	WBGene00003789	K12D12.2	ED3005	REF	etoposide_median.tof	-19.6062535418698	4.39662827862549e-11
II	11872440	C	A	c.1944G>T	p.Leu648Phe	npp-3	WBGene00003789	K12D12.2	CB4857	REF	etoposide_median.tof	-20.0398007041331	4.39662827862549e-11
II	11872440	C	A	c.1944G>T	p.Leu648Phe	npp-3	WBGene00003789	K12D12.2	JU1530	ALT	etoposide_median.tof	-20.4221852986449	4.39662827862549e-11
II	11872440	C	A	c.1944G>T	p.Leu648Phe	npp-3	WBGene00003789	K12D12.2	ED3077	ALT	etoposide_median.tof	-20.6331842814889	4.39662827862549e-11
II	11872440	C	A	c.1944G>T	p.Leu648Phe	npp-3	WBGene00003789	K12D12.2	LSJ1	REF	etoposide_median.tof	-20.7861336260883	4.39662827862549e-11
II	11872440	C	A	c.1944G>T	p.Leu648Phe	npp-3	WBGene00003789	K12D12.2	QX1233	REF	etoposide_median.tof	-22.8351044690559	4.39662827862549e-11
II	11872440	C	A	c.1944G>T	p.Leu648Phe	npp-3	WBGene00003789	K12D12.2	WN2001	ALT	etoposide_median.tof	-23.1034003583357	4.39662827862549e-11
II	11872440	C	A	c.1944G>T	p.Leu648Phe	npp-3	WBGene00003789	K12D12.2	JU642	ALT	etoposide_median.tof	-24.2150749941596	4.39662827862549e-11
II	11872440	C	A	c.1944G>T	p.Leu648Phe	npp-3	WBGene00003789	K12D12.2	NIC276	ALT	etoposide_median.tof	-25.7189543525097	4.39662827862549e-11
II	11872440	C	A	c.1944G>T	p.Leu648Phe	npp-3	WBGene00003789	K12D12.2	JU1586	REF	etoposide_median.tof	-27.4951757221368	4.39662827862549e-11
II	11872440	C	A	c.1944G>T	p.Leu648Phe	npp-3	WBGene00003789	K12D12.2	CB4854	ALT	etoposide_median.tof	-29.0639690166243	4.39662827862549e-11
II	11872440	C	A	c.1944G>T	p.Leu648Phe	npp-3	WBGene00003789	K12D12.2	NIC231	ALT	etoposide_median.tof	-31.1401741663605	4.39662827862549e-11
II	11872440	C	A	c.1944G>T	p.Leu648Phe	npp-3	WBGene00003789	K12D12.2	ED3017	ALT	etoposide_median.tof	-33.2214593061122	4.39662827862549e-11
II	11872440	C	A	c.1944G>T	p.Leu648Phe	npp-3	WBGene00003789	K12D12.2	JU1652	ALT	etoposide_median.tof	-33.2458987125112	4.39662827862549e-11
II	11872440	C	A	c.1944G>T	p.Leu648Phe	npp-3	WBGene00003789	K12D12.2	MY1	ALT	etoposide_median.tof	-34.1680858969305	4.39662827862549e-11
II	11872440	C	A	c.1944G>T	p.Leu648Phe	npp-3	WBGene00003789	K12D12.2	NIC266	ALT	etoposide_median.tof	-35.6670635281796	4.39662827862549e-11
II	11872440	C	A	c.1944G>T	p.Leu648Phe	npp-3	WBGene00003789	K12D12.2	NIC277	ALT	etoposide_median.tof	-35.7244514493479	4.39662827862549e-11
II	11872440	C	A	c.1944G>T	p.Leu648Phe	npp-3	WBGene00003789	K12D12.2	NIC259	REF	etoposide_median.tof	-36.0356778815044	4.39662827862549e-11
II	11872440	C	A	c.1944G>T	p.Leu648Phe	npp-3	WBGene00003789	K12D12.2	ED3052	ALT	etoposide_median.tof	-38.445784987855	4.39662827862549e-11
II	11872440	C	A	c.1944G>T	p.Leu648Phe	npp-3	WBGene00003789	K12D12.2	NIC3	ALT	etoposide_median.tof	-40.1200101626743	4.39662827862549e-11
II	11872440	C	A	c.1944G>T	p.Leu648Phe	npp-3	WBGene00003789	K12D12.2	NIC274	ALT	etoposide_median.tof	-41.3863081562811	4.39662827862549e-11
II	11872440	C	A	c.1944G>T	p.Leu648Phe	npp-3	WBGene00003789	K12D12.2	CX11264	REF	etoposide_median.tof	-42.2777440469788	4.39662827862549e-11
II	11872440	C	A	c.1944G>T	p.Leu648Phe	npp-3	WBGene00003789	K12D12.2	ED3011	REF	etoposide_median.tof	-43.3988580136433	4.39662827862549e-11
II	11872440	C	A	c.1944G>T	p.Leu648Phe	npp-3	WBGene00003789	K12D12.2	JU1088	ALT	etoposide_median.tof	-43.6144855667448	4.39662827862549e-11
II	11872440	C	A	c.1944G>T	p.Leu648Phe	npp-3	WBGene00003789	K12D12.2	ED3049	ALT	etoposide_median.tof	-50.8622027194422	4.39662827862549e-11
II	11872440	C	A	c.1944G>T	p.Leu648Phe	npp-3	WBGene00003789	K12D12.2	JU1440	ALT	etoposide_median.tof	-53.5273600981314	4.39662827862549e-11
II	11872440	C	A	c.1944G>T	p.Leu648Phe	npp-3	WBGene00003789	K12D12.2	CB4856	ALT	etoposide_median.tof	-65.7109234443128	4.39662827862549e-11
II	11872440	C	A	c.1944G>T	p.Leu648Phe	npp-3	WBGene00003789	K12D12.2	QX1792	REF	etoposide_median.tof	-66.9292105600775	4.39662827862549e-11
II	11872440	C	A	c.1944G>T	p.Leu648Phe	npp-3	WBGene00003789	K12D12.2	JU1400	ALT	etoposide_median.tof	-74.9795070492866	4.39662827862549e-11
II	11872440	C	A	c.1944G>T	p.Leu648Phe	npp-3	WBGene00003789	K12D12.2	EG4349	ALT	etoposide_median.tof	-89.44950687693	4.39662827862549e-11
II	11872440	C	A	c.1944G>T	p.Leu648Phe	npp-3	WBGene00003789	K12D12.2	QG536	ALT	etoposide_median.tof	-118.017638164785	4.39662827862549e-11
II	11878040	C	A	c.2389C>A	p.Gln797Lys	top-2	WBGene00010785	K12D12.1	JU782	REF	etoposide_median.tof	57.4027484990466	4.39662827862549e-11
II	11878040	C	A	c.2389C>A	p.Gln797Lys	top-2	WBGene00010785	K12D12.1	JU2316	REF	etoposide_median.tof	44.8936002582015	4.39662827862549e-11
II	11878040	C	A	c.2389C>A	p.Gln797Lys	top-2	WBGene00010785	K12D12.1	QX1212	REF	etoposide_median.tof	44.5154983066296	4.39662827862549e-11
II	11878040	C	A	c.2389C>A	p.Gln797Lys	top-2	WBGene00010785	K12D12.1	ECA36	REF	etoposide_median.tof	43.2817327845951	4.39662827862549e-11
II	11878040	C	A	c.2389C>A	p.Gln797Lys	top-2	WBGene00010785	K12D12.1	JU311	REF	etoposide_median.tof	39.9546393233763	4.39662827862549e-11
II	11878040	C	A	c.2389C>A	p.Gln797Lys	top-2	WBGene00010785	K12D12.1	ED3046	REF	etoposide_median.tof	34.6934673589641	4.39662827862549e-11
II	11878040	C	A	c.2389C>A	p.Gln797Lys	top-2	WBGene00010785	K12D12.1	NIC199	REF	etoposide_median.tof	33.8577919214164	4.39662827862549e-11
II	11878040	C	A	c.2389C>A	p.Gln797Lys	top-2	WBGene00010785	K12D12.1	CB4855	REF	etoposide_median.tof	33.7772388943228	4.39662827862549e-11
II	11878040	C	A	c.2389C>A	p.Gln797Lys	top-2	WBGene00010785	K12D12.1	JU775	REF	etoposide_median.tof	32.9846053777203	4.39662827862549e-11
II	11878040	C	A	c.2389C>A	p.Gln797Lys	top-2	WBGene00010785	K12D12.1	NIC260	REF	etoposide_median.tof	32.7024097375724	4.39662827862549e-11
II	11878040	C	A	c.2389C>A	p.Gln797Lys	top-2	WBGene00010785	K12D12.1	NIC251	REF	etoposide_median.tof	31.2070479219835	4.39662827862549e-11
II	11878040	C	A	c.2389C>A	p.Gln797Lys	top-2	WBGene00010785	K12D12.1	EG4946	REF	etoposide_median.tof	31.2070479219835	4.39662827862549e-11
II	11878040	C	A	c.2389C>A	p.Gln797Lys	top-2	WBGene00010785	K12D12.1	JU1581	REF	etoposide_median.tof	31.17830566803	4.39662827862549e-11
II	11878040	C	A	c.2389C>A	p.Gln797Lys	top-2	WBGene00010785	K12D12.1	JU346	ALT	etoposide_median.tof	30.8852265028745	4.39662827862549e-11
II	11878040	C	A	c.2389C>A	p.Gln797Lys	top-2	WBGene00010785	K12D12.1	MY16	REF	etoposide_median.tof	30.6328784032466	4.39662827862549e-11
II	11878040	C	A	c.2389C>A	p.Gln797Lys	top-2	WBGene00010785	K12D12.1	PX179	REF	etoposide_median.tof	26.9159226178607	4.39662827862549e-11
II	11878040	C	A	c.2389C>A	p.Gln797Lys	top-2	WBGene00010785	K12D12.1	RC301	REF	etoposide_median.tof	26.7028976002635	4.39662827862549e-11
II	11878040	C	A	c.2389C>A	p.Gln797Lys	top-2	WBGene00010785	K12D12.1	PB306	REF	etoposide_median.tof	25.2831757689337	4.39662827862549e-11
II	11878040	C	A	c.2389C>A	p.Gln797Lys	top-2	WBGene00010785	K12D12.1	KR314	REF	etoposide_median.tof	25.1683312164681	4.39662827862549e-11
II	11878040	C	A	c.2389C>A	p.Gln797Lys	top-2	WBGene00010785	K12D12.1	GXW1	REF	etoposide_median.tof	25.1185928181849	4.39662827862549e-11
II	11878040	C	A	c.2389C>A	p.Gln797Lys	top-2	WBGene00010785	K12D12.1	JU778	REF	etoposide_median.tof	24.7938435715901	4.39662827862549e-11
II	11878040	C	A	c.2389C>A	p.Gln797Lys	top-2	WBGene00010785	K12D12.1	CX11271	REF	etoposide_median.tof	23.2762913259283	4.39662827862549e-11
II	11878040	C	A	c.2389C>A	p.Gln797Lys	top-2	WBGene00010785	K12D12.1	JU2522	REF	etoposide_median.tof	22.6635212567346	4.39662827862549e-11
II	11878040	C	A	c.2389C>A	p.Gln797Lys	top-2	WBGene00010785	K12D12.1	MY18	REF	etoposide_median.tof	22.0566438723625	4.39662827862549e-11
II	11878040	C	A	c.2389C>A	p.Gln797Lys	top-2	WBGene00010785	K12D12.1	CX11276	REF	etoposide_median.tof	22.0451912150503	4.39662827862549e-11
II	11878040	C	A	c.2389C>A	p.Gln797Lys	top-2	WBGene00010785	K12D12.1	QG557	REF	etoposide_median.tof	21.7164152876306	4.39662827862549e-11
II	11878040	C	A	c.2389C>A	p.Gln797Lys	top-2	WBGene00010785	K12D12.1	QX1794	REF	etoposide_median.tof	20.8028053613746	4.39662827862549e-11
II	11878040	C	A	c.2389C>A	p.Gln797Lys	top-2	WBGene00010785	K12D12.1	PB303	REF	etoposide_median.tof	20.6165314068705	4.39662827862549e-11
II	11878040	C	A	c.2389C>A	p.Gln797Lys	top-2	WBGene00010785	K12D12.1	CB4932	REF	etoposide_median.tof	20.061513089008	4.39662827862549e-11
II	11878040	C	A	c.2389C>A	p.Gln797Lys	top-2	WBGene00010785	K12D12.1	NIC252	REF	etoposide_median.tof	19.3122038448531	4.39662827862549e-11
II	11878040	C	A	c.2389C>A	p.Gln797Lys	top-2	WBGene00010785	K12D12.1	NIC261	REF	etoposide_median.tof	19.1193074543809	4.39662827862549e-11
II	11878040	C	A	c.2389C>A	p.Gln797Lys	top-2	WBGene00010785	K12D12.1	MY23	REF	etoposide_median.tof	19.0522142010565	4.39662827862549e-11
II	11878040	C	A	c.2389C>A	p.Gln797Lys	top-2	WBGene00010785	K12D12.1	EG4725	ALT	etoposide_median.tof	18.8126882775584	4.39662827862549e-11
II	11878040	C	A	c.2389C>A	p.Gln797Lys	top-2	WBGene00010785	K12D12.1	JU1395	REF	etoposide_median.tof	18.56211708885	4.39662827862549e-11
II	11878040	C	A	c.2389C>A	p.Gln797Lys	top-2	WBGene00010785	K12D12.1	QX1793	REF	etoposide_median.tof	17.7727371265806	4.39662827862549e-11
II	11878040	C	A	c.2389C>A	p.Gln797Lys	top-2	WBGene00010785	K12D12.1	JU2464	ALT	etoposide_median.tof	17.7465074027751	4.39662827862549e-11
II	11878040	C	A	c.2389C>A	p.Gln797Lys	top-2	WBGene00010785	K12D12.1	NIC256	REF	etoposide_median.tof	17.5888363941229	4.39662827862549e-11
II	11878040	C	A	c.2389C>A	p.Gln797Lys	top-2	WBGene00010785	K12D12.1	NIC255	REF	etoposide_median.tof	17.5009774126966	4.39662827862549e-11
II	11878040	C	A	c.2389C>A	p.Gln797Lys	top-2	WBGene00010785	K12D12.1	JU2526	REF	etoposide_median.tof	17.2368318451367	4.39662827862549e-11
II	11878040	C	A	c.2389C>A	p.Gln797Lys	top-2	WBGene00010785	K12D12.1	NIC207	REF	etoposide_median.tof	17.1579966608051	4.39662827862549e-11
II	11878040	C	A	c.2389C>A	p.Gln797Lys	top-2	WBGene00010785	K12D12.1	NIC258	REF	etoposide_median.tof	16.8261183622712	4.39662827862549e-11
II	11878040	C	A	c.2389C>A	p.Gln797Lys	top-2	WBGene00010785	K12D12.1	JU1896	REF	etoposide_median.tof	16.7818237993276	4.39662827862549e-11
II	11878040	C	A	c.2389C>A	p.Gln797Lys	top-2	WBGene00010785	K12D12.1	NIC236	REF	etoposide_median.tof	16.1012958767415	4.39662827862549e-11
II	11878040	C	A	c.2389C>A	p.Gln797Lys	top-2	WBGene00010785	K12D12.1	JU394	REF	etoposide_median.tof	15.9809319228341	4.39662827862549e-11
II	11878040	C	A	c.2389C>A	p.Gln797Lys	top-2	WBGene00010785	K12D12.1	CX11292	REF	etoposide_median.tof	15.6095690210902	4.39662827862549e-11
II	11878040	C	A	c.2389C>A	p.Gln797Lys	top-2	WBGene00010785	K12D12.1	JU2001	REF	etoposide_median.tof	15.5314209738634	4.39662827862549e-11
II	11878040	C	A	c.2389C>A	p.Gln797Lys	top-2	WBGene00010785	K12D12.1	LKC34	ALT	etoposide_median.tof	15.0832986983934	4.39662827862549e-11
II	11878040	C	A	c.2389C>A	p.Gln797Lys	top-2	WBGene00010785	K12D12.1	JU2466	REF	etoposide_median.tof	14.7368318451367	4.39662827862549e-11
II	11878040	C	A	c.2389C>A	p.Gln797Lys	top-2	WBGene00010785	K12D12.1	JU830	ALT	etoposide_median.tof	14.6991991067771	4.39662827862549e-11
II	11878040	C	A	c.2389C>A	p.Gln797Lys	top-2	WBGene00010785	K12D12.1	JU1172	REF	etoposide_median.tof	13.9567007346906	4.39662827862549e-11
II	11878040	C	A	c.2389C>A	p.Gln797Lys	top-2	WBGene00010785	K12D12.1	AB1	REF	etoposide_median.tof	13.9348781451542	4.39662827862549e-11
II	11878040	C	A	c.2389C>A	p.Gln797Lys	top-2	WBGene00010785	K12D12.1	QW947	REF	etoposide_median.tof	13.6856281579114	4.39662827862549e-11
II	11878040	C	A	c.2389C>A	p.Gln797Lys	top-2	WBGene00010785	K12D12.1	CX11314	REF	etoposide_median.tof	13.5843828841456	4.39662827862549e-11
II	11878040	C	A	c.2389C>A	p.Gln797Lys	top-2	WBGene00010785	K12D12.1	JU1200	REF	etoposide_median.tof	13.2641441927841	4.39662827862549e-11
II	11878040	C	A	c.2389C>A	p.Gln797Lys	top-2	WBGene00010785	K12D12.1	NIC2	REF	etoposide_median.tof	12.1925551671307	4.39662827862549e-11
II	11878040	C	A	c.2389C>A	p.Gln797Lys	top-2	WBGene00010785	K12D12.1	CX11285	REF	etoposide_median.tof	11.9575417621802	4.39662827862549e-11
II	11878040	C	A	c.2389C>A	p.Gln797Lys	top-2	WBGene00010785	K12D12.1	NIC1	REF	etoposide_median.tof	11.9124869323367	4.39662827862549e-11
II	11878040	C	A	c.2389C>A	p.Gln797Lys	top-2	WBGene00010785	K12D12.1	NIC271	REF	etoposide_median.tof	11.8333392972846	4.39662827862549e-11
II	11878040	C	A	c.2389C>A	p.Gln797Lys	top-2	WBGene00010785	K12D12.1	DL226	REF	etoposide_median.tof	11.7824755598713	4.39662827862549e-11
II	11878040	C	A	c.2389C>A	p.Gln797Lys	top-2	WBGene00010785	K12D12.1	QG2075	REF	etoposide_median.tof	11.1206817285905	4.39662827862549e-11
II	11878040	C	A	c.2389C>A	p.Gln797Lys	top-2	WBGene00010785	K12D12.1	ED3073	REF	etoposide_median.tof	10.4193936799459	4.39662827862549e-11
II	11878040	C	A	c.2389C>A	p.Gln797Lys	top-2	WBGene00010785	K12D12.1	CX11262	REF	etoposide_median.tof	10.0689626795829	4.39662827862549e-11
II	11878040	C	A	c.2389C>A	p.Gln797Lys	top-2	WBGene00010785	K12D12.1	QG556	REF	etoposide_median.tof	8.72993297499759	4.39662827862549e-11
II	11878040	C	A	c.2389C>A	p.Gln797Lys	top-2	WBGene00010785	K12D12.1	NIC195	ALT	etoposide_median.tof	8.14478716542879	4.39662827862549e-11
II	11878040	C	A	c.2389C>A	p.Gln797Lys	top-2	WBGene00010785	K12D12.1	JU360	ALT	etoposide_median.tof	7.99192249777025	4.39662827862549e-11
II	11878040	C	A	c.2389C>A	p.Gln797Lys	top-2	WBGene00010785	K12D12.1	NIC275	ALT	etoposide_median.tof	7.25830487070743	4.39662827862549e-11
II	11878040	C	A	c.2389C>A	p.Gln797Lys	top-2	WBGene00010785	K12D12.1	NIC268	ALT	etoposide_median.tof	7.06334706892086	4.39662827862549e-11
II	11878040	C	A	c.2389C>A	p.Gln797Lys	top-2	WBGene00010785	K12D12.1	JU561	ALT	etoposide_median.tof	6.94696230139992	4.39662827862549e-11
II	11878040	C	A	c.2389C>A	p.Gln797Lys	top-2	WBGene00010785	K12D12.1	NIC242	REF	etoposide_median.tof	5.42216972745624	4.39662827862549e-11
II	11878040	C	A	c.2389C>A	p.Gln797Lys	top-2	WBGene00010785	K12D12.1	JU2519	REF	etoposide_median.tof	5.3899808244363	4.39662827862549e-11
II	11878040	C	A	c.2389C>A	p.Gln797Lys	top-2	WBGene00010785	K12D12.1	JU393	REF	etoposide_median.tof	4.98299333414848	4.39662827862549e-11
II	11878040	C	A	c.2389C>A	p.Gln797Lys	top-2	WBGene00010785	K12D12.1	ED3040	ALT	etoposide_median.tof	4.95716044039404	4.39662827862549e-11
II	11878040	C	A	c.2389C>A	p.Gln797Lys	top-2	WBGene00010785	K12D12.1	JU1242	REF	etoposide_median.tof	4.82875077353937	4.39662827862549e-11
II	11878040	C	A	c.2389C>A	p.Gln797Lys	top-2	WBGene00010785	K12D12.1	JU751	REF	etoposide_median.tof	4.44356199243707	4.39662827862549e-11
II	11878040	C	A	c.2389C>A	p.Gln797Lys	top-2	WBGene00010785	K12D12.1	NIC269	REF	etoposide_median.tof	3.85097381186721	4.39662827862549e-11
II	11878040	C	A	c.2389C>A	p.Gln797Lys	top-2	WBGene00010785	K12D12.1	BRC20067	REF	etoposide_median.tof	3.44925836368901	4.39662827862549e-11
II	11878040	C	A	c.2389C>A	p.Gln797Lys	top-2	WBGene00010785	K12D12.1	JT11398	ALT	etoposide_median.tof	3.38091590786792	4.39662827862549e-11
II	11878040	C	A	c.2389C>A	p.Gln797Lys	top-2	WBGene00010785	K12D12.1	EG4347	REF	etoposide_median.tof	2.97815587532376	4.39662827862549e-11
II	11878040	C	A	c.2389C>A	p.Gln797Lys	top-2	WBGene00010785	K12D12.1	CB4858	REF	etoposide_median.tof	2.85772904576406	4.39662827862549e-11
II	11878040	C	A	c.2389C>A	p.Gln797Lys	top-2	WBGene00010785	K12D12.1	JU397	REF	etoposide_median.tof	2.83989885760073	4.39662827862549e-11
II	11878040	C	A	c.2389C>A	p.Gln797Lys	top-2	WBGene00010785	K12D12.1	JU792	REF	etoposide_median.tof	1.36606037036901	4.39662827862549e-11
II	11878040	C	A	c.2389C>A	p.Gln797Lys	top-2	WBGene00010785	K12D12.1	JU2007	ALT	etoposide_median.tof	0.621993127147738	4.39662827862549e-11
II	11878040	C	A	c.2389C>A	p.Gln797Lys	top-2	WBGene00010785	K12D12.1	NIC265	REF	etoposide_median.tof	0.518274354139955	4.39662827862549e-11
II	11878040	C	A	c.2389C>A	p.Gln797Lys	top-2	WBGene00010785	K12D12.1	JU2513	REF	etoposide_median.tof	0.485054745462832	4.39662827862549e-11
II	11878040	C	A	c.2389C>A	p.Gln797Lys	top-2	WBGene00010785	K12D12.1	JU774	REF	etoposide_median.tof	-1.46930153980248	4.39662827862549e-11
II	11878040	C	A	c.2389C>A	p.Gln797Lys	top-2	WBGene00010785	K12D12.1	JU258	REF	etoposide_median.tof	-4.1283077812253	4.39662827862549e-11
II	11878040	C	A	c.2389C>A	p.Gln797Lys	top-2	WBGene00010785	K12D12.1	CB4852	REF	etoposide_median.tof	-4.91122648152942	4.39662827862549e-11
II	11878040	C	A	c.2389C>A	p.Gln797Lys	top-2	WBGene00010785	K12D12.1	NIC272	ALT	etoposide_median.tof	-5.47754956173263	4.39662827862549e-11
II	11878040	C	A	c.2389C>A	p.Gln797Lys	top-2	WBGene00010785	K12D12.1	JU440	REF	etoposide_median.tof	-5.71814870158115	4.39662827862549e-11
II	11878040	C	A	c.2389C>A	p.Gln797Lys	top-2	WBGene00010785	K12D12.1	JU1491	REF	etoposide_median.tof	-6.24440592447792	4.39662827862549e-11
II	11878040	C	A	c.2389C>A	p.Gln797Lys	top-2	WBGene00010785	K12D12.1	CB4853	ALT	etoposide_median.tof	-6.29415269171699	4.39662827862549e-11
II	11878040	C	A	c.2389C>A	p.Gln797Lys	top-2	WBGene00010785	K12D12.1	JU1213	ALT	etoposide_median.tof	-7.36756480251259	4.39662827862549e-11
II	11878040	C	A	c.2389C>A	p.Gln797Lys	top-2	WBGene00010785	K12D12.1	NIC166	ALT	etoposide_median.tof	-9.06775188944083	4.39662827862549e-11
II	11878040	C	A	c.2389C>A	p.Gln797Lys	top-2	WBGene00010785	K12D12.1	CX11254	ALT	etoposide_median.tof	-9.52496202196276	4.39662827862549e-11
II	11878040	C	A	c.2389C>A	p.Gln797Lys	top-2	WBGene00010785	K12D12.1	WN2002	ALT	etoposide_median.tof	-11.584889955835	4.39662827862549e-11
II	11878040	C	A	c.2389C>A	p.Gln797Lys	top-2	WBGene00010785	K12D12.1	CX11307	REF	etoposide_median.tof	-12.2804650963067	4.39662827862549e-11
II	11878040	C	A	c.2389C>A	p.Gln797Lys	top-2	WBGene00010785	K12D12.1	CX11315	REF	etoposide_median.tof	-12.7665128256548	4.39662827862549e-11
II	11878040	C	A	c.2389C>A	p.Gln797Lys	top-2	WBGene00010785	K12D12.1	JU310	REF	etoposide_median.tof	-15.4125414988271	4.39662827862549e-11
II	11878040	C	A	c.2389C>A	p.Gln797Lys	top-2	WBGene00010785	K12D12.1	JU1568	REF	etoposide_median.tof	-15.5556677331956	4.39662827862549e-11
II	11878040	C	A	c.2389C>A	p.Gln797Lys	top-2	WBGene00010785	K12D12.1	N2	REF	etoposide_median.tof	-15.5685272908798	4.39662827862549e-11
II	11878040	C	A	c.2389C>A	p.Gln797Lys	top-2	WBGene00010785	K12D12.1	JU323	ALT	etoposide_median.tof	-16.0014311859106	4.39662827862549e-11
II	11878040	C	A	c.2389C>A	p.Gln797Lys	top-2	WBGene00010785	K12D12.1	PS2025	REF	etoposide_median.tof	-17.2063763560673	4.39662827862549e-11
II	11878040	C	A	c.2389C>A	p.Gln797Lys	top-2	WBGene00010785	K12D12.1	ED3048	ALT	etoposide_median.tof	-17.4138588927975	4.39662827862549e-11
II	11878040	C	A	c.2389C>A	p.Gln797Lys	top-2	WBGene00010785	K12D12.1	NIC267	ALT	etoposide_median.tof	-17.9885970169079	4.39662827862549e-11
II	11878040	C	A	c.2389C>A	p.Gln797Lys	top-2	WBGene00010785	K12D12.1	DL238	ALT	etoposide_median.tof	-18.1645864101973	4.39662827862549e-11
II	11878040	C	A	c.2389C>A	p.Gln797Lys	top-2	WBGene00010785	K12D12.1	JU1212	ALT	etoposide_median.tof	-18.2113048296245	4.39662827862549e-11
II	11878040	C	A	c.2389C>A	p.Gln797Lys	top-2	WBGene00010785	K12D12.1	JU406	REF	etoposide_median.tof	-19.5111696192013	4.39662827862549e-11
II	11878040	C	A	c.2389C>A	p.Gln797Lys	top-2	WBGene00010785	K12D12.1	ED3005	REF	etoposide_median.tof	-19.6062535418698	4.39662827862549e-11
II	11878040	C	A	c.2389C>A	p.Gln797Lys	top-2	WBGene00010785	K12D12.1	CB4857	REF	etoposide_median.tof	-20.0398007041331	4.39662827862549e-11
II	11878040	C	A	c.2389C>A	p.Gln797Lys	top-2	WBGene00010785	K12D12.1	JU1530	ALT	etoposide_median.tof	-20.4221852986449	4.39662827862549e-11
II	11878040	C	A	c.2389C>A	p.Gln797Lys	top-2	WBGene00010785	K12D12.1	ED3077	ALT	etoposide_median.tof	-20.6331842814889	4.39662827862549e-11
II	11878040	C	A	c.2389C>A	p.Gln797Lys	top-2	WBGene00010785	K12D12.1	LSJ1	REF	etoposide_median.tof	-20.7861336260883	4.39662827862549e-11
II	11878040	C	A	c.2389C>A	p.Gln797Lys	top-2	WBGene00010785	K12D12.1	QX1233	REF	etoposide_median.tof	-22.8351044690559	4.39662827862549e-11
II	11878040	C	A	c.2389C>A	p.Gln797Lys	top-2	WBGene00010785	K12D12.1	WN2001	ALT	etoposide_median.tof	-23.1034003583357	4.39662827862549e-11
II	11878040	C	A	c.2389C>A	p.Gln797Lys	top-2	WBGene00010785	K12D12.1	JU642	ALT	etoposide_median.tof	-24.2150749941596	4.39662827862549e-11
II	11878040	C	A	c.2389C>A	p.Gln797Lys	top-2	WBGene00010785	K12D12.1	NIC276	ALT	etoposide_median.tof	-25.7189543525097	4.39662827862549e-11
II	11878040	C	A	c.2389C>A	p.Gln797Lys	top-2	WBGene00010785	K12D12.1	JU1586	REF	etoposide_median.tof	-27.4951757221368	4.39662827862549e-11
II	11878040	C	A	c.2389C>A	p.Gln797Lys	top-2	WBGene00010785	K12D12.1	CB4854	ALT	etoposide_median.tof	-29.0639690166243	4.39662827862549e-11
II	11878040	C	A	c.2389C>A	p.Gln797Lys	top-2	WBGene00010785	K12D12.1	NIC231	ALT	etoposide_median.tof	-31.1401741663605	4.39662827862549e-11
II	11878040	C	A	c.2389C>A	p.Gln797Lys	top-2	WBGene00010785	K12D12.1	ED3017	ALT	etoposide_median.tof	-33.2214593061122	4.39662827862549e-11
II	11878040	C	A	c.2389C>A	p.Gln797Lys	top-2	WBGene00010785	K12D12.1	JU1652	ALT	etoposide_median.tof	-33.2458987125112	4.39662827862549e-11
II	11878040	C	A	c.2389C>A	p.Gln797Lys	top-2	WBGene00010785	K12D12.1	MY1	ALT	etoposide_median.tof	-34.1680858969305	4.39662827862549e-11
II	11878040	C	A	c.2389C>A	p.Gln797Lys	top-2	WBGene00010785	K12D12.1	NIC266	ALT	etoposide_median.tof	-35.6670635281796	4.39662827862549e-11
II	11878040	C	A	c.2389C>A	p.Gln797Lys	top-2	WBGene00010785	K12D12.1	NIC277	ALT	etoposide_median.tof	-35.7244514493479	4.39662827862549e-11
II	11878040	C	A	c.2389C>A	p.Gln797Lys	top-2	WBGene00010785	K12D12.1	NIC259	REF	etoposide_median.tof	-36.0356778815044	4.39662827862549e-11
II	11878040	C	A	c.2389C>A	p.Gln797Lys	top-2	WBGene00010785	K12D12.1	ED3052	ALT	etoposide_median.tof	-38.445784987855	4.39662827862549e-11
II	11878040	C	A	c.2389C>A	p.Gln797Lys	top-2	WBGene00010785	K12D12.1	NIC3	ALT	etoposide_median.tof	-40.1200101626743	4.39662827862549e-11
II	11878040	C	A	c.2389C>A	p.Gln797Lys	top-2	WBGene00010785	K12D12.1	NIC274	ALT	etoposide_median.tof	-41.3863081562811	4.39662827862549e-11
II	11878040	C	A	c.2389C>A	p.Gln797Lys	top-2	WBGene00010785	K12D12.1	CX11264	REF	etoposide_median.tof	-42.2777440469788	4.39662827862549e-11
II	11878040	C	A	c.2389C>A	p.Gln797Lys	top-2	WBGene00010785	K12D12.1	ED3011	REF	etoposide_median.tof	-43.3988580136433	4.39662827862549e-11
II	11878040	C	A	c.2389C>A	p.Gln797Lys	top-2	WBGene00010785	K12D12.1	JU1088	ALT	etoposide_median.tof	-43.6144855667448	4.39662827862549e-11
II	11878040	C	A	c.2389C>A	p.Gln797Lys	top-2	WBGene00010785	K12D12.1	ED3049	ALT	etoposide_median.tof	-50.8622027194422	4.39662827862549e-11
II	11878040	C	A	c.2389C>A	p.Gln797Lys	top-2	WBGene00010785	K12D12.1	JU1440	ALT	etoposide_median.tof	-53.5273600981314	4.39662827862549e-11
II	11878040	C	A	c.2389C>A	p.Gln797Lys	top-2	WBGene00010785	K12D12.1	CB4856	ALT	etoposide_median.tof	-65.7109234443128	4.39662827862549e-11
II	11878040	C	A	c.2389C>A	p.Gln797Lys	top-2	WBGene00010785	K12D12.1	QX1792	REF	etoposide_median.tof	-66.9292105600775	4.39662827862549e-11
II	11878040	C	A	c.2389C>A	p.Gln797Lys	top-2	WBGene00010785	K12D12.1	JU1400	ALT	etoposide_median.tof	-74.9795070492866	4.39662827862549e-11
II	11878040	C	A	c.2389C>A	p.Gln797Lys	top-2	WBGene00010785	K12D12.1	EG4349	ALT	etoposide_median.tof	-89.44950687693	4.39662827862549e-11
II	11878040	C	A	c.2389C>A	p.Gln797Lys	top-2	WBGene00010785	K12D12.1	QG536	ALT	etoposide_median.tof	-118.017638164785	4.39662827862549e-11
II	11878041	A	T	c.2390A>T	p.Gln797Leu	top-2	WBGene00010785	K12D12.1	JU782	REF	etoposide_median.tof	57.4027484990466	4.39662827862549e-11
II	11878041	A	T	c.2390A>T	p.Gln797Leu	top-2	WBGene00010785	K12D12.1	JU2316	REF	etoposide_median.tof	44.8936002582015	4.39662827862549e-11
II	11878041	A	T	c.2390A>T	p.Gln797Leu	top-2	WBGene00010785	K12D12.1	QX1212	REF	etoposide_median.tof	44.5154983066296	4.39662827862549e-11
II	11878041	A	T	c.2390A>T	p.Gln797Leu	top-2	WBGene00010785	K12D12.1	ECA36	REF	etoposide_median.tof	43.2817327845951	4.39662827862549e-11
II	11878041	A	T	c.2390A>T	p.Gln797Leu	top-2	WBGene00010785	K12D12.1	JU311	REF	etoposide_median.tof	39.9546393233763	4.39662827862549e-11
II	11878041	A	T	c.2390A>T	p.Gln797Leu	top-2	WBGene00010785	K12D12.1	ED3046	REF	etoposide_median.tof	34.6934673589641	4.39662827862549e-11
II	11878041	A	T	c.2390A>T	p.Gln797Leu	top-2	WBGene00010785	K12D12.1	NIC199	REF	etoposide_median.tof	33.8577919214164	4.39662827862549e-11
II	11878041	A	T	c.2390A>T	p.Gln797Leu	top-2	WBGene00010785	K12D12.1	CB4855	REF	etoposide_median.tof	33.7772388943228	4.39662827862549e-11
II	11878041	A	T	c.2390A>T	p.Gln797Leu	top-2	WBGene00010785	K12D12.1	JU775	REF	etoposide_median.tof	32.9846053777203	4.39662827862549e-11
II	11878041	A	T	c.2390A>T	p.Gln797Leu	top-2	WBGene00010785	K12D12.1	NIC260	REF	etoposide_median.tof	32.7024097375724	4.39662827862549e-11
II	11878041	A	T	c.2390A>T	p.Gln797Leu	top-2	WBGene00010785	K12D12.1	NIC251	REF	etoposide_median.tof	31.2070479219835	4.39662827862549e-11
II	11878041	A	T	c.2390A>T	p.Gln797Leu	top-2	WBGene00010785	K12D12.1	EG4946	REF	etoposide_median.tof	31.2070479219835	4.39662827862549e-11
II	11878041	A	T	c.2390A>T	p.Gln797Leu	top-2	WBGene00010785	K12D12.1	JU1581	REF	etoposide_median.tof	31.17830566803	4.39662827862549e-11
II	11878041	A	T	c.2390A>T	p.Gln797Leu	top-2	WBGene00010785	K12D12.1	JU346	ALT	etoposide_median.tof	30.8852265028745	4.39662827862549e-11
II	11878041	A	T	c.2390A>T	p.Gln797Leu	top-2	WBGene00010785	K12D12.1	MY16	REF	etoposide_median.tof	30.6328784032466	4.39662827862549e-11
II	11878041	A	T	c.2390A>T	p.Gln797Leu	top-2	WBGene00010785	K12D12.1	PX179	REF	etoposide_median.tof	26.9159226178607	4.39662827862549e-11
II	11878041	A	T	c.2390A>T	p.Gln797Leu	top-2	WBGene00010785	K12D12.1	RC301	REF	etoposide_median.tof	26.7028976002635	4.39662827862549e-11
II	11878041	A	T	c.2390A>T	p.Gln797Leu	top-2	WBGene00010785	K12D12.1	PB306	REF	etoposide_median.tof	25.2831757689337	4.39662827862549e-11
II	11878041	A	T	c.2390A>T	p.Gln797Leu	top-2	WBGene00010785	K12D12.1	KR314	REF	etoposide_median.tof	25.1683312164681	4.39662827862549e-11
II	11878041	A	T	c.2390A>T	p.Gln797Leu	top-2	WBGene00010785	K12D12.1	GXW1	REF	etoposide_median.tof	25.1185928181849	4.39662827862549e-11
II	11878041	A	T	c.2390A>T	p.Gln797Leu	top-2	WBGene00010785	K12D12.1	JU778	REF	etoposide_median.tof	24.7938435715901	4.39662827862549e-11
II	11878041	A	T	c.2390A>T	p.Gln797Leu	top-2	WBGene00010785	K12D12.1	CX11271	REF	etoposide_median.tof	23.2762913259283	4.39662827862549e-11
II	11878041	A	T	c.2390A>T	p.Gln797Leu	top-2	WBGene00010785	K12D12.1	JU2522	REF	etoposide_median.tof	22.6635212567346	4.39662827862549e-11
II	11878041	A	T	c.2390A>T	p.Gln797Leu	top-2	WBGene00010785	K12D12.1	MY18	REF	etoposide_median.tof	22.0566438723625	4.39662827862549e-11
II	11878041	A	T	c.2390A>T	p.Gln797Leu	top-2	WBGene00010785	K12D12.1	CX11276	REF	etoposide_median.tof	22.0451912150503	4.39662827862549e-11
II	11878041	A	T	c.2390A>T	p.Gln797Leu	top-2	WBGene00010785	K12D12.1	QG557	REF	etoposide_median.tof	21.7164152876306	4.39662827862549e-11
II	11878041	A	T	c.2390A>T	p.Gln797Leu	top-2	WBGene00010785	K12D12.1	QX1794	REF	etoposide_median.tof	20.8028053613746	4.39662827862549e-11
II	11878041	A	T	c.2390A>T	p.Gln797Leu	top-2	WBGene00010785	K12D12.1	PB303	REF	etoposide_median.tof	20.6165314068705	4.39662827862549e-11
II	11878041	A	T	c.2390A>T	p.Gln797Leu	top-2	WBGene00010785	K12D12.1	CB4932	REF	etoposide_median.tof	20.061513089008	4.39662827862549e-11
II	11878041	A	T	c.2390A>T	p.Gln797Leu	top-2	WBGene00010785	K12D12.1	NIC252	REF	etoposide_median.tof	19.3122038448531	4.39662827862549e-11
II	11878041	A	T	c.2390A>T	p.Gln797Leu	top-2	WBGene00010785	K12D12.1	NIC261	REF	etoposide_median.tof	19.1193074543809	4.39662827862549e-11
II	11878041	A	T	c.2390A>T	p.Gln797Leu	top-2	WBGene00010785	K12D12.1	MY23	REF	etoposide_median.tof	19.0522142010565	4.39662827862549e-11
II	11878041	A	T	c.2390A>T	p.Gln797Leu	top-2	WBGene00010785	K12D12.1	EG4725	ALT	etoposide_median.tof	18.8126882775584	4.39662827862549e-11
II	11878041	A	T	c.2390A>T	p.Gln797Leu	top-2	WBGene00010785	K12D12.1	JU1395	REF	etoposide_median.tof	18.56211708885	4.39662827862549e-11
II	11878041	A	T	c.2390A>T	p.Gln797Leu	top-2	WBGene00010785	K12D12.1	QX1793	REF	etoposide_median.tof	17.7727371265806	4.39662827862549e-11
II	11878041	A	T	c.2390A>T	p.Gln797Leu	top-2	WBGene00010785	K12D12.1	JU2464	ALT	etoposide_median.tof	17.7465074027751	4.39662827862549e-11
II	11878041	A	T	c.2390A>T	p.Gln797Leu	top-2	WBGene00010785	K12D12.1	NIC256	REF	etoposide_median.tof	17.5888363941229	4.39662827862549e-11
II	11878041	A	T	c.2390A>T	p.Gln797Leu	top-2	WBGene00010785	K12D12.1	NIC255	REF	etoposide_median.tof	17.5009774126966	4.39662827862549e-11
II	11878041	A	T	c.2390A>T	p.Gln797Leu	top-2	WBGene00010785	K12D12.1	JU2526	REF	etoposide_median.tof	17.2368318451367	4.39662827862549e-11
II	11878041	A	T	c.2390A>T	p.Gln797Leu	top-2	WBGene00010785	K12D12.1	NIC207	REF	etoposide_median.tof	17.1579966608051	4.39662827862549e-11
II	11878041	A	T	c.2390A>T	p.Gln797Leu	top-2	WBGene00010785	K12D12.1	NIC258	REF	etoposide_median.tof	16.8261183622712	4.39662827862549e-11
II	11878041	A	T	c.2390A>T	p.Gln797Leu	top-2	WBGene00010785	K12D12.1	JU1896	REF	etoposide_median.tof	16.7818237993276	4.39662827862549e-11
II	11878041	A	T	c.2390A>T	p.Gln797Leu	top-2	WBGene00010785	K12D12.1	NIC236	REF	etoposide_median.tof	16.1012958767415	4.39662827862549e-11
II	11878041	A	T	c.2390A>T	p.Gln797Leu	top-2	WBGene00010785	K12D12.1	JU394	REF	etoposide_median.tof	15.9809319228341	4.39662827862549e-11
II	11878041	A	T	c.2390A>T	p.Gln797Leu	top-2	WBGene00010785	K12D12.1	CX11292	REF	etoposide_median.tof	15.6095690210902	4.39662827862549e-11
II	11878041	A	T	c.2390A>T	p.Gln797Leu	top-2	WBGene00010785	K12D12.1	JU2001	REF	etoposide_median.tof	15.5314209738634	4.39662827862549e-11
II	11878041	A	T	c.2390A>T	p.Gln797Leu	top-2	WBGene00010785	K12D12.1	LKC34	ALT	etoposide_median.tof	15.0832986983934	4.39662827862549e-11
II	11878041	A	T	c.2390A>T	p.Gln797Leu	top-2	WBGene00010785	K12D12.1	JU2466	REF	etoposide_median.tof	14.7368318451367	4.39662827862549e-11
II	11878041	A	T	c.2390A>T	p.Gln797Leu	top-2	WBGene00010785	K12D12.1	JU830	ALT	etoposide_median.tof	14.6991991067771	4.39662827862549e-11
II	11878041	A	T	c.2390A>T	p.Gln797Leu	top-2	WBGene00010785	K12D12.1	JU1172	REF	etoposide_median.tof	13.9567007346906	4.39662827862549e-11
II	11878041	A	T	c.2390A>T	p.Gln797Leu	top-2	WBGene00010785	K12D12.1	AB1	REF	etoposide_median.tof	13.9348781451542	4.39662827862549e-11
II	11878041	A	T	c.2390A>T	p.Gln797Leu	top-2	WBGene00010785	K12D12.1	QW947	REF	etoposide_median.tof	13.6856281579114	4.39662827862549e-11
II	11878041	A	T	c.2390A>T	p.Gln797Leu	top-2	WBGene00010785	K12D12.1	CX11314	REF	etoposide_median.tof	13.5843828841456	4.39662827862549e-11
II	11878041	A	T	c.2390A>T	p.Gln797Leu	top-2	WBGene00010785	K12D12.1	JU1200	REF	etoposide_median.tof	13.2641441927841	4.39662827862549e-11
II	11878041	A	T	c.2390A>T	p.Gln797Leu	top-2	WBGene00010785	K12D12.1	NIC2	REF	etoposide_median.tof	12.1925551671307	4.39662827862549e-11
II	11878041	A	T	c.2390A>T	p.Gln797Leu	top-2	WBGene00010785	K12D12.1	CX11285	REF	etoposide_median.tof	11.9575417621802	4.39662827862549e-11
II	11878041	A	T	c.2390A>T	p.Gln797Leu	top-2	WBGene00010785	K12D12.1	NIC1	REF	etoposide_median.tof	11.9124869323367	4.39662827862549e-11
II	11878041	A	T	c.2390A>T	p.Gln797Leu	top-2	WBGene00010785	K12D12.1	NIC271	REF	etoposide_median.tof	11.8333392972846	4.39662827862549e-11
II	11878041	A	T	c.2390A>T	p.Gln797Leu	top-2	WBGene00010785	K12D12.1	DL226	REF	etoposide_median.tof	11.7824755598713	4.39662827862549e-11
II	11878041	A	T	c.2390A>T	p.Gln797Leu	top-2	WBGene00010785	K12D12.1	QG2075	REF	etoposide_median.tof	11.1206817285905	4.39662827862549e-11
II	11878041	A	T	c.2390A>T	p.Gln797Leu	top-2	WBGene00010785	K12D12.1	ED3073	REF	etoposide_median.tof	10.4193936799459	4.39662827862549e-11
II	11878041	A	T	c.2390A>T	p.Gln797Leu	top-2	WBGene00010785	K12D12.1	CX11262	REF	etoposide_median.tof	10.0689626795829	4.39662827862549e-11
II	11878041	A	T	c.2390A>T	p.Gln797Leu	top-2	WBGene00010785	K12D12.1	QG556	REF	etoposide_median.tof	8.72993297499759	4.39662827862549e-11
II	11878041	A	T	c.2390A>T	p.Gln797Leu	top-2	WBGene00010785	K12D12.1	NIC195	ALT	etoposide_median.tof	8.14478716542879	4.39662827862549e-11
II	11878041	A	T	c.2390A>T	p.Gln797Leu	top-2	WBGene00010785	K12D12.1	JU360	ALT	etoposide_median.tof	7.99192249777025	4.39662827862549e-11
II	11878041	A	T	c.2390A>T	p.Gln797Leu	top-2	WBGene00010785	K12D12.1	NIC275	ALT	etoposide_median.tof	7.25830487070743	4.39662827862549e-11
II	11878041	A	T	c.2390A>T	p.Gln797Leu	top-2	WBGene00010785	K12D12.1	NIC268	ALT	etoposide_median.tof	7.06334706892086	4.39662827862549e-11
II	11878041	A	T	c.2390A>T	p.Gln797Leu	top-2	WBGene00010785	K12D12.1	JU561	ALT	etoposide_median.tof	6.94696230139992	4.39662827862549e-11
II	11878041	A	T	c.2390A>T	p.Gln797Leu	top-2	WBGene00010785	K12D12.1	NIC242	REF	etoposide_median.tof	5.42216972745624	4.39662827862549e-11
II	11878041	A	T	c.2390A>T	p.Gln797Leu	top-2	WBGene00010785	K12D12.1	JU2519	REF	etoposide_median.tof	5.3899808244363	4.39662827862549e-11
II	11878041	A	T	c.2390A>T	p.Gln797Leu	top-2	WBGene00010785	K12D12.1	JU393	REF	etoposide_median.tof	4.98299333414848	4.39662827862549e-11
II	11878041	A	T	c.2390A>T	p.Gln797Leu	top-2	WBGene00010785	K12D12.1	ED3040	ALT	etoposide_median.tof	4.95716044039404	4.39662827862549e-11
II	11878041	A	T	c.2390A>T	p.Gln797Leu	top-2	WBGene00010785	K12D12.1	JU1242	REF	etoposide_median.tof	4.82875077353937	4.39662827862549e-11
II	11878041	A	T	c.2390A>T	p.Gln797Leu	top-2	WBGene00010785	K12D12.1	JU751	REF	etoposide_median.tof	4.44356199243707	4.39662827862549e-11
II	11878041	A	T	c.2390A>T	p.Gln797Leu	top-2	WBGene00010785	K12D12.1	NIC269	REF	etoposide_median.tof	3.85097381186721	4.39662827862549e-11
II	11878041	A	T	c.2390A>T	p.Gln797Leu	top-2	WBGene00010785	K12D12.1	BRC20067	REF	etoposide_median.tof	3.44925836368901	4.39662827862549e-11
II	11878041	A	T	c.2390A>T	p.Gln797Leu	top-2	WBGene00010785	K12D12.1	JT11398	ALT	etoposide_median.tof	3.38091590786792	4.39662827862549e-11
II	11878041	A	T	c.2390A>T	p.Gln797Leu	top-2	WBGene00010785	K12D12.1	EG4347	REF	etoposide_median.tof	2.97815587532376	4.39662827862549e-11
II	11878041	A	T	c.2390A>T	p.Gln797Leu	top-2	WBGene00010785	K12D12.1	CB4858	REF	etoposide_median.tof	2.85772904576406	4.39662827862549e-11
II	11878041	A	T	c.2390A>T	p.Gln797Leu	top-2	WBGene00010785	K12D12.1	JU397	REF	etoposide_median.tof	2.83989885760073	4.39662827862549e-11
II	11878041	A	T	c.2390A>T	p.Gln797Leu	top-2	WBGene00010785	K12D12.1	JU792	REF	etoposide_median.tof	1.36606037036901	4.39662827862549e-11
II	11878041	A	T	c.2390A>T	p.Gln797Leu	top-2	WBGene00010785	K12D12.1	JU2007	ALT	etoposide_median.tof	0.621993127147738	4.39662827862549e-11
II	11878041	A	T	c.2390A>T	p.Gln797Leu	top-2	WBGene00010785	K12D12.1	NIC265	REF	etoposide_median.tof	0.518274354139955	4.39662827862549e-11
II	11878041	A	T	c.2390A>T	p.Gln797Leu	top-2	WBGene00010785	K12D12.1	JU2513	REF	etoposide_median.tof	0.485054745462832	4.39662827862549e-11
II	11878041	A	T	c.2390A>T	p.Gln797Leu	top-2	WBGene00010785	K12D12.1	JU774	REF	etoposide_median.tof	-1.46930153980248	4.39662827862549e-11
II	11878041	A	T	c.2390A>T	p.Gln797Leu	top-2	WBGene00010785	K12D12.1	JU258	REF	etoposide_median.tof	-4.1283077812253	4.39662827862549e-11
II	11878041	A	T	c.2390A>T	p.Gln797Leu	top-2	WBGene00010785	K12D12.1	CB4852	REF	etoposide_median.tof	-4.91122648152942	4.39662827862549e-11
II	11878041	A	T	c.2390A>T	p.Gln797Leu	top-2	WBGene00010785	K12D12.1	NIC272	ALT	etoposide_median.tof	-5.47754956173263	4.39662827862549e-11
II	11878041	A	T	c.2390A>T	p.Gln797Leu	top-2	WBGene00010785	K12D12.1	JU440	REF	etoposide_median.tof	-5.71814870158115	4.39662827862549e-11
II	11878041	A	T	c.2390A>T	p.Gln797Leu	top-2	WBGene00010785	K12D12.1	JU1491	REF	etoposide_median.tof	-6.24440592447792	4.39662827862549e-11
II	11878041	A	T	c.2390A>T	p.Gln797Leu	top-2	WBGene00010785	K12D12.1	CB4853	ALT	etoposide_median.tof	-6.29415269171699	4.39662827862549e-11
II	11878041	A	T	c.2390A>T	p.Gln797Leu	top-2	WBGene00010785	K12D12.1	JU1213	ALT	etoposide_median.tof	-7.36756480251259	4.39662827862549e-11
II	11878041	A	T	c.2390A>T	p.Gln797Leu	top-2	WBGene00010785	K12D12.1	NIC166	ALT	etoposide_median.tof	-9.06775188944083	4.39662827862549e-11
II	11878041	A	T	c.2390A>T	p.Gln797Leu	top-2	WBGene00010785	K12D12.1	CX11254	ALT	etoposide_median.tof	-9.52496202196276	4.39662827862549e-11
II	11878041	A	T	c.2390A>T	p.Gln797Leu	top-2	WBGene00010785	K12D12.1	WN2002	ALT	etoposide_median.tof	-11.584889955835	4.39662827862549e-11
II	11878041	A	T	c.2390A>T	p.Gln797Leu	top-2	WBGene00010785	K12D12.1	CX11307	REF	etoposide_median.tof	-12.2804650963067	4.39662827862549e-11
II	11878041	A	T	c.2390A>T	p.Gln797Leu	top-2	WBGene00010785	K12D12.1	CX11315	REF	etoposide_median.tof	-12.7665128256548	4.39662827862549e-11
II	11878041	A	T	c.2390A>T	p.Gln797Leu	top-2	WBGene00010785	K12D12.1	JU310	REF	etoposide_median.tof	-15.4125414988271	4.39662827862549e-11
II	11878041	A	T	c.2390A>T	p.Gln797Leu	top-2	WBGene00010785	K12D12.1	JU1568	REF	etoposide_median.tof	-15.5556677331956	4.39662827862549e-11
II	11878041	A	T	c.2390A>T	p.Gln797Leu	top-2	WBGene00010785	K12D12.1	N2	REF	etoposide_median.tof	-15.5685272908798	4.39662827862549e-11
II	11878041	A	T	c.2390A>T	p.Gln797Leu	top-2	WBGene00010785	K12D12.1	JU323	ALT	etoposide_median.tof	-16.0014311859106	4.39662827862549e-11
II	11878041	A	T	c.2390A>T	p.Gln797Leu	top-2	WBGene00010785	K12D12.1	PS2025	REF	etoposide_median.tof	-17.2063763560673	4.39662827862549e-11
II	11878041	A	T	c.2390A>T	p.Gln797Leu	top-2	WBGene00010785	K12D12.1	ED3048	ALT	etoposide_median.tof	-17.4138588927975	4.39662827862549e-11
II	11878041	A	T	c.2390A>T	p.Gln797Leu	top-2	WBGene00010785	K12D12.1	NIC267	ALT	etoposide_median.tof	-17.9885970169079	4.39662827862549e-11
II	11878041	A	T	c.2390A>T	p.Gln797Leu	top-2	WBGene00010785	K12D12.1	DL238	ALT	etoposide_median.tof	-18.1645864101973	4.39662827862549e-11
II	11878041	A	T	c.2390A>T	p.Gln797Leu	top-2	WBGene00010785	K12D12.1	JU1212	ALT	etoposide_median.tof	-18.2113048296245	4.39662827862549e-11
II	11878041	A	T	c.2390A>T	p.Gln797Leu	top-2	WBGene00010785	K12D12.1	JU406	REF	etoposide_median.tof	-19.5111696192013	4.39662827862549e-11
II	11878041	A	T	c.2390A>T	p.Gln797Leu	top-2	WBGene00010785	K12D12.1	ED3005	REF	etoposide_median.tof	-19.6062535418698	4.39662827862549e-11
II	11878041	A	T	c.2390A>T	p.Gln797Leu	top-2	WBGene00010785	K12D12.1	CB4857	REF	etoposide_median.tof	-20.0398007041331	4.39662827862549e-11
II	11878041	A	T	c.2390A>T	p.Gln797Leu	top-2	WBGene00010785	K12D12.1	JU1530	ALT	etoposide_median.tof	-20.4221852986449	4.39662827862549e-11
II	11878041	A	T	c.2390A>T	p.Gln797Leu	top-2	WBGene00010785	K12D12.1	ED3077	ALT	etoposide_median.tof	-20.6331842814889	4.39662827862549e-11
II	11878041	A	T	c.2390A>T	p.Gln797Leu	top-2	WBGene00010785	K12D12.1	LSJ1	REF	etoposide_median.tof	-20.7861336260883	4.39662827862549e-11
II	11878041	A	T	c.2390A>T	p.Gln797Leu	top-2	WBGene00010785	K12D12.1	QX1233	REF	etoposide_median.tof	-22.8351044690559	4.39662827862549e-11
II	11878041	A	T	c.2390A>T	p.Gln797Leu	top-2	WBGene00010785	K12D12.1	WN2001	ALT	etoposide_median.tof	-23.1034003583357	4.39662827862549e-11
II	11878041	A	T	c.2390A>T	p.Gln797Leu	top-2	WBGene00010785	K12D12.1	JU642	ALT	etoposide_median.tof	-24.2150749941596	4.39662827862549e-11
II	11878041	A	T	c.2390A>T	p.Gln797Leu	top-2	WBGene00010785	K12D12.1	NIC276	ALT	etoposide_median.tof	-25.7189543525097	4.39662827862549e-11
II	11878041	A	T	c.2390A>T	p.Gln797Leu	top-2	WBGene00010785	K12D12.1	JU1586	REF	etoposide_median.tof	-27.4951757221368	4.39662827862549e-11
II	11878041	A	T	c.2390A>T	p.Gln797Leu	top-2	WBGene00010785	K12D12.1	CB4854	ALT	etoposide_median.tof	-29.0639690166243	4.39662827862549e-11
II	11878041	A	T	c.2390A>T	p.Gln797Leu	top-2	WBGene00010785	K12D12.1	NIC231	ALT	etoposide_median.tof	-31.1401741663605	4.39662827862549e-11
II	11878041	A	T	c.2390A>T	p.Gln797Leu	top-2	WBGene00010785	K12D12.1	ED3017	ALT	etoposide_median.tof	-33.2214593061122	4.39662827862549e-11
II	11878041	A	T	c.2390A>T	p.Gln797Leu	top-2	WBGene00010785	K12D12.1	JU1652	ALT	etoposide_median.tof	-33.2458987125112	4.39662827862549e-11
II	11878041	A	T	c.2390A>T	p.Gln797Leu	top-2	WBGene00010785	K12D12.1	MY1	ALT	etoposide_median.tof	-34.1680858969305	4.39662827862549e-11
II	11878041	A	T	c.2390A>T	p.Gln797Leu	top-2	WBGene00010785	K12D12.1	NIC266	ALT	etoposide_median.tof	-35.6670635281796	4.39662827862549e-11
II	11878041	A	T	c.2390A>T	p.Gln797Leu	top-2	WBGene00010785	K12D12.1	NIC277	ALT	etoposide_median.tof	-35.7244514493479	4.39662827862549e-11
II	11878041	A	T	c.2390A>T	p.Gln797Leu	top-2	WBGene00010785	K12D12.1	NIC259	REF	etoposide_median.tof	-36.0356778815044	4.39662827862549e-11
II	11878041	A	T	c.2390A>T	p.Gln797Leu	top-2	WBGene00010785	K12D12.1	ED3052	ALT	etoposide_median.tof	-38.445784987855	4.39662827862549e-11
II	11878041	A	T	c.2390A>T	p.Gln797Leu	top-2	WBGene00010785	K12D12.1	NIC3	ALT	etoposide_median.tof	-40.1200101626743	4.39662827862549e-11
II	11878041	A	T	c.2390A>T	p.Gln797Leu	top-2	WBGene00010785	K12D12.1	NIC274	ALT	etoposide_median.tof	-41.3863081562811	4.39662827862549e-11
II	11878041	A	T	c.2390A>T	p.Gln797Leu	top-2	WBGene00010785	K12D12.1	CX11264	REF	etoposide_median.tof	-42.2777440469788	4.39662827862549e-11
II	11878041	A	T	c.2390A>T	p.Gln797Leu	top-2	WBGene00010785	K12D12.1	ED3011	REF	etoposide_median.tof	-43.3988580136433	4.39662827862549e-11
II	11878041	A	T	c.2390A>T	p.Gln797Leu	top-2	WBGene00010785	K12D12.1	JU1088	ALT	etoposide_median.tof	-43.6144855667448	4.39662827862549e-11
II	11878041	A	T	c.2390A>T	p.Gln797Leu	top-2	WBGene00010785	K12D12.1	ED3049	ALT	etoposide_median.tof	-50.8622027194422	4.39662827862549e-11
II	11878041	A	T	c.2390A>T	p.Gln797Leu	top-2	WBGene00010785	K12D12.1	JU1440	ALT	etoposide_median.tof	-53.5273600981314	4.39662827862549e-11
II	11878041	A	T	c.2390A>T	p.Gln797Leu	top-2	WBGene00010785	K12D12.1	CB4856	ALT	etoposide_median.tof	-65.7109234443128	4.39662827862549e-11
II	11878041	A	T	c.2390A>T	p.Gln797Leu	top-2	WBGene00010785	K12D12.1	QX1792	REF	etoposide_median.tof	-66.9292105600775	4.39662827862549e-11
II	11878041	A	T	c.2390A>T	p.Gln797Leu	top-2	WBGene00010785	K12D12.1	JU1400	ALT	etoposide_median.tof	-74.9795070492866	4.39662827862549e-11
II	11878041	A	T	c.2390A>T	p.Gln797Leu	top-2	WBGene00010785	K12D12.1	EG4349	ALT	etoposide_median.tof	-89.44950687693	4.39662827862549e-11
II	11878041	A	T	c.2390A>T	p.Gln797Leu	top-2	WBGene00010785	K12D12.1	QG536	ALT	etoposide_median.tof	-118.017638164785	4.39662827862549e-11
II	11879267	A	C	c.3616A>C	p.Ile1206Leu	top-2	WBGene00010785	K12D12.1	JU782	REF	etoposide_median.tof	57.4027484990466	4.39662827862549e-11
II	11879267	A	C	c.3616A>C	p.Ile1206Leu	top-2	WBGene00010785	K12D12.1	JU2316	REF	etoposide_median.tof	44.8936002582015	4.39662827862549e-11
II	11879267	A	C	c.3616A>C	p.Ile1206Leu	top-2	WBGene00010785	K12D12.1	QX1212	REF	etoposide_median.tof	44.5154983066296	4.39662827862549e-11
II	11879267	A	C	c.3616A>C	p.Ile1206Leu	top-2	WBGene00010785	K12D12.1	ECA36	REF	etoposide_median.tof	43.2817327845951	4.39662827862549e-11
II	11879267	A	C	c.3616A>C	p.Ile1206Leu	top-2	WBGene00010785	K12D12.1	JU311	REF	etoposide_median.tof	39.9546393233763	4.39662827862549e-11
II	11879267	A	C	c.3616A>C	p.Ile1206Leu	top-2	WBGene00010785	K12D12.1	ED3046	REF	etoposide_median.tof	34.6934673589641	4.39662827862549e-11
II	11879267	A	C	c.3616A>C	p.Ile1206Leu	top-2	WBGene00010785	K12D12.1	NIC199	REF	etoposide_median.tof	33.8577919214164	4.39662827862549e-11
II	11879267	A	C	c.3616A>C	p.Ile1206Leu	top-2	WBGene00010785	K12D12.1	CB4855	REF	etoposide_median.tof	33.7772388943228	4.39662827862549e-11
II	11879267	A	C	c.3616A>C	p.Ile1206Leu	top-2	WBGene00010785	K12D12.1	JU775	REF	etoposide_median.tof	32.9846053777203	4.39662827862549e-11
II	11879267	A	C	c.3616A>C	p.Ile1206Leu	top-2	WBGene00010785	K12D12.1	NIC260	REF	etoposide_median.tof	32.7024097375724	4.39662827862549e-11
II	11879267	A	C	c.3616A>C	p.Ile1206Leu	top-2	WBGene00010785	K12D12.1	NIC251	REF	etoposide_median.tof	31.2070479219835	4.39662827862549e-11
II	11879267	A	C	c.3616A>C	p.Ile1206Leu	top-2	WBGene00010785	K12D12.1	EG4946	REF	etoposide_median.tof	31.2070479219835	4.39662827862549e-11
II	11879267	A	C	c.3616A>C	p.Ile1206Leu	top-2	WBGene00010785	K12D12.1	JU1581	REF	etoposide_median.tof	31.17830566803	4.39662827862549e-11
II	11879267	A	C	c.3616A>C	p.Ile1206Leu	top-2	WBGene00010785	K12D12.1	JU346	ALT	etoposide_median.tof	30.8852265028745	4.39662827862549e-11
II	11879267	A	C	c.3616A>C	p.Ile1206Leu	top-2	WBGene00010785	K12D12.1	MY16	REF	etoposide_median.tof	30.6328784032466	4.39662827862549e-11
II	11879267	A	C	c.3616A>C	p.Ile1206Leu	top-2	WBGene00010785	K12D12.1	PX179	REF	etoposide_median.tof	26.9159226178607	4.39662827862549e-11
II	11879267	A	C	c.3616A>C	p.Ile1206Leu	top-2	WBGene00010785	K12D12.1	RC301	REF	etoposide_median.tof	26.7028976002635	4.39662827862549e-11
II	11879267	A	C	c.3616A>C	p.Ile1206Leu	top-2	WBGene00010785	K12D12.1	PB306	REF	etoposide_median.tof	25.2831757689337	4.39662827862549e-11
II	11879267	A	C	c.3616A>C	p.Ile1206Leu	top-2	WBGene00010785	K12D12.1	KR314	REF	etoposide_median.tof	25.1683312164681	4.39662827862549e-11
II	11879267	A	C	c.3616A>C	p.Ile1206Leu	top-2	WBGene00010785	K12D12.1	GXW1	REF	etoposide_median.tof	25.1185928181849	4.39662827862549e-11
II	11879267	A	C	c.3616A>C	p.Ile1206Leu	top-2	WBGene00010785	K12D12.1	JU778	REF	etoposide_median.tof	24.7938435715901	4.39662827862549e-11
II	11879267	A	C	c.3616A>C	p.Ile1206Leu	top-2	WBGene00010785	K12D12.1	CX11271	REF	etoposide_median.tof	23.2762913259283	4.39662827862549e-11
II	11879267	A	C	c.3616A>C	p.Ile1206Leu	top-2	WBGene00010785	K12D12.1	JU2522	REF	etoposide_median.tof	22.6635212567346	4.39662827862549e-11
II	11879267	A	C	c.3616A>C	p.Ile1206Leu	top-2	WBGene00010785	K12D12.1	MY18	REF	etoposide_median.tof	22.0566438723625	4.39662827862549e-11
II	11879267	A	C	c.3616A>C	p.Ile1206Leu	top-2	WBGene00010785	K12D12.1	CX11276	REF	etoposide_median.tof	22.0451912150503	4.39662827862549e-11
II	11879267	A	C	c.3616A>C	p.Ile1206Leu	top-2	WBGene00010785	K12D12.1	QG557	REF	etoposide_median.tof	21.7164152876306	4.39662827862549e-11
II	11879267	A	C	c.3616A>C	p.Ile1206Leu	top-2	WBGene00010785	K12D12.1	QX1794	REF	etoposide_median.tof	20.8028053613746	4.39662827862549e-11
II	11879267	A	C	c.3616A>C	p.Ile1206Leu	top-2	WBGene00010785	K12D12.1	PB303	REF	etoposide_median.tof	20.6165314068705	4.39662827862549e-11
II	11879267	A	C	c.3616A>C	p.Ile1206Leu	top-2	WBGene00010785	K12D12.1	CB4932	REF	etoposide_median.tof	20.061513089008	4.39662827862549e-11
II	11879267	A	C	c.3616A>C	p.Ile1206Leu	top-2	WBGene00010785	K12D12.1	NIC252	REF	etoposide_median.tof	19.3122038448531	4.39662827862549e-11
II	11879267	A	C	c.3616A>C	p.Ile1206Leu	top-2	WBGene00010785	K12D12.1	NIC261	REF	etoposide_median.tof	19.1193074543809	4.39662827862549e-11
II	11879267	A	C	c.3616A>C	p.Ile1206Leu	top-2	WBGene00010785	K12D12.1	MY23	REF	etoposide_median.tof	19.0522142010565	4.39662827862549e-11
II	11879267	A	C	c.3616A>C	p.Ile1206Leu	top-2	WBGene00010785	K12D12.1	EG4725	ALT	etoposide_median.tof	18.8126882775584	4.39662827862549e-11
II	11879267	A	C	c.3616A>C	p.Ile1206Leu	top-2	WBGene00010785	K12D12.1	JU1395	REF	etoposide_median.tof	18.56211708885	4.39662827862549e-11
II	11879267	A	C	c.3616A>C	p.Ile1206Leu	top-2	WBGene00010785	K12D12.1	QX1793	REF	etoposide_median.tof	17.7727371265806	4.39662827862549e-11
II	11879267	A	C	c.3616A>C	p.Ile1206Leu	top-2	WBGene00010785	K12D12.1	JU2464	ALT	etoposide_median.tof	17.7465074027751	4.39662827862549e-11
II	11879267	A	C	c.3616A>C	p.Ile1206Leu	top-2	WBGene00010785	K12D12.1	NIC256	REF	etoposide_median.tof	17.5888363941229	4.39662827862549e-11
II	11879267	A	C	c.3616A>C	p.Ile1206Leu	top-2	WBGene00010785	K12D12.1	NIC255	REF	etoposide_median.tof	17.5009774126966	4.39662827862549e-11
II	11879267	A	C	c.3616A>C	p.Ile1206Leu	top-2	WBGene00010785	K12D12.1	JU2526	REF	etoposide_median.tof	17.2368318451367	4.39662827862549e-11
II	11879267	A	C	c.3616A>C	p.Ile1206Leu	top-2	WBGene00010785	K12D12.1	NIC207	REF	etoposide_median.tof	17.1579966608051	4.39662827862549e-11
II	11879267	A	C	c.3616A>C	p.Ile1206Leu	top-2	WBGene00010785	K12D12.1	NIC258	REF	etoposide_median.tof	16.8261183622712	4.39662827862549e-11
II	11879267	A	C	c.3616A>C	p.Ile1206Leu	top-2	WBGene00010785	K12D12.1	JU1896	REF	etoposide_median.tof	16.7818237993276	4.39662827862549e-11
II	11879267	A	C	c.3616A>C	p.Ile1206Leu	top-2	WBGene00010785	K12D12.1	NIC236	REF	etoposide_median.tof	16.1012958767415	4.39662827862549e-11
II	11879267	A	C	c.3616A>C	p.Ile1206Leu	top-2	WBGene00010785	K12D12.1	JU394	REF	etoposide_median.tof	15.9809319228341	4.39662827862549e-11
II	11879267	A	C	c.3616A>C	p.Ile1206Leu	top-2	WBGene00010785	K12D12.1	CX11292	REF	etoposide_median.tof	15.6095690210902	4.39662827862549e-11
II	11879267	A	C	c.3616A>C	p.Ile1206Leu	top-2	WBGene00010785	K12D12.1	JU2001	REF	etoposide_median.tof	15.5314209738634	4.39662827862549e-11
II	11879267	A	C	c.3616A>C	p.Ile1206Leu	top-2	WBGene00010785	K12D12.1	LKC34	ALT	etoposide_median.tof	15.0832986983934	4.39662827862549e-11
II	11879267	A	C	c.3616A>C	p.Ile1206Leu	top-2	WBGene00010785	K12D12.1	JU2466	REF	etoposide_median.tof	14.7368318451367	4.39662827862549e-11
II	11879267	A	C	c.3616A>C	p.Ile1206Leu	top-2	WBGene00010785	K12D12.1	JU830	ALT	etoposide_median.tof	14.6991991067771	4.39662827862549e-11
II	11879267	A	C	c.3616A>C	p.Ile1206Leu	top-2	WBGene00010785	K12D12.1	JU1172	REF	etoposide_median.tof	13.9567007346906	4.39662827862549e-11
II	11879267	A	C	c.3616A>C	p.Ile1206Leu	top-2	WBGene00010785	K12D12.1	AB1	REF	etoposide_median.tof	13.9348781451542	4.39662827862549e-11
II	11879267	A	C	c.3616A>C	p.Ile1206Leu	top-2	WBGene00010785	K12D12.1	QW947	REF	etoposide_median.tof	13.6856281579114	4.39662827862549e-11
II	11879267	A	C	c.3616A>C	p.Ile1206Leu	top-2	WBGene00010785	K12D12.1	CX11314	REF	etoposide_median.tof	13.5843828841456	4.39662827862549e-11
II	11879267	A	C	c.3616A>C	p.Ile1206Leu	top-2	WBGene00010785	K12D12.1	JU1200	REF	etoposide_median.tof	13.2641441927841	4.39662827862549e-11
II	11879267	A	C	c.3616A>C	p.Ile1206Leu	top-2	WBGene00010785	K12D12.1	NIC2	REF	etoposide_median.tof	12.1925551671307	4.39662827862549e-11
II	11879267	A	C	c.3616A>C	p.Ile1206Leu	top-2	WBGene00010785	K12D12.1	CX11285	REF	etoposide_median.tof	11.9575417621802	4.39662827862549e-11
II	11879267	A	C	c.3616A>C	p.Ile1206Leu	top-2	WBGene00010785	K12D12.1	NIC1	REF	etoposide_median.tof	11.9124869323367	4.39662827862549e-11
II	11879267	A	C	c.3616A>C	p.Ile1206Leu	top-2	WBGene00010785	K12D12.1	NIC271	REF	etoposide_median.tof	11.8333392972846	4.39662827862549e-11
II	11879267	A	C	c.3616A>C	p.Ile1206Leu	top-2	WBGene00010785	K12D12.1	DL226	REF	etoposide_median.tof	11.7824755598713	4.39662827862549e-11
II	11879267	A	C	c.3616A>C	p.Ile1206Leu	top-2	WBGene00010785	K12D12.1	QG2075	REF	etoposide_median.tof	11.1206817285905	4.39662827862549e-11
II	11879267	A	C	c.3616A>C	p.Ile1206Leu	top-2	WBGene00010785	K12D12.1	ED3073	REF	etoposide_median.tof	10.4193936799459	4.39662827862549e-11
II	11879267	A	C	c.3616A>C	p.Ile1206Leu	top-2	WBGene00010785	K12D12.1	CX11262	REF	etoposide_median.tof	10.0689626795829	4.39662827862549e-11
II	11879267	A	C	c.3616A>C	p.Ile1206Leu	top-2	WBGene00010785	K12D12.1	QG556	REF	etoposide_median.tof	8.72993297499759	4.39662827862549e-11
II	11879267	A	C	c.3616A>C	p.Ile1206Leu	top-2	WBGene00010785	K12D12.1	NIC195	ALT	etoposide_median.tof	8.14478716542879	4.39662827862549e-11
II	11879267	A	C	c.3616A>C	p.Ile1206Leu	top-2	WBGene00010785	K12D12.1	JU360	ALT	etoposide_median.tof	7.99192249777025	4.39662827862549e-11
II	11879267	A	C	c.3616A>C	p.Ile1206Leu	top-2	WBGene00010785	K12D12.1	NIC275	ALT	etoposide_median.tof	7.25830487070743	4.39662827862549e-11
II	11879267	A	C	c.3616A>C	p.Ile1206Leu	top-2	WBGene00010785	K12D12.1	NIC268	ALT	etoposide_median.tof	7.06334706892086	4.39662827862549e-11
II	11879267	A	C	c.3616A>C	p.Ile1206Leu	top-2	WBGene00010785	K12D12.1	JU561	ALT	etoposide_median.tof	6.94696230139992	4.39662827862549e-11
II	11879267	A	C	c.3616A>C	p.Ile1206Leu	top-2	WBGene00010785	K12D12.1	NIC242	REF	etoposide_median.tof	5.42216972745624	4.39662827862549e-11
II	11879267	A	C	c.3616A>C	p.Ile1206Leu	top-2	WBGene00010785	K12D12.1	JU2519	REF	etoposide_median.tof	5.3899808244363	4.39662827862549e-11
II	11879267	A	C	c.3616A>C	p.Ile1206Leu	top-2	WBGene00010785	K12D12.1	JU393	REF	etoposide_median.tof	4.98299333414848	4.39662827862549e-11
II	11879267	A	C	c.3616A>C	p.Ile1206Leu	top-2	WBGene00010785	K12D12.1	ED3040	ALT	etoposide_median.tof	4.95716044039404	4.39662827862549e-11
II	11879267	A	C	c.3616A>C	p.Ile1206Leu	top-2	WBGene00010785	K12D12.1	JU1242	REF	etoposide_median.tof	4.82875077353937	4.39662827862549e-11
II	11879267	A	C	c.3616A>C	p.Ile1206Leu	top-2	WBGene00010785	K12D12.1	JU751	REF	etoposide_median.tof	4.44356199243707	4.39662827862549e-11
II	11879267	A	C	c.3616A>C	p.Ile1206Leu	top-2	WBGene00010785	K12D12.1	NIC269	REF	etoposide_median.tof	3.85097381186721	4.39662827862549e-11
II	11879267	A	C	c.3616A>C	p.Ile1206Leu	top-2	WBGene00010785	K12D12.1	BRC20067	REF	etoposide_median.tof	3.44925836368901	4.39662827862549e-11
II	11879267	A	C	c.3616A>C	p.Ile1206Leu	top-2	WBGene00010785	K12D12.1	JT11398	ALT	etoposide_median.tof	3.38091590786792	4.39662827862549e-11
II	11879267	A	C	c.3616A>C	p.Ile1206Leu	top-2	WBGene00010785	K12D12.1	EG4347	REF	etoposide_median.tof	2.97815587532376	4.39662827862549e-11
II	11879267	A	C	c.3616A>C	p.Ile1206Leu	top-2	WBGene00010785	K12D12.1	CB4858	REF	etoposide_median.tof	2.85772904576406	4.39662827862549e-11
II	11879267	A	C	c.3616A>C	p.Ile1206Leu	top-2	WBGene00010785	K12D12.1	JU397	REF	etoposide_median.tof	2.83989885760073	4.39662827862549e-11
II	11879267	A	C	c.3616A>C	p.Ile1206Leu	top-2	WBGene00010785	K12D12.1	JU792	REF	etoposide_median.tof	1.36606037036901	4.39662827862549e-11
II	11879267	A	C	c.3616A>C	p.Ile1206Leu	top-2	WBGene00010785	K12D12.1	JU2007	ALT	etoposide_median.tof	0.621993127147738	4.39662827862549e-11
II	11879267	A	C	c.3616A>C	p.Ile1206Leu	top-2	WBGene00010785	K12D12.1	NIC265	REF	etoposide_median.tof	0.518274354139955	4.39662827862549e-11
II	11879267	A	C	c.3616A>C	p.Ile1206Leu	top-2	WBGene00010785	K12D12.1	JU2513	REF	etoposide_median.tof	0.485054745462832	4.39662827862549e-11
II	11879267	A	C	c.3616A>C	p.Ile1206Leu	top-2	WBGene00010785	K12D12.1	JU774	REF	etoposide_median.tof	-1.46930153980248	4.39662827862549e-11
II	11879267	A	C	c.3616A>C	p.Ile1206Leu	top-2	WBGene00010785	K12D12.1	JU258	REF	etoposide_median.tof	-4.1283077812253	4.39662827862549e-11
II	11879267	A	C	c.3616A>C	p.Ile1206Leu	top-2	WBGene00010785	K12D12.1	CB4852	REF	etoposide_median.tof	-4.91122648152942	4.39662827862549e-11
II	11879267	A	C	c.3616A>C	p.Ile1206Leu	top-2	WBGene00010785	K12D12.1	NIC272	ALT	etoposide_median.tof	-5.47754956173263	4.39662827862549e-11
II	11879267	A	C	c.3616A>C	p.Ile1206Leu	top-2	WBGene00010785	K12D12.1	JU440	REF	etoposide_median.tof	-5.71814870158115	4.39662827862549e-11
II	11879267	A	C	c.3616A>C	p.Ile1206Leu	top-2	WBGene00010785	K12D12.1	JU1491	REF	etoposide_median.tof	-6.24440592447792	4.39662827862549e-11
II	11879267	A	C	c.3616A>C	p.Ile1206Leu	top-2	WBGene00010785	K12D12.1	CB4853	ALT	etoposide_median.tof	-6.29415269171699	4.39662827862549e-11
II	11879267	A	C	c.3616A>C	p.Ile1206Leu	top-2	WBGene00010785	K12D12.1	JU1213	ALT	etoposide_median.tof	-7.36756480251259	4.39662827862549e-11
II	11879267	A	C	c.3616A>C	p.Ile1206Leu	top-2	WBGene00010785	K12D12.1	NIC166	ALT	etoposide_median.tof	-9.06775188944083	4.39662827862549e-11
II	11879267	A	C	c.3616A>C	p.Ile1206Leu	top-2	WBGene00010785	K12D12.1	CX11254	ALT	etoposide_median.tof	-9.52496202196276	4.39662827862549e-11
II	11879267	A	C	c.3616A>C	p.Ile1206Leu	top-2	WBGene00010785	K12D12.1	WN2002	ALT	etoposide_median.tof	-11.584889955835	4.39662827862549e-11
II	11879267	A	C	c.3616A>C	p.Ile1206Leu	top-2	WBGene00010785	K12D12.1	CX11307	REF	etoposide_median.tof	-12.2804650963067	4.39662827862549e-11
II	11879267	A	C	c.3616A>C	p.Ile1206Leu	top-2	WBGene00010785	K12D12.1	CX11315	REF	etoposide_median.tof	-12.7665128256548	4.39662827862549e-11
II	11879267	A	C	c.3616A>C	p.Ile1206Leu	top-2	WBGene00010785	K12D12.1	JU310	REF	etoposide_median.tof	-15.4125414988271	4.39662827862549e-11
II	11879267	A	C	c.3616A>C	p.Ile1206Leu	top-2	WBGene00010785	K12D12.1	JU1568	REF	etoposide_median.tof	-15.5556677331956	4.39662827862549e-11
II	11879267	A	C	c.3616A>C	p.Ile1206Leu	top-2	WBGene00010785	K12D12.1	N2	REF	etoposide_median.tof	-15.5685272908798	4.39662827862549e-11
II	11879267	A	C	c.3616A>C	p.Ile1206Leu	top-2	WBGene00010785	K12D12.1	JU323	ALT	etoposide_median.tof	-16.0014311859106	4.39662827862549e-11
II	11879267	A	C	c.3616A>C	p.Ile1206Leu	top-2	WBGene00010785	K12D12.1	PS2025	REF	etoposide_median.tof	-17.2063763560673	4.39662827862549e-11
II	11879267	A	C	c.3616A>C	p.Ile1206Leu	top-2	WBGene00010785	K12D12.1	ED3048	ALT	etoposide_median.tof	-17.4138588927975	4.39662827862549e-11
II	11879267	A	C	c.3616A>C	p.Ile1206Leu	top-2	WBGene00010785	K12D12.1	NIC267	ALT	etoposide_median.tof	-17.9885970169079	4.39662827862549e-11
II	11879267	A	C	c.3616A>C	p.Ile1206Leu	top-2	WBGene00010785	K12D12.1	DL238	ALT	etoposide_median.tof	-18.1645864101973	4.39662827862549e-11
II	11879267	A	C	c.3616A>C	p.Ile1206Leu	top-2	WBGene00010785	K12D12.1	JU1212	ALT	etoposide_median.tof	-18.2113048296245	4.39662827862549e-11
II	11879267	A	C	c.3616A>C	p.Ile1206Leu	top-2	WBGene00010785	K12D12.1	JU406	REF	etoposide_median.tof	-19.5111696192013	4.39662827862549e-11
II	11879267	A	C	c.3616A>C	p.Ile1206Leu	top-2	WBGene00010785	K12D12.1	ED3005	REF	etoposide_median.tof	-19.6062535418698	4.39662827862549e-11
II	11879267	A	C	c.3616A>C	p.Ile1206Leu	top-2	WBGene00010785	K12D12.1	CB4857	REF	etoposide_median.tof	-20.0398007041331	4.39662827862549e-11
II	11879267	A	C	c.3616A>C	p.Ile1206Leu	top-2	WBGene00010785	K12D12.1	JU1530	ALT	etoposide_median.tof	-20.4221852986449	4.39662827862549e-11
II	11879267	A	C	c.3616A>C	p.Ile1206Leu	top-2	WBGene00010785	K12D12.1	ED3077	ALT	etoposide_median.tof	-20.6331842814889	4.39662827862549e-11
II	11879267	A	C	c.3616A>C	p.Ile1206Leu	top-2	WBGene00010785	K12D12.1	LSJ1	REF	etoposide_median.tof	-20.7861336260883	4.39662827862549e-11
II	11879267	A	C	c.3616A>C	p.Ile1206Leu	top-2	WBGene00010785	K12D12.1	QX1233	REF	etoposide_median.tof	-22.8351044690559	4.39662827862549e-11
II	11879267	A	C	c.3616A>C	p.Ile1206Leu	top-2	WBGene00010785	K12D12.1	WN2001	ALT	etoposide_median.tof	-23.1034003583357	4.39662827862549e-11
II	11879267	A	C	c.3616A>C	p.Ile1206Leu	top-2	WBGene00010785	K12D12.1	JU642	ALT	etoposide_median.tof	-24.2150749941596	4.39662827862549e-11
II	11879267	A	C	c.3616A>C	p.Ile1206Leu	top-2	WBGene00010785	K12D12.1	NIC276	ALT	etoposide_median.tof	-25.7189543525097	4.39662827862549e-11
II	11879267	A	C	c.3616A>C	p.Ile1206Leu	top-2	WBGene00010785	K12D12.1	JU1586	REF	etoposide_median.tof	-27.4951757221368	4.39662827862549e-11
II	11879267	A	C	c.3616A>C	p.Ile1206Leu	top-2	WBGene00010785	K12D12.1	CB4854	ALT	etoposide_median.tof	-29.0639690166243	4.39662827862549e-11
II	11879267	A	C	c.3616A>C	p.Ile1206Leu	top-2	WBGene00010785	K12D12.1	NIC231	ALT	etoposide_median.tof	-31.1401741663605	4.39662827862549e-11
II	11879267	A	C	c.3616A>C	p.Ile1206Leu	top-2	WBGene00010785	K12D12.1	ED3017	ALT	etoposide_median.tof	-33.2214593061122	4.39662827862549e-11
II	11879267	A	C	c.3616A>C	p.Ile1206Leu	top-2	WBGene00010785	K12D12.1	JU1652	ALT	etoposide_median.tof	-33.2458987125112	4.39662827862549e-11
II	11879267	A	C	c.3616A>C	p.Ile1206Leu	top-2	WBGene00010785	K12D12.1	MY1	ALT	etoposide_median.tof	-34.1680858969305	4.39662827862549e-11
II	11879267	A	C	c.3616A>C	p.Ile1206Leu	top-2	WBGene00010785	K12D12.1	NIC266	ALT	etoposide_median.tof	-35.6670635281796	4.39662827862549e-11
II	11879267	A	C	c.3616A>C	p.Ile1206Leu	top-2	WBGene00010785	K12D12.1	NIC277	ALT	etoposide_median.tof	-35.7244514493479	4.39662827862549e-11
II	11879267	A	C	c.3616A>C	p.Ile1206Leu	top-2	WBGene00010785	K12D12.1	NIC259	REF	etoposide_median.tof	-36.0356778815044	4.39662827862549e-11
II	11879267	A	C	c.3616A>C	p.Ile1206Leu	top-2	WBGene00010785	K12D12.1	ED3052	ALT	etoposide_median.tof	-38.445784987855	4.39662827862549e-11
II	11879267	A	C	c.3616A>C	p.Ile1206Leu	top-2	WBGene00010785	K12D12.1	NIC3	ALT	etoposide_median.tof	-40.1200101626743	4.39662827862549e-11
II	11879267	A	C	c.3616A>C	p.Ile1206Leu	top-2	WBGene00010785	K12D12.1	NIC274	ALT	etoposide_median.tof	-41.3863081562811	4.39662827862549e-11
II	11879267	A	C	c.3616A>C	p.Ile1206Leu	top-2	WBGene00010785	K12D12.1	CX11264	REF	etoposide_median.tof	-42.2777440469788	4.39662827862549e-11
II	11879267	A	C	c.3616A>C	p.Ile1206Leu	top-2	WBGene00010785	K12D12.1	ED3011	REF	etoposide_median.tof	-43.3988580136433	4.39662827862549e-11
II	11879267	A	C	c.3616A>C	p.Ile1206Leu	top-2	WBGene00010785	K12D12.1	JU1088	ALT	etoposide_median.tof	-43.6144855667448	4.39662827862549e-11
II	11879267	A	C	c.3616A>C	p.Ile1206Leu	top-2	WBGene00010785	K12D12.1	ED3049	ALT	etoposide_median.tof	-50.8622027194422	4.39662827862549e-11
II	11879267	A	C	c.3616A>C	p.Ile1206Leu	top-2	WBGene00010785	K12D12.1	JU1440	ALT	etoposide_median.tof	-53.5273600981314	4.39662827862549e-11
II	11879267	A	C	c.3616A>C	p.Ile1206Leu	top-2	WBGene00010785	K12D12.1	CB4856	ALT	etoposide_median.tof	-65.7109234443128	4.39662827862549e-11
II	11879267	A	C	c.3616A>C	p.Ile1206Leu	top-2	WBGene00010785	K12D12.1	QX1792	REF	etoposide_median.tof	-66.9292105600775	4.39662827862549e-11
II	11879267	A	C	c.3616A>C	p.Ile1206Leu	top-2	WBGene00010785	K12D12.1	JU1400	ALT	etoposide_median.tof	-74.9795070492866	4.39662827862549e-11
II	11879267	A	C	c.3616A>C	p.Ile1206Leu	top-2	WBGene00010785	K12D12.1	EG4349	ALT	etoposide_median.tof	-89.44950687693	4.39662827862549e-11
II	11879267	A	C	c.3616A>C	p.Ile1206Leu	top-2	WBGene00010785	K12D12.1	QG536	ALT	etoposide_median.tof	-118.017638164785	4.39662827862549e-11
II	11879301	A	C	c.3650A>C	p.Glu1217Ala	top-2	WBGene00010785	K12D12.1	JU782	REF	etoposide_median.tof	57.4027484990466	4.39662827862549e-11
II	11879301	A	C	c.3650A>C	p.Glu1217Ala	top-2	WBGene00010785	K12D12.1	JU2316	REF	etoposide_median.tof	44.8936002582015	4.39662827862549e-11
II	11879301	A	C	c.3650A>C	p.Glu1217Ala	top-2	WBGene00010785	K12D12.1	QX1212	REF	etoposide_median.tof	44.5154983066296	4.39662827862549e-11
II	11879301	A	C	c.3650A>C	p.Glu1217Ala	top-2	WBGene00010785	K12D12.1	ECA36	REF	etoposide_median.tof	43.2817327845951	4.39662827862549e-11
II	11879301	A	C	c.3650A>C	p.Glu1217Ala	top-2	WBGene00010785	K12D12.1	JU311	REF	etoposide_median.tof	39.9546393233763	4.39662827862549e-11
II	11879301	A	C	c.3650A>C	p.Glu1217Ala	top-2	WBGene00010785	K12D12.1	ED3046	REF	etoposide_median.tof	34.6934673589641	4.39662827862549e-11
II	11879301	A	C	c.3650A>C	p.Glu1217Ala	top-2	WBGene00010785	K12D12.1	NIC199	REF	etoposide_median.tof	33.8577919214164	4.39662827862549e-11
II	11879301	A	C	c.3650A>C	p.Glu1217Ala	top-2	WBGene00010785	K12D12.1	CB4855	REF	etoposide_median.tof	33.7772388943228	4.39662827862549e-11
II	11879301	A	C	c.3650A>C	p.Glu1217Ala	top-2	WBGene00010785	K12D12.1	JU775	REF	etoposide_median.tof	32.9846053777203	4.39662827862549e-11
II	11879301	A	C	c.3650A>C	p.Glu1217Ala	top-2	WBGene00010785	K12D12.1	NIC260	REF	etoposide_median.tof	32.7024097375724	4.39662827862549e-11
II	11879301	A	C	c.3650A>C	p.Glu1217Ala	top-2	WBGene00010785	K12D12.1	NIC251	REF	etoposide_median.tof	31.2070479219835	4.39662827862549e-11
II	11879301	A	C	c.3650A>C	p.Glu1217Ala	top-2	WBGene00010785	K12D12.1	EG4946	REF	etoposide_median.tof	31.2070479219835	4.39662827862549e-11
II	11879301	A	C	c.3650A>C	p.Glu1217Ala	top-2	WBGene00010785	K12D12.1	JU1581	REF	etoposide_median.tof	31.17830566803	4.39662827862549e-11
II	11879301	A	C	c.3650A>C	p.Glu1217Ala	top-2	WBGene00010785	K12D12.1	JU346	ALT	etoposide_median.tof	30.8852265028745	4.39662827862549e-11
II	11879301	A	C	c.3650A>C	p.Glu1217Ala	top-2	WBGene00010785	K12D12.1	MY16	REF	etoposide_median.tof	30.6328784032466	4.39662827862549e-11
II	11879301	A	C	c.3650A>C	p.Glu1217Ala	top-2	WBGene00010785	K12D12.1	PX179	REF	etoposide_median.tof	26.9159226178607	4.39662827862549e-11
II	11879301	A	C	c.3650A>C	p.Glu1217Ala	top-2	WBGene00010785	K12D12.1	RC301	REF	etoposide_median.tof	26.7028976002635	4.39662827862549e-11
II	11879301	A	C	c.3650A>C	p.Glu1217Ala	top-2	WBGene00010785	K12D12.1	PB306	REF	etoposide_median.tof	25.2831757689337	4.39662827862549e-11
II	11879301	A	C	c.3650A>C	p.Glu1217Ala	top-2	WBGene00010785	K12D12.1	KR314	REF	etoposide_median.tof	25.1683312164681	4.39662827862549e-11
II	11879301	A	C	c.3650A>C	p.Glu1217Ala	top-2	WBGene00010785	K12D12.1	GXW1	REF	etoposide_median.tof	25.1185928181849	4.39662827862549e-11
II	11879301	A	C	c.3650A>C	p.Glu1217Ala	top-2	WBGene00010785	K12D12.1	JU778	REF	etoposide_median.tof	24.7938435715901	4.39662827862549e-11
II	11879301	A	C	c.3650A>C	p.Glu1217Ala	top-2	WBGene00010785	K12D12.1	CX11271	REF	etoposide_median.tof	23.2762913259283	4.39662827862549e-11
II	11879301	A	C	c.3650A>C	p.Glu1217Ala	top-2	WBGene00010785	K12D12.1	JU2522	REF	etoposide_median.tof	22.6635212567346	4.39662827862549e-11
II	11879301	A	C	c.3650A>C	p.Glu1217Ala	top-2	WBGene00010785	K12D12.1	MY18	REF	etoposide_median.tof	22.0566438723625	4.39662827862549e-11
II	11879301	A	C	c.3650A>C	p.Glu1217Ala	top-2	WBGene00010785	K12D12.1	CX11276	REF	etoposide_median.tof	22.0451912150503	4.39662827862549e-11
II	11879301	A	C	c.3650A>C	p.Glu1217Ala	top-2	WBGene00010785	K12D12.1	QG557	REF	etoposide_median.tof	21.7164152876306	4.39662827862549e-11
II	11879301	A	C	c.3650A>C	p.Glu1217Ala	top-2	WBGene00010785	K12D12.1	QX1794	REF	etoposide_median.tof	20.8028053613746	4.39662827862549e-11
II	11879301	A	C	c.3650A>C	p.Glu1217Ala	top-2	WBGene00010785	K12D12.1	PB303	REF	etoposide_median.tof	20.6165314068705	4.39662827862549e-11
II	11879301	A	C	c.3650A>C	p.Glu1217Ala	top-2	WBGene00010785	K12D12.1	CB4932	REF	etoposide_median.tof	20.061513089008	4.39662827862549e-11
II	11879301	A	C	c.3650A>C	p.Glu1217Ala	top-2	WBGene00010785	K12D12.1	NIC252	REF	etoposide_median.tof	19.3122038448531	4.39662827862549e-11
II	11879301	A	C	c.3650A>C	p.Glu1217Ala	top-2	WBGene00010785	K12D12.1	NIC261	REF	etoposide_median.tof	19.1193074543809	4.39662827862549e-11
II	11879301	A	C	c.3650A>C	p.Glu1217Ala	top-2	WBGene00010785	K12D12.1	MY23	REF	etoposide_median.tof	19.0522142010565	4.39662827862549e-11
II	11879301	A	C	c.3650A>C	p.Glu1217Ala	top-2	WBGene00010785	K12D12.1	EG4725	ALT	etoposide_median.tof	18.8126882775584	4.39662827862549e-11
II	11879301	A	C	c.3650A>C	p.Glu1217Ala	top-2	WBGene00010785	K12D12.1	JU1395	REF	etoposide_median.tof	18.56211708885	4.39662827862549e-11
II	11879301	A	C	c.3650A>C	p.Glu1217Ala	top-2	WBGene00010785	K12D12.1	QX1793	REF	etoposide_median.tof	17.7727371265806	4.39662827862549e-11
II	11879301	A	C	c.3650A>C	p.Glu1217Ala	top-2	WBGene00010785	K12D12.1	JU2464	ALT	etoposide_median.tof	17.7465074027751	4.39662827862549e-11
II	11879301	A	C	c.3650A>C	p.Glu1217Ala	top-2	WBGene00010785	K12D12.1	NIC256	REF	etoposide_median.tof	17.5888363941229	4.39662827862549e-11
II	11879301	A	C	c.3650A>C	p.Glu1217Ala	top-2	WBGene00010785	K12D12.1	NIC255	REF	etoposide_median.tof	17.5009774126966	4.39662827862549e-11
II	11879301	A	C	c.3650A>C	p.Glu1217Ala	top-2	WBGene00010785	K12D12.1	JU2526	REF	etoposide_median.tof	17.2368318451367	4.39662827862549e-11
II	11879301	A	C	c.3650A>C	p.Glu1217Ala	top-2	WBGene00010785	K12D12.1	NIC207	REF	etoposide_median.tof	17.1579966608051	4.39662827862549e-11
II	11879301	A	C	c.3650A>C	p.Glu1217Ala	top-2	WBGene00010785	K12D12.1	NIC258	REF	etoposide_median.tof	16.8261183622712	4.39662827862549e-11
II	11879301	A	C	c.3650A>C	p.Glu1217Ala	top-2	WBGene00010785	K12D12.1	JU1896	REF	etoposide_median.tof	16.7818237993276	4.39662827862549e-11
II	11879301	A	C	c.3650A>C	p.Glu1217Ala	top-2	WBGene00010785	K12D12.1	NIC236	REF	etoposide_median.tof	16.1012958767415	4.39662827862549e-11
II	11879301	A	C	c.3650A>C	p.Glu1217Ala	top-2	WBGene00010785	K12D12.1	JU394	REF	etoposide_median.tof	15.9809319228341	4.39662827862549e-11
II	11879301	A	C	c.3650A>C	p.Glu1217Ala	top-2	WBGene00010785	K12D12.1	CX11292	REF	etoposide_median.tof	15.6095690210902	4.39662827862549e-11
II	11879301	A	C	c.3650A>C	p.Glu1217Ala	top-2	WBGene00010785	K12D12.1	JU2001	REF	etoposide_median.tof	15.5314209738634	4.39662827862549e-11
II	11879301	A	C	c.3650A>C	p.Glu1217Ala	top-2	WBGene00010785	K12D12.1	LKC34	ALT	etoposide_median.tof	15.0832986983934	4.39662827862549e-11
II	11879301	A	C	c.3650A>C	p.Glu1217Ala	top-2	WBGene00010785	K12D12.1	JU2466	REF	etoposide_median.tof	14.7368318451367	4.39662827862549e-11
II	11879301	A	C	c.3650A>C	p.Glu1217Ala	top-2	WBGene00010785	K12D12.1	JU830	ALT	etoposide_median.tof	14.6991991067771	4.39662827862549e-11
II	11879301	A	C	c.3650A>C	p.Glu1217Ala	top-2	WBGene00010785	K12D12.1	JU1172	REF	etoposide_median.tof	13.9567007346906	4.39662827862549e-11
II	11879301	A	C	c.3650A>C	p.Glu1217Ala	top-2	WBGene00010785	K12D12.1	AB1	REF	etoposide_median.tof	13.9348781451542	4.39662827862549e-11
II	11879301	A	C	c.3650A>C	p.Glu1217Ala	top-2	WBGene00010785	K12D12.1	QW947	REF	etoposide_median.tof	13.6856281579114	4.39662827862549e-11
II	11879301	A	C	c.3650A>C	p.Glu1217Ala	top-2	WBGene00010785	K12D12.1	CX11314	REF	etoposide_median.tof	13.5843828841456	4.39662827862549e-11
II	11879301	A	C	c.3650A>C	p.Glu1217Ala	top-2	WBGene00010785	K12D12.1	JU1200	REF	etoposide_median.tof	13.2641441927841	4.39662827862549e-11
II	11879301	A	C	c.3650A>C	p.Glu1217Ala	top-2	WBGene00010785	K12D12.1	NIC2	REF	etoposide_median.tof	12.1925551671307	4.39662827862549e-11
II	11879301	A	C	c.3650A>C	p.Glu1217Ala	top-2	WBGene00010785	K12D12.1	CX11285	REF	etoposide_median.tof	11.9575417621802	4.39662827862549e-11
II	11879301	A	C	c.3650A>C	p.Glu1217Ala	top-2	WBGene00010785	K12D12.1	NIC1	REF	etoposide_median.tof	11.9124869323367	4.39662827862549e-11
II	11879301	A	C	c.3650A>C	p.Glu1217Ala	top-2	WBGene00010785	K12D12.1	NIC271	REF	etoposide_median.tof	11.8333392972846	4.39662827862549e-11
II	11879301	A	C	c.3650A>C	p.Glu1217Ala	top-2	WBGene00010785	K12D12.1	DL226	REF	etoposide_median.tof	11.7824755598713	4.39662827862549e-11
II	11879301	A	C	c.3650A>C	p.Glu1217Ala	top-2	WBGene00010785	K12D12.1	QG2075	REF	etoposide_median.tof	11.1206817285905	4.39662827862549e-11
II	11879301	A	C	c.3650A>C	p.Glu1217Ala	top-2	WBGene00010785	K12D12.1	ED3073	REF	etoposide_median.tof	10.4193936799459	4.39662827862549e-11
II	11879301	A	C	c.3650A>C	p.Glu1217Ala	top-2	WBGene00010785	K12D12.1	CX11262	REF	etoposide_median.tof	10.0689626795829	4.39662827862549e-11
II	11879301	A	C	c.3650A>C	p.Glu1217Ala	top-2	WBGene00010785	K12D12.1	QG556	REF	etoposide_median.tof	8.72993297499759	4.39662827862549e-11
II	11879301	A	C	c.3650A>C	p.Glu1217Ala	top-2	WBGene00010785	K12D12.1	NIC195	ALT	etoposide_median.tof	8.14478716542879	4.39662827862549e-11
II	11879301	A	C	c.3650A>C	p.Glu1217Ala	top-2	WBGene00010785	K12D12.1	JU360	ALT	etoposide_median.tof	7.99192249777025	4.39662827862549e-11
II	11879301	A	C	c.3650A>C	p.Glu1217Ala	top-2	WBGene00010785	K12D12.1	NIC275	ALT	etoposide_median.tof	7.25830487070743	4.39662827862549e-11
II	11879301	A	C	c.3650A>C	p.Glu1217Ala	top-2	WBGene00010785	K12D12.1	NIC268	ALT	etoposide_median.tof	7.06334706892086	4.39662827862549e-11
II	11879301	A	C	c.3650A>C	p.Glu1217Ala	top-2	WBGene00010785	K12D12.1	JU561	ALT	etoposide_median.tof	6.94696230139992	4.39662827862549e-11
II	11879301	A	C	c.3650A>C	p.Glu1217Ala	top-2	WBGene00010785	K12D12.1	NIC242	REF	etoposide_median.tof	5.42216972745624	4.39662827862549e-11
II	11879301	A	C	c.3650A>C	p.Glu1217Ala	top-2	WBGene00010785	K12D12.1	JU2519	REF	etoposide_median.tof	5.3899808244363	4.39662827862549e-11
II	11879301	A	C	c.3650A>C	p.Glu1217Ala	top-2	WBGene00010785	K12D12.1	JU393	REF	etoposide_median.tof	4.98299333414848	4.39662827862549e-11
II	11879301	A	C	c.3650A>C	p.Glu1217Ala	top-2	WBGene00010785	K12D12.1	ED3040	ALT	etoposide_median.tof	4.95716044039404	4.39662827862549e-11
II	11879301	A	C	c.3650A>C	p.Glu1217Ala	top-2	WBGene00010785	K12D12.1	JU1242	REF	etoposide_median.tof	4.82875077353937	4.39662827862549e-11
II	11879301	A	C	c.3650A>C	p.Glu1217Ala	top-2	WBGene00010785	K12D12.1	JU751	REF	etoposide_median.tof	4.44356199243707	4.39662827862549e-11
II	11879301	A	C	c.3650A>C	p.Glu1217Ala	top-2	WBGene00010785	K12D12.1	NIC269	REF	etoposide_median.tof	3.85097381186721	4.39662827862549e-11
II	11879301	A	C	c.3650A>C	p.Glu1217Ala	top-2	WBGene00010785	K12D12.1	BRC20067	REF	etoposide_median.tof	3.44925836368901	4.39662827862549e-11
II	11879301	A	C	c.3650A>C	p.Glu1217Ala	top-2	WBGene00010785	K12D12.1	JT11398	ALT	etoposide_median.tof	3.38091590786792	4.39662827862549e-11
II	11879301	A	C	c.3650A>C	p.Glu1217Ala	top-2	WBGene00010785	K12D12.1	EG4347	REF	etoposide_median.tof	2.97815587532376	4.39662827862549e-11
II	11879301	A	C	c.3650A>C	p.Glu1217Ala	top-2	WBGene00010785	K12D12.1	CB4858	REF	etoposide_median.tof	2.85772904576406	4.39662827862549e-11
II	11879301	A	C	c.3650A>C	p.Glu1217Ala	top-2	WBGene00010785	K12D12.1	JU397	REF	etoposide_median.tof	2.83989885760073	4.39662827862549e-11
II	11879301	A	C	c.3650A>C	p.Glu1217Ala	top-2	WBGene00010785	K12D12.1	JU792	REF	etoposide_median.tof	1.36606037036901	4.39662827862549e-11
II	11879301	A	C	c.3650A>C	p.Glu1217Ala	top-2	WBGene00010785	K12D12.1	JU2007	ALT	etoposide_median.tof	0.621993127147738	4.39662827862549e-11
II	11879301	A	C	c.3650A>C	p.Glu1217Ala	top-2	WBGene00010785	K12D12.1	NIC265	REF	etoposide_median.tof	0.518274354139955	4.39662827862549e-11
II	11879301	A	C	c.3650A>C	p.Glu1217Ala	top-2	WBGene00010785	K12D12.1	JU2513	REF	etoposide_median.tof	0.485054745462832	4.39662827862549e-11
II	11879301	A	C	c.3650A>C	p.Glu1217Ala	top-2	WBGene00010785	K12D12.1	JU774	REF	etoposide_median.tof	-1.46930153980248	4.39662827862549e-11
II	11879301	A	C	c.3650A>C	p.Glu1217Ala	top-2	WBGene00010785	K12D12.1	JU258	REF	etoposide_median.tof	-4.1283077812253	4.39662827862549e-11
II	11879301	A	C	c.3650A>C	p.Glu1217Ala	top-2	WBGene00010785	K12D12.1	CB4852	REF	etoposide_median.tof	-4.91122648152942	4.39662827862549e-11
II	11879301	A	C	c.3650A>C	p.Glu1217Ala	top-2	WBGene00010785	K12D12.1	NIC272	ALT	etoposide_median.tof	-5.47754956173263	4.39662827862549e-11
II	11879301	A	C	c.3650A>C	p.Glu1217Ala	top-2	WBGene00010785	K12D12.1	JU440	REF	etoposide_median.tof	-5.71814870158115	4.39662827862549e-11
II	11879301	A	C	c.3650A>C	p.Glu1217Ala	top-2	WBGene00010785	K12D12.1	JU1491	REF	etoposide_median.tof	-6.24440592447792	4.39662827862549e-11
II	11879301	A	C	c.3650A>C	p.Glu1217Ala	top-2	WBGene00010785	K12D12.1	CB4853	ALT	etoposide_median.tof	-6.29415269171699	4.39662827862549e-11
II	11879301	A	C	c.3650A>C	p.Glu1217Ala	top-2	WBGene00010785	K12D12.1	JU1213	ALT	etoposide_median.tof	-7.36756480251259	4.39662827862549e-11
II	11879301	A	C	c.3650A>C	p.Glu1217Ala	top-2	WBGene00010785	K12D12.1	NIC166	ALT	etoposide_median.tof	-9.06775188944083	4.39662827862549e-11
II	11879301	A	C	c.3650A>C	p.Glu1217Ala	top-2	WBGene00010785	K12D12.1	CX11254	ALT	etoposide_median.tof	-9.52496202196276	4.39662827862549e-11
II	11879301	A	C	c.3650A>C	p.Glu1217Ala	top-2	WBGene00010785	K12D12.1	WN2002	ALT	etoposide_median.tof	-11.584889955835	4.39662827862549e-11
II	11879301	A	C	c.3650A>C	p.Glu1217Ala	top-2	WBGene00010785	K12D12.1	CX11307	REF	etoposide_median.tof	-12.2804650963067	4.39662827862549e-11
II	11879301	A	C	c.3650A>C	p.Glu1217Ala	top-2	WBGene00010785	K12D12.1	CX11315	REF	etoposide_median.tof	-12.7665128256548	4.39662827862549e-11
II	11879301	A	C	c.3650A>C	p.Glu1217Ala	top-2	WBGene00010785	K12D12.1	JU310	REF	etoposide_median.tof	-15.4125414988271	4.39662827862549e-11
II	11879301	A	C	c.3650A>C	p.Glu1217Ala	top-2	WBGene00010785	K12D12.1	JU1568	REF	etoposide_median.tof	-15.5556677331956	4.39662827862549e-11
II	11879301	A	C	c.3650A>C	p.Glu1217Ala	top-2	WBGene00010785	K12D12.1	N2	REF	etoposide_median.tof	-15.5685272908798	4.39662827862549e-11
II	11879301	A	C	c.3650A>C	p.Glu1217Ala	top-2	WBGene00010785	K12D12.1	JU323	ALT	etoposide_median.tof	-16.0014311859106	4.39662827862549e-11
II	11879301	A	C	c.3650A>C	p.Glu1217Ala	top-2	WBGene00010785	K12D12.1	PS2025	REF	etoposide_median.tof	-17.2063763560673	4.39662827862549e-11
II	11879301	A	C	c.3650A>C	p.Glu1217Ala	top-2	WBGene00010785	K12D12.1	ED3048	ALT	etoposide_median.tof	-17.4138588927975	4.39662827862549e-11
II	11879301	A	C	c.3650A>C	p.Glu1217Ala	top-2	WBGene00010785	K12D12.1	NIC267	ALT	etoposide_median.tof	-17.9885970169079	4.39662827862549e-11
II	11879301	A	C	c.3650A>C	p.Glu1217Ala	top-2	WBGene00010785	K12D12.1	DL238	ALT	etoposide_median.tof	-18.1645864101973	4.39662827862549e-11
II	11879301	A	C	c.3650A>C	p.Glu1217Ala	top-2	WBGene00010785	K12D12.1	JU1212	ALT	etoposide_median.tof	-18.2113048296245	4.39662827862549e-11
II	11879301	A	C	c.3650A>C	p.Glu1217Ala	top-2	WBGene00010785	K12D12.1	JU406	REF	etoposide_median.tof	-19.5111696192013	4.39662827862549e-11
II	11879301	A	C	c.3650A>C	p.Glu1217Ala	top-2	WBGene00010785	K12D12.1	ED3005	REF	etoposide_median.tof	-19.6062535418698	4.39662827862549e-11
II	11879301	A	C	c.3650A>C	p.Glu1217Ala	top-2	WBGene00010785	K12D12.1	CB4857	REF	etoposide_median.tof	-20.0398007041331	4.39662827862549e-11
II	11879301	A	C	c.3650A>C	p.Glu1217Ala	top-2	WBGene00010785	K12D12.1	JU1530	ALT	etoposide_median.tof	-20.4221852986449	4.39662827862549e-11
II	11879301	A	C	c.3650A>C	p.Glu1217Ala	top-2	WBGene00010785	K12D12.1	ED3077	ALT	etoposide_median.tof	-20.6331842814889	4.39662827862549e-11
II	11879301	A	C	c.3650A>C	p.Glu1217Ala	top-2	WBGene00010785	K12D12.1	LSJ1	REF	etoposide_median.tof	-20.7861336260883	4.39662827862549e-11
II	11879301	A	C	c.3650A>C	p.Glu1217Ala	top-2	WBGene00010785	K12D12.1	QX1233	REF	etoposide_median.tof	-22.8351044690559	4.39662827862549e-11
II	11879301	A	C	c.3650A>C	p.Glu1217Ala	top-2	WBGene00010785	K12D12.1	WN2001	ALT	etoposide_median.tof	-23.1034003583357	4.39662827862549e-11
II	11879301	A	C	c.3650A>C	p.Glu1217Ala	top-2	WBGene00010785	K12D12.1	JU642	ALT	etoposide_median.tof	-24.2150749941596	4.39662827862549e-11
II	11879301	A	C	c.3650A>C	p.Glu1217Ala	top-2	WBGene00010785	K12D12.1	NIC276	ALT	etoposide_median.tof	-25.7189543525097	4.39662827862549e-11
II	11879301	A	C	c.3650A>C	p.Glu1217Ala	top-2	WBGene00010785	K12D12.1	JU1586	REF	etoposide_median.tof	-27.4951757221368	4.39662827862549e-11
II	11879301	A	C	c.3650A>C	p.Glu1217Ala	top-2	WBGene00010785	K12D12.1	CB4854	ALT	etoposide_median.tof	-29.0639690166243	4.39662827862549e-11
II	11879301	A	C	c.3650A>C	p.Glu1217Ala	top-2	WBGene00010785	K12D12.1	NIC231	ALT	etoposide_median.tof	-31.1401741663605	4.39662827862549e-11
II	11879301	A	C	c.3650A>C	p.Glu1217Ala	top-2	WBGene00010785	K12D12.1	ED3017	ALT	etoposide_median.tof	-33.2214593061122	4.39662827862549e-11
II	11879301	A	C	c.3650A>C	p.Glu1217Ala	top-2	WBGene00010785	K12D12.1	JU1652	ALT	etoposide_median.tof	-33.2458987125112	4.39662827862549e-11
II	11879301	A	C	c.3650A>C	p.Glu1217Ala	top-2	WBGene00010785	K12D12.1	MY1	ALT	etoposide_median.tof	-34.1680858969305	4.39662827862549e-11
II	11879301	A	C	c.3650A>C	p.Glu1217Ala	top-2	WBGene00010785	K12D12.1	NIC266	ALT	etoposide_median.tof	-35.6670635281796	4.39662827862549e-11
II	11879301	A	C	c.3650A>C	p.Glu1217Ala	top-2	WBGene00010785	K12D12.1	NIC277	ALT	etoposide_median.tof	-35.7244514493479	4.39662827862549e-11
II	11879301	A	C	c.3650A>C	p.Glu1217Ala	top-2	WBGene00010785	K12D12.1	NIC259	REF	etoposide_median.tof	-36.0356778815044	4.39662827862549e-11
II	11879301	A	C	c.3650A>C	p.Glu1217Ala	top-2	WBGene00010785	K12D12.1	ED3052	ALT	etoposide_median.tof	-38.445784987855	4.39662827862549e-11
II	11879301	A	C	c.3650A>C	p.Glu1217Ala	top-2	WBGene00010785	K12D12.1	NIC3	ALT	etoposide_median.tof	-40.1200101626743	4.39662827862549e-11
II	11879301	A	C	c.3650A>C	p.Glu1217Ala	top-2	WBGene00010785	K12D12.1	NIC274	ALT	etoposide_median.tof	-41.3863081562811	4.39662827862549e-11
II	11879301	A	C	c.3650A>C	p.Glu1217Ala	top-2	WBGene00010785	K12D12.1	CX11264	REF	etoposide_median.tof	-42.2777440469788	4.39662827862549e-11
II	11879301	A	C	c.3650A>C	p.Glu1217Ala	top-2	WBGene00010785	K12D12.1	ED3011	REF	etoposide_median.tof	-43.3988580136433	4.39662827862549e-11
II	11879301	A	C	c.3650A>C	p.Glu1217Ala	top-2	WBGene00010785	K12D12.1	JU1088	ALT	etoposide_median.tof	-43.6144855667448	4.39662827862549e-11
II	11879301	A	C	c.3650A>C	p.Glu1217Ala	top-2	WBGene00010785	K12D12.1	ED3049	ALT	etoposide_median.tof	-50.8622027194422	4.39662827862549e-11
II	11879301	A	C	c.3650A>C	p.Glu1217Ala	top-2	WBGene00010785	K12D12.1	JU1440	ALT	etoposide_median.tof	-53.5273600981314	4.39662827862549e-11
II	11879301	A	C	c.3650A>C	p.Glu1217Ala	top-2	WBGene00010785	K12D12.1	CB4856	ALT	etoposide_median.tof	-65.7109234443128	4.39662827862549e-11
II	11879301	A	C	c.3650A>C	p.Glu1217Ala	top-2	WBGene00010785	K12D12.1	QX1792	REF	etoposide_median.tof	-66.9292105600775	4.39662827862549e-11
II	11879301	A	C	c.3650A>C	p.Glu1217Ala	top-2	WBGene00010785	K12D12.1	JU1400	ALT	etoposide_median.tof	-74.9795070492866	4.39662827862549e-11
II	11879301	A	C	c.3650A>C	p.Glu1217Ala	top-2	WBGene00010785	K12D12.1	EG4349	ALT	etoposide_median.tof	-89.44950687693	4.39662827862549e-11
II	11879301	A	C	c.3650A>C	p.Glu1217Ala	top-2	WBGene00010785	K12D12.1	QG536	ALT	etoposide_median.tof	-118.017638164785	4.39662827862549e-11
II	11879858	G	A	c.4159G>A	p.Asp1387Asn	top-2	WBGene00010785	K12D12.1	JU782	REF	etoposide_median.tof	57.4027484990466	4.39662827862549e-11
II	11879858	G	A	c.4159G>A	p.Asp1387Asn	top-2	WBGene00010785	K12D12.1	JU2316	REF	etoposide_median.tof	44.8936002582015	4.39662827862549e-11
II	11879858	G	A	c.4159G>A	p.Asp1387Asn	top-2	WBGene00010785	K12D12.1	QX1212	REF	etoposide_median.tof	44.5154983066296	4.39662827862549e-11
II	11879858	G	A	c.4159G>A	p.Asp1387Asn	top-2	WBGene00010785	K12D12.1	ECA36	REF	etoposide_median.tof	43.2817327845951	4.39662827862549e-11
II	11879858	G	A	c.4159G>A	p.Asp1387Asn	top-2	WBGene00010785	K12D12.1	JU311	REF	etoposide_median.tof	39.9546393233763	4.39662827862549e-11
II	11879858	G	A	c.4159G>A	p.Asp1387Asn	top-2	WBGene00010785	K12D12.1	ED3046	REF	etoposide_median.tof	34.6934673589641	4.39662827862549e-11
II	11879858	G	A	c.4159G>A	p.Asp1387Asn	top-2	WBGene00010785	K12D12.1	NIC199	REF	etoposide_median.tof	33.8577919214164	4.39662827862549e-11
II	11879858	G	A	c.4159G>A	p.Asp1387Asn	top-2	WBGene00010785	K12D12.1	CB4855	REF	etoposide_median.tof	33.7772388943228	4.39662827862549e-11
II	11879858	G	A	c.4159G>A	p.Asp1387Asn	top-2	WBGene00010785	K12D12.1	JU775	REF	etoposide_median.tof	32.9846053777203	4.39662827862549e-11
II	11879858	G	A	c.4159G>A	p.Asp1387Asn	top-2	WBGene00010785	K12D12.1	NIC260	REF	etoposide_median.tof	32.7024097375724	4.39662827862549e-11
II	11879858	G	A	c.4159G>A	p.Asp1387Asn	top-2	WBGene00010785	K12D12.1	NIC251	REF	etoposide_median.tof	31.2070479219835	4.39662827862549e-11
II	11879858	G	A	c.4159G>A	p.Asp1387Asn	top-2	WBGene00010785	K12D12.1	EG4946	REF	etoposide_median.tof	31.2070479219835	4.39662827862549e-11
II	11879858	G	A	c.4159G>A	p.Asp1387Asn	top-2	WBGene00010785	K12D12.1	JU1581	REF	etoposide_median.tof	31.17830566803	4.39662827862549e-11
II	11879858	G	A	c.4159G>A	p.Asp1387Asn	top-2	WBGene00010785	K12D12.1	JU346	ALT	etoposide_median.tof	30.8852265028745	4.39662827862549e-11
II	11879858	G	A	c.4159G>A	p.Asp1387Asn	top-2	WBGene00010785	K12D12.1	MY16	REF	etoposide_median.tof	30.6328784032466	4.39662827862549e-11
II	11879858	G	A	c.4159G>A	p.Asp1387Asn	top-2	WBGene00010785	K12D12.1	PX179	REF	etoposide_median.tof	26.9159226178607	4.39662827862549e-11
II	11879858	G	A	c.4159G>A	p.Asp1387Asn	top-2	WBGene00010785	K12D12.1	RC301	REF	etoposide_median.tof	26.7028976002635	4.39662827862549e-11
II	11879858	G	A	c.4159G>A	p.Asp1387Asn	top-2	WBGene00010785	K12D12.1	PB306	REF	etoposide_median.tof	25.2831757689337	4.39662827862549e-11
II	11879858	G	A	c.4159G>A	p.Asp1387Asn	top-2	WBGene00010785	K12D12.1	KR314	REF	etoposide_median.tof	25.1683312164681	4.39662827862549e-11
II	11879858	G	A	c.4159G>A	p.Asp1387Asn	top-2	WBGene00010785	K12D12.1	GXW1	REF	etoposide_median.tof	25.1185928181849	4.39662827862549e-11
II	11879858	G	A	c.4159G>A	p.Asp1387Asn	top-2	WBGene00010785	K12D12.1	JU778	REF	etoposide_median.tof	24.7938435715901	4.39662827862549e-11
II	11879858	G	A	c.4159G>A	p.Asp1387Asn	top-2	WBGene00010785	K12D12.1	CX11271	REF	etoposide_median.tof	23.2762913259283	4.39662827862549e-11
II	11879858	G	A	c.4159G>A	p.Asp1387Asn	top-2	WBGene00010785	K12D12.1	JU2522	REF	etoposide_median.tof	22.6635212567346	4.39662827862549e-11
II	11879858	G	A	c.4159G>A	p.Asp1387Asn	top-2	WBGene00010785	K12D12.1	MY18	REF	etoposide_median.tof	22.0566438723625	4.39662827862549e-11
II	11879858	G	A	c.4159G>A	p.Asp1387Asn	top-2	WBGene00010785	K12D12.1	CX11276	REF	etoposide_median.tof	22.0451912150503	4.39662827862549e-11
II	11879858	G	A	c.4159G>A	p.Asp1387Asn	top-2	WBGene00010785	K12D12.1	QG557	REF	etoposide_median.tof	21.7164152876306	4.39662827862549e-11
II	11879858	G	A	c.4159G>A	p.Asp1387Asn	top-2	WBGene00010785	K12D12.1	QX1794	REF	etoposide_median.tof	20.8028053613746	4.39662827862549e-11
II	11879858	G	A	c.4159G>A	p.Asp1387Asn	top-2	WBGene00010785	K12D12.1	PB303	REF	etoposide_median.tof	20.6165314068705	4.39662827862549e-11
II	11879858	G	A	c.4159G>A	p.Asp1387Asn	top-2	WBGene00010785	K12D12.1	CB4932	REF	etoposide_median.tof	20.061513089008	4.39662827862549e-11
II	11879858	G	A	c.4159G>A	p.Asp1387Asn	top-2	WBGene00010785	K12D12.1	NIC252	REF	etoposide_median.tof	19.3122038448531	4.39662827862549e-11
II	11879858	G	A	c.4159G>A	p.Asp1387Asn	top-2	WBGene00010785	K12D12.1	NIC261	REF	etoposide_median.tof	19.1193074543809	4.39662827862549e-11
II	11879858	G	A	c.4159G>A	p.Asp1387Asn	top-2	WBGene00010785	K12D12.1	MY23	REF	etoposide_median.tof	19.0522142010565	4.39662827862549e-11
II	11879858	G	A	c.4159G>A	p.Asp1387Asn	top-2	WBGene00010785	K12D12.1	EG4725	ALT	etoposide_median.tof	18.8126882775584	4.39662827862549e-11
II	11879858	G	A	c.4159G>A	p.Asp1387Asn	top-2	WBGene00010785	K12D12.1	JU1395	REF	etoposide_median.tof	18.56211708885	4.39662827862549e-11
II	11879858	G	A	c.4159G>A	p.Asp1387Asn	top-2	WBGene00010785	K12D12.1	QX1793	REF	etoposide_median.tof	17.7727371265806	4.39662827862549e-11
II	11879858	G	A	c.4159G>A	p.Asp1387Asn	top-2	WBGene00010785	K12D12.1	JU2464	ALT	etoposide_median.tof	17.7465074027751	4.39662827862549e-11
II	11879858	G	A	c.4159G>A	p.Asp1387Asn	top-2	WBGene00010785	K12D12.1	NIC256	REF	etoposide_median.tof	17.5888363941229	4.39662827862549e-11
II	11879858	G	A	c.4159G>A	p.Asp1387Asn	top-2	WBGene00010785	K12D12.1	NIC255	REF	etoposide_median.tof	17.5009774126966	4.39662827862549e-11
II	11879858	G	A	c.4159G>A	p.Asp1387Asn	top-2	WBGene00010785	K12D12.1	JU2526	REF	etoposide_median.tof	17.2368318451367	4.39662827862549e-11
II	11879858	G	A	c.4159G>A	p.Asp1387Asn	top-2	WBGene00010785	K12D12.1	NIC207	REF	etoposide_median.tof	17.1579966608051	4.39662827862549e-11
II	11879858	G	A	c.4159G>A	p.Asp1387Asn	top-2	WBGene00010785	K12D12.1	NIC258	REF	etoposide_median.tof	16.8261183622712	4.39662827862549e-11
II	11879858	G	A	c.4159G>A	p.Asp1387Asn	top-2	WBGene00010785	K12D12.1	JU1896	REF	etoposide_median.tof	16.7818237993276	4.39662827862549e-11
II	11879858	G	A	c.4159G>A	p.Asp1387Asn	top-2	WBGene00010785	K12D12.1	NIC236	REF	etoposide_median.tof	16.1012958767415	4.39662827862549e-11
II	11879858	G	A	c.4159G>A	p.Asp1387Asn	top-2	WBGene00010785	K12D12.1	JU394	REF	etoposide_median.tof	15.9809319228341	4.39662827862549e-11
II	11879858	G	A	c.4159G>A	p.Asp1387Asn	top-2	WBGene00010785	K12D12.1	CX11292	REF	etoposide_median.tof	15.6095690210902	4.39662827862549e-11
II	11879858	G	A	c.4159G>A	p.Asp1387Asn	top-2	WBGene00010785	K12D12.1	JU2001	REF	etoposide_median.tof	15.5314209738634	4.39662827862549e-11
II	11879858	G	A	c.4159G>A	p.Asp1387Asn	top-2	WBGene00010785	K12D12.1	LKC34	ALT	etoposide_median.tof	15.0832986983934	4.39662827862549e-11
II	11879858	G	A	c.4159G>A	p.Asp1387Asn	top-2	WBGene00010785	K12D12.1	JU2466	REF	etoposide_median.tof	14.7368318451367	4.39662827862549e-11
II	11879858	G	A	c.4159G>A	p.Asp1387Asn	top-2	WBGene00010785	K12D12.1	JU830	ALT	etoposide_median.tof	14.6991991067771	4.39662827862549e-11
II	11879858	G	A	c.4159G>A	p.Asp1387Asn	top-2	WBGene00010785	K12D12.1	JU1172	REF	etoposide_median.tof	13.9567007346906	4.39662827862549e-11
II	11879858	G	A	c.4159G>A	p.Asp1387Asn	top-2	WBGene00010785	K12D12.1	AB1	REF	etoposide_median.tof	13.9348781451542	4.39662827862549e-11
II	11879858	G	A	c.4159G>A	p.Asp1387Asn	top-2	WBGene00010785	K12D12.1	QW947	REF	etoposide_median.tof	13.6856281579114	4.39662827862549e-11
II	11879858	G	A	c.4159G>A	p.Asp1387Asn	top-2	WBGene00010785	K12D12.1	CX11314	REF	etoposide_median.tof	13.5843828841456	4.39662827862549e-11
II	11879858	G	A	c.4159G>A	p.Asp1387Asn	top-2	WBGene00010785	K12D12.1	JU1200	REF	etoposide_median.tof	13.2641441927841	4.39662827862549e-11
II	11879858	G	A	c.4159G>A	p.Asp1387Asn	top-2	WBGene00010785	K12D12.1	NIC2	REF	etoposide_median.tof	12.1925551671307	4.39662827862549e-11
II	11879858	G	A	c.4159G>A	p.Asp1387Asn	top-2	WBGene00010785	K12D12.1	CX11285	REF	etoposide_median.tof	11.9575417621802	4.39662827862549e-11
II	11879858	G	A	c.4159G>A	p.Asp1387Asn	top-2	WBGene00010785	K12D12.1	NIC1	REF	etoposide_median.tof	11.9124869323367	4.39662827862549e-11
II	11879858	G	A	c.4159G>A	p.Asp1387Asn	top-2	WBGene00010785	K12D12.1	NIC271	REF	etoposide_median.tof	11.8333392972846	4.39662827862549e-11
II	11879858	G	A	c.4159G>A	p.Asp1387Asn	top-2	WBGene00010785	K12D12.1	DL226	REF	etoposide_median.tof	11.7824755598713	4.39662827862549e-11
II	11879858	G	A	c.4159G>A	p.Asp1387Asn	top-2	WBGene00010785	K12D12.1	QG2075	REF	etoposide_median.tof	11.1206817285905	4.39662827862549e-11
II	11879858	G	A	c.4159G>A	p.Asp1387Asn	top-2	WBGene00010785	K12D12.1	ED3073	REF	etoposide_median.tof	10.4193936799459	4.39662827862549e-11
II	11879858	G	A	c.4159G>A	p.Asp1387Asn	top-2	WBGene00010785	K12D12.1	CX11262	REF	etoposide_median.tof	10.0689626795829	4.39662827862549e-11
II	11879858	G	A	c.4159G>A	p.Asp1387Asn	top-2	WBGene00010785	K12D12.1	QG556	REF	etoposide_median.tof	8.72993297499759	4.39662827862549e-11
II	11879858	G	A	c.4159G>A	p.Asp1387Asn	top-2	WBGene00010785	K12D12.1	NIC195	ALT	etoposide_median.tof	8.14478716542879	4.39662827862549e-11
II	11879858	G	A	c.4159G>A	p.Asp1387Asn	top-2	WBGene00010785	K12D12.1	JU360	ALT	etoposide_median.tof	7.99192249777025	4.39662827862549e-11
II	11879858	G	A	c.4159G>A	p.Asp1387Asn	top-2	WBGene00010785	K12D12.1	NIC275	ALT	etoposide_median.tof	7.25830487070743	4.39662827862549e-11
II	11879858	G	A	c.4159G>A	p.Asp1387Asn	top-2	WBGene00010785	K12D12.1	NIC268	ALT	etoposide_median.tof	7.06334706892086	4.39662827862549e-11
II	11879858	G	A	c.4159G>A	p.Asp1387Asn	top-2	WBGene00010785	K12D12.1	JU561	ALT	etoposide_median.tof	6.94696230139992	4.39662827862549e-11
II	11879858	G	A	c.4159G>A	p.Asp1387Asn	top-2	WBGene00010785	K12D12.1	NIC242	REF	etoposide_median.tof	5.42216972745624	4.39662827862549e-11
II	11879858	G	A	c.4159G>A	p.Asp1387Asn	top-2	WBGene00010785	K12D12.1	JU2519	REF	etoposide_median.tof	5.3899808244363	4.39662827862549e-11
II	11879858	G	A	c.4159G>A	p.Asp1387Asn	top-2	WBGene00010785	K12D12.1	JU393	REF	etoposide_median.tof	4.98299333414848	4.39662827862549e-11
II	11879858	G	A	c.4159G>A	p.Asp1387Asn	top-2	WBGene00010785	K12D12.1	ED3040	ALT	etoposide_median.tof	4.95716044039404	4.39662827862549e-11
II	11879858	G	A	c.4159G>A	p.Asp1387Asn	top-2	WBGene00010785	K12D12.1	JU1242	REF	etoposide_median.tof	4.82875077353937	4.39662827862549e-11
II	11879858	G	A	c.4159G>A	p.Asp1387Asn	top-2	WBGene00010785	K12D12.1	JU751	REF	etoposide_median.tof	4.44356199243707	4.39662827862549e-11
II	11879858	G	A	c.4159G>A	p.Asp1387Asn	top-2	WBGene00010785	K12D12.1	NIC269	REF	etoposide_median.tof	3.85097381186721	4.39662827862549e-11
II	11879858	G	A	c.4159G>A	p.Asp1387Asn	top-2	WBGene00010785	K12D12.1	BRC20067	REF	etoposide_median.tof	3.44925836368901	4.39662827862549e-11
II	11879858	G	A	c.4159G>A	p.Asp1387Asn	top-2	WBGene00010785	K12D12.1	JT11398	ALT	etoposide_median.tof	3.38091590786792	4.39662827862549e-11
II	11879858	G	A	c.4159G>A	p.Asp1387Asn	top-2	WBGene00010785	K12D12.1	EG4347	REF	etoposide_median.tof	2.97815587532376	4.39662827862549e-11
II	11879858	G	A	c.4159G>A	p.Asp1387Asn	top-2	WBGene00010785	K12D12.1	CB4858	REF	etoposide_median.tof	2.85772904576406	4.39662827862549e-11
II	11879858	G	A	c.4159G>A	p.Asp1387Asn	top-2	WBGene00010785	K12D12.1	JU397	REF	etoposide_median.tof	2.83989885760073	4.39662827862549e-11
II	11879858	G	A	c.4159G>A	p.Asp1387Asn	top-2	WBGene00010785	K12D12.1	JU792	REF	etoposide_median.tof	1.36606037036901	4.39662827862549e-11
II	11879858	G	A	c.4159G>A	p.Asp1387Asn	top-2	WBGene00010785	K12D12.1	JU2007	ALT	etoposide_median.tof	0.621993127147738	4.39662827862549e-11
II	11879858	G	A	c.4159G>A	p.Asp1387Asn	top-2	WBGene00010785	K12D12.1	NIC265	REF	etoposide_median.tof	0.518274354139955	4.39662827862549e-11
II	11879858	G	A	c.4159G>A	p.Asp1387Asn	top-2	WBGene00010785	K12D12.1	JU2513	REF	etoposide_median.tof	0.485054745462832	4.39662827862549e-11
II	11879858	G	A	c.4159G>A	p.Asp1387Asn	top-2	WBGene00010785	K12D12.1	JU774	REF	etoposide_median.tof	-1.46930153980248	4.39662827862549e-11
II	11879858	G	A	c.4159G>A	p.Asp1387Asn	top-2	WBGene00010785	K12D12.1	JU258	REF	etoposide_median.tof	-4.1283077812253	4.39662827862549e-11
II	11879858	G	A	c.4159G>A	p.Asp1387Asn	top-2	WBGene00010785	K12D12.1	CB4852	REF	etoposide_median.tof	-4.91122648152942	4.39662827862549e-11
II	11879858	G	A	c.4159G>A	p.Asp1387Asn	top-2	WBGene00010785	K12D12.1	NIC272	ALT	etoposide_median.tof	-5.47754956173263	4.39662827862549e-11
II	11879858	G	A	c.4159G>A	p.Asp1387Asn	top-2	WBGene00010785	K12D12.1	JU440	REF	etoposide_median.tof	-5.71814870158115	4.39662827862549e-11
II	11879858	G	A	c.4159G>A	p.Asp1387Asn	top-2	WBGene00010785	K12D12.1	JU1491	REF	etoposide_median.tof	-6.24440592447792	4.39662827862549e-11
II	11879858	G	A	c.4159G>A	p.Asp1387Asn	top-2	WBGene00010785	K12D12.1	CB4853	ALT	etoposide_median.tof	-6.29415269171699	4.39662827862549e-11
II	11879858	G	A	c.4159G>A	p.Asp1387Asn	top-2	WBGene00010785	K12D12.1	JU1213	ALT	etoposide_median.tof	-7.36756480251259	4.39662827862549e-11
II	11879858	G	A	c.4159G>A	p.Asp1387Asn	top-2	WBGene00010785	K12D12.1	NIC166	ALT	etoposide_median.tof	-9.06775188944083	4.39662827862549e-11
II	11879858	G	A	c.4159G>A	p.Asp1387Asn	top-2	WBGene00010785	K12D12.1	CX11254	ALT	etoposide_median.tof	-9.52496202196276	4.39662827862549e-11
II	11879858	G	A	c.4159G>A	p.Asp1387Asn	top-2	WBGene00010785	K12D12.1	WN2002	ALT	etoposide_median.tof	-11.584889955835	4.39662827862549e-11
II	11879858	G	A	c.4159G>A	p.Asp1387Asn	top-2	WBGene00010785	K12D12.1	CX11307	REF	etoposide_median.tof	-12.2804650963067	4.39662827862549e-11
II	11879858	G	A	c.4159G>A	p.Asp1387Asn	top-2	WBGene00010785	K12D12.1	CX11315	REF	etoposide_median.tof	-12.7665128256548	4.39662827862549e-11
II	11879858	G	A	c.4159G>A	p.Asp1387Asn	top-2	WBGene00010785	K12D12.1	JU310	REF	etoposide_median.tof	-15.4125414988271	4.39662827862549e-11
II	11879858	G	A	c.4159G>A	p.Asp1387Asn	top-2	WBGene00010785	K12D12.1	JU1568	REF	etoposide_median.tof	-15.5556677331956	4.39662827862549e-11
II	11879858	G	A	c.4159G>A	p.Asp1387Asn	top-2	WBGene00010785	K12D12.1	N2	REF	etoposide_median.tof	-15.5685272908798	4.39662827862549e-11
II	11879858	G	A	c.4159G>A	p.Asp1387Asn	top-2	WBGene00010785	K12D12.1	JU323	ALT	etoposide_median.tof	-16.0014311859106	4.39662827862549e-11
II	11879858	G	A	c.4159G>A	p.Asp1387Asn	top-2	WBGene00010785	K12D12.1	PS2025	REF	etoposide_median.tof	-17.2063763560673	4.39662827862549e-11
II	11879858	G	A	c.4159G>A	p.Asp1387Asn	top-2	WBGene00010785	K12D12.1	ED3048	ALT	etoposide_median.tof	-17.4138588927975	4.39662827862549e-11
II	11879858	G	A	c.4159G>A	p.Asp1387Asn	top-2	WBGene00010785	K12D12.1	NIC267	ALT	etoposide_median.tof	-17.9885970169079	4.39662827862549e-11
II	11879858	G	A	c.4159G>A	p.Asp1387Asn	top-2	WBGene00010785	K12D12.1	DL238	ALT	etoposide_median.tof	-18.1645864101973	4.39662827862549e-11
II	11879858	G	A	c.4159G>A	p.Asp1387Asn	top-2	WBGene00010785	K12D12.1	JU1212	ALT	etoposide_median.tof	-18.2113048296245	4.39662827862549e-11
II	11879858	G	A	c.4159G>A	p.Asp1387Asn	top-2	WBGene00010785	K12D12.1	JU406	REF	etoposide_median.tof	-19.5111696192013	4.39662827862549e-11
II	11879858	G	A	c.4159G>A	p.Asp1387Asn	top-2	WBGene00010785	K12D12.1	ED3005	REF	etoposide_median.tof	-19.6062535418698	4.39662827862549e-11
II	11879858	G	A	c.4159G>A	p.Asp1387Asn	top-2	WBGene00010785	K12D12.1	CB4857	REF	etoposide_median.tof	-20.0398007041331	4.39662827862549e-11
II	11879858	G	A	c.4159G>A	p.Asp1387Asn	top-2	WBGene00010785	K12D12.1	JU1530	ALT	etoposide_median.tof	-20.4221852986449	4.39662827862549e-11
II	11879858	G	A	c.4159G>A	p.Asp1387Asn	top-2	WBGene00010785	K12D12.1	ED3077	ALT	etoposide_median.tof	-20.6331842814889	4.39662827862549e-11
II	11879858	G	A	c.4159G>A	p.Asp1387Asn	top-2	WBGene00010785	K12D12.1	LSJ1	REF	etoposide_median.tof	-20.7861336260883	4.39662827862549e-11
II	11879858	G	A	c.4159G>A	p.Asp1387Asn	top-2	WBGene00010785	K12D12.1	QX1233	REF	etoposide_median.tof	-22.8351044690559	4.39662827862549e-11
II	11879858	G	A	c.4159G>A	p.Asp1387Asn	top-2	WBGene00010785	K12D12.1	WN2001	ALT	etoposide_median.tof	-23.1034003583357	4.39662827862549e-11
II	11879858	G	A	c.4159G>A	p.Asp1387Asn	top-2	WBGene00010785	K12D12.1	JU642	ALT	etoposide_median.tof	-24.2150749941596	4.39662827862549e-11
II	11879858	G	A	c.4159G>A	p.Asp1387Asn	top-2	WBGene00010785	K12D12.1	NIC276	ALT	etoposide_median.tof	-25.7189543525097	4.39662827862549e-11
II	11879858	G	A	c.4159G>A	p.Asp1387Asn	top-2	WBGene00010785	K12D12.1	JU1586	REF	etoposide_median.tof	-27.4951757221368	4.39662827862549e-11
II	11879858	G	A	c.4159G>A	p.Asp1387Asn	top-2	WBGene00010785	K12D12.1	CB4854	ALT	etoposide_median.tof	-29.0639690166243	4.39662827862549e-11
II	11879858	G	A	c.4159G>A	p.Asp1387Asn	top-2	WBGene00010785	K12D12.1	NIC231	ALT	etoposide_median.tof	-31.1401741663605	4.39662827862549e-11
II	11879858	G	A	c.4159G>A	p.Asp1387Asn	top-2	WBGene00010785	K12D12.1	ED3017	ALT	etoposide_median.tof	-33.2214593061122	4.39662827862549e-11
II	11879858	G	A	c.4159G>A	p.Asp1387Asn	top-2	WBGene00010785	K12D12.1	JU1652	ALT	etoposide_median.tof	-33.2458987125112	4.39662827862549e-11
II	11879858	G	A	c.4159G>A	p.Asp1387Asn	top-2	WBGene00010785	K12D12.1	MY1	ALT	etoposide_median.tof	-34.1680858969305	4.39662827862549e-11
II	11879858	G	A	c.4159G>A	p.Asp1387Asn	top-2	WBGene00010785	K12D12.1	NIC266	ALT	etoposide_median.tof	-35.6670635281796	4.39662827862549e-11
II	11879858	G	A	c.4159G>A	p.Asp1387Asn	top-2	WBGene00010785	K12D12.1	NIC277	ALT	etoposide_median.tof	-35.7244514493479	4.39662827862549e-11
II	11879858	G	A	c.4159G>A	p.Asp1387Asn	top-2	WBGene00010785	K12D12.1	NIC259	REF	etoposide_median.tof	-36.0356778815044	4.39662827862549e-11
II	11879858	G	A	c.4159G>A	p.Asp1387Asn	top-2	WBGene00010785	K12D12.1	ED3052	ALT	etoposide_median.tof	-38.445784987855	4.39662827862549e-11
II	11879858	G	A	c.4159G>A	p.Asp1387Asn	top-2	WBGene00010785	K12D12.1	NIC3	ALT	etoposide_median.tof	-40.1200101626743	4.39662827862549e-11
II	11879858	G	A	c.4159G>A	p.Asp1387Asn	top-2	WBGene00010785	K12D12.1	NIC274	ALT	etoposide_median.tof	-41.3863081562811	4.39662827862549e-11
II	11879858	G	A	c.4159G>A	p.Asp1387Asn	top-2	WBGene00010785	K12D12.1	CX11264	REF	etoposide_median.tof	-42.2777440469788	4.39662827862549e-11
II	11879858	G	A	c.4159G>A	p.Asp1387Asn	top-2	WBGene00010785	K12D12.1	ED3011	REF	etoposide_median.tof	-43.3988580136433	4.39662827862549e-11
II	11879858	G	A	c.4159G>A	p.Asp1387Asn	top-2	WBGene00010785	K12D12.1	JU1088	ALT	etoposide_median.tof	-43.6144855667448	4.39662827862549e-11
II	11879858	G	A	c.4159G>A	p.Asp1387Asn	top-2	WBGene00010785	K12D12.1	ED3049	ALT	etoposide_median.tof	-50.8622027194422	4.39662827862549e-11
II	11879858	G	A	c.4159G>A	p.Asp1387Asn	top-2	WBGene00010785	K12D12.1	JU1440	ALT	etoposide_median.tof	-53.5273600981314	4.39662827862549e-11
II	11879858	G	A	c.4159G>A	p.Asp1387Asn	top-2	WBGene00010785	K12D12.1	CB4856	ALT	etoposide_median.tof	-65.7109234443128	4.39662827862549e-11
II	11879858	G	A	c.4159G>A	p.Asp1387Asn	top-2	WBGene00010785	K12D12.1	QX1792	REF	etoposide_median.tof	-66.9292105600775	4.39662827862549e-11
II	11879858	G	A	c.4159G>A	p.Asp1387Asn	top-2	WBGene00010785	K12D12.1	JU1400	ALT	etoposide_median.tof	-74.9795070492866	4.39662827862549e-11
II	11879858	G	A	c.4159G>A	p.Asp1387Asn	top-2	WBGene00010785	K12D12.1	EG4349	ALT	etoposide_median.tof	-89.44950687693	4.39662827862549e-11
II	11879858	G	A	c.4159G>A	p.Asp1387Asn	top-2	WBGene00010785	K12D12.1	QG536	ALT	etoposide_median.tof	-118.017638164785	4.39662827862549e-11
II	11882662	T	A	c.49T>A	p.Phe17Ile	ZK930.5	WBGene00014155	ZK930.5	JU782	REF	etoposide_median.tof	57.4027484990466	4.39662827862549e-11
II	11882662	T	A	c.49T>A	p.Phe17Ile	ZK930.5	WBGene00014155	ZK930.5	JU2316	REF	etoposide_median.tof	44.8936002582015	4.39662827862549e-11
II	11882662	T	A	c.49T>A	p.Phe17Ile	ZK930.5	WBGene00014155	ZK930.5	QX1212	REF	etoposide_median.tof	44.5154983066296	4.39662827862549e-11
II	11882662	T	A	c.49T>A	p.Phe17Ile	ZK930.5	WBGene00014155	ZK930.5	ECA36	REF	etoposide_median.tof	43.2817327845951	4.39662827862549e-11
II	11882662	T	A	c.49T>A	p.Phe17Ile	ZK930.5	WBGene00014155	ZK930.5	JU311	REF	etoposide_median.tof	39.9546393233763	4.39662827862549e-11
II	11882662	T	A	c.49T>A	p.Phe17Ile	ZK930.5	WBGene00014155	ZK930.5	ED3046	REF	etoposide_median.tof	34.6934673589641	4.39662827862549e-11
II	11882662	T	A	c.49T>A	p.Phe17Ile	ZK930.5	WBGene00014155	ZK930.5	NIC199	REF	etoposide_median.tof	33.8577919214164	4.39662827862549e-11
II	11882662	T	A	c.49T>A	p.Phe17Ile	ZK930.5	WBGene00014155	ZK930.5	CB4855	REF	etoposide_median.tof	33.7772388943228	4.39662827862549e-11
II	11882662	T	A	c.49T>A	p.Phe17Ile	ZK930.5	WBGene00014155	ZK930.5	JU775	REF	etoposide_median.tof	32.9846053777203	4.39662827862549e-11
II	11882662	T	A	c.49T>A	p.Phe17Ile	ZK930.5	WBGene00014155	ZK930.5	NIC260	REF	etoposide_median.tof	32.7024097375724	4.39662827862549e-11
II	11882662	T	A	c.49T>A	p.Phe17Ile	ZK930.5	WBGene00014155	ZK930.5	NIC251	REF	etoposide_median.tof	31.2070479219835	4.39662827862549e-11
II	11882662	T	A	c.49T>A	p.Phe17Ile	ZK930.5	WBGene00014155	ZK930.5	EG4946	REF	etoposide_median.tof	31.2070479219835	4.39662827862549e-11
II	11882662	T	A	c.49T>A	p.Phe17Ile	ZK930.5	WBGene00014155	ZK930.5	JU1581	REF	etoposide_median.tof	31.17830566803	4.39662827862549e-11
II	11882662	T	A	c.49T>A	p.Phe17Ile	ZK930.5	WBGene00014155	ZK930.5	JU346	ALT	etoposide_median.tof	30.8852265028745	4.39662827862549e-11
II	11882662	T	A	c.49T>A	p.Phe17Ile	ZK930.5	WBGene00014155	ZK930.5	MY16	REF	etoposide_median.tof	30.6328784032466	4.39662827862549e-11
II	11882662	T	A	c.49T>A	p.Phe17Ile	ZK930.5	WBGene00014155	ZK930.5	PX179	REF	etoposide_median.tof	26.9159226178607	4.39662827862549e-11
II	11882662	T	A	c.49T>A	p.Phe17Ile	ZK930.5	WBGene00014155	ZK930.5	RC301	REF	etoposide_median.tof	26.7028976002635	4.39662827862549e-11
II	11882662	T	A	c.49T>A	p.Phe17Ile	ZK930.5	WBGene00014155	ZK930.5	PB306	REF	etoposide_median.tof	25.2831757689337	4.39662827862549e-11
II	11882662	T	A	c.49T>A	p.Phe17Ile	ZK930.5	WBGene00014155	ZK930.5	KR314	REF	etoposide_median.tof	25.1683312164681	4.39662827862549e-11
II	11882662	T	A	c.49T>A	p.Phe17Ile	ZK930.5	WBGene00014155	ZK930.5	GXW1	REF	etoposide_median.tof	25.1185928181849	4.39662827862549e-11
II	11882662	T	A	c.49T>A	p.Phe17Ile	ZK930.5	WBGene00014155	ZK930.5	JU778	REF	etoposide_median.tof	24.7938435715901	4.39662827862549e-11
II	11882662	T	A	c.49T>A	p.Phe17Ile	ZK930.5	WBGene00014155	ZK930.5	CX11271	REF	etoposide_median.tof	23.2762913259283	4.39662827862549e-11
II	11882662	T	A	c.49T>A	p.Phe17Ile	ZK930.5	WBGene00014155	ZK930.5	JU2522	REF	etoposide_median.tof	22.6635212567346	4.39662827862549e-11
II	11882662	T	A	c.49T>A	p.Phe17Ile	ZK930.5	WBGene00014155	ZK930.5	MY18	REF	etoposide_median.tof	22.0566438723625	4.39662827862549e-11
II	11882662	T	A	c.49T>A	p.Phe17Ile	ZK930.5	WBGene00014155	ZK930.5	CX11276	REF	etoposide_median.tof	22.0451912150503	4.39662827862549e-11
II	11882662	T	A	c.49T>A	p.Phe17Ile	ZK930.5	WBGene00014155	ZK930.5	QG557	REF	etoposide_median.tof	21.7164152876306	4.39662827862549e-11
II	11882662	T	A	c.49T>A	p.Phe17Ile	ZK930.5	WBGene00014155	ZK930.5	QX1794	REF	etoposide_median.tof	20.8028053613746	4.39662827862549e-11
II	11882662	T	A	c.49T>A	p.Phe17Ile	ZK930.5	WBGene00014155	ZK930.5	PB303	REF	etoposide_median.tof	20.6165314068705	4.39662827862549e-11
II	11882662	T	A	c.49T>A	p.Phe17Ile	ZK930.5	WBGene00014155	ZK930.5	CB4932	REF	etoposide_median.tof	20.061513089008	4.39662827862549e-11
II	11882662	T	A	c.49T>A	p.Phe17Ile	ZK930.5	WBGene00014155	ZK930.5	NIC252	REF	etoposide_median.tof	19.3122038448531	4.39662827862549e-11
II	11882662	T	A	c.49T>A	p.Phe17Ile	ZK930.5	WBGene00014155	ZK930.5	NIC261	REF	etoposide_median.tof	19.1193074543809	4.39662827862549e-11
II	11882662	T	A	c.49T>A	p.Phe17Ile	ZK930.5	WBGene00014155	ZK930.5	MY23	REF	etoposide_median.tof	19.0522142010565	4.39662827862549e-11
II	11882662	T	A	c.49T>A	p.Phe17Ile	ZK930.5	WBGene00014155	ZK930.5	EG4725	ALT	etoposide_median.tof	18.8126882775584	4.39662827862549e-11
II	11882662	T	A	c.49T>A	p.Phe17Ile	ZK930.5	WBGene00014155	ZK930.5	JU1395	REF	etoposide_median.tof	18.56211708885	4.39662827862549e-11
II	11882662	T	A	c.49T>A	p.Phe17Ile	ZK930.5	WBGene00014155	ZK930.5	QX1793	REF	etoposide_median.tof	17.7727371265806	4.39662827862549e-11
II	11882662	T	A	c.49T>A	p.Phe17Ile	ZK930.5	WBGene00014155	ZK930.5	JU2464	ALT	etoposide_median.tof	17.7465074027751	4.39662827862549e-11
II	11882662	T	A	c.49T>A	p.Phe17Ile	ZK930.5	WBGene00014155	ZK930.5	NIC256	REF	etoposide_median.tof	17.5888363941229	4.39662827862549e-11
II	11882662	T	A	c.49T>A	p.Phe17Ile	ZK930.5	WBGene00014155	ZK930.5	NIC255	REF	etoposide_median.tof	17.5009774126966	4.39662827862549e-11
II	11882662	T	A	c.49T>A	p.Phe17Ile	ZK930.5	WBGene00014155	ZK930.5	JU2526	REF	etoposide_median.tof	17.2368318451367	4.39662827862549e-11
II	11882662	T	A	c.49T>A	p.Phe17Ile	ZK930.5	WBGene00014155	ZK930.5	NIC207	REF	etoposide_median.tof	17.1579966608051	4.39662827862549e-11
II	11882662	T	A	c.49T>A	p.Phe17Ile	ZK930.5	WBGene00014155	ZK930.5	NIC258	REF	etoposide_median.tof	16.8261183622712	4.39662827862549e-11
II	11882662	T	A	c.49T>A	p.Phe17Ile	ZK930.5	WBGene00014155	ZK930.5	JU1896	REF	etoposide_median.tof	16.7818237993276	4.39662827862549e-11
II	11882662	T	A	c.49T>A	p.Phe17Ile	ZK930.5	WBGene00014155	ZK930.5	NIC236	REF	etoposide_median.tof	16.1012958767415	4.39662827862549e-11
II	11882662	T	A	c.49T>A	p.Phe17Ile	ZK930.5	WBGene00014155	ZK930.5	JU394	REF	etoposide_median.tof	15.9809319228341	4.39662827862549e-11
II	11882662	T	A	c.49T>A	p.Phe17Ile	ZK930.5	WBGene00014155	ZK930.5	CX11292	REF	etoposide_median.tof	15.6095690210902	4.39662827862549e-11
II	11882662	T	A	c.49T>A	p.Phe17Ile	ZK930.5	WBGene00014155	ZK930.5	JU2001	REF	etoposide_median.tof	15.5314209738634	4.39662827862549e-11
II	11882662	T	A	c.49T>A	p.Phe17Ile	ZK930.5	WBGene00014155	ZK930.5	LKC34	ALT	etoposide_median.tof	15.0832986983934	4.39662827862549e-11
II	11882662	T	A	c.49T>A	p.Phe17Ile	ZK930.5	WBGene00014155	ZK930.5	JU2466	REF	etoposide_median.tof	14.7368318451367	4.39662827862549e-11
II	11882662	T	A	c.49T>A	p.Phe17Ile	ZK930.5	WBGene00014155	ZK930.5	JU830	ALT	etoposide_median.tof	14.6991991067771	4.39662827862549e-11
II	11882662	T	A	c.49T>A	p.Phe17Ile	ZK930.5	WBGene00014155	ZK930.5	JU1172	REF	etoposide_median.tof	13.9567007346906	4.39662827862549e-11
II	11882662	T	A	c.49T>A	p.Phe17Ile	ZK930.5	WBGene00014155	ZK930.5	AB1	REF	etoposide_median.tof	13.9348781451542	4.39662827862549e-11
II	11882662	T	A	c.49T>A	p.Phe17Ile	ZK930.5	WBGene00014155	ZK930.5	QW947	REF	etoposide_median.tof	13.6856281579114	4.39662827862549e-11
II	11882662	T	A	c.49T>A	p.Phe17Ile	ZK930.5	WBGene00014155	ZK930.5	CX11314	REF	etoposide_median.tof	13.5843828841456	4.39662827862549e-11
II	11882662	T	A	c.49T>A	p.Phe17Ile	ZK930.5	WBGene00014155	ZK930.5	JU1200	REF	etoposide_median.tof	13.2641441927841	4.39662827862549e-11
II	11882662	T	A	c.49T>A	p.Phe17Ile	ZK930.5	WBGene00014155	ZK930.5	NIC2	REF	etoposide_median.tof	12.1925551671307	4.39662827862549e-11
II	11882662	T	A	c.49T>A	p.Phe17Ile	ZK930.5	WBGene00014155	ZK930.5	CX11285	REF	etoposide_median.tof	11.9575417621802	4.39662827862549e-11
II	11882662	T	A	c.49T>A	p.Phe17Ile	ZK930.5	WBGene00014155	ZK930.5	NIC1	REF	etoposide_median.tof	11.9124869323367	4.39662827862549e-11
II	11882662	T	A	c.49T>A	p.Phe17Ile	ZK930.5	WBGene00014155	ZK930.5	NIC271	REF	etoposide_median.tof	11.8333392972846	4.39662827862549e-11
II	11882662	T	A	c.49T>A	p.Phe17Ile	ZK930.5	WBGene00014155	ZK930.5	DL226	REF	etoposide_median.tof	11.7824755598713	4.39662827862549e-11
II	11882662	T	A	c.49T>A	p.Phe17Ile	ZK930.5	WBGene00014155	ZK930.5	QG2075	REF	etoposide_median.tof	11.1206817285905	4.39662827862549e-11
II	11882662	T	A	c.49T>A	p.Phe17Ile	ZK930.5	WBGene00014155	ZK930.5	ED3073	REF	etoposide_median.tof	10.4193936799459	4.39662827862549e-11
II	11882662	T	A	c.49T>A	p.Phe17Ile	ZK930.5	WBGene00014155	ZK930.5	CX11262	REF	etoposide_median.tof	10.0689626795829	4.39662827862549e-11
II	11882662	T	A	c.49T>A	p.Phe17Ile	ZK930.5	WBGene00014155	ZK930.5	QG556	REF	etoposide_median.tof	8.72993297499759	4.39662827862549e-11
II	11882662	T	A	c.49T>A	p.Phe17Ile	ZK930.5	WBGene00014155	ZK930.5	NIC195	ALT	etoposide_median.tof	8.14478716542879	4.39662827862549e-11
II	11882662	T	A	c.49T>A	p.Phe17Ile	ZK930.5	WBGene00014155	ZK930.5	JU360	ALT	etoposide_median.tof	7.99192249777025	4.39662827862549e-11
II	11882662	T	A	c.49T>A	p.Phe17Ile	ZK930.5	WBGene00014155	ZK930.5	NIC275	ALT	etoposide_median.tof	7.25830487070743	4.39662827862549e-11
II	11882662	T	A	c.49T>A	p.Phe17Ile	ZK930.5	WBGene00014155	ZK930.5	NIC268	ALT	etoposide_median.tof	7.06334706892086	4.39662827862549e-11
II	11882662	T	A	c.49T>A	p.Phe17Ile	ZK930.5	WBGene00014155	ZK930.5	JU561	ALT	etoposide_median.tof	6.94696230139992	4.39662827862549e-11
II	11882662	T	A	c.49T>A	p.Phe17Ile	ZK930.5	WBGene00014155	ZK930.5	NIC242	REF	etoposide_median.tof	5.42216972745624	4.39662827862549e-11
II	11882662	T	A	c.49T>A	p.Phe17Ile	ZK930.5	WBGene00014155	ZK930.5	JU2519	REF	etoposide_median.tof	5.3899808244363	4.39662827862549e-11
II	11882662	T	A	c.49T>A	p.Phe17Ile	ZK930.5	WBGene00014155	ZK930.5	JU393	REF	etoposide_median.tof	4.98299333414848	4.39662827862549e-11
II	11882662	T	A	c.49T>A	p.Phe17Ile	ZK930.5	WBGene00014155	ZK930.5	ED3040	ALT	etoposide_median.tof	4.95716044039404	4.39662827862549e-11
II	11882662	T	A	c.49T>A	p.Phe17Ile	ZK930.5	WBGene00014155	ZK930.5	JU1242	REF	etoposide_median.tof	4.82875077353937	4.39662827862549e-11
II	11882662	T	A	c.49T>A	p.Phe17Ile	ZK930.5	WBGene00014155	ZK930.5	JU751	REF	etoposide_median.tof	4.44356199243707	4.39662827862549e-11
II	11882662	T	A	c.49T>A	p.Phe17Ile	ZK930.5	WBGene00014155	ZK930.5	NIC269	REF	etoposide_median.tof	3.85097381186721	4.39662827862549e-11
II	11882662	T	A	c.49T>A	p.Phe17Ile	ZK930.5	WBGene00014155	ZK930.5	BRC20067	REF	etoposide_median.tof	3.44925836368901	4.39662827862549e-11
II	11882662	T	A	c.49T>A	p.Phe17Ile	ZK930.5	WBGene00014155	ZK930.5	JT11398	ALT	etoposide_median.tof	3.38091590786792	4.39662827862549e-11
II	11882662	T	A	c.49T>A	p.Phe17Ile	ZK930.5	WBGene00014155	ZK930.5	EG4347	REF	etoposide_median.tof	2.97815587532376	4.39662827862549e-11
II	11882662	T	A	c.49T>A	p.Phe17Ile	ZK930.5	WBGene00014155	ZK930.5	CB4858	REF	etoposide_median.tof	2.85772904576406	4.39662827862549e-11
II	11882662	T	A	c.49T>A	p.Phe17Ile	ZK930.5	WBGene00014155	ZK930.5	JU397	REF	etoposide_median.tof	2.83989885760073	4.39662827862549e-11
II	11882662	T	A	c.49T>A	p.Phe17Ile	ZK930.5	WBGene00014155	ZK930.5	JU792	REF	etoposide_median.tof	1.36606037036901	4.39662827862549e-11
II	11882662	T	A	c.49T>A	p.Phe17Ile	ZK930.5	WBGene00014155	ZK930.5	JU2007	ALT	etoposide_median.tof	0.621993127147738	4.39662827862549e-11
II	11882662	T	A	c.49T>A	p.Phe17Ile	ZK930.5	WBGene00014155	ZK930.5	NIC265	REF	etoposide_median.tof	0.518274354139955	4.39662827862549e-11
II	11882662	T	A	c.49T>A	p.Phe17Ile	ZK930.5	WBGene00014155	ZK930.5	JU2513	REF	etoposide_median.tof	0.485054745462832	4.39662827862549e-11
II	11882662	T	A	c.49T>A	p.Phe17Ile	ZK930.5	WBGene00014155	ZK930.5	JU774	REF	etoposide_median.tof	-1.46930153980248	4.39662827862549e-11
II	11882662	T	A	c.49T>A	p.Phe17Ile	ZK930.5	WBGene00014155	ZK930.5	JU258	REF	etoposide_median.tof	-4.1283077812253	4.39662827862549e-11
II	11882662	T	A	c.49T>A	p.Phe17Ile	ZK930.5	WBGene00014155	ZK930.5	CB4852	REF	etoposide_median.tof	-4.91122648152942	4.39662827862549e-11
II	11882662	T	A	c.49T>A	p.Phe17Ile	ZK930.5	WBGene00014155	ZK930.5	NIC272	ALT	etoposide_median.tof	-5.47754956173263	4.39662827862549e-11
II	11882662	T	A	c.49T>A	p.Phe17Ile	ZK930.5	WBGene00014155	ZK930.5	JU440	REF	etoposide_median.tof	-5.71814870158115	4.39662827862549e-11
II	11882662	T	A	c.49T>A	p.Phe17Ile	ZK930.5	WBGene00014155	ZK930.5	JU1491	REF	etoposide_median.tof	-6.24440592447792	4.39662827862549e-11
II	11882662	T	A	c.49T>A	p.Phe17Ile	ZK930.5	WBGene00014155	ZK930.5	CB4853	ALT	etoposide_median.tof	-6.29415269171699	4.39662827862549e-11
II	11882662	T	A	c.49T>A	p.Phe17Ile	ZK930.5	WBGene00014155	ZK930.5	JU1213	ALT	etoposide_median.tof	-7.36756480251259	4.39662827862549e-11
II	11882662	T	A	c.49T>A	p.Phe17Ile	ZK930.5	WBGene00014155	ZK930.5	NIC166	ALT	etoposide_median.tof	-9.06775188944083	4.39662827862549e-11
II	11882662	T	A	c.49T>A	p.Phe17Ile	ZK930.5	WBGene00014155	ZK930.5	CX11254	ALT	etoposide_median.tof	-9.52496202196276	4.39662827862549e-11
II	11882662	T	A	c.49T>A	p.Phe17Ile	ZK930.5	WBGene00014155	ZK930.5	WN2002	ALT	etoposide_median.tof	-11.584889955835	4.39662827862549e-11
II	11882662	T	A	c.49T>A	p.Phe17Ile	ZK930.5	WBGene00014155	ZK930.5	CX11307	REF	etoposide_median.tof	-12.2804650963067	4.39662827862549e-11
II	11882662	T	A	c.49T>A	p.Phe17Ile	ZK930.5	WBGene00014155	ZK930.5	CX11315	REF	etoposide_median.tof	-12.7665128256548	4.39662827862549e-11
II	11882662	T	A	c.49T>A	p.Phe17Ile	ZK930.5	WBGene00014155	ZK930.5	JU310	REF	etoposide_median.tof	-15.4125414988271	4.39662827862549e-11
II	11882662	T	A	c.49T>A	p.Phe17Ile	ZK930.5	WBGene00014155	ZK930.5	JU1568	REF	etoposide_median.tof	-15.5556677331956	4.39662827862549e-11
II	11882662	T	A	c.49T>A	p.Phe17Ile	ZK930.5	WBGene00014155	ZK930.5	N2	REF	etoposide_median.tof	-15.5685272908798	4.39662827862549e-11
II	11882662	T	A	c.49T>A	p.Phe17Ile	ZK930.5	WBGene00014155	ZK930.5	JU323	ALT	etoposide_median.tof	-16.0014311859106	4.39662827862549e-11
II	11882662	T	A	c.49T>A	p.Phe17Ile	ZK930.5	WBGene00014155	ZK930.5	PS2025	REF	etoposide_median.tof	-17.2063763560673	4.39662827862549e-11
II	11882662	T	A	c.49T>A	p.Phe17Ile	ZK930.5	WBGene00014155	ZK930.5	ED3048	ALT	etoposide_median.tof	-17.4138588927975	4.39662827862549e-11
II	11882662	T	A	c.49T>A	p.Phe17Ile	ZK930.5	WBGene00014155	ZK930.5	NIC267	ALT	etoposide_median.tof	-17.9885970169079	4.39662827862549e-11
II	11882662	T	A	c.49T>A	p.Phe17Ile	ZK930.5	WBGene00014155	ZK930.5	DL238	ALT	etoposide_median.tof	-18.1645864101973	4.39662827862549e-11
II	11882662	T	A	c.49T>A	p.Phe17Ile	ZK930.5	WBGene00014155	ZK930.5	JU1212	ALT	etoposide_median.tof	-18.2113048296245	4.39662827862549e-11
II	11882662	T	A	c.49T>A	p.Phe17Ile	ZK930.5	WBGene00014155	ZK930.5	JU406	REF	etoposide_median.tof	-19.5111696192013	4.39662827862549e-11
II	11882662	T	A	c.49T>A	p.Phe17Ile	ZK930.5	WBGene00014155	ZK930.5	ED3005	REF	etoposide_median.tof	-19.6062535418698	4.39662827862549e-11
II	11882662	T	A	c.49T>A	p.Phe17Ile	ZK930.5	WBGene00014155	ZK930.5	CB4857	REF	etoposide_median.tof	-20.0398007041331	4.39662827862549e-11
II	11882662	T	A	c.49T>A	p.Phe17Ile	ZK930.5	WBGene00014155	ZK930.5	JU1530	ALT	etoposide_median.tof	-20.4221852986449	4.39662827862549e-11
II	11882662	T	A	c.49T>A	p.Phe17Ile	ZK930.5	WBGene00014155	ZK930.5	ED3077	ALT	etoposide_median.tof	-20.6331842814889	4.39662827862549e-11
II	11882662	T	A	c.49T>A	p.Phe17Ile	ZK930.5	WBGene00014155	ZK930.5	LSJ1	REF	etoposide_median.tof	-20.7861336260883	4.39662827862549e-11
II	11882662	T	A	c.49T>A	p.Phe17Ile	ZK930.5	WBGene00014155	ZK930.5	QX1233	REF	etoposide_median.tof	-22.8351044690559	4.39662827862549e-11
II	11882662	T	A	c.49T>A	p.Phe17Ile	ZK930.5	WBGene00014155	ZK930.5	WN2001	ALT	etoposide_median.tof	-23.1034003583357	4.39662827862549e-11
II	11882662	T	A	c.49T>A	p.Phe17Ile	ZK930.5	WBGene00014155	ZK930.5	JU642	ALT	etoposide_median.tof	-24.2150749941596	4.39662827862549e-11
II	11882662	T	A	c.49T>A	p.Phe17Ile	ZK930.5	WBGene00014155	ZK930.5	NIC276	ALT	etoposide_median.tof	-25.7189543525097	4.39662827862549e-11
II	11882662	T	A	c.49T>A	p.Phe17Ile	ZK930.5	WBGene00014155	ZK930.5	JU1586	REF	etoposide_median.tof	-27.4951757221368	4.39662827862549e-11
II	11882662	T	A	c.49T>A	p.Phe17Ile	ZK930.5	WBGene00014155	ZK930.5	CB4854	ALT	etoposide_median.tof	-29.0639690166243	4.39662827862549e-11
II	11882662	T	A	c.49T>A	p.Phe17Ile	ZK930.5	WBGene00014155	ZK930.5	NIC231	ALT	etoposide_median.tof	-31.1401741663605	4.39662827862549e-11
II	11882662	T	A	c.49T>A	p.Phe17Ile	ZK930.5	WBGene00014155	ZK930.5	ED3017	ALT	etoposide_median.tof	-33.2214593061122	4.39662827862549e-11
II	11882662	T	A	c.49T>A	p.Phe17Ile	ZK930.5	WBGene00014155	ZK930.5	JU1652	ALT	etoposide_median.tof	-33.2458987125112	4.39662827862549e-11
II	11882662	T	A	c.49T>A	p.Phe17Ile	ZK930.5	WBGene00014155	ZK930.5	MY1	ALT	etoposide_median.tof	-34.1680858969305	4.39662827862549e-11
II	11882662	T	A	c.49T>A	p.Phe17Ile	ZK930.5	WBGene00014155	ZK930.5	NIC266	ALT	etoposide_median.tof	-35.6670635281796	4.39662827862549e-11
II	11882662	T	A	c.49T>A	p.Phe17Ile	ZK930.5	WBGene00014155	ZK930.5	NIC277	ALT	etoposide_median.tof	-35.7244514493479	4.39662827862549e-11
II	11882662	T	A	c.49T>A	p.Phe17Ile	ZK930.5	WBGene00014155	ZK930.5	NIC259	REF	etoposide_median.tof	-36.0356778815044	4.39662827862549e-11
II	11882662	T	A	c.49T>A	p.Phe17Ile	ZK930.5	WBGene00014155	ZK930.5	ED3052	ALT	etoposide_median.tof	-38.445784987855	4.39662827862549e-11
II	11882662	T	A	c.49T>A	p.Phe17Ile	ZK930.5	WBGene00014155	ZK930.5	NIC3	ALT	etoposide_median.tof	-40.1200101626743	4.39662827862549e-11
II	11882662	T	A	c.49T>A	p.Phe17Ile	ZK930.5	WBGene00014155	ZK930.5	NIC274	ALT	etoposide_median.tof	-41.3863081562811	4.39662827862549e-11
II	11882662	T	A	c.49T>A	p.Phe17Ile	ZK930.5	WBGene00014155	ZK930.5	CX11264	REF	etoposide_median.tof	-42.2777440469788	4.39662827862549e-11
II	11882662	T	A	c.49T>A	p.Phe17Ile	ZK930.5	WBGene00014155	ZK930.5	ED3011	REF	etoposide_median.tof	-43.3988580136433	4.39662827862549e-11
II	11882662	T	A	c.49T>A	p.Phe17Ile	ZK930.5	WBGene00014155	ZK930.5	JU1088	ALT	etoposide_median.tof	-43.6144855667448	4.39662827862549e-11
II	11882662	T	A	c.49T>A	p.Phe17Ile	ZK930.5	WBGene00014155	ZK930.5	ED3049	ALT	etoposide_median.tof	-50.8622027194422	4.39662827862549e-11
II	11882662	T	A	c.49T>A	p.Phe17Ile	ZK930.5	WBGene00014155	ZK930.5	JU1440	ALT	etoposide_median.tof	-53.5273600981314	4.39662827862549e-11
II	11882662	T	A	c.49T>A	p.Phe17Ile	ZK930.5	WBGene00014155	ZK930.5	CB4856	ALT	etoposide_median.tof	-65.7109234443128	4.39662827862549e-11
II	11882662	T	A	c.49T>A	p.Phe17Ile	ZK930.5	WBGene00014155	ZK930.5	QX1792	REF	etoposide_median.tof	-66.9292105600775	4.39662827862549e-11
II	11882662	T	A	c.49T>A	p.Phe17Ile	ZK930.5	WBGene00014155	ZK930.5	JU1400	ALT	etoposide_median.tof	-74.9795070492866	4.39662827862549e-11
II	11882662	T	A	c.49T>A	p.Phe17Ile	ZK930.5	WBGene00014155	ZK930.5	EG4349	ALT	etoposide_median.tof	-89.44950687693	4.39662827862549e-11
II	11882662	T	A	c.49T>A	p.Phe17Ile	ZK930.5	WBGene00014155	ZK930.5	QG536	ALT	etoposide_median.tof	-118.017638164785	4.39662827862549e-11
II	11882992	C	A	c.320C>A	p.Thr107Asn	ZK930.5	WBGene00014155	ZK930.5	JU782	REF	etoposide_median.tof	57.4027484990466	4.39662827862549e-11
II	11882992	C	A	c.320C>A	p.Thr107Asn	ZK930.5	WBGene00014155	ZK930.5	JU2316	REF	etoposide_median.tof	44.8936002582015	4.39662827862549e-11
II	11882992	C	A	c.320C>A	p.Thr107Asn	ZK930.5	WBGene00014155	ZK930.5	QX1212	REF	etoposide_median.tof	44.5154983066296	4.39662827862549e-11
II	11882992	C	A	c.320C>A	p.Thr107Asn	ZK930.5	WBGene00014155	ZK930.5	ECA36	REF	etoposide_median.tof	43.2817327845951	4.39662827862549e-11
II	11882992	C	A	c.320C>A	p.Thr107Asn	ZK930.5	WBGene00014155	ZK930.5	JU311	REF	etoposide_median.tof	39.9546393233763	4.39662827862549e-11
II	11882992	C	A	c.320C>A	p.Thr107Asn	ZK930.5	WBGene00014155	ZK930.5	ED3046	REF	etoposide_median.tof	34.6934673589641	4.39662827862549e-11
II	11882992	C	A	c.320C>A	p.Thr107Asn	ZK930.5	WBGene00014155	ZK930.5	NIC199	REF	etoposide_median.tof	33.8577919214164	4.39662827862549e-11
II	11882992	C	A	c.320C>A	p.Thr107Asn	ZK930.5	WBGene00014155	ZK930.5	CB4855	REF	etoposide_median.tof	33.7772388943228	4.39662827862549e-11
II	11882992	C	A	c.320C>A	p.Thr107Asn	ZK930.5	WBGene00014155	ZK930.5	JU775	REF	etoposide_median.tof	32.9846053777203	4.39662827862549e-11
II	11882992	C	A	c.320C>A	p.Thr107Asn	ZK930.5	WBGene00014155	ZK930.5	NIC260	REF	etoposide_median.tof	32.7024097375724	4.39662827862549e-11
II	11882992	C	A	c.320C>A	p.Thr107Asn	ZK930.5	WBGene00014155	ZK930.5	NIC251	REF	etoposide_median.tof	31.2070479219835	4.39662827862549e-11
II	11882992	C	A	c.320C>A	p.Thr107Asn	ZK930.5	WBGene00014155	ZK930.5	EG4946	REF	etoposide_median.tof	31.2070479219835	4.39662827862549e-11
II	11882992	C	A	c.320C>A	p.Thr107Asn	ZK930.5	WBGene00014155	ZK930.5	JU1581	REF	etoposide_median.tof	31.17830566803	4.39662827862549e-11
II	11882992	C	A	c.320C>A	p.Thr107Asn	ZK930.5	WBGene00014155	ZK930.5	JU346	ALT	etoposide_median.tof	30.8852265028745	4.39662827862549e-11
II	11882992	C	A	c.320C>A	p.Thr107Asn	ZK930.5	WBGene00014155	ZK930.5	MY16	REF	etoposide_median.tof	30.6328784032466	4.39662827862549e-11
II	11882992	C	A	c.320C>A	p.Thr107Asn	ZK930.5	WBGene00014155	ZK930.5	PX179	REF	etoposide_median.tof	26.9159226178607	4.39662827862549e-11
II	11882992	C	A	c.320C>A	p.Thr107Asn	ZK930.5	WBGene00014155	ZK930.5	RC301	REF	etoposide_median.tof	26.7028976002635	4.39662827862549e-11
II	11882992	C	A	c.320C>A	p.Thr107Asn	ZK930.5	WBGene00014155	ZK930.5	PB306	REF	etoposide_median.tof	25.2831757689337	4.39662827862549e-11
II	11882992	C	A	c.320C>A	p.Thr107Asn	ZK930.5	WBGene00014155	ZK930.5	KR314	REF	etoposide_median.tof	25.1683312164681	4.39662827862549e-11
II	11882992	C	A	c.320C>A	p.Thr107Asn	ZK930.5	WBGene00014155	ZK930.5	GXW1	REF	etoposide_median.tof	25.1185928181849	4.39662827862549e-11
II	11882992	C	A	c.320C>A	p.Thr107Asn	ZK930.5	WBGene00014155	ZK930.5	JU778	REF	etoposide_median.tof	24.7938435715901	4.39662827862549e-11
II	11882992	C	A	c.320C>A	p.Thr107Asn	ZK930.5	WBGene00014155	ZK930.5	CX11271	REF	etoposide_median.tof	23.2762913259283	4.39662827862549e-11
II	11882992	C	A	c.320C>A	p.Thr107Asn	ZK930.5	WBGene00014155	ZK930.5	JU2522	REF	etoposide_median.tof	22.6635212567346	4.39662827862549e-11
II	11882992	C	A	c.320C>A	p.Thr107Asn	ZK930.5	WBGene00014155	ZK930.5	MY18	REF	etoposide_median.tof	22.0566438723625	4.39662827862549e-11
II	11882992	C	A	c.320C>A	p.Thr107Asn	ZK930.5	WBGene00014155	ZK930.5	CX11276	REF	etoposide_median.tof	22.0451912150503	4.39662827862549e-11
II	11882992	C	A	c.320C>A	p.Thr107Asn	ZK930.5	WBGene00014155	ZK930.5	QG557	REF	etoposide_median.tof	21.7164152876306	4.39662827862549e-11
II	11882992	C	A	c.320C>A	p.Thr107Asn	ZK930.5	WBGene00014155	ZK930.5	QX1794	REF	etoposide_median.tof	20.8028053613746	4.39662827862549e-11
II	11882992	C	A	c.320C>A	p.Thr107Asn	ZK930.5	WBGene00014155	ZK930.5	PB303	REF	etoposide_median.tof	20.6165314068705	4.39662827862549e-11
II	11882992	C	A	c.320C>A	p.Thr107Asn	ZK930.5	WBGene00014155	ZK930.5	CB4932	REF	etoposide_median.tof	20.061513089008	4.39662827862549e-11
II	11882992	C	A	c.320C>A	p.Thr107Asn	ZK930.5	WBGene00014155	ZK930.5	NIC252	REF	etoposide_median.tof	19.3122038448531	4.39662827862549e-11
II	11882992	C	A	c.320C>A	p.Thr107Asn	ZK930.5	WBGene00014155	ZK930.5	NIC261	REF	etoposide_median.tof	19.1193074543809	4.39662827862549e-11
II	11882992	C	A	c.320C>A	p.Thr107Asn	ZK930.5	WBGene00014155	ZK930.5	MY23	REF	etoposide_median.tof	19.0522142010565	4.39662827862549e-11
II	11882992	C	A	c.320C>A	p.Thr107Asn	ZK930.5	WBGene00014155	ZK930.5	EG4725	ALT	etoposide_median.tof	18.8126882775584	4.39662827862549e-11
II	11882992	C	A	c.320C>A	p.Thr107Asn	ZK930.5	WBGene00014155	ZK930.5	JU1395	REF	etoposide_median.tof	18.56211708885	4.39662827862549e-11
II	11882992	C	A	c.320C>A	p.Thr107Asn	ZK930.5	WBGene00014155	ZK930.5	QX1793	REF	etoposide_median.tof	17.7727371265806	4.39662827862549e-11
II	11882992	C	A	c.320C>A	p.Thr107Asn	ZK930.5	WBGene00014155	ZK930.5	JU2464	ALT	etoposide_median.tof	17.7465074027751	4.39662827862549e-11
II	11882992	C	A	c.320C>A	p.Thr107Asn	ZK930.5	WBGene00014155	ZK930.5	NIC256	REF	etoposide_median.tof	17.5888363941229	4.39662827862549e-11
II	11882992	C	A	c.320C>A	p.Thr107Asn	ZK930.5	WBGene00014155	ZK930.5	NIC255	REF	etoposide_median.tof	17.5009774126966	4.39662827862549e-11
II	11882992	C	A	c.320C>A	p.Thr107Asn	ZK930.5	WBGene00014155	ZK930.5	JU2526	REF	etoposide_median.tof	17.2368318451367	4.39662827862549e-11
II	11882992	C	A	c.320C>A	p.Thr107Asn	ZK930.5	WBGene00014155	ZK930.5	NIC207	REF	etoposide_median.tof	17.1579966608051	4.39662827862549e-11
II	11882992	C	A	c.320C>A	p.Thr107Asn	ZK930.5	WBGene00014155	ZK930.5	NIC258	REF	etoposide_median.tof	16.8261183622712	4.39662827862549e-11
II	11882992	C	A	c.320C>A	p.Thr107Asn	ZK930.5	WBGene00014155	ZK930.5	JU1896	REF	etoposide_median.tof	16.7818237993276	4.39662827862549e-11
II	11882992	C	A	c.320C>A	p.Thr107Asn	ZK930.5	WBGene00014155	ZK930.5	NIC236	REF	etoposide_median.tof	16.1012958767415	4.39662827862549e-11
II	11882992	C	A	c.320C>A	p.Thr107Asn	ZK930.5	WBGene00014155	ZK930.5	JU394	REF	etoposide_median.tof	15.9809319228341	4.39662827862549e-11
II	11882992	C	A	c.320C>A	p.Thr107Asn	ZK930.5	WBGene00014155	ZK930.5	CX11292	REF	etoposide_median.tof	15.6095690210902	4.39662827862549e-11
II	11882992	C	A	c.320C>A	p.Thr107Asn	ZK930.5	WBGene00014155	ZK930.5	JU2001	REF	etoposide_median.tof	15.5314209738634	4.39662827862549e-11
II	11882992	C	A	c.320C>A	p.Thr107Asn	ZK930.5	WBGene00014155	ZK930.5	LKC34	ALT	etoposide_median.tof	15.0832986983934	4.39662827862549e-11
II	11882992	C	A	c.320C>A	p.Thr107Asn	ZK930.5	WBGene00014155	ZK930.5	JU2466	REF	etoposide_median.tof	14.7368318451367	4.39662827862549e-11
II	11882992	C	A	c.320C>A	p.Thr107Asn	ZK930.5	WBGene00014155	ZK930.5	JU830	ALT	etoposide_median.tof	14.6991991067771	4.39662827862549e-11
II	11882992	C	A	c.320C>A	p.Thr107Asn	ZK930.5	WBGene00014155	ZK930.5	JU1172	REF	etoposide_median.tof	13.9567007346906	4.39662827862549e-11
II	11882992	C	A	c.320C>A	p.Thr107Asn	ZK930.5	WBGene00014155	ZK930.5	AB1	REF	etoposide_median.tof	13.9348781451542	4.39662827862549e-11
II	11882992	C	A	c.320C>A	p.Thr107Asn	ZK930.5	WBGene00014155	ZK930.5	QW947	REF	etoposide_median.tof	13.6856281579114	4.39662827862549e-11
II	11882992	C	A	c.320C>A	p.Thr107Asn	ZK930.5	WBGene00014155	ZK930.5	CX11314	REF	etoposide_median.tof	13.5843828841456	4.39662827862549e-11
II	11882992	C	A	c.320C>A	p.Thr107Asn	ZK930.5	WBGene00014155	ZK930.5	JU1200	REF	etoposide_median.tof	13.2641441927841	4.39662827862549e-11
II	11882992	C	A	c.320C>A	p.Thr107Asn	ZK930.5	WBGene00014155	ZK930.5	NIC2	REF	etoposide_median.tof	12.1925551671307	4.39662827862549e-11
II	11882992	C	A	c.320C>A	p.Thr107Asn	ZK930.5	WBGene00014155	ZK930.5	CX11285	REF	etoposide_median.tof	11.9575417621802	4.39662827862549e-11
II	11882992	C	A	c.320C>A	p.Thr107Asn	ZK930.5	WBGene00014155	ZK930.5	NIC1	REF	etoposide_median.tof	11.9124869323367	4.39662827862549e-11
II	11882992	C	A	c.320C>A	p.Thr107Asn	ZK930.5	WBGene00014155	ZK930.5	NIC271	REF	etoposide_median.tof	11.8333392972846	4.39662827862549e-11
II	11882992	C	A	c.320C>A	p.Thr107Asn	ZK930.5	WBGene00014155	ZK930.5	DL226	REF	etoposide_median.tof	11.7824755598713	4.39662827862549e-11
II	11882992	C	A	c.320C>A	p.Thr107Asn	ZK930.5	WBGene00014155	ZK930.5	QG2075	REF	etoposide_median.tof	11.1206817285905	4.39662827862549e-11
II	11882992	C	A	c.320C>A	p.Thr107Asn	ZK930.5	WBGene00014155	ZK930.5	ED3073	REF	etoposide_median.tof	10.4193936799459	4.39662827862549e-11
II	11882992	C	A	c.320C>A	p.Thr107Asn	ZK930.5	WBGene00014155	ZK930.5	CX11262	REF	etoposide_median.tof	10.0689626795829	4.39662827862549e-11
II	11882992	C	A	c.320C>A	p.Thr107Asn	ZK930.5	WBGene00014155	ZK930.5	QG556	REF	etoposide_median.tof	8.72993297499759	4.39662827862549e-11
II	11882992	C	A	c.320C>A	p.Thr107Asn	ZK930.5	WBGene00014155	ZK930.5	NIC195	ALT	etoposide_median.tof	8.14478716542879	4.39662827862549e-11
II	11882992	C	A	c.320C>A	p.Thr107Asn	ZK930.5	WBGene00014155	ZK930.5	JU360	ALT	etoposide_median.tof	7.99192249777025	4.39662827862549e-11
II	11882992	C	A	c.320C>A	p.Thr107Asn	ZK930.5	WBGene00014155	ZK930.5	NIC275	ALT	etoposide_median.tof	7.25830487070743	4.39662827862549e-11
II	11882992	C	A	c.320C>A	p.Thr107Asn	ZK930.5	WBGene00014155	ZK930.5	NIC268	ALT	etoposide_median.tof	7.06334706892086	4.39662827862549e-11
II	11882992	C	A	c.320C>A	p.Thr107Asn	ZK930.5	WBGene00014155	ZK930.5	JU561	ALT	etoposide_median.tof	6.94696230139992	4.39662827862549e-11
II	11882992	C	A	c.320C>A	p.Thr107Asn	ZK930.5	WBGene00014155	ZK930.5	NIC242	REF	etoposide_median.tof	5.42216972745624	4.39662827862549e-11
II	11882992	C	A	c.320C>A	p.Thr107Asn	ZK930.5	WBGene00014155	ZK930.5	JU2519	REF	etoposide_median.tof	5.3899808244363	4.39662827862549e-11
II	11882992	C	A	c.320C>A	p.Thr107Asn	ZK930.5	WBGene00014155	ZK930.5	JU393	REF	etoposide_median.tof	4.98299333414848	4.39662827862549e-11
II	11882992	C	A	c.320C>A	p.Thr107Asn	ZK930.5	WBGene00014155	ZK930.5	ED3040	ALT	etoposide_median.tof	4.95716044039404	4.39662827862549e-11
II	11882992	C	A	c.320C>A	p.Thr107Asn	ZK930.5	WBGene00014155	ZK930.5	JU1242	REF	etoposide_median.tof	4.82875077353937	4.39662827862549e-11
II	11882992	C	A	c.320C>A	p.Thr107Asn	ZK930.5	WBGene00014155	ZK930.5	JU751	REF	etoposide_median.tof	4.44356199243707	4.39662827862549e-11
II	11882992	C	A	c.320C>A	p.Thr107Asn	ZK930.5	WBGene00014155	ZK930.5	NIC269	REF	etoposide_median.tof	3.85097381186721	4.39662827862549e-11
II	11882992	C	A	c.320C>A	p.Thr107Asn	ZK930.5	WBGene00014155	ZK930.5	BRC20067	REF	etoposide_median.tof	3.44925836368901	4.39662827862549e-11
II	11882992	C	A	c.320C>A	p.Thr107Asn	ZK930.5	WBGene00014155	ZK930.5	JT11398	ALT	etoposide_median.tof	3.38091590786792	4.39662827862549e-11
II	11882992	C	A	c.320C>A	p.Thr107Asn	ZK930.5	WBGene00014155	ZK930.5	EG4347	REF	etoposide_median.tof	2.97815587532376	4.39662827862549e-11
II	11882992	C	A	c.320C>A	p.Thr107Asn	ZK930.5	WBGene00014155	ZK930.5	CB4858	REF	etoposide_median.tof	2.85772904576406	4.39662827862549e-11
II	11882992	C	A	c.320C>A	p.Thr107Asn	ZK930.5	WBGene00014155	ZK930.5	JU397	REF	etoposide_median.tof	2.83989885760073	4.39662827862549e-11
II	11882992	C	A	c.320C>A	p.Thr107Asn	ZK930.5	WBGene00014155	ZK930.5	JU792	REF	etoposide_median.tof	1.36606037036901	4.39662827862549e-11
II	11882992	C	A	c.320C>A	p.Thr107Asn	ZK930.5	WBGene00014155	ZK930.5	JU2007	ALT	etoposide_median.tof	0.621993127147738	4.39662827862549e-11
II	11882992	C	A	c.320C>A	p.Thr107Asn	ZK930.5	WBGene00014155	ZK930.5	NIC265	REF	etoposide_median.tof	0.518274354139955	4.39662827862549e-11
II	11882992	C	A	c.320C>A	p.Thr107Asn	ZK930.5	WBGene00014155	ZK930.5	JU2513	REF	etoposide_median.tof	0.485054745462832	4.39662827862549e-11
II	11882992	C	A	c.320C>A	p.Thr107Asn	ZK930.5	WBGene00014155	ZK930.5	JU774	REF	etoposide_median.tof	-1.46930153980248	4.39662827862549e-11
II	11882992	C	A	c.320C>A	p.Thr107Asn	ZK930.5	WBGene00014155	ZK930.5	JU258	REF	etoposide_median.tof	-4.1283077812253	4.39662827862549e-11
II	11882992	C	A	c.320C>A	p.Thr107Asn	ZK930.5	WBGene00014155	ZK930.5	CB4852	REF	etoposide_median.tof	-4.91122648152942	4.39662827862549e-11
II	11882992	C	A	c.320C>A	p.Thr107Asn	ZK930.5	WBGene00014155	ZK930.5	NIC272	ALT	etoposide_median.tof	-5.47754956173263	4.39662827862549e-11
II	11882992	C	A	c.320C>A	p.Thr107Asn	ZK930.5	WBGene00014155	ZK930.5	JU440	REF	etoposide_median.tof	-5.71814870158115	4.39662827862549e-11
II	11882992	C	A	c.320C>A	p.Thr107Asn	ZK930.5	WBGene00014155	ZK930.5	JU1491	REF	etoposide_median.tof	-6.24440592447792	4.39662827862549e-11
II	11882992	C	A	c.320C>A	p.Thr107Asn	ZK930.5	WBGene00014155	ZK930.5	CB4853	ALT	etoposide_median.tof	-6.29415269171699	4.39662827862549e-11
II	11882992	C	A	c.320C>A	p.Thr107Asn	ZK930.5	WBGene00014155	ZK930.5	JU1213	ALT	etoposide_median.tof	-7.36756480251259	4.39662827862549e-11
II	11882992	C	A	c.320C>A	p.Thr107Asn	ZK930.5	WBGene00014155	ZK930.5	NIC166	ALT	etoposide_median.tof	-9.06775188944083	4.39662827862549e-11
II	11882992	C	A	c.320C>A	p.Thr107Asn	ZK930.5	WBGene00014155	ZK930.5	CX11254	ALT	etoposide_median.tof	-9.52496202196276	4.39662827862549e-11
II	11882992	C	A	c.320C>A	p.Thr107Asn	ZK930.5	WBGene00014155	ZK930.5	WN2002	ALT	etoposide_median.tof	-11.584889955835	4.39662827862549e-11
II	11882992	C	A	c.320C>A	p.Thr107Asn	ZK930.5	WBGene00014155	ZK930.5	CX11307	REF	etoposide_median.tof	-12.2804650963067	4.39662827862549e-11
II	11882992	C	A	c.320C>A	p.Thr107Asn	ZK930.5	WBGene00014155	ZK930.5	CX11315	REF	etoposide_median.tof	-12.7665128256548	4.39662827862549e-11
II	11882992	C	A	c.320C>A	p.Thr107Asn	ZK930.5	WBGene00014155	ZK930.5	JU310	REF	etoposide_median.tof	-15.4125414988271	4.39662827862549e-11
II	11882992	C	A	c.320C>A	p.Thr107Asn	ZK930.5	WBGene00014155	ZK930.5	JU1568	REF	etoposide_median.tof	-15.5556677331956	4.39662827862549e-11
II	11882992	C	A	c.320C>A	p.Thr107Asn	ZK930.5	WBGene00014155	ZK930.5	N2	REF	etoposide_median.tof	-15.5685272908798	4.39662827862549e-11
II	11882992	C	A	c.320C>A	p.Thr107Asn	ZK930.5	WBGene00014155	ZK930.5	JU323	ALT	etoposide_median.tof	-16.0014311859106	4.39662827862549e-11
II	11882992	C	A	c.320C>A	p.Thr107Asn	ZK930.5	WBGene00014155	ZK930.5	PS2025	REF	etoposide_median.tof	-17.2063763560673	4.39662827862549e-11
II	11882992	C	A	c.320C>A	p.Thr107Asn	ZK930.5	WBGene00014155	ZK930.5	ED3048	ALT	etoposide_median.tof	-17.4138588927975	4.39662827862549e-11
II	11882992	C	A	c.320C>A	p.Thr107Asn	ZK930.5	WBGene00014155	ZK930.5	NIC267	ALT	etoposide_median.tof	-17.9885970169079	4.39662827862549e-11
II	11882992	C	A	c.320C>A	p.Thr107Asn	ZK930.5	WBGene00014155	ZK930.5	DL238	ALT	etoposide_median.tof	-18.1645864101973	4.39662827862549e-11
II	11882992	C	A	c.320C>A	p.Thr107Asn	ZK930.5	WBGene00014155	ZK930.5	JU1212	ALT	etoposide_median.tof	-18.2113048296245	4.39662827862549e-11
II	11882992	C	A	c.320C>A	p.Thr107Asn	ZK930.5	WBGene00014155	ZK930.5	JU406	REF	etoposide_median.tof	-19.5111696192013	4.39662827862549e-11
II	11882992	C	A	c.320C>A	p.Thr107Asn	ZK930.5	WBGene00014155	ZK930.5	ED3005	REF	etoposide_median.tof	-19.6062535418698	4.39662827862549e-11
II	11882992	C	A	c.320C>A	p.Thr107Asn	ZK930.5	WBGene00014155	ZK930.5	CB4857	REF	etoposide_median.tof	-20.0398007041331	4.39662827862549e-11
II	11882992	C	A	c.320C>A	p.Thr107Asn	ZK930.5	WBGene00014155	ZK930.5	JU1530	ALT	etoposide_median.tof	-20.4221852986449	4.39662827862549e-11
II	11882992	C	A	c.320C>A	p.Thr107Asn	ZK930.5	WBGene00014155	ZK930.5	ED3077	ALT	etoposide_median.tof	-20.6331842814889	4.39662827862549e-11
II	11882992	C	A	c.320C>A	p.Thr107Asn	ZK930.5	WBGene00014155	ZK930.5	LSJ1	REF	etoposide_median.tof	-20.7861336260883	4.39662827862549e-11
II	11882992	C	A	c.320C>A	p.Thr107Asn	ZK930.5	WBGene00014155	ZK930.5	QX1233	REF	etoposide_median.tof	-22.8351044690559	4.39662827862549e-11
II	11882992	C	A	c.320C>A	p.Thr107Asn	ZK930.5	WBGene00014155	ZK930.5	WN2001	ALT	etoposide_median.tof	-23.1034003583357	4.39662827862549e-11
II	11882992	C	A	c.320C>A	p.Thr107Asn	ZK930.5	WBGene00014155	ZK930.5	JU642	ALT	etoposide_median.tof	-24.2150749941596	4.39662827862549e-11
II	11882992	C	A	c.320C>A	p.Thr107Asn	ZK930.5	WBGene00014155	ZK930.5	NIC276	ALT	etoposide_median.tof	-25.7189543525097	4.39662827862549e-11
II	11882992	C	A	c.320C>A	p.Thr107Asn	ZK930.5	WBGene00014155	ZK930.5	JU1586	REF	etoposide_median.tof	-27.4951757221368	4.39662827862549e-11
II	11882992	C	A	c.320C>A	p.Thr107Asn	ZK930.5	WBGene00014155	ZK930.5	CB4854	ALT	etoposide_median.tof	-29.0639690166243	4.39662827862549e-11
II	11882992	C	A	c.320C>A	p.Thr107Asn	ZK930.5	WBGene00014155	ZK930.5	NIC231	ALT	etoposide_median.tof	-31.1401741663605	4.39662827862549e-11
II	11882992	C	A	c.320C>A	p.Thr107Asn	ZK930.5	WBGene00014155	ZK930.5	ED3017	ALT	etoposide_median.tof	-33.2214593061122	4.39662827862549e-11
II	11882992	C	A	c.320C>A	p.Thr107Asn	ZK930.5	WBGene00014155	ZK930.5	JU1652	ALT	etoposide_median.tof	-33.2458987125112	4.39662827862549e-11
II	11882992	C	A	c.320C>A	p.Thr107Asn	ZK930.5	WBGene00014155	ZK930.5	MY1	ALT	etoposide_median.tof	-34.1680858969305	4.39662827862549e-11
II	11882992	C	A	c.320C>A	p.Thr107Asn	ZK930.5	WBGene00014155	ZK930.5	NIC266	ALT	etoposide_median.tof	-35.6670635281796	4.39662827862549e-11
II	11882992	C	A	c.320C>A	p.Thr107Asn	ZK930.5	WBGene00014155	ZK930.5	NIC277	ALT	etoposide_median.tof	-35.7244514493479	4.39662827862549e-11
II	11882992	C	A	c.320C>A	p.Thr107Asn	ZK930.5	WBGene00014155	ZK930.5	NIC259	REF	etoposide_median.tof	-36.0356778815044	4.39662827862549e-11
II	11882992	C	A	c.320C>A	p.Thr107Asn	ZK930.5	WBGene00014155	ZK930.5	ED3052	ALT	etoposide_median.tof	-38.445784987855	4.39662827862549e-11
II	11882992	C	A	c.320C>A	p.Thr107Asn	ZK930.5	WBGene00014155	ZK930.5	NIC3	ALT	etoposide_median.tof	-40.1200101626743	4.39662827862549e-11
II	11882992	C	A	c.320C>A	p.Thr107Asn	ZK930.5	WBGene00014155	ZK930.5	NIC274	ALT	etoposide_median.tof	-41.3863081562811	4.39662827862549e-11
II	11882992	C	A	c.320C>A	p.Thr107Asn	ZK930.5	WBGene00014155	ZK930.5	CX11264	REF	etoposide_median.tof	-42.2777440469788	4.39662827862549e-11
II	11882992	C	A	c.320C>A	p.Thr107Asn	ZK930.5	WBGene00014155	ZK930.5	ED3011	REF	etoposide_median.tof	-43.3988580136433	4.39662827862549e-11
II	11882992	C	A	c.320C>A	p.Thr107Asn	ZK930.5	WBGene00014155	ZK930.5	JU1088	ALT	etoposide_median.tof	-43.6144855667448	4.39662827862549e-11
II	11882992	C	A	c.320C>A	p.Thr107Asn	ZK930.5	WBGene00014155	ZK930.5	ED3049	ALT	etoposide_median.tof	-50.8622027194422	4.39662827862549e-11
II	11882992	C	A	c.320C>A	p.Thr107Asn	ZK930.5	WBGene00014155	ZK930.5	JU1440	ALT	etoposide_median.tof	-53.5273600981314	4.39662827862549e-11
II	11882992	C	A	c.320C>A	p.Thr107Asn	ZK930.5	WBGene00014155	ZK930.5	CB4856	ALT	etoposide_median.tof	-65.7109234443128	4.39662827862549e-11
II	11882992	C	A	c.320C>A	p.Thr107Asn	ZK930.5	WBGene00014155	ZK930.5	QX1792	REF	etoposide_median.tof	-66.9292105600775	4.39662827862549e-11
II	11882992	C	A	c.320C>A	p.Thr107Asn	ZK930.5	WBGene00014155	ZK930.5	JU1400	ALT	etoposide_median.tof	-74.9795070492866	4.39662827862549e-11
II	11882992	C	A	c.320C>A	p.Thr107Asn	ZK930.5	WBGene00014155	ZK930.5	EG4349	ALT	etoposide_median.tof	-89.44950687693	4.39662827862549e-11
II	11882992	C	A	c.320C>A	p.Thr107Asn	ZK930.5	WBGene00014155	ZK930.5	QG536	ALT	etoposide_median.tof	-118.017638164785	4.39662827862549e-11
II	11879955	G	A	c.4256G>A	p.Gly1419Asp	top-2	WBGene00010785	K12D12.1	JU782	REF	etoposide_median.tof	57.4027484990466	1.06351015297005e-06
II	11879955	G	A	c.4256G>A	p.Gly1419Asp	top-2	WBGene00010785	K12D12.1	JU2316	REF	etoposide_median.tof	44.8936002582015	1.06351015297005e-06
II	11879955	G	A	c.4256G>A	p.Gly1419Asp	top-2	WBGene00010785	K12D12.1	QX1212	REF	etoposide_median.tof	44.5154983066296	1.06351015297005e-06
II	11879955	G	A	c.4256G>A	p.Gly1419Asp	top-2	WBGene00010785	K12D12.1	ECA36	REF	etoposide_median.tof	43.2817327845951	1.06351015297005e-06
II	11879955	G	A	c.4256G>A	p.Gly1419Asp	top-2	WBGene00010785	K12D12.1	JU311	REF	etoposide_median.tof	39.9546393233763	1.06351015297005e-06
II	11879955	G	A	c.4256G>A	p.Gly1419Asp	top-2	WBGene00010785	K12D12.1	ED3046	REF	etoposide_median.tof	34.6934673589641	1.06351015297005e-06
II	11879955	G	A	c.4256G>A	p.Gly1419Asp	top-2	WBGene00010785	K12D12.1	NIC199	REF	etoposide_median.tof	33.8577919214164	1.06351015297005e-06
II	11879955	G	A	c.4256G>A	p.Gly1419Asp	top-2	WBGene00010785	K12D12.1	CB4855	REF	etoposide_median.tof	33.7772388943228	1.06351015297005e-06
II	11879955	G	A	c.4256G>A	p.Gly1419Asp	top-2	WBGene00010785	K12D12.1	JU775	REF	etoposide_median.tof	32.9846053777203	1.06351015297005e-06
II	11879955	G	A	c.4256G>A	p.Gly1419Asp	top-2	WBGene00010785	K12D12.1	NIC260	REF	etoposide_median.tof	32.7024097375724	1.06351015297005e-06
II	11879955	G	A	c.4256G>A	p.Gly1419Asp	top-2	WBGene00010785	K12D12.1	NIC251	REF	etoposide_median.tof	31.2070479219835	1.06351015297005e-06
II	11879955	G	A	c.4256G>A	p.Gly1419Asp	top-2	WBGene00010785	K12D12.1	EG4946	REF	etoposide_median.tof	31.2070479219835	1.06351015297005e-06
II	11879955	G	A	c.4256G>A	p.Gly1419Asp	top-2	WBGene00010785	K12D12.1	JU1581	REF	etoposide_median.tof	31.17830566803	1.06351015297005e-06
II	11879955	G	A	c.4256G>A	p.Gly1419Asp	top-2	WBGene00010785	K12D12.1	JU346	ALT	etoposide_median.tof	30.8852265028745	1.06351015297005e-06
II	11879955	G	A	c.4256G>A	p.Gly1419Asp	top-2	WBGene00010785	K12D12.1	MY16	REF	etoposide_median.tof	30.6328784032466	1.06351015297005e-06
II	11879955	G	A	c.4256G>A	p.Gly1419Asp	top-2	WBGene00010785	K12D12.1	PX179	REF	etoposide_median.tof	26.9159226178607	1.06351015297005e-06
II	11879955	G	A	c.4256G>A	p.Gly1419Asp	top-2	WBGene00010785	K12D12.1	RC301	REF	etoposide_median.tof	26.7028976002635	1.06351015297005e-06
II	11879955	G	A	c.4256G>A	p.Gly1419Asp	top-2	WBGene00010785	K12D12.1	PB306	REF	etoposide_median.tof	25.2831757689337	1.06351015297005e-06
II	11879955	G	A	c.4256G>A	p.Gly1419Asp	top-2	WBGene00010785	K12D12.1	KR314	REF	etoposide_median.tof	25.1683312164681	1.06351015297005e-06
II	11879955	G	A	c.4256G>A	p.Gly1419Asp	top-2	WBGene00010785	K12D12.1	GXW1	REF	etoposide_median.tof	25.1185928181849	1.06351015297005e-06
II	11879955	G	A	c.4256G>A	p.Gly1419Asp	top-2	WBGene00010785	K12D12.1	JU778	REF	etoposide_median.tof	24.7938435715901	1.06351015297005e-06
II	11879955	G	A	c.4256G>A	p.Gly1419Asp	top-2	WBGene00010785	K12D12.1	CX11271	REF	etoposide_median.tof	23.2762913259283	1.06351015297005e-06
II	11879955	G	A	c.4256G>A	p.Gly1419Asp	top-2	WBGene00010785	K12D12.1	JU2522	REF	etoposide_median.tof	22.6635212567346	1.06351015297005e-06
II	11879955	G	A	c.4256G>A	p.Gly1419Asp	top-2	WBGene00010785	K12D12.1	MY18	REF	etoposide_median.tof	22.0566438723625	1.06351015297005e-06
II	11879955	G	A	c.4256G>A	p.Gly1419Asp	top-2	WBGene00010785	K12D12.1	CX11276	REF	etoposide_median.tof	22.0451912150503	1.06351015297005e-06
II	11879955	G	A	c.4256G>A	p.Gly1419Asp	top-2	WBGene00010785	K12D12.1	QG557	REF	etoposide_median.tof	21.7164152876306	1.06351015297005e-06
II	11879955	G	A	c.4256G>A	p.Gly1419Asp	top-2	WBGene00010785	K12D12.1	QX1794	REF	etoposide_median.tof	20.8028053613746	1.06351015297005e-06
II	11879955	G	A	c.4256G>A	p.Gly1419Asp	top-2	WBGene00010785	K12D12.1	PB303	REF	etoposide_median.tof	20.6165314068705	1.06351015297005e-06
II	11879955	G	A	c.4256G>A	p.Gly1419Asp	top-2	WBGene00010785	K12D12.1	CB4932	REF	etoposide_median.tof	20.061513089008	1.06351015297005e-06
II	11879955	G	A	c.4256G>A	p.Gly1419Asp	top-2	WBGene00010785	K12D12.1	NIC252	REF	etoposide_median.tof	19.3122038448531	1.06351015297005e-06
II	11879955	G	A	c.4256G>A	p.Gly1419Asp	top-2	WBGene00010785	K12D12.1	NIC261	REF	etoposide_median.tof	19.1193074543809	1.06351015297005e-06
II	11879955	G	A	c.4256G>A	p.Gly1419Asp	top-2	WBGene00010785	K12D12.1	MY23	REF	etoposide_median.tof	19.0522142010565	1.06351015297005e-06
II	11879955	G	A	c.4256G>A	p.Gly1419Asp	top-2	WBGene00010785	K12D12.1	EG4725	ALT	etoposide_median.tof	18.8126882775584	1.06351015297005e-06
II	11879955	G	A	c.4256G>A	p.Gly1419Asp	top-2	WBGene00010785	K12D12.1	JU1395	REF	etoposide_median.tof	18.56211708885	1.06351015297005e-06
II	11879955	G	A	c.4256G>A	p.Gly1419Asp	top-2	WBGene00010785	K12D12.1	QX1793	REF	etoposide_median.tof	17.7727371265806	1.06351015297005e-06
II	11879955	G	A	c.4256G>A	p.Gly1419Asp	top-2	WBGene00010785	K12D12.1	JU2464	ALT	etoposide_median.tof	17.7465074027751	1.06351015297005e-06
II	11879955	G	A	c.4256G>A	p.Gly1419Asp	top-2	WBGene00010785	K12D12.1	NIC256	REF	etoposide_median.tof	17.5888363941229	1.06351015297005e-06
II	11879955	G	A	c.4256G>A	p.Gly1419Asp	top-2	WBGene00010785	K12D12.1	NIC255	REF	etoposide_median.tof	17.5009774126966	1.06351015297005e-06
II	11879955	G	A	c.4256G>A	p.Gly1419Asp	top-2	WBGene00010785	K12D12.1	JU2526	REF	etoposide_median.tof	17.2368318451367	1.06351015297005e-06
II	11879955	G	A	c.4256G>A	p.Gly1419Asp	top-2	WBGene00010785	K12D12.1	NIC207	REF	etoposide_median.tof	17.1579966608051	1.06351015297005e-06
II	11879955	G	A	c.4256G>A	p.Gly1419Asp	top-2	WBGene00010785	K12D12.1	NIC258	REF	etoposide_median.tof	16.8261183622712	1.06351015297005e-06
II	11879955	G	A	c.4256G>A	p.Gly1419Asp	top-2	WBGene00010785	K12D12.1	JU1896	REF	etoposide_median.tof	16.7818237993276	1.06351015297005e-06
II	11879955	G	A	c.4256G>A	p.Gly1419Asp	top-2	WBGene00010785	K12D12.1	NIC236	REF	etoposide_median.tof	16.1012958767415	1.06351015297005e-06
II	11879955	G	A	c.4256G>A	p.Gly1419Asp	top-2	WBGene00010785	K12D12.1	JU394	REF	etoposide_median.tof	15.9809319228341	1.06351015297005e-06
II	11879955	G	A	c.4256G>A	p.Gly1419Asp	top-2	WBGene00010785	K12D12.1	CX11292	REF	etoposide_median.tof	15.6095690210902	1.06351015297005e-06
II	11879955	G	A	c.4256G>A	p.Gly1419Asp	top-2	WBGene00010785	K12D12.1	JU2001	REF	etoposide_median.tof	15.5314209738634	1.06351015297005e-06
II	11879955	G	A	c.4256G>A	p.Gly1419Asp	top-2	WBGene00010785	K12D12.1	LKC34	ALT	etoposide_median.tof	15.0832986983934	1.06351015297005e-06
II	11879955	G	A	c.4256G>A	p.Gly1419Asp	top-2	WBGene00010785	K12D12.1	JU2466	REF	etoposide_median.tof	14.7368318451367	1.06351015297005e-06
II	11879955	G	A	c.4256G>A	p.Gly1419Asp	top-2	WBGene00010785	K12D12.1	JU830	ALT	etoposide_median.tof	14.6991991067771	1.06351015297005e-06
II	11879955	G	A	c.4256G>A	p.Gly1419Asp	top-2	WBGene00010785	K12D12.1	JU1172	REF	etoposide_median.tof	13.9567007346906	1.06351015297005e-06
II	11879955	G	A	c.4256G>A	p.Gly1419Asp	top-2	WBGene00010785	K12D12.1	AB1	REF	etoposide_median.tof	13.9348781451542	1.06351015297005e-06
II	11879955	G	A	c.4256G>A	p.Gly1419Asp	top-2	WBGene00010785	K12D12.1	QW947	REF	etoposide_median.tof	13.6856281579114	1.06351015297005e-06
II	11879955	G	A	c.4256G>A	p.Gly1419Asp	top-2	WBGene00010785	K12D12.1	CX11314	REF	etoposide_median.tof	13.5843828841456	1.06351015297005e-06
II	11879955	G	A	c.4256G>A	p.Gly1419Asp	top-2	WBGene00010785	K12D12.1	JU1200	REF	etoposide_median.tof	13.2641441927841	1.06351015297005e-06
II	11879955	G	A	c.4256G>A	p.Gly1419Asp	top-2	WBGene00010785	K12D12.1	NIC2	REF	etoposide_median.tof	12.1925551671307	1.06351015297005e-06
II	11879955	G	A	c.4256G>A	p.Gly1419Asp	top-2	WBGene00010785	K12D12.1	CX11285	REF	etoposide_median.tof	11.9575417621802	1.06351015297005e-06
II	11879955	G	A	c.4256G>A	p.Gly1419Asp	top-2	WBGene00010785	K12D12.1	NIC1	REF	etoposide_median.tof	11.9124869323367	1.06351015297005e-06
II	11879955	G	A	c.4256G>A	p.Gly1419Asp	top-2	WBGene00010785	K12D12.1	NIC271	REF	etoposide_median.tof	11.8333392972846	1.06351015297005e-06
II	11879955	G	A	c.4256G>A	p.Gly1419Asp	top-2	WBGene00010785	K12D12.1	DL226	REF	etoposide_median.tof	11.7824755598713	1.06351015297005e-06
II	11879955	G	A	c.4256G>A	p.Gly1419Asp	top-2	WBGene00010785	K12D12.1	QG2075	REF	etoposide_median.tof	11.1206817285905	1.06351015297005e-06
II	11879955	G	A	c.4256G>A	p.Gly1419Asp	top-2	WBGene00010785	K12D12.1	ED3073	REF	etoposide_median.tof	10.4193936799459	1.06351015297005e-06
II	11879955	G	A	c.4256G>A	p.Gly1419Asp	top-2	WBGene00010785	K12D12.1	CX11262	REF	etoposide_median.tof	10.0689626795829	1.06351015297005e-06
II	11879955	G	A	c.4256G>A	p.Gly1419Asp	top-2	WBGene00010785	K12D12.1	QG556	REF	etoposide_median.tof	8.72993297499759	1.06351015297005e-06
II	11879955	G	A	c.4256G>A	p.Gly1419Asp	top-2	WBGene00010785	K12D12.1	NIC195	ALT	etoposide_median.tof	8.14478716542879	1.06351015297005e-06
II	11879955	G	A	c.4256G>A	p.Gly1419Asp	top-2	WBGene00010785	K12D12.1	JU360	REF	etoposide_median.tof	7.99192249777025	1.06351015297005e-06
II	11879955	G	A	c.4256G>A	p.Gly1419Asp	top-2	WBGene00010785	K12D12.1	NIC275	ALT	etoposide_median.tof	7.25830487070743	1.06351015297005e-06
II	11879955	G	A	c.4256G>A	p.Gly1419Asp	top-2	WBGene00010785	K12D12.1	NIC268	ALT	etoposide_median.tof	7.06334706892086	1.06351015297005e-06
II	11879955	G	A	c.4256G>A	p.Gly1419Asp	top-2	WBGene00010785	K12D12.1	JU561	REF	etoposide_median.tof	6.94696230139992	1.06351015297005e-06
II	11879955	G	A	c.4256G>A	p.Gly1419Asp	top-2	WBGene00010785	K12D12.1	NIC242	REF	etoposide_median.tof	5.42216972745624	1.06351015297005e-06
II	11879955	G	A	c.4256G>A	p.Gly1419Asp	top-2	WBGene00010785	K12D12.1	JU2519	REF	etoposide_median.tof	5.3899808244363	1.06351015297005e-06
II	11879955	G	A	c.4256G>A	p.Gly1419Asp	top-2	WBGene00010785	K12D12.1	JU393	REF	etoposide_median.tof	4.98299333414848	1.06351015297005e-06
II	11879955	G	A	c.4256G>A	p.Gly1419Asp	top-2	WBGene00010785	K12D12.1	ED3040	ALT	etoposide_median.tof	4.95716044039404	1.06351015297005e-06
II	11879955	G	A	c.4256G>A	p.Gly1419Asp	top-2	WBGene00010785	K12D12.1	JU1242	REF	etoposide_median.tof	4.82875077353937	1.06351015297005e-06
II	11879955	G	A	c.4256G>A	p.Gly1419Asp	top-2	WBGene00010785	K12D12.1	JU751	REF	etoposide_median.tof	4.44356199243707	1.06351015297005e-06
II	11879955	G	A	c.4256G>A	p.Gly1419Asp	top-2	WBGene00010785	K12D12.1	NIC269	REF	etoposide_median.tof	3.85097381186721	1.06351015297005e-06
II	11879955	G	A	c.4256G>A	p.Gly1419Asp	top-2	WBGene00010785	K12D12.1	BRC20067	REF	etoposide_median.tof	3.44925836368901	1.06351015297005e-06
II	11879955	G	A	c.4256G>A	p.Gly1419Asp	top-2	WBGene00010785	K12D12.1	JT11398	ALT	etoposide_median.tof	3.38091590786792	1.06351015297005e-06
II	11879955	G	A	c.4256G>A	p.Gly1419Asp	top-2	WBGene00010785	K12D12.1	EG4347	REF	etoposide_median.tof	2.97815587532376	1.06351015297005e-06
II	11879955	G	A	c.4256G>A	p.Gly1419Asp	top-2	WBGene00010785	K12D12.1	CB4858	REF	etoposide_median.tof	2.85772904576406	1.06351015297005e-06
II	11879955	G	A	c.4256G>A	p.Gly1419Asp	top-2	WBGene00010785	K12D12.1	JU397	REF	etoposide_median.tof	2.83989885760073	1.06351015297005e-06
II	11879955	G	A	c.4256G>A	p.Gly1419Asp	top-2	WBGene00010785	K12D12.1	JU792	REF	etoposide_median.tof	1.36606037036901	1.06351015297005e-06
II	11879955	G	A	c.4256G>A	p.Gly1419Asp	top-2	WBGene00010785	K12D12.1	JU2007	ALT	etoposide_median.tof	0.621993127147738	1.06351015297005e-06
II	11879955	G	A	c.4256G>A	p.Gly1419Asp	top-2	WBGene00010785	K12D12.1	NIC265	REF	etoposide_median.tof	0.518274354139955	1.06351015297005e-06
II	11879955	G	A	c.4256G>A	p.Gly1419Asp	top-2	WBGene00010785	K12D12.1	JU2513	REF	etoposide_median.tof	0.485054745462832	1.06351015297005e-06
II	11879955	G	A	c.4256G>A	p.Gly1419Asp	top-2	WBGene00010785	K12D12.1	JU774	REF	etoposide_median.tof	-1.46930153980248	1.06351015297005e-06
II	11879955	G	A	c.4256G>A	p.Gly1419Asp	top-2	WBGene00010785	K12D12.1	JU258	REF	etoposide_median.tof	-4.1283077812253	1.06351015297005e-06
II	11879955	G	A	c.4256G>A	p.Gly1419Asp	top-2	WBGene00010785	K12D12.1	CB4852	REF	etoposide_median.tof	-4.91122648152942	1.06351015297005e-06
II	11879955	G	A	c.4256G>A	p.Gly1419Asp	top-2	WBGene00010785	K12D12.1	NIC272	ALT	etoposide_median.tof	-5.47754956173263	1.06351015297005e-06
II	11879955	G	A	c.4256G>A	p.Gly1419Asp	top-2	WBGene00010785	K12D12.1	JU440	REF	etoposide_median.tof	-5.71814870158115	1.06351015297005e-06
II	11879955	G	A	c.4256G>A	p.Gly1419Asp	top-2	WBGene00010785	K12D12.1	JU1491	REF	etoposide_median.tof	-6.24440592447792	1.06351015297005e-06
II	11879955	G	A	c.4256G>A	p.Gly1419Asp	top-2	WBGene00010785	K12D12.1	CB4853	ALT	etoposide_median.tof	-6.29415269171699	1.06351015297005e-06
II	11879955	G	A	c.4256G>A	p.Gly1419Asp	top-2	WBGene00010785	K12D12.1	JU1213	ALT	etoposide_median.tof	-7.36756480251259	1.06351015297005e-06
II	11879955	G	A	c.4256G>A	p.Gly1419Asp	top-2	WBGene00010785	K12D12.1	NIC166	ALT	etoposide_median.tof	-9.06775188944083	1.06351015297005e-06
II	11879955	G	A	c.4256G>A	p.Gly1419Asp	top-2	WBGene00010785	K12D12.1	CX11254	ALT	etoposide_median.tof	-9.52496202196276	1.06351015297005e-06
II	11879955	G	A	c.4256G>A	p.Gly1419Asp	top-2	WBGene00010785	K12D12.1	WN2002	ALT	etoposide_median.tof	-11.584889955835	1.06351015297005e-06
II	11879955	G	A	c.4256G>A	p.Gly1419Asp	top-2	WBGene00010785	K12D12.1	CX11307	REF	etoposide_median.tof	-12.2804650963067	1.06351015297005e-06
II	11879955	G	A	c.4256G>A	p.Gly1419Asp	top-2	WBGene00010785	K12D12.1	CX11315	REF	etoposide_median.tof	-12.7665128256548	1.06351015297005e-06
II	11879955	G	A	c.4256G>A	p.Gly1419Asp	top-2	WBGene00010785	K12D12.1	JU310	REF	etoposide_median.tof	-15.4125414988271	1.06351015297005e-06
II	11879955	G	A	c.4256G>A	p.Gly1419Asp	top-2	WBGene00010785	K12D12.1	JU1568	REF	etoposide_median.tof	-15.5556677331956	1.06351015297005e-06
II	11879955	G	A	c.4256G>A	p.Gly1419Asp	top-2	WBGene00010785	K12D12.1	N2	REF	etoposide_median.tof	-15.5685272908798	1.06351015297005e-06
II	11879955	G	A	c.4256G>A	p.Gly1419Asp	top-2	WBGene00010785	K12D12.1	JU323	ALT	etoposide_median.tof	-16.0014311859106	1.06351015297005e-06
II	11879955	G	A	c.4256G>A	p.Gly1419Asp	top-2	WBGene00010785	K12D12.1	PS2025	REF	etoposide_median.tof	-17.2063763560673	1.06351015297005e-06
II	11879955	G	A	c.4256G>A	p.Gly1419Asp	top-2	WBGene00010785	K12D12.1	ED3048	ALT	etoposide_median.tof	-17.4138588927975	1.06351015297005e-06
II	11879955	G	A	c.4256G>A	p.Gly1419Asp	top-2	WBGene00010785	K12D12.1	NIC267	ALT	etoposide_median.tof	-17.9885970169079	1.06351015297005e-06
II	11879955	G	A	c.4256G>A	p.Gly1419Asp	top-2	WBGene00010785	K12D12.1	DL238	ALT	etoposide_median.tof	-18.1645864101973	1.06351015297005e-06
II	11879955	G	A	c.4256G>A	p.Gly1419Asp	top-2	WBGene00010785	K12D12.1	JU1212	REF	etoposide_median.tof	-18.2113048296245	1.06351015297005e-06
II	11879955	G	A	c.4256G>A	p.Gly1419Asp	top-2	WBGene00010785	K12D12.1	JU406	REF	etoposide_median.tof	-19.5111696192013	1.06351015297005e-06
II	11879955	G	A	c.4256G>A	p.Gly1419Asp	top-2	WBGene00010785	K12D12.1	ED3005	REF	etoposide_median.tof	-19.6062535418698	1.06351015297005e-06
II	11879955	G	A	c.4256G>A	p.Gly1419Asp	top-2	WBGene00010785	K12D12.1	CB4857	REF	etoposide_median.tof	-20.0398007041331	1.06351015297005e-06
II	11879955	G	A	c.4256G>A	p.Gly1419Asp	top-2	WBGene00010785	K12D12.1	JU1530	REF	etoposide_median.tof	-20.4221852986449	1.06351015297005e-06
II	11879955	G	A	c.4256G>A	p.Gly1419Asp	top-2	WBGene00010785	K12D12.1	ED3077	ALT	etoposide_median.tof	-20.6331842814889	1.06351015297005e-06
II	11879955	G	A	c.4256G>A	p.Gly1419Asp	top-2	WBGene00010785	K12D12.1	LSJ1	REF	etoposide_median.tof	-20.7861336260883	1.06351015297005e-06
II	11879955	G	A	c.4256G>A	p.Gly1419Asp	top-2	WBGene00010785	K12D12.1	QX1233	REF	etoposide_median.tof	-22.8351044690559	1.06351015297005e-06
II	11879955	G	A	c.4256G>A	p.Gly1419Asp	top-2	WBGene00010785	K12D12.1	WN2001	REF	etoposide_median.tof	-23.1034003583357	1.06351015297005e-06
II	11879955	G	A	c.4256G>A	p.Gly1419Asp	top-2	WBGene00010785	K12D12.1	JU642	REF	etoposide_median.tof	-24.2150749941596	1.06351015297005e-06
II	11879955	G	A	c.4256G>A	p.Gly1419Asp	top-2	WBGene00010785	K12D12.1	NIC276	ALT	etoposide_median.tof	-25.7189543525097	1.06351015297005e-06
II	11879955	G	A	c.4256G>A	p.Gly1419Asp	top-2	WBGene00010785	K12D12.1	JU1586	REF	etoposide_median.tof	-27.4951757221368	1.06351015297005e-06
II	11879955	G	A	c.4256G>A	p.Gly1419Asp	top-2	WBGene00010785	K12D12.1	CB4854	ALT	etoposide_median.tof	-29.0639690166243	1.06351015297005e-06
II	11879955	G	A	c.4256G>A	p.Gly1419Asp	top-2	WBGene00010785	K12D12.1	NIC231	ALT	etoposide_median.tof	-31.1401741663605	1.06351015297005e-06
II	11879955	G	A	c.4256G>A	p.Gly1419Asp	top-2	WBGene00010785	K12D12.1	ED3017	ALT	etoposide_median.tof	-33.2214593061122	1.06351015297005e-06
II	11879955	G	A	c.4256G>A	p.Gly1419Asp	top-2	WBGene00010785	K12D12.1	JU1652	REF	etoposide_median.tof	-33.2458987125112	1.06351015297005e-06
II	11879955	G	A	c.4256G>A	p.Gly1419Asp	top-2	WBGene00010785	K12D12.1	MY1	ALT	etoposide_median.tof	-34.1680858969305	1.06351015297005e-06
II	11879955	G	A	c.4256G>A	p.Gly1419Asp	top-2	WBGene00010785	K12D12.1	NIC266	ALT	etoposide_median.tof	-35.6670635281796	1.06351015297005e-06
II	11879955	G	A	c.4256G>A	p.Gly1419Asp	top-2	WBGene00010785	K12D12.1	NIC277	REF	etoposide_median.tof	-35.7244514493479	1.06351015297005e-06
II	11879955	G	A	c.4256G>A	p.Gly1419Asp	top-2	WBGene00010785	K12D12.1	NIC259	REF	etoposide_median.tof	-36.0356778815044	1.06351015297005e-06
II	11879955	G	A	c.4256G>A	p.Gly1419Asp	top-2	WBGene00010785	K12D12.1	ED3052	ALT	etoposide_median.tof	-38.445784987855	1.06351015297005e-06
II	11879955	G	A	c.4256G>A	p.Gly1419Asp	top-2	WBGene00010785	K12D12.1	NIC3	REF	etoposide_median.tof	-40.1200101626743	1.06351015297005e-06
II	11879955	G	A	c.4256G>A	p.Gly1419Asp	top-2	WBGene00010785	K12D12.1	NIC274	ALT	etoposide_median.tof	-41.3863081562811	1.06351015297005e-06
II	11879955	G	A	c.4256G>A	p.Gly1419Asp	top-2	WBGene00010785	K12D12.1	CX11264	REF	etoposide_median.tof	-42.2777440469788	1.06351015297005e-06
II	11879955	G	A	c.4256G>A	p.Gly1419Asp	top-2	WBGene00010785	K12D12.1	ED3011	REF	etoposide_median.tof	-43.3988580136433	1.06351015297005e-06
II	11879955	G	A	c.4256G>A	p.Gly1419Asp	top-2	WBGene00010785	K12D12.1	JU1088	ALT	etoposide_median.tof	-43.6144855667448	1.06351015297005e-06
II	11879955	G	A	c.4256G>A	p.Gly1419Asp	top-2	WBGene00010785	K12D12.1	ED3049	ALT	etoposide_median.tof	-50.8622027194422	1.06351015297005e-06
II	11879955	G	A	c.4256G>A	p.Gly1419Asp	top-2	WBGene00010785	K12D12.1	JU1440	ALT	etoposide_median.tof	-53.5273600981314	1.06351015297005e-06
II	11879955	G	A	c.4256G>A	p.Gly1419Asp	top-2	WBGene00010785	K12D12.1	CB4856	ALT	etoposide_median.tof	-65.7109234443128	1.06351015297005e-06
II	11879955	G	A	c.4256G>A	p.Gly1419Asp	top-2	WBGene00010785	K12D12.1	QX1792	REF	etoposide_median.tof	-66.9292105600775	1.06351015297005e-06
II	11879955	G	A	c.4256G>A	p.Gly1419Asp	top-2	WBGene00010785	K12D12.1	JU1400	ALT	etoposide_median.tof	-74.9795070492866	1.06351015297005e-06
II	11879955	G	A	c.4256G>A	p.Gly1419Asp	top-2	WBGene00010785	K12D12.1	EG4349	REF	etoposide_median.tof	-89.44950687693	1.06351015297005e-06
II	11879955	G	A	c.4256G>A	p.Gly1419Asp	top-2	WBGene00010785	K12D12.1	QG536	ALT	etoposide_median.tof	-118.017638164785	1.06351015297005e-06
II	11691069	C	T	c.1208C>T	p.Thr403Ile	kel-1	WBGene00002184	C47D12.7a	JU782	REF	etoposide_median.tof	57.4027484990466	1.57272185303491e-06
II	11691069	C	T	c.1208C>T	p.Thr403Ile	kel-1	WBGene00002184	C47D12.7a	JU2316	REF	etoposide_median.tof	44.8936002582015	1.57272185303491e-06
II	11691069	C	T	c.1208C>T	p.Thr403Ile	kel-1	WBGene00002184	C47D12.7a	QX1212	REF	etoposide_median.tof	44.5154983066296	1.57272185303491e-06
II	11691069	C	T	c.1208C>T	p.Thr403Ile	kel-1	WBGene00002184	C47D12.7a	ECA36	REF	etoposide_median.tof	43.2817327845951	1.57272185303491e-06
II	11691069	C	T	c.1208C>T	p.Thr403Ile	kel-1	WBGene00002184	C47D12.7a	JU311	REF	etoposide_median.tof	39.9546393233763	1.57272185303491e-06
II	11691069	C	T	c.1208C>T	p.Thr403Ile	kel-1	WBGene00002184	C47D12.7a	ED3046	REF	etoposide_median.tof	34.6934673589641	1.57272185303491e-06
II	11691069	C	T	c.1208C>T	p.Thr403Ile	kel-1	WBGene00002184	C47D12.7a	NIC199	REF	etoposide_median.tof	33.8577919214164	1.57272185303491e-06
II	11691069	C	T	c.1208C>T	p.Thr403Ile	kel-1	WBGene00002184	C47D12.7a	CB4855	REF	etoposide_median.tof	33.7772388943228	1.57272185303491e-06
II	11691069	C	T	c.1208C>T	p.Thr403Ile	kel-1	WBGene00002184	C47D12.7a	JU775	REF	etoposide_median.tof	32.9846053777203	1.57272185303491e-06
II	11691069	C	T	c.1208C>T	p.Thr403Ile	kel-1	WBGene00002184	C47D12.7a	NIC260	REF	etoposide_median.tof	32.7024097375724	1.57272185303491e-06
II	11691069	C	T	c.1208C>T	p.Thr403Ile	kel-1	WBGene00002184	C47D12.7a	NIC251	REF	etoposide_median.tof	31.2070479219835	1.57272185303491e-06
II	11691069	C	T	c.1208C>T	p.Thr403Ile	kel-1	WBGene00002184	C47D12.7a	EG4946	REF	etoposide_median.tof	31.2070479219835	1.57272185303491e-06
II	11691069	C	T	c.1208C>T	p.Thr403Ile	kel-1	WBGene00002184	C47D12.7a	JU1581	REF	etoposide_median.tof	31.17830566803	1.57272185303491e-06
II	11691069	C	T	c.1208C>T	p.Thr403Ile	kel-1	WBGene00002184	C47D12.7a	JU346	ALT	etoposide_median.tof	30.8852265028745	1.57272185303491e-06
II	11691069	C	T	c.1208C>T	p.Thr403Ile	kel-1	WBGene00002184	C47D12.7a	MY16	REF	etoposide_median.tof	30.6328784032466	1.57272185303491e-06
II	11691069	C	T	c.1208C>T	p.Thr403Ile	kel-1	WBGene00002184	C47D12.7a	PX179	REF	etoposide_median.tof	26.9159226178607	1.57272185303491e-06
II	11691069	C	T	c.1208C>T	p.Thr403Ile	kel-1	WBGene00002184	C47D12.7a	RC301	REF	etoposide_median.tof	26.7028976002635	1.57272185303491e-06
II	11691069	C	T	c.1208C>T	p.Thr403Ile	kel-1	WBGene00002184	C47D12.7a	PB306	REF	etoposide_median.tof	25.2831757689337	1.57272185303491e-06
II	11691069	C	T	c.1208C>T	p.Thr403Ile	kel-1	WBGene00002184	C47D12.7a	KR314	REF	etoposide_median.tof	25.1683312164681	1.57272185303491e-06
II	11691069	C	T	c.1208C>T	p.Thr403Ile	kel-1	WBGene00002184	C47D12.7a	GXW1	REF	etoposide_median.tof	25.1185928181849	1.57272185303491e-06
II	11691069	C	T	c.1208C>T	p.Thr403Ile	kel-1	WBGene00002184	C47D12.7a	JU778	REF	etoposide_median.tof	24.7938435715901	1.57272185303491e-06
II	11691069	C	T	c.1208C>T	p.Thr403Ile	kel-1	WBGene00002184	C47D12.7a	CX11271	REF	etoposide_median.tof	23.2762913259283	1.57272185303491e-06
II	11691069	C	T	c.1208C>T	p.Thr403Ile	kel-1	WBGene00002184	C47D12.7a	JU2522	REF	etoposide_median.tof	22.6635212567346	1.57272185303491e-06
II	11691069	C	T	c.1208C>T	p.Thr403Ile	kel-1	WBGene00002184	C47D12.7a	MY18	REF	etoposide_median.tof	22.0566438723625	1.57272185303491e-06
II	11691069	C	T	c.1208C>T	p.Thr403Ile	kel-1	WBGene00002184	C47D12.7a	CX11276	REF	etoposide_median.tof	22.0451912150503	1.57272185303491e-06
II	11691069	C	T	c.1208C>T	p.Thr403Ile	kel-1	WBGene00002184	C47D12.7a	QG557	REF	etoposide_median.tof	21.7164152876306	1.57272185303491e-06
II	11691069	C	T	c.1208C>T	p.Thr403Ile	kel-1	WBGene00002184	C47D12.7a	QX1794	REF	etoposide_median.tof	20.8028053613746	1.57272185303491e-06
II	11691069	C	T	c.1208C>T	p.Thr403Ile	kel-1	WBGene00002184	C47D12.7a	PB303	REF	etoposide_median.tof	20.6165314068705	1.57272185303491e-06
II	11691069	C	T	c.1208C>T	p.Thr403Ile	kel-1	WBGene00002184	C47D12.7a	CB4932	REF	etoposide_median.tof	20.061513089008	1.57272185303491e-06
II	11691069	C	T	c.1208C>T	p.Thr403Ile	kel-1	WBGene00002184	C47D12.7a	NIC252	REF	etoposide_median.tof	19.3122038448531	1.57272185303491e-06
II	11691069	C	T	c.1208C>T	p.Thr403Ile	kel-1	WBGene00002184	C47D12.7a	NIC261	REF	etoposide_median.tof	19.1193074543809	1.57272185303491e-06
II	11691069	C	T	c.1208C>T	p.Thr403Ile	kel-1	WBGene00002184	C47D12.7a	MY23	REF	etoposide_median.tof	19.0522142010565	1.57272185303491e-06
II	11691069	C	T	c.1208C>T	p.Thr403Ile	kel-1	WBGene00002184	C47D12.7a	EG4725	ALT	etoposide_median.tof	18.8126882775584	1.57272185303491e-06
II	11691069	C	T	c.1208C>T	p.Thr403Ile	kel-1	WBGene00002184	C47D12.7a	JU1395	REF	etoposide_median.tof	18.56211708885	1.57272185303491e-06
II	11691069	C	T	c.1208C>T	p.Thr403Ile	kel-1	WBGene00002184	C47D12.7a	QX1793	REF	etoposide_median.tof	17.7727371265806	1.57272185303491e-06
II	11691069	C	T	c.1208C>T	p.Thr403Ile	kel-1	WBGene00002184	C47D12.7a	JU2464	REF	etoposide_median.tof	17.7465074027751	1.57272185303491e-06
II	11691069	C	T	c.1208C>T	p.Thr403Ile	kel-1	WBGene00002184	C47D12.7a	NIC256	REF	etoposide_median.tof	17.5888363941229	1.57272185303491e-06
II	11691069	C	T	c.1208C>T	p.Thr403Ile	kel-1	WBGene00002184	C47D12.7a	NIC255	REF	etoposide_median.tof	17.5009774126966	1.57272185303491e-06
II	11691069	C	T	c.1208C>T	p.Thr403Ile	kel-1	WBGene00002184	C47D12.7a	JU2526	REF	etoposide_median.tof	17.2368318451367	1.57272185303491e-06
II	11691069	C	T	c.1208C>T	p.Thr403Ile	kel-1	WBGene00002184	C47D12.7a	NIC207	REF	etoposide_median.tof	17.1579966608051	1.57272185303491e-06
II	11691069	C	T	c.1208C>T	p.Thr403Ile	kel-1	WBGene00002184	C47D12.7a	NIC258	REF	etoposide_median.tof	16.8261183622712	1.57272185303491e-06
II	11691069	C	T	c.1208C>T	p.Thr403Ile	kel-1	WBGene00002184	C47D12.7a	JU1896	REF	etoposide_median.tof	16.7818237993276	1.57272185303491e-06
II	11691069	C	T	c.1208C>T	p.Thr403Ile	kel-1	WBGene00002184	C47D12.7a	NIC236	REF	etoposide_median.tof	16.1012958767415	1.57272185303491e-06
II	11691069	C	T	c.1208C>T	p.Thr403Ile	kel-1	WBGene00002184	C47D12.7a	JU394	REF	etoposide_median.tof	15.9809319228341	1.57272185303491e-06
II	11691069	C	T	c.1208C>T	p.Thr403Ile	kel-1	WBGene00002184	C47D12.7a	CX11292	REF	etoposide_median.tof	15.6095690210902	1.57272185303491e-06
II	11691069	C	T	c.1208C>T	p.Thr403Ile	kel-1	WBGene00002184	C47D12.7a	JU2001	REF	etoposide_median.tof	15.5314209738634	1.57272185303491e-06
II	11691069	C	T	c.1208C>T	p.Thr403Ile	kel-1	WBGene00002184	C47D12.7a	LKC34	ALT	etoposide_median.tof	15.0832986983934	1.57272185303491e-06
II	11691069	C	T	c.1208C>T	p.Thr403Ile	kel-1	WBGene00002184	C47D12.7a	JU2466	REF	etoposide_median.tof	14.7368318451367	1.57272185303491e-06
II	11691069	C	T	c.1208C>T	p.Thr403Ile	kel-1	WBGene00002184	C47D12.7a	JU830	ALT	etoposide_median.tof	14.6991991067771	1.57272185303491e-06
II	11691069	C	T	c.1208C>T	p.Thr403Ile	kel-1	WBGene00002184	C47D12.7a	JU1172	REF	etoposide_median.tof	13.9567007346906	1.57272185303491e-06
II	11691069	C	T	c.1208C>T	p.Thr403Ile	kel-1	WBGene00002184	C47D12.7a	AB1	REF	etoposide_median.tof	13.9348781451542	1.57272185303491e-06
II	11691069	C	T	c.1208C>T	p.Thr403Ile	kel-1	WBGene00002184	C47D12.7a	QW947	REF	etoposide_median.tof	13.6856281579114	1.57272185303491e-06
II	11691069	C	T	c.1208C>T	p.Thr403Ile	kel-1	WBGene00002184	C47D12.7a	CX11314	REF	etoposide_median.tof	13.5843828841456	1.57272185303491e-06
II	11691069	C	T	c.1208C>T	p.Thr403Ile	kel-1	WBGene00002184	C47D12.7a	JU1200	REF	etoposide_median.tof	13.2641441927841	1.57272185303491e-06
II	11691069	C	T	c.1208C>T	p.Thr403Ile	kel-1	WBGene00002184	C47D12.7a	NIC2	REF	etoposide_median.tof	12.1925551671307	1.57272185303491e-06
II	11691069	C	T	c.1208C>T	p.Thr403Ile	kel-1	WBGene00002184	C47D12.7a	CX11285	REF	etoposide_median.tof	11.9575417621802	1.57272185303491e-06
II	11691069	C	T	c.1208C>T	p.Thr403Ile	kel-1	WBGene00002184	C47D12.7a	NIC1	REF	etoposide_median.tof	11.9124869323367	1.57272185303491e-06
II	11691069	C	T	c.1208C>T	p.Thr403Ile	kel-1	WBGene00002184	C47D12.7a	NIC271	REF	etoposide_median.tof	11.8333392972846	1.57272185303491e-06
II	11691069	C	T	c.1208C>T	p.Thr403Ile	kel-1	WBGene00002184	C47D12.7a	DL226	REF	etoposide_median.tof	11.7824755598713	1.57272185303491e-06
II	11691069	C	T	c.1208C>T	p.Thr403Ile	kel-1	WBGene00002184	C47D12.7a	QG2075	REF	etoposide_median.tof	11.1206817285905	1.57272185303491e-06
II	11691069	C	T	c.1208C>T	p.Thr403Ile	kel-1	WBGene00002184	C47D12.7a	ED3073	REF	etoposide_median.tof	10.4193936799459	1.57272185303491e-06
II	11691069	C	T	c.1208C>T	p.Thr403Ile	kel-1	WBGene00002184	C47D12.7a	CX11262	REF	etoposide_median.tof	10.0689626795829	1.57272185303491e-06
II	11691069	C	T	c.1208C>T	p.Thr403Ile	kel-1	WBGene00002184	C47D12.7a	QG556	REF	etoposide_median.tof	8.72993297499759	1.57272185303491e-06
II	11691069	C	T	c.1208C>T	p.Thr403Ile	kel-1	WBGene00002184	C47D12.7a	NIC195	ALT	etoposide_median.tof	8.14478716542879	1.57272185303491e-06
II	11691069	C	T	c.1208C>T	p.Thr403Ile	kel-1	WBGene00002184	C47D12.7a	JU360	REF	etoposide_median.tof	7.99192249777025	1.57272185303491e-06
II	11691069	C	T	c.1208C>T	p.Thr403Ile	kel-1	WBGene00002184	C47D12.7a	NIC275	ALT	etoposide_median.tof	7.25830487070743	1.57272185303491e-06
II	11691069	C	T	c.1208C>T	p.Thr403Ile	kel-1	WBGene00002184	C47D12.7a	NIC268	ALT	etoposide_median.tof	7.06334706892086	1.57272185303491e-06
II	11691069	C	T	c.1208C>T	p.Thr403Ile	kel-1	WBGene00002184	C47D12.7a	JU561	REF	etoposide_median.tof	6.94696230139992	1.57272185303491e-06
II	11691069	C	T	c.1208C>T	p.Thr403Ile	kel-1	WBGene00002184	C47D12.7a	NIC242	REF	etoposide_median.tof	5.42216972745624	1.57272185303491e-06
II	11691069	C	T	c.1208C>T	p.Thr403Ile	kel-1	WBGene00002184	C47D12.7a	JU2519	REF	etoposide_median.tof	5.3899808244363	1.57272185303491e-06
II	11691069	C	T	c.1208C>T	p.Thr403Ile	kel-1	WBGene00002184	C47D12.7a	JU393	REF	etoposide_median.tof	4.98299333414848	1.57272185303491e-06
II	11691069	C	T	c.1208C>T	p.Thr403Ile	kel-1	WBGene00002184	C47D12.7a	ED3040	ALT	etoposide_median.tof	4.95716044039404	1.57272185303491e-06
II	11691069	C	T	c.1208C>T	p.Thr403Ile	kel-1	WBGene00002184	C47D12.7a	JU1242	REF	etoposide_median.tof	4.82875077353937	1.57272185303491e-06
II	11691069	C	T	c.1208C>T	p.Thr403Ile	kel-1	WBGene00002184	C47D12.7a	JU751	REF	etoposide_median.tof	4.44356199243707	1.57272185303491e-06
II	11691069	C	T	c.1208C>T	p.Thr403Ile	kel-1	WBGene00002184	C47D12.7a	NIC269	REF	etoposide_median.tof	3.85097381186721	1.57272185303491e-06
II	11691069	C	T	c.1208C>T	p.Thr403Ile	kel-1	WBGene00002184	C47D12.7a	BRC20067	REF	etoposide_median.tof	3.44925836368901	1.57272185303491e-06
II	11691069	C	T	c.1208C>T	p.Thr403Ile	kel-1	WBGene00002184	C47D12.7a	JT11398	ALT	etoposide_median.tof	3.38091590786792	1.57272185303491e-06
II	11691069	C	T	c.1208C>T	p.Thr403Ile	kel-1	WBGene00002184	C47D12.7a	EG4347	REF	etoposide_median.tof	2.97815587532376	1.57272185303491e-06
II	11691069	C	T	c.1208C>T	p.Thr403Ile	kel-1	WBGene00002184	C47D12.7a	CB4858	REF	etoposide_median.tof	2.85772904576406	1.57272185303491e-06
II	11691069	C	T	c.1208C>T	p.Thr403Ile	kel-1	WBGene00002184	C47D12.7a	JU397	REF	etoposide_median.tof	2.83989885760073	1.57272185303491e-06
II	11691069	C	T	c.1208C>T	p.Thr403Ile	kel-1	WBGene00002184	C47D12.7a	JU792	REF	etoposide_median.tof	1.36606037036901	1.57272185303491e-06
II	11691069	C	T	c.1208C>T	p.Thr403Ile	kel-1	WBGene00002184	C47D12.7a	JU2007	ALT	etoposide_median.tof	0.621993127147738	1.57272185303491e-06
II	11691069	C	T	c.1208C>T	p.Thr403Ile	kel-1	WBGene00002184	C47D12.7a	NIC265	REF	etoposide_median.tof	0.518274354139955	1.57272185303491e-06
II	11691069	C	T	c.1208C>T	p.Thr403Ile	kel-1	WBGene00002184	C47D12.7a	JU2513	REF	etoposide_median.tof	0.485054745462832	1.57272185303491e-06
II	11691069	C	T	c.1208C>T	p.Thr403Ile	kel-1	WBGene00002184	C47D12.7a	JU774	REF	etoposide_median.tof	-1.46930153980248	1.57272185303491e-06
II	11691069	C	T	c.1208C>T	p.Thr403Ile	kel-1	WBGene00002184	C47D12.7a	JU258	REF	etoposide_median.tof	-4.1283077812253	1.57272185303491e-06
II	11691069	C	T	c.1208C>T	p.Thr403Ile	kel-1	WBGene00002184	C47D12.7a	CB4852	REF	etoposide_median.tof	-4.91122648152942	1.57272185303491e-06
II	11691069	C	T	c.1208C>T	p.Thr403Ile	kel-1	WBGene00002184	C47D12.7a	NIC272	ALT	etoposide_median.tof	-5.47754956173263	1.57272185303491e-06
II	11691069	C	T	c.1208C>T	p.Thr403Ile	kel-1	WBGene00002184	C47D12.7a	JU440	REF	etoposide_median.tof	-5.71814870158115	1.57272185303491e-06
II	11691069	C	T	c.1208C>T	p.Thr403Ile	kel-1	WBGene00002184	C47D12.7a	JU1491	REF	etoposide_median.tof	-6.24440592447792	1.57272185303491e-06
II	11691069	C	T	c.1208C>T	p.Thr403Ile	kel-1	WBGene00002184	C47D12.7a	CB4853	ALT	etoposide_median.tof	-6.29415269171699	1.57272185303491e-06
II	11691069	C	T	c.1208C>T	p.Thr403Ile	kel-1	WBGene00002184	C47D12.7a	JU1213	ALT	etoposide_median.tof	-7.36756480251259	1.57272185303491e-06
II	11691069	C	T	c.1208C>T	p.Thr403Ile	kel-1	WBGene00002184	C47D12.7a	NIC166	ALT	etoposide_median.tof	-9.06775188944083	1.57272185303491e-06
II	11691069	C	T	c.1208C>T	p.Thr403Ile	kel-1	WBGene00002184	C47D12.7a	CX11254	ALT	etoposide_median.tof	-9.52496202196276	1.57272185303491e-06
II	11691069	C	T	c.1208C>T	p.Thr403Ile	kel-1	WBGene00002184	C47D12.7a	WN2002	ALT	etoposide_median.tof	-11.584889955835	1.57272185303491e-06
II	11691069	C	T	c.1208C>T	p.Thr403Ile	kel-1	WBGene00002184	C47D12.7a	CX11307	REF	etoposide_median.tof	-12.2804650963067	1.57272185303491e-06
II	11691069	C	T	c.1208C>T	p.Thr403Ile	kel-1	WBGene00002184	C47D12.7a	CX11315	REF	etoposide_median.tof	-12.7665128256548	1.57272185303491e-06
II	11691069	C	T	c.1208C>T	p.Thr403Ile	kel-1	WBGene00002184	C47D12.7a	JU310	REF	etoposide_median.tof	-15.4125414988271	1.57272185303491e-06
II	11691069	C	T	c.1208C>T	p.Thr403Ile	kel-1	WBGene00002184	C47D12.7a	JU1568	REF	etoposide_median.tof	-15.5556677331956	1.57272185303491e-06
II	11691069	C	T	c.1208C>T	p.Thr403Ile	kel-1	WBGene00002184	C47D12.7a	N2	REF	etoposide_median.tof	-15.5685272908798	1.57272185303491e-06
II	11691069	C	T	c.1208C>T	p.Thr403Ile	kel-1	WBGene00002184	C47D12.7a	JU323	ALT	etoposide_median.tof	-16.0014311859106	1.57272185303491e-06
II	11691069	C	T	c.1208C>T	p.Thr403Ile	kel-1	WBGene00002184	C47D12.7a	PS2025	REF	etoposide_median.tof	-17.2063763560673	1.57272185303491e-06
II	11691069	C	T	c.1208C>T	p.Thr403Ile	kel-1	WBGene00002184	C47D12.7a	ED3048	ALT	etoposide_median.tof	-17.4138588927975	1.57272185303491e-06
II	11691069	C	T	c.1208C>T	p.Thr403Ile	kel-1	WBGene00002184	C47D12.7a	NIC267	ALT	etoposide_median.tof	-17.9885970169079	1.57272185303491e-06
II	11691069	C	T	c.1208C>T	p.Thr403Ile	kel-1	WBGene00002184	C47D12.7a	DL238	ALT	etoposide_median.tof	-18.1645864101973	1.57272185303491e-06
II	11691069	C	T	c.1208C>T	p.Thr403Ile	kel-1	WBGene00002184	C47D12.7a	JU1212	REF	etoposide_median.tof	-18.2113048296245	1.57272185303491e-06
II	11691069	C	T	c.1208C>T	p.Thr403Ile	kel-1	WBGene00002184	C47D12.7a	JU406	REF	etoposide_median.tof	-19.5111696192013	1.57272185303491e-06
II	11691069	C	T	c.1208C>T	p.Thr403Ile	kel-1	WBGene00002184	C47D12.7a	ED3005	REF	etoposide_median.tof	-19.6062535418698	1.57272185303491e-06
II	11691069	C	T	c.1208C>T	p.Thr403Ile	kel-1	WBGene00002184	C47D12.7a	CB4857	REF	etoposide_median.tof	-20.0398007041331	1.57272185303491e-06
II	11691069	C	T	c.1208C>T	p.Thr403Ile	kel-1	WBGene00002184	C47D12.7a	JU1530	REF	etoposide_median.tof	-20.4221852986449	1.57272185303491e-06
II	11691069	C	T	c.1208C>T	p.Thr403Ile	kel-1	WBGene00002184	C47D12.7a	ED3077	ALT	etoposide_median.tof	-20.6331842814889	1.57272185303491e-06
II	11691069	C	T	c.1208C>T	p.Thr403Ile	kel-1	WBGene00002184	C47D12.7a	LSJ1	REF	etoposide_median.tof	-20.7861336260883	1.57272185303491e-06
II	11691069	C	T	c.1208C>T	p.Thr403Ile	kel-1	WBGene00002184	C47D12.7a	QX1233	REF	etoposide_median.tof	-22.8351044690559	1.57272185303491e-06
II	11691069	C	T	c.1208C>T	p.Thr403Ile	kel-1	WBGene00002184	C47D12.7a	WN2001	REF	etoposide_median.tof	-23.1034003583357	1.57272185303491e-06
II	11691069	C	T	c.1208C>T	p.Thr403Ile	kel-1	WBGene00002184	C47D12.7a	JU642	REF	etoposide_median.tof	-24.2150749941596	1.57272185303491e-06
II	11691069	C	T	c.1208C>T	p.Thr403Ile	kel-1	WBGene00002184	C47D12.7a	NIC276	ALT	etoposide_median.tof	-25.7189543525097	1.57272185303491e-06
II	11691069	C	T	c.1208C>T	p.Thr403Ile	kel-1	WBGene00002184	C47D12.7a	JU1586	REF	etoposide_median.tof	-27.4951757221368	1.57272185303491e-06
II	11691069	C	T	c.1208C>T	p.Thr403Ile	kel-1	WBGene00002184	C47D12.7a	CB4854	ALT	etoposide_median.tof	-29.0639690166243	1.57272185303491e-06
II	11691069	C	T	c.1208C>T	p.Thr403Ile	kel-1	WBGene00002184	C47D12.7a	NIC231	ALT	etoposide_median.tof	-31.1401741663605	1.57272185303491e-06
II	11691069	C	T	c.1208C>T	p.Thr403Ile	kel-1	WBGene00002184	C47D12.7a	ED3017	ALT	etoposide_median.tof	-33.2214593061122	1.57272185303491e-06
II	11691069	C	T	c.1208C>T	p.Thr403Ile	kel-1	WBGene00002184	C47D12.7a	JU1652	REF	etoposide_median.tof	-33.2458987125112	1.57272185303491e-06
II	11691069	C	T	c.1208C>T	p.Thr403Ile	kel-1	WBGene00002184	C47D12.7a	MY1	ALT	etoposide_median.tof	-34.1680858969305	1.57272185303491e-06
II	11691069	C	T	c.1208C>T	p.Thr403Ile	kel-1	WBGene00002184	C47D12.7a	NIC266	ALT	etoposide_median.tof	-35.6670635281796	1.57272185303491e-06
II	11691069	C	T	c.1208C>T	p.Thr403Ile	kel-1	WBGene00002184	C47D12.7a	NIC277	REF	etoposide_median.tof	-35.7244514493479	1.57272185303491e-06
II	11691069	C	T	c.1208C>T	p.Thr403Ile	kel-1	WBGene00002184	C47D12.7a	NIC259	REF	etoposide_median.tof	-36.0356778815044	1.57272185303491e-06
II	11691069	C	T	c.1208C>T	p.Thr403Ile	kel-1	WBGene00002184	C47D12.7a	ED3052	ALT	etoposide_median.tof	-38.445784987855	1.57272185303491e-06
II	11691069	C	T	c.1208C>T	p.Thr403Ile	kel-1	WBGene00002184	C47D12.7a	NIC3	REF	etoposide_median.tof	-40.1200101626743	1.57272185303491e-06
II	11691069	C	T	c.1208C>T	p.Thr403Ile	kel-1	WBGene00002184	C47D12.7a	NIC274	ALT	etoposide_median.tof	-41.3863081562811	1.57272185303491e-06
II	11691069	C	T	c.1208C>T	p.Thr403Ile	kel-1	WBGene00002184	C47D12.7a	CX11264	REF	etoposide_median.tof	-42.2777440469788	1.57272185303491e-06
II	11691069	C	T	c.1208C>T	p.Thr403Ile	kel-1	WBGene00002184	C47D12.7a	ED3011	REF	etoposide_median.tof	-43.3988580136433	1.57272185303491e-06
II	11691069	C	T	c.1208C>T	p.Thr403Ile	kel-1	WBGene00002184	C47D12.7a	JU1088	ALT	etoposide_median.tof	-43.6144855667448	1.57272185303491e-06
II	11691069	C	T	c.1208C>T	p.Thr403Ile	kel-1	WBGene00002184	C47D12.7a	ED3049	REF	etoposide_median.tof	-50.8622027194422	1.57272185303491e-06
II	11691069	C	T	c.1208C>T	p.Thr403Ile	kel-1	WBGene00002184	C47D12.7a	JU1440	ALT	etoposide_median.tof	-53.5273600981314	1.57272185303491e-06
II	11691069	C	T	c.1208C>T	p.Thr403Ile	kel-1	WBGene00002184	C47D12.7a	CB4856	ALT	etoposide_median.tof	-65.7109234443128	1.57272185303491e-06
II	11691069	C	T	c.1208C>T	p.Thr403Ile	kel-1	WBGene00002184	C47D12.7a	QX1792	REF	etoposide_median.tof	-66.9292105600775	1.57272185303491e-06
II	11691069	C	T	c.1208C>T	p.Thr403Ile	kel-1	WBGene00002184	C47D12.7a	JU1400	ALT	etoposide_median.tof	-74.9795070492866	1.57272185303491e-06
II	11691069	C	T	c.1208C>T	p.Thr403Ile	kel-1	WBGene00002184	C47D12.7a	EG4349	REF	etoposide_median.tof	-89.44950687693	1.57272185303491e-06
II	11691069	C	T	c.1208C>T	p.Thr403Ile	kel-1	WBGene00002184	C47D12.7a	QG536	ALT	etoposide_median.tof	-118.017638164785	1.57272185303491e-06
II	11774000	G	A	T	c.630G>T	p.Leu210Phe	F44E5.15	WBGene00206377	F44E5.15	JU782	ALT	etoposide_median.tof	57.4027484990466	1.88964377112042e-06
II	11774000	G	A	T	c.630G>T	p.Leu210Phe	F44E5.15	WBGene00206377	F44E5.15	JU2316	ALT	etoposide_median.tof	44.8936002582015	1.88964377112042e-06
II	11774000	G	A	T	c.630G>T	p.Leu210Phe	F44E5.15	WBGene00206377	F44E5.15	QX1212	REF	etoposide_median.tof	44.5154983066296	1.88964377112042e-06
II	11774000	G	A	T	c.630G>T	p.Leu210Phe	F44E5.15	WBGene00206377	F44E5.15	ECA36	REF	etoposide_median.tof	43.2817327845951	1.88964377112042e-06
II	11774000	G	A	T	c.630G>T	p.Leu210Phe	F44E5.15	WBGene00206377	F44E5.15	JU311	REF	etoposide_median.tof	39.9546393233763	1.88964377112042e-06
II	11774000	G	A	T	c.630G>T	p.Leu210Phe	F44E5.15	WBGene00206377	F44E5.15	ED3046	ALT	etoposide_median.tof	34.6934673589641	1.88964377112042e-06
II	11774000	G	A	T	c.630G>T	p.Leu210Phe	F44E5.15	WBGene00206377	F44E5.15	NIC199	ALT	etoposide_median.tof	33.8577919214164	1.88964377112042e-06
II	11774000	G	A	T	c.630G>T	p.Leu210Phe	F44E5.15	WBGene00206377	F44E5.15	CB4855	ALT	etoposide_median.tof	33.7772388943228	1.88964377112042e-06
II	11774000	G	A	T	c.630G>T	p.Leu210Phe	F44E5.15	WBGene00206377	F44E5.15	JU775	ALT	etoposide_median.tof	32.9846053777203	1.88964377112042e-06
II	11774000	G	A	T	c.630G>T	p.Leu210Phe	F44E5.15	WBGene00206377	F44E5.15	NIC260	ALT	etoposide_median.tof	32.7024097375724	1.88964377112042e-06
II	11774000	G	A	T	c.630G>T	p.Leu210Phe	F44E5.15	WBGene00206377	F44E5.15	NIC251	ALT	etoposide_median.tof	31.2070479219835	1.88964377112042e-06
II	11774000	G	A	T	c.630G>T	p.Leu210Phe	F44E5.15	WBGene00206377	F44E5.15	EG4946	REF	etoposide_median.tof	31.2070479219835	1.88964377112042e-06
II	11774000	G	A	T	c.630G>T	p.Leu210Phe	F44E5.15	WBGene00206377	F44E5.15	JU1581	ALT	etoposide_median.tof	31.17830566803	1.88964377112042e-06
II	11774000	G	A	T	c.630G>T	p.Leu210Phe	F44E5.15	WBGene00206377	F44E5.15	JU346	REF	etoposide_median.tof	30.8852265028745	1.88964377112042e-06
II	11774000	G	A	T	c.630G>T	p.Leu210Phe	F44E5.15	WBGene00206377	F44E5.15	MY16	ALT	etoposide_median.tof	30.6328784032466	1.88964377112042e-06
II	11774000	G	A	T	c.630G>T	p.Leu210Phe	F44E5.15	WBGene00206377	F44E5.15	PX179	REF	etoposide_median.tof	26.9159226178607	1.88964377112042e-06
II	11774000	G	A	T	c.630G>T	p.Leu210Phe	F44E5.15	WBGene00206377	F44E5.15	RC301	ALT	etoposide_median.tof	26.7028976002635	1.88964377112042e-06
II	11774000	G	A	T	c.630G>T	p.Leu210Phe	F44E5.15	WBGene00206377	F44E5.15	PB306	REF	etoposide_median.tof	25.2831757689337	1.88964377112042e-06
II	11774000	G	A	T	c.630G>T	p.Leu210Phe	F44E5.15	WBGene00206377	F44E5.15	KR314	ALT	etoposide_median.tof	25.1683312164681	1.88964377112042e-06
II	11774000	G	A	T	c.630G>T	p.Leu210Phe	F44E5.15	WBGene00206377	F44E5.15	GXW1	ALT	etoposide_median.tof	25.1185928181849	1.88964377112042e-06
II	11774000	G	A	T	c.630G>T	p.Leu210Phe	F44E5.15	WBGene00206377	F44E5.15	JU778	ALT	etoposide_median.tof	24.7938435715901	1.88964377112042e-06
II	11774000	G	A	T	c.630G>T	p.Leu210Phe	F44E5.15	WBGene00206377	F44E5.15	CX11271	ALT	etoposide_median.tof	23.2762913259283	1.88964377112042e-06
II	11774000	G	A	T	c.630G>T	p.Leu210Phe	F44E5.15	WBGene00206377	F44E5.15	JU2522	ALT	etoposide_median.tof	22.6635212567346	1.88964377112042e-06
II	11774000	G	A	T	c.630G>T	p.Leu210Phe	F44E5.15	WBGene00206377	F44E5.15	MY18	ALT	etoposide_median.tof	22.0566438723625	1.88964377112042e-06
II	11774000	G	A	T	c.630G>T	p.Leu210Phe	F44E5.15	WBGene00206377	F44E5.15	CX11276	ALT	etoposide_median.tof	22.0451912150503	1.88964377112042e-06
II	11774000	G	A	T	c.630G>T	p.Leu210Phe	F44E5.15	WBGene00206377	F44E5.15	QG557	REF	etoposide_median.tof	21.7164152876306	1.88964377112042e-06
II	11774000	G	A	T	c.630G>T	p.Leu210Phe	F44E5.15	WBGene00206377	F44E5.15	QX1794	ALT	etoposide_median.tof	20.8028053613746	1.88964377112042e-06
II	11774000	G	A	T	c.630G>T	p.Leu210Phe	F44E5.15	WBGene00206377	F44E5.15	PB303	ALT	etoposide_median.tof	20.6165314068705	1.88964377112042e-06
II	11774000	G	A	T	c.630G>T	p.Leu210Phe	F44E5.15	WBGene00206377	F44E5.15	CB4932	ALT	etoposide_median.tof	20.061513089008	1.88964377112042e-06
II	11774000	G	A	T	c.630G>T	p.Leu210Phe	F44E5.15	WBGene00206377	F44E5.15	NIC252	ALT	etoposide_median.tof	19.3122038448531	1.88964377112042e-06
II	11774000	G	A	T	c.630G>T	p.Leu210Phe	F44E5.15	WBGene00206377	F44E5.15	NIC261	ALT	etoposide_median.tof	19.1193074543809	1.88964377112042e-06
II	11774000	G	A	T	c.630G>T	p.Leu210Phe	F44E5.15	WBGene00206377	F44E5.15	MY23	ALT	etoposide_median.tof	19.0522142010565	1.88964377112042e-06
II	11774000	G	A	T	c.630G>T	p.Leu210Phe	F44E5.15	WBGene00206377	F44E5.15	EG4725	REF	etoposide_median.tof	18.8126882775584	1.88964377112042e-06
II	11774000	G	A	T	c.630G>T	p.Leu210Phe	F44E5.15	WBGene00206377	F44E5.15	JU1395	REF	etoposide_median.tof	18.56211708885	1.88964377112042e-06
II	11774000	G	A	T	c.630G>T	p.Leu210Phe	F44E5.15	WBGene00206377	F44E5.15	QX1793	ALT	etoposide_median.tof	17.7727371265806	1.88964377112042e-06
II	11774000	G	A	T	c.630G>T	p.Leu210Phe	F44E5.15	WBGene00206377	F44E5.15	JU2464	ALT	etoposide_median.tof	17.7465074027751	1.88964377112042e-06
II	11774000	G	A	T	c.630G>T	p.Leu210Phe	F44E5.15	WBGene00206377	F44E5.15	NIC256	ALT	etoposide_median.tof	17.5888363941229	1.88964377112042e-06
II	11774000	G	A	T	c.630G>T	p.Leu210Phe	F44E5.15	WBGene00206377	F44E5.15	NIC255	ALT	etoposide_median.tof	17.5009774126966	1.88964377112042e-06
II	11774000	G	A	T	c.630G>T	p.Leu210Phe	F44E5.15	WBGene00206377	F44E5.15	JU2526	ALT	etoposide_median.tof	17.2368318451367	1.88964377112042e-06
II	11774000	G	A	T	c.630G>T	p.Leu210Phe	F44E5.15	WBGene00206377	F44E5.15	NIC207	ALT	etoposide_median.tof	17.1579966608051	1.88964377112042e-06
II	11774000	G	A	T	c.630G>T	p.Leu210Phe	F44E5.15	WBGene00206377	F44E5.15	NIC258	ALT	etoposide_median.tof	16.8261183622712	1.88964377112042e-06
II	11774000	G	A	T	c.630G>T	p.Leu210Phe	F44E5.15	WBGene00206377	F44E5.15	JU1896	REF	etoposide_median.tof	16.7818237993276	1.88964377112042e-06
II	11774000	G	A	T	c.630G>T	p.Leu210Phe	F44E5.15	WBGene00206377	F44E5.15	NIC236	ALT	etoposide_median.tof	16.1012958767415	1.88964377112042e-06
II	11774000	G	A	T	c.630G>T	p.Leu210Phe	F44E5.15	WBGene00206377	F44E5.15	JU394	REF	etoposide_median.tof	15.9809319228341	1.88964377112042e-06
II	11774000	G	A	T	c.630G>T	p.Leu210Phe	F44E5.15	WBGene00206377	F44E5.15	CX11292	REF	etoposide_median.tof	15.6095690210902	1.88964377112042e-06
II	11774000	G	A	T	c.630G>T	p.Leu210Phe	F44E5.15	WBGene00206377	F44E5.15	JU2001	ALT	etoposide_median.tof	15.5314209738634	1.88964377112042e-06
II	11774000	G	A	T	c.630G>T	p.Leu210Phe	F44E5.15	WBGene00206377	F44E5.15	LKC34	REF	etoposide_median.tof	15.0832986983934	1.88964377112042e-06
II	11774000	G	A	T	c.630G>T	p.Leu210Phe	F44E5.15	WBGene00206377	F44E5.15	JU2466	ALT	etoposide_median.tof	14.7368318451367	1.88964377112042e-06
II	11774000	G	A	T	c.630G>T	p.Leu210Phe	F44E5.15	WBGene00206377	F44E5.15	JU830	REF	etoposide_median.tof	14.6991991067771	1.88964377112042e-06
II	11774000	G	A	T	c.630G>T	p.Leu210Phe	F44E5.15	WBGene00206377	F44E5.15	JU1172	ALT	etoposide_median.tof	13.9567007346906	1.88964377112042e-06
II	11774000	G	A	T	c.630G>T	p.Leu210Phe	F44E5.15	WBGene00206377	F44E5.15	AB1	REF	etoposide_median.tof	13.9348781451542	1.88964377112042e-06
II	11774000	G	A	T	c.630G>T	p.Leu210Phe	F44E5.15	WBGene00206377	F44E5.15	QW947	ALT	etoposide_median.tof	13.6856281579114	1.88964377112042e-06
II	11774000	G	A	T	c.630G>T	p.Leu210Phe	F44E5.15	WBGene00206377	F44E5.15	CX11314	REF	etoposide_median.tof	13.5843828841456	1.88964377112042e-06
II	11774000	G	A	T	c.630G>T	p.Leu210Phe	F44E5.15	WBGene00206377	F44E5.15	JU1200	REF	etoposide_median.tof	13.2641441927841	1.88964377112042e-06
II	11774000	G	A	T	c.630G>T	p.Leu210Phe	F44E5.15	WBGene00206377	F44E5.15	NIC2	REF	etoposide_median.tof	12.1925551671307	1.88964377112042e-06
II	11774000	G	A	T	c.630G>T	p.Leu210Phe	F44E5.15	WBGene00206377	F44E5.15	CX11285	ALT	etoposide_median.tof	11.9575417621802	1.88964377112042e-06
II	11774000	G	A	T	c.630G>T	p.Leu210Phe	F44E5.15	WBGene00206377	F44E5.15	NIC1	ALT	etoposide_median.tof	11.9124869323367	1.88964377112042e-06
II	11774000	G	A	T	c.630G>T	p.Leu210Phe	F44E5.15	WBGene00206377	F44E5.15	NIC271	ALT	etoposide_median.tof	11.8333392972846	1.88964377112042e-06
II	11774000	G	A	T	c.630G>T	p.Leu210Phe	F44E5.15	WBGene00206377	F44E5.15	DL226	REF	etoposide_median.tof	11.7824755598713	1.88964377112042e-06
II	11774000	G	A	T	c.630G>T	p.Leu210Phe	F44E5.15	WBGene00206377	F44E5.15	QG2075	REF	etoposide_median.tof	11.1206817285905	1.88964377112042e-06
II	11774000	G	A	T	c.630G>T	p.Leu210Phe	F44E5.15	WBGene00206377	F44E5.15	ED3073	ALT	etoposide_median.tof	10.4193936799459	1.88964377112042e-06
II	11774000	G	A	T	c.630G>T	p.Leu210Phe	F44E5.15	WBGene00206377	F44E5.15	CX11262	REF	etoposide_median.tof	10.0689626795829	1.88964377112042e-06
II	11774000	G	A	T	c.630G>T	p.Leu210Phe	F44E5.15	WBGene00206377	F44E5.15	QG556	ALT	etoposide_median.tof	8.72993297499759	1.88964377112042e-06
II	11774000	G	A	T	c.630G>T	p.Leu210Phe	F44E5.15	WBGene00206377	F44E5.15	NIC195	REF	etoposide_median.tof	8.14478716542879	1.88964377112042e-06
II	11774000	G	A	T	c.630G>T	p.Leu210Phe	F44E5.15	WBGene00206377	F44E5.15	JU360	REF	etoposide_median.tof	7.99192249777025	1.88964377112042e-06
II	11774000	G	A	T	c.630G>T	p.Leu210Phe	F44E5.15	WBGene00206377	F44E5.15	NIC275	REF	etoposide_median.tof	7.25830487070743	1.88964377112042e-06
II	11774000	G	A	T	c.630G>T	p.Leu210Phe	F44E5.15	WBGene00206377	F44E5.15	NIC268	REF	etoposide_median.tof	7.06334706892086	1.88964377112042e-06
II	11774000	G	A	T	c.630G>T	p.Leu210Phe	F44E5.15	WBGene00206377	F44E5.15	JU561	REF	etoposide_median.tof	6.94696230139992	1.88964377112042e-06
II	11774000	G	A	T	c.630G>T	p.Leu210Phe	F44E5.15	WBGene00206377	F44E5.15	NIC242	ALT	etoposide_median.tof	5.42216972745624	1.88964377112042e-06
II	11774000	G	A	T	c.630G>T	p.Leu210Phe	F44E5.15	WBGene00206377	F44E5.15	JU2519	ALT	etoposide_median.tof	5.3899808244363	1.88964377112042e-06
II	11774000	G	A	T	c.630G>T	p.Leu210Phe	F44E5.15	WBGene00206377	F44E5.15	JU393	ALT	etoposide_median.tof	4.98299333414848	1.88964377112042e-06
II	11774000	G	A	T	c.630G>T	p.Leu210Phe	F44E5.15	WBGene00206377	F44E5.15	ED3040	REF	etoposide_median.tof	4.95716044039404	1.88964377112042e-06
II	11774000	G	A	T	c.630G>T	p.Leu210Phe	F44E5.15	WBGene00206377	F44E5.15	JU1242	ALT	etoposide_median.tof	4.82875077353937	1.88964377112042e-06
II	11774000	G	A	T	c.630G>T	p.Leu210Phe	F44E5.15	WBGene00206377	F44E5.15	JU751	REF	etoposide_median.tof	4.44356199243707	1.88964377112042e-06
II	11774000	G	A	T	c.630G>T	p.Leu210Phe	F44E5.15	WBGene00206377	F44E5.15	NIC269	ALT	etoposide_median.tof	3.85097381186721	1.88964377112042e-06
II	11774000	G	A	T	c.630G>T	p.Leu210Phe	F44E5.15	WBGene00206377	F44E5.15	BRC20067	ALT	etoposide_median.tof	3.44925836368901	1.88964377112042e-06
II	11774000	G	A	T	c.630G>T	p.Leu210Phe	F44E5.15	WBGene00206377	F44E5.15	JT11398	REF	etoposide_median.tof	3.38091590786792	1.88964377112042e-06
II	11774000	G	A	T	c.630G>T	p.Leu210Phe	F44E5.15	WBGene00206377	F44E5.15	EG4347	REF	etoposide_median.tof	2.97815587532376	1.88964377112042e-06
II	11774000	G	A	T	c.630G>T	p.Leu210Phe	F44E5.15	WBGene00206377	F44E5.15	CB4858	REF	etoposide_median.tof	2.85772904576406	1.88964377112042e-06
II	11774000	G	A	T	c.630G>T	p.Leu210Phe	F44E5.15	WBGene00206377	F44E5.15	JU397	ALT	etoposide_median.tof	2.83989885760073	1.88964377112042e-06
II	11774000	G	A	T	c.630G>T	p.Leu210Phe	F44E5.15	WBGene00206377	F44E5.15	JU792	ALT	etoposide_median.tof	1.36606037036901	1.88964377112042e-06
II	11774000	G	A	T	c.630G>T	p.Leu210Phe	F44E5.15	WBGene00206377	F44E5.15	JU2007	REF	etoposide_median.tof	0.621993127147738	1.88964377112042e-06
II	11774000	G	A	T	c.630G>T	p.Leu210Phe	F44E5.15	WBGene00206377	F44E5.15	NIC265	ALT	etoposide_median.tof	0.518274354139955	1.88964377112042e-06
II	11774000	G	A	T	c.630G>T	p.Leu210Phe	F44E5.15	WBGene00206377	F44E5.15	JU2513	ALT	etoposide_median.tof	0.485054745462832	1.88964377112042e-06
II	11774000	G	A	T	c.630G>T	p.Leu210Phe	F44E5.15	WBGene00206377	F44E5.15	JU774	ALT	etoposide_median.tof	-1.46930153980248	1.88964377112042e-06
II	11774000	G	A	T	c.630G>T	p.Leu210Phe	F44E5.15	WBGene00206377	F44E5.15	JU258	ALT	etoposide_median.tof	-4.1283077812253	1.88964377112042e-06
II	11774000	G	A	T	c.630G>T	p.Leu210Phe	F44E5.15	WBGene00206377	F44E5.15	CB4852	REF	etoposide_median.tof	-4.91122648152942	1.88964377112042e-06
II	11774000	G	A	T	c.630G>T	p.Leu210Phe	F44E5.15	WBGene00206377	F44E5.15	NIC272	REF	etoposide_median.tof	-5.47754956173263	1.88964377112042e-06
II	11774000	G	A	T	c.630G>T	p.Leu210Phe	F44E5.15	WBGene00206377	F44E5.15	JU440	REF	etoposide_median.tof	-5.71814870158115	1.88964377112042e-06
II	11774000	G	A	T	c.630G>T	p.Leu210Phe	F44E5.15	WBGene00206377	F44E5.15	JU1491	ALT	etoposide_median.tof	-6.24440592447792	1.88964377112042e-06
II	11774000	G	A	T	c.630G>T	p.Leu210Phe	F44E5.15	WBGene00206377	F44E5.15	CB4853	REF	etoposide_median.tof	-6.29415269171699	1.88964377112042e-06
II	11774000	G	A	T	c.630G>T	p.Leu210Phe	F44E5.15	WBGene00206377	F44E5.15	JU1213	REF	etoposide_median.tof	-7.36756480251259	1.88964377112042e-06
II	11774000	G	A	T	c.630G>T	p.Leu210Phe	F44E5.15	WBGene00206377	F44E5.15	NIC166	REF	etoposide_median.tof	-9.06775188944083	1.88964377112042e-06
II	11774000	G	A	T	c.630G>T	p.Leu210Phe	F44E5.15	WBGene00206377	F44E5.15	CX11254	REF	etoposide_median.tof	-9.52496202196276	1.88964377112042e-06
II	11774000	G	A	T	c.630G>T	p.Leu210Phe	F44E5.15	WBGene00206377	F44E5.15	WN2002	REF	etoposide_median.tof	-11.584889955835	1.88964377112042e-06
II	11774000	G	A	T	c.630G>T	p.Leu210Phe	F44E5.15	WBGene00206377	F44E5.15	CX11307	ALT	etoposide_median.tof	-12.2804650963067	1.88964377112042e-06
II	11774000	G	A	T	c.630G>T	p.Leu210Phe	F44E5.15	WBGene00206377	F44E5.15	CX11315	REF	etoposide_median.tof	-12.7665128256548	1.88964377112042e-06
II	11774000	G	A	T	c.630G>T	p.Leu210Phe	F44E5.15	WBGene00206377	F44E5.15	JU310	ALT	etoposide_median.tof	-15.4125414988271	1.88964377112042e-06
II	11774000	G	A	T	c.630G>T	p.Leu210Phe	F44E5.15	WBGene00206377	F44E5.15	JU1568	REF	etoposide_median.tof	-15.5556677331956	1.88964377112042e-06
II	11774000	G	A	T	c.630G>T	p.Leu210Phe	F44E5.15	WBGene00206377	F44E5.15	N2	REF	etoposide_median.tof	-15.5685272908798	1.88964377112042e-06
II	11774000	G	A	T	c.630G>T	p.Leu210Phe	F44E5.15	WBGene00206377	F44E5.15	JU323	REF	etoposide_median.tof	-16.0014311859106	1.88964377112042e-06
II	11774000	G	A	T	c.630G>T	p.Leu210Phe	F44E5.15	WBGene00206377	F44E5.15	PS2025	ALT	etoposide_median.tof	-17.2063763560673	1.88964377112042e-06
II	11774000	G	A	T	c.630G>T	p.Leu210Phe	F44E5.15	WBGene00206377	F44E5.15	ED3048	REF	etoposide_median.tof	-17.4138588927975	1.88964377112042e-06
II	11774000	G	A	T	c.630G>T	p.Leu210Phe	F44E5.15	WBGene00206377	F44E5.15	NIC267	REF	etoposide_median.tof	-17.9885970169079	1.88964377112042e-06
II	11774000	G	A	T	c.630G>T	p.Leu210Phe	F44E5.15	WBGene00206377	F44E5.15	DL238	REF	etoposide_median.tof	-18.1645864101973	1.88964377112042e-06
II	11774000	G	A	T	c.630G>T	p.Leu210Phe	F44E5.15	WBGene00206377	F44E5.15	JU1212	REF	etoposide_median.tof	-18.2113048296245	1.88964377112042e-06
II	11774000	G	A	T	c.630G>T	p.Leu210Phe	F44E5.15	WBGene00206377	F44E5.15	JU406	REF	etoposide_median.tof	-19.5111696192013	1.88964377112042e-06
II	11774000	G	A	T	c.630G>T	p.Leu210Phe	F44E5.15	WBGene00206377	F44E5.15	ED3005	ALT	etoposide_median.tof	-19.6062535418698	1.88964377112042e-06
II	11774000	G	A	T	c.630G>T	p.Leu210Phe	F44E5.15	WBGene00206377	F44E5.15	CB4857	REF	etoposide_median.tof	-20.0398007041331	1.88964377112042e-06
II	11774000	G	A	T	c.630G>T	p.Leu210Phe	F44E5.15	WBGene00206377	F44E5.15	JU1530	REF	etoposide_median.tof	-20.4221852986449	1.88964377112042e-06
II	11774000	G	A	T	c.630G>T	p.Leu210Phe	F44E5.15	WBGene00206377	F44E5.15	ED3077	REF	etoposide_median.tof	-20.6331842814889	1.88964377112042e-06
II	11774000	G	A	T	c.630G>T	p.Leu210Phe	F44E5.15	WBGene00206377	F44E5.15	LSJ1	REF	etoposide_median.tof	-20.7861336260883	1.88964377112042e-06
II	11774000	G	A	T	c.630G>T	p.Leu210Phe	F44E5.15	WBGene00206377	F44E5.15	QX1233	ALT	etoposide_median.tof	-22.8351044690559	1.88964377112042e-06
II	11774000	G	A	T	c.630G>T	p.Leu210Phe	F44E5.15	WBGene00206377	F44E5.15	WN2001	REF	etoposide_median.tof	-23.1034003583357	1.88964377112042e-06
II	11774000	G	A	T	c.630G>T	p.Leu210Phe	F44E5.15	WBGene00206377	F44E5.15	JU642	REF	etoposide_median.tof	-24.2150749941596	1.88964377112042e-06
II	11774000	G	A	T	c.630G>T	p.Leu210Phe	F44E5.15	WBGene00206377	F44E5.15	NIC276	REF	etoposide_median.tof	-25.7189543525097	1.88964377112042e-06
II	11774000	G	A	T	c.630G>T	p.Leu210Phe	F44E5.15	WBGene00206377	F44E5.15	JU1586	REF	etoposide_median.tof	-27.4951757221368	1.88964377112042e-06
II	11774000	G	A	T	c.630G>T	p.Leu210Phe	F44E5.15	WBGene00206377	F44E5.15	CB4854	REF	etoposide_median.tof	-29.0639690166243	1.88964377112042e-06
II	11774000	G	A	T	c.630G>T	p.Leu210Phe	F44E5.15	WBGene00206377	F44E5.15	NIC231	REF	etoposide_median.tof	-31.1401741663605	1.88964377112042e-06
II	11774000	G	A	T	c.630G>T	p.Leu210Phe	F44E5.15	WBGene00206377	F44E5.15	ED3017	REF	etoposide_median.tof	-33.2214593061122	1.88964377112042e-06
II	11774000	G	A	T	c.630G>T	p.Leu210Phe	F44E5.15	WBGene00206377	F44E5.15	JU1652	REF	etoposide_median.tof	-33.2458987125112	1.88964377112042e-06
II	11774000	G	A	T	c.630G>T	p.Leu210Phe	F44E5.15	WBGene00206377	F44E5.15	MY1	REF	etoposide_median.tof	-34.1680858969305	1.88964377112042e-06
II	11774000	G	A	T	c.630G>T	p.Leu210Phe	F44E5.15	WBGene00206377	F44E5.15	NIC266	REF	etoposide_median.tof	-35.6670635281796	1.88964377112042e-06
II	11774000	G	A	T	c.630G>T	p.Leu210Phe	F44E5.15	WBGene00206377	F44E5.15	NIC277	REF	etoposide_median.tof	-35.7244514493479	1.88964377112042e-06
II	11774000	G	A	T	c.630G>T	p.Leu210Phe	F44E5.15	WBGene00206377	F44E5.15	NIC259	ALT	etoposide_median.tof	-36.0356778815044	1.88964377112042e-06
II	11774000	G	A	T	c.630G>T	p.Leu210Phe	F44E5.15	WBGene00206377	F44E5.15	ED3052	REF	etoposide_median.tof	-38.445784987855	1.88964377112042e-06
II	11774000	G	A	T	c.630G>T	p.Leu210Phe	F44E5.15	WBGene00206377	F44E5.15	NIC3	REF	etoposide_median.tof	-40.1200101626743	1.88964377112042e-06
II	11774000	G	A	T	c.630G>T	p.Leu210Phe	F44E5.15	WBGene00206377	F44E5.15	NIC274	REF	etoposide_median.tof	-41.3863081562811	1.88964377112042e-06
II	11774000	G	A	T	c.630G>T	p.Leu210Phe	F44E5.15	WBGene00206377	F44E5.15	CX11264	REF	etoposide_median.tof	-42.2777440469788	1.88964377112042e-06
II	11774000	G	A	T	c.630G>T	p.Leu210Phe	F44E5.15	WBGene00206377	F44E5.15	ED3011	ALT	etoposide_median.tof	-43.3988580136433	1.88964377112042e-06
II	11774000	G	A	T	c.630G>T	p.Leu210Phe	F44E5.15	WBGene00206377	F44E5.15	JU1088	REF	etoposide_median.tof	-43.6144855667448	1.88964377112042e-06
II	11774000	G	A	T	c.630G>T	p.Leu210Phe	F44E5.15	WBGene00206377	F44E5.15	ED3049	ALT	etoposide_median.tof	-50.8622027194422	1.88964377112042e-06
II	11774000	G	A	T	c.630G>T	p.Leu210Phe	F44E5.15	WBGene00206377	F44E5.15	JU1440	REF	etoposide_median.tof	-53.5273600981314	1.88964377112042e-06
II	11774000	G	A	T	c.630G>T	p.Leu210Phe	F44E5.15	WBGene00206377	F44E5.15	CB4856	REF	etoposide_median.tof	-65.7109234443128	1.88964377112042e-06
II	11774000	G	A	T	c.630G>T	p.Leu210Phe	F44E5.15	WBGene00206377	F44E5.15	QX1792	ALT	etoposide_median.tof	-66.9292105600775	1.88964377112042e-06
II	11774000	G	A	T	c.630G>T	p.Leu210Phe	F44E5.15	WBGene00206377	F44E5.15	JU1400	REF	etoposide_median.tof	-74.9795070492866	1.88964377112042e-06
II	11774000	G	A	T	c.630G>T	p.Leu210Phe	F44E5.15	WBGene00206377	F44E5.15	EG4349	REF	etoposide_median.tof	-89.44950687693	1.88964377112042e-06
II	11774000	G	A	T	c.630G>T	p.Leu210Phe	F44E5.15	WBGene00206377	F44E5.15	QG536	REF	etoposide_median.tof	-118.017638164785	1.88964377112042e-06
II	11697255	A	G	c.1030A>G	p.Ile344Val	xpf-1	WBGene00008140	C47D12.8	JU782	REF	etoposide_median.tof	57.4027484990466	2.43592031923951e-06
II	11697255	A	G	c.1030A>G	p.Ile344Val	xpf-1	WBGene00008140	C47D12.8	JU2316	REF	etoposide_median.tof	44.8936002582015	2.43592031923951e-06
II	11697255	A	G	c.1030A>G	p.Ile344Val	xpf-1	WBGene00008140	C47D12.8	QX1212	REF	etoposide_median.tof	44.5154983066296	2.43592031923951e-06
II	11697255	A	G	c.1030A>G	p.Ile344Val	xpf-1	WBGene00008140	C47D12.8	ECA36	REF	etoposide_median.tof	43.2817327845951	2.43592031923951e-06
II	11697255	A	G	c.1030A>G	p.Ile344Val	xpf-1	WBGene00008140	C47D12.8	JU311	REF	etoposide_median.tof	39.9546393233763	2.43592031923951e-06
II	11697255	A	G	c.1030A>G	p.Ile344Val	xpf-1	WBGene00008140	C47D12.8	ED3046	REF	etoposide_median.tof	34.6934673589641	2.43592031923951e-06
II	11697255	A	G	c.1030A>G	p.Ile344Val	xpf-1	WBGene00008140	C47D12.8	NIC199	REF	etoposide_median.tof	33.8577919214164	2.43592031923951e-06
II	11697255	A	G	c.1030A>G	p.Ile344Val	xpf-1	WBGene00008140	C47D12.8	CB4855	REF	etoposide_median.tof	33.7772388943228	2.43592031923951e-06
II	11697255	A	G	c.1030A>G	p.Ile344Val	xpf-1	WBGene00008140	C47D12.8	JU775	REF	etoposide_median.tof	32.9846053777203	2.43592031923951e-06
II	11697255	A	G	c.1030A>G	p.Ile344Val	xpf-1	WBGene00008140	C47D12.8	NIC260	REF	etoposide_median.tof	32.7024097375724	2.43592031923951e-06
II	11697255	A	G	c.1030A>G	p.Ile344Val	xpf-1	WBGene00008140	C47D12.8	NIC251	REF	etoposide_median.tof	31.2070479219835	2.43592031923951e-06
II	11697255	A	G	c.1030A>G	p.Ile344Val	xpf-1	WBGene00008140	C47D12.8	EG4946	REF	etoposide_median.tof	31.2070479219835	2.43592031923951e-06
II	11697255	A	G	c.1030A>G	p.Ile344Val	xpf-1	WBGene00008140	C47D12.8	JU1581	REF	etoposide_median.tof	31.17830566803	2.43592031923951e-06
II	11697255	A	G	c.1030A>G	p.Ile344Val	xpf-1	WBGene00008140	C47D12.8	JU346	ALT	etoposide_median.tof	30.8852265028745	2.43592031923951e-06
II	11697255	A	G	c.1030A>G	p.Ile344Val	xpf-1	WBGene00008140	C47D12.8	MY16	REF	etoposide_median.tof	30.6328784032466	2.43592031923951e-06
II	11697255	A	G	c.1030A>G	p.Ile344Val	xpf-1	WBGene00008140	C47D12.8	PX179	REF	etoposide_median.tof	26.9159226178607	2.43592031923951e-06
II	11697255	A	G	c.1030A>G	p.Ile344Val	xpf-1	WBGene00008140	C47D12.8	RC301	REF	etoposide_median.tof	26.7028976002635	2.43592031923951e-06
II	11697255	A	G	c.1030A>G	p.Ile344Val	xpf-1	WBGene00008140	C47D12.8	PB306	REF	etoposide_median.tof	25.2831757689337	2.43592031923951e-06
II	11697255	A	G	c.1030A>G	p.Ile344Val	xpf-1	WBGene00008140	C47D12.8	KR314	REF	etoposide_median.tof	25.1683312164681	2.43592031923951e-06
II	11697255	A	G	c.1030A>G	p.Ile344Val	xpf-1	WBGene00008140	C47D12.8	GXW1	REF	etoposide_median.tof	25.1185928181849	2.43592031923951e-06
II	11697255	A	G	c.1030A>G	p.Ile344Val	xpf-1	WBGene00008140	C47D12.8	JU778	REF	etoposide_median.tof	24.7938435715901	2.43592031923951e-06
II	11697255	A	G	c.1030A>G	p.Ile344Val	xpf-1	WBGene00008140	C47D12.8	CX11271	REF	etoposide_median.tof	23.2762913259283	2.43592031923951e-06
II	11697255	A	G	c.1030A>G	p.Ile344Val	xpf-1	WBGene00008140	C47D12.8	JU2522	REF	etoposide_median.tof	22.6635212567346	2.43592031923951e-06
II	11697255	A	G	c.1030A>G	p.Ile344Val	xpf-1	WBGene00008140	C47D12.8	MY18	REF	etoposide_median.tof	22.0566438723625	2.43592031923951e-06
II	11697255	A	G	c.1030A>G	p.Ile344Val	xpf-1	WBGene00008140	C47D12.8	CX11276	REF	etoposide_median.tof	22.0451912150503	2.43592031923951e-06
II	11697255	A	G	c.1030A>G	p.Ile344Val	xpf-1	WBGene00008140	C47D12.8	QG557	REF	etoposide_median.tof	21.7164152876306	2.43592031923951e-06
II	11697255	A	G	c.1030A>G	p.Ile344Val	xpf-1	WBGene00008140	C47D12.8	QX1794	REF	etoposide_median.tof	20.8028053613746	2.43592031923951e-06
II	11697255	A	G	c.1030A>G	p.Ile344Val	xpf-1	WBGene00008140	C47D12.8	PB303	REF	etoposide_median.tof	20.6165314068705	2.43592031923951e-06
II	11697255	A	G	c.1030A>G	p.Ile344Val	xpf-1	WBGene00008140	C47D12.8	CB4932	REF	etoposide_median.tof	20.061513089008	2.43592031923951e-06
II	11697255	A	G	c.1030A>G	p.Ile344Val	xpf-1	WBGene00008140	C47D12.8	NIC252	REF	etoposide_median.tof	19.3122038448531	2.43592031923951e-06
II	11697255	A	G	c.1030A>G	p.Ile344Val	xpf-1	WBGene00008140	C47D12.8	NIC261	REF	etoposide_median.tof	19.1193074543809	2.43592031923951e-06
II	11697255	A	G	c.1030A>G	p.Ile344Val	xpf-1	WBGene00008140	C47D12.8	MY23	REF	etoposide_median.tof	19.0522142010565	2.43592031923951e-06
II	11697255	A	G	c.1030A>G	p.Ile344Val	xpf-1	WBGene00008140	C47D12.8	EG4725	ALT	etoposide_median.tof	18.8126882775584	2.43592031923951e-06
II	11697255	A	G	c.1030A>G	p.Ile344Val	xpf-1	WBGene00008140	C47D12.8	JU1395	REF	etoposide_median.tof	18.56211708885	2.43592031923951e-06
II	11697255	A	G	c.1030A>G	p.Ile344Val	xpf-1	WBGene00008140	C47D12.8	QX1793	REF	etoposide_median.tof	17.7727371265806	2.43592031923951e-06
II	11697255	A	G	c.1030A>G	p.Ile344Val	xpf-1	WBGene00008140	C47D12.8	JU2464	REF	etoposide_median.tof	17.7465074027751	2.43592031923951e-06
II	11697255	A	G	c.1030A>G	p.Ile344Val	xpf-1	WBGene00008140	C47D12.8	NIC256	REF	etoposide_median.tof	17.5888363941229	2.43592031923951e-06
II	11697255	A	G	c.1030A>G	p.Ile344Val	xpf-1	WBGene00008140	C47D12.8	NIC255	REF	etoposide_median.tof	17.5009774126966	2.43592031923951e-06
II	11697255	A	G	c.1030A>G	p.Ile344Val	xpf-1	WBGene00008140	C47D12.8	JU2526	REF	etoposide_median.tof	17.2368318451367	2.43592031923951e-06
II	11697255	A	G	c.1030A>G	p.Ile344Val	xpf-1	WBGene00008140	C47D12.8	NIC207	REF	etoposide_median.tof	17.1579966608051	2.43592031923951e-06
II	11697255	A	G	c.1030A>G	p.Ile344Val	xpf-1	WBGene00008140	C47D12.8	NIC258	REF	etoposide_median.tof	16.8261183622712	2.43592031923951e-06
II	11697255	A	G	c.1030A>G	p.Ile344Val	xpf-1	WBGene00008140	C47D12.8	JU1896	REF	etoposide_median.tof	16.7818237993276	2.43592031923951e-06
II	11697255	A	G	c.1030A>G	p.Ile344Val	xpf-1	WBGene00008140	C47D12.8	NIC236	REF	etoposide_median.tof	16.1012958767415	2.43592031923951e-06
II	11697255	A	G	c.1030A>G	p.Ile344Val	xpf-1	WBGene00008140	C47D12.8	JU394	REF	etoposide_median.tof	15.9809319228341	2.43592031923951e-06
II	11697255	A	G	c.1030A>G	p.Ile344Val	xpf-1	WBGene00008140	C47D12.8	CX11292	REF	etoposide_median.tof	15.6095690210902	2.43592031923951e-06
II	11697255	A	G	c.1030A>G	p.Ile344Val	xpf-1	WBGene00008140	C47D12.8	JU2001	REF	etoposide_median.tof	15.5314209738634	2.43592031923951e-06
II	11697255	A	G	c.1030A>G	p.Ile344Val	xpf-1	WBGene00008140	C47D12.8	LKC34	ALT	etoposide_median.tof	15.0832986983934	2.43592031923951e-06
II	11697255	A	G	c.1030A>G	p.Ile344Val	xpf-1	WBGene00008140	C47D12.8	JU2466	REF	etoposide_median.tof	14.7368318451367	2.43592031923951e-06
II	11697255	A	G	c.1030A>G	p.Ile344Val	xpf-1	WBGene00008140	C47D12.8	JU830	ALT	etoposide_median.tof	14.6991991067771	2.43592031923951e-06
II	11697255	A	G	c.1030A>G	p.Ile344Val	xpf-1	WBGene00008140	C47D12.8	JU1172	REF	etoposide_median.tof	13.9567007346906	2.43592031923951e-06
II	11697255	A	G	c.1030A>G	p.Ile344Val	xpf-1	WBGene00008140	C47D12.8	AB1	REF	etoposide_median.tof	13.9348781451542	2.43592031923951e-06
II	11697255	A	G	c.1030A>G	p.Ile344Val	xpf-1	WBGene00008140	C47D12.8	QW947	REF	etoposide_median.tof	13.6856281579114	2.43592031923951e-06
II	11697255	A	G	c.1030A>G	p.Ile344Val	xpf-1	WBGene00008140	C47D12.8	CX11314	REF	etoposide_median.tof	13.5843828841456	2.43592031923951e-06
II	11697255	A	G	c.1030A>G	p.Ile344Val	xpf-1	WBGene00008140	C47D12.8	JU1200	REF	etoposide_median.tof	13.2641441927841	2.43592031923951e-06
II	11697255	A	G	c.1030A>G	p.Ile344Val	xpf-1	WBGene00008140	C47D12.8	NIC2	REF	etoposide_median.tof	12.1925551671307	2.43592031923951e-06
II	11697255	A	G	c.1030A>G	p.Ile344Val	xpf-1	WBGene00008140	C47D12.8	CX11285	REF	etoposide_median.tof	11.9575417621802	2.43592031923951e-06
II	11697255	A	G	c.1030A>G	p.Ile344Val	xpf-1	WBGene00008140	C47D12.8	NIC1	REF	etoposide_median.tof	11.9124869323367	2.43592031923951e-06
II	11697255	A	G	c.1030A>G	p.Ile344Val	xpf-1	WBGene00008140	C47D12.8	NIC271	REF	etoposide_median.tof	11.8333392972846	2.43592031923951e-06
II	11697255	A	G	c.1030A>G	p.Ile344Val	xpf-1	WBGene00008140	C47D12.8	DL226	REF	etoposide_median.tof	11.7824755598713	2.43592031923951e-06
II	11697255	A	G	c.1030A>G	p.Ile344Val	xpf-1	WBGene00008140	C47D12.8	QG2075	REF	etoposide_median.tof	11.1206817285905	2.43592031923951e-06
II	11697255	A	G	c.1030A>G	p.Ile344Val	xpf-1	WBGene00008140	C47D12.8	ED3073	REF	etoposide_median.tof	10.4193936799459	2.43592031923951e-06
II	11697255	A	G	c.1030A>G	p.Ile344Val	xpf-1	WBGene00008140	C47D12.8	CX11262	REF	etoposide_median.tof	10.0689626795829	2.43592031923951e-06
II	11697255	A	G	c.1030A>G	p.Ile344Val	xpf-1	WBGene00008140	C47D12.8	QG556	REF	etoposide_median.tof	8.72993297499759	2.43592031923951e-06
II	11697255	A	G	c.1030A>G	p.Ile344Val	xpf-1	WBGene00008140	C47D12.8	NIC195	ALT	etoposide_median.tof	8.14478716542879	2.43592031923951e-06
II	11697255	A	G	c.1030A>G	p.Ile344Val	xpf-1	WBGene00008140	C47D12.8	JU360	REF	etoposide_median.tof	7.99192249777025	2.43592031923951e-06
II	11697255	A	G	c.1030A>G	p.Ile344Val	xpf-1	WBGene00008140	C47D12.8	NIC275	ALT	etoposide_median.tof	7.25830487070743	2.43592031923951e-06
II	11697255	A	G	c.1030A>G	p.Ile344Val	xpf-1	WBGene00008140	C47D12.8	NIC268	ALT	etoposide_median.tof	7.06334706892086	2.43592031923951e-06
II	11697255	A	G	c.1030A>G	p.Ile344Val	xpf-1	WBGene00008140	C47D12.8	JU561	REF	etoposide_median.tof	6.94696230139992	2.43592031923951e-06
II	11697255	A	G	c.1030A>G	p.Ile344Val	xpf-1	WBGene00008140	C47D12.8	NIC242	REF	etoposide_median.tof	5.42216972745624	2.43592031923951e-06
II	11697255	A	G	c.1030A>G	p.Ile344Val	xpf-1	WBGene00008140	C47D12.8	JU2519	REF	etoposide_median.tof	5.3899808244363	2.43592031923951e-06
II	11697255	A	G	c.1030A>G	p.Ile344Val	xpf-1	WBGene00008140	C47D12.8	JU393	REF	etoposide_median.tof	4.98299333414848	2.43592031923951e-06
II	11697255	A	G	c.1030A>G	p.Ile344Val	xpf-1	WBGene00008140	C47D12.8	ED3040	ALT	etoposide_median.tof	4.95716044039404	2.43592031923951e-06
II	11697255	A	G	c.1030A>G	p.Ile344Val	xpf-1	WBGene00008140	C47D12.8	JU1242	REF	etoposide_median.tof	4.82875077353937	2.43592031923951e-06
II	11697255	A	G	c.1030A>G	p.Ile344Val	xpf-1	WBGene00008140	C47D12.8	JU751	REF	etoposide_median.tof	4.44356199243707	2.43592031923951e-06
II	11697255	A	G	c.1030A>G	p.Ile344Val	xpf-1	WBGene00008140	C47D12.8	NIC269	REF	etoposide_median.tof	3.85097381186721	2.43592031923951e-06
II	11697255	A	G	c.1030A>G	p.Ile344Val	xpf-1	WBGene00008140	C47D12.8	BRC20067	REF	etoposide_median.tof	3.44925836368901	2.43592031923951e-06
II	11697255	A	G	c.1030A>G	p.Ile344Val	xpf-1	WBGene00008140	C47D12.8	JT11398	ALT	etoposide_median.tof	3.38091590786792	2.43592031923951e-06
II	11697255	A	G	c.1030A>G	p.Ile344Val	xpf-1	WBGene00008140	C47D12.8	EG4347	REF	etoposide_median.tof	2.97815587532376	2.43592031923951e-06
II	11697255	A	G	c.1030A>G	p.Ile344Val	xpf-1	WBGene00008140	C47D12.8	CB4858	REF	etoposide_median.tof	2.85772904576406	2.43592031923951e-06
II	11697255	A	G	c.1030A>G	p.Ile344Val	xpf-1	WBGene00008140	C47D12.8	JU397	REF	etoposide_median.tof	2.83989885760073	2.43592031923951e-06
II	11697255	A	G	c.1030A>G	p.Ile344Val	xpf-1	WBGene00008140	C47D12.8	JU792	REF	etoposide_median.tof	1.36606037036901	2.43592031923951e-06
II	11697255	A	G	c.1030A>G	p.Ile344Val	xpf-1	WBGene00008140	C47D12.8	JU2007	ALT	etoposide_median.tof	0.621993127147738	2.43592031923951e-06
II	11697255	A	G	c.1030A>G	p.Ile344Val	xpf-1	WBGene00008140	C47D12.8	NIC265	REF	etoposide_median.tof	0.518274354139955	2.43592031923951e-06
II	11697255	A	G	c.1030A>G	p.Ile344Val	xpf-1	WBGene00008140	C47D12.8	JU2513	REF	etoposide_median.tof	0.485054745462832	2.43592031923951e-06
II	11697255	A	G	c.1030A>G	p.Ile344Val	xpf-1	WBGene00008140	C47D12.8	JU774	REF	etoposide_median.tof	-1.46930153980248	2.43592031923951e-06
II	11697255	A	G	c.1030A>G	p.Ile344Val	xpf-1	WBGene00008140	C47D12.8	JU258	REF	etoposide_median.tof	-4.1283077812253	2.43592031923951e-06
II	11697255	A	G	c.1030A>G	p.Ile344Val	xpf-1	WBGene00008140	C47D12.8	CB4852	REF	etoposide_median.tof	-4.91122648152942	2.43592031923951e-06
II	11697255	A	G	c.1030A>G	p.Ile344Val	xpf-1	WBGene00008140	C47D12.8	NIC272	ALT	etoposide_median.tof	-5.47754956173263	2.43592031923951e-06
II	11697255	A	G	c.1030A>G	p.Ile344Val	xpf-1	WBGene00008140	C47D12.8	JU440	REF	etoposide_median.tof	-5.71814870158115	2.43592031923951e-06
II	11697255	A	G	c.1030A>G	p.Ile344Val	xpf-1	WBGene00008140	C47D12.8	JU1491	REF	etoposide_median.tof	-6.24440592447792	2.43592031923951e-06
II	11697255	A	G	c.1030A>G	p.Ile344Val	xpf-1	WBGene00008140	C47D12.8	CB4853	ALT	etoposide_median.tof	-6.29415269171699	2.43592031923951e-06
II	11697255	A	G	c.1030A>G	p.Ile344Val	xpf-1	WBGene00008140	C47D12.8	JU1213	ALT	etoposide_median.tof	-7.36756480251259	2.43592031923951e-06
II	11697255	A	G	c.1030A>G	p.Ile344Val	xpf-1	WBGene00008140	C47D12.8	NIC166	ALT	etoposide_median.tof	-9.06775188944083	2.43592031923951e-06
II	11697255	A	G	c.1030A>G	p.Ile344Val	xpf-1	WBGene00008140	C47D12.8	CX11254	ALT	etoposide_median.tof	-9.52496202196276	2.43592031923951e-06
II	11697255	A	G	c.1030A>G	p.Ile344Val	xpf-1	WBGene00008140	C47D12.8	WN2002	ALT	etoposide_median.tof	-11.584889955835	2.43592031923951e-06
II	11697255	A	G	c.1030A>G	p.Ile344Val	xpf-1	WBGene00008140	C47D12.8	CX11307	REF	etoposide_median.tof	-12.2804650963067	2.43592031923951e-06
II	11697255	A	G	c.1030A>G	p.Ile344Val	xpf-1	WBGene00008140	C47D12.8	CX11315	REF	etoposide_median.tof	-12.7665128256548	2.43592031923951e-06
II	11697255	A	G	c.1030A>G	p.Ile344Val	xpf-1	WBGene00008140	C47D12.8	JU310	REF	etoposide_median.tof	-15.4125414988271	2.43592031923951e-06
II	11697255	A	G	c.1030A>G	p.Ile344Val	xpf-1	WBGene00008140	C47D12.8	JU1568	REF	etoposide_median.tof	-15.5556677331956	2.43592031923951e-06
II	11697255	A	G	c.1030A>G	p.Ile344Val	xpf-1	WBGene00008140	C47D12.8	N2	REF	etoposide_median.tof	-15.5685272908798	2.43592031923951e-06
II	11697255	A	G	c.1030A>G	p.Ile344Val	xpf-1	WBGene00008140	C47D12.8	JU323	ALT	etoposide_median.tof	-16.0014311859106	2.43592031923951e-06
II	11697255	A	G	c.1030A>G	p.Ile344Val	xpf-1	WBGene00008140	C47D12.8	PS2025	REF	etoposide_median.tof	-17.2063763560673	2.43592031923951e-06
II	11697255	A	G	c.1030A>G	p.Ile344Val	xpf-1	WBGene00008140	C47D12.8	ED3048	ALT	etoposide_median.tof	-17.4138588927975	2.43592031923951e-06
II	11697255	A	G	c.1030A>G	p.Ile344Val	xpf-1	WBGene00008140	C47D12.8	NIC267	ALT	etoposide_median.tof	-17.9885970169079	2.43592031923951e-06
II	11697255	A	G	c.1030A>G	p.Ile344Val	xpf-1	WBGene00008140	C47D12.8	DL238	REF	etoposide_median.tof	-18.1645864101973	2.43592031923951e-06
II	11697255	A	G	c.1030A>G	p.Ile344Val	xpf-1	WBGene00008140	C47D12.8	JU1212	REF	etoposide_median.tof	-18.2113048296245	2.43592031923951e-06
II	11697255	A	G	c.1030A>G	p.Ile344Val	xpf-1	WBGene00008140	C47D12.8	JU406	REF	etoposide_median.tof	-19.5111696192013	2.43592031923951e-06
II	11697255	A	G	c.1030A>G	p.Ile344Val	xpf-1	WBGene00008140	C47D12.8	ED3005	REF	etoposide_median.tof	-19.6062535418698	2.43592031923951e-06
II	11697255	A	G	c.1030A>G	p.Ile344Val	xpf-1	WBGene00008140	C47D12.8	CB4857	REF	etoposide_median.tof	-20.0398007041331	2.43592031923951e-06
II	11697255	A	G	c.1030A>G	p.Ile344Val	xpf-1	WBGene00008140	C47D12.8	JU1530	REF	etoposide_median.tof	-20.4221852986449	2.43592031923951e-06
II	11697255	A	G	c.1030A>G	p.Ile344Val	xpf-1	WBGene00008140	C47D12.8	ED3077	ALT	etoposide_median.tof	-20.6331842814889	2.43592031923951e-06
II	11697255	A	G	c.1030A>G	p.Ile344Val	xpf-1	WBGene00008140	C47D12.8	LSJ1	REF	etoposide_median.tof	-20.7861336260883	2.43592031923951e-06
II	11697255	A	G	c.1030A>G	p.Ile344Val	xpf-1	WBGene00008140	C47D12.8	QX1233	REF	etoposide_median.tof	-22.8351044690559	2.43592031923951e-06
II	11697255	A	G	c.1030A>G	p.Ile344Val	xpf-1	WBGene00008140	C47D12.8	WN2001	REF	etoposide_median.tof	-23.1034003583357	2.43592031923951e-06
II	11697255	A	G	c.1030A>G	p.Ile344Val	xpf-1	WBGene00008140	C47D12.8	NIC276	ALT	etoposide_median.tof	-25.7189543525097	2.43592031923951e-06
II	11697255	A	G	c.1030A>G	p.Ile344Val	xpf-1	WBGene00008140	C47D12.8	JU1586	REF	etoposide_median.tof	-27.4951757221368	2.43592031923951e-06
II	11697255	A	G	c.1030A>G	p.Ile344Val	xpf-1	WBGene00008140	C47D12.8	CB4854	ALT	etoposide_median.tof	-29.0639690166243	2.43592031923951e-06
II	11697255	A	G	c.1030A>G	p.Ile344Val	xpf-1	WBGene00008140	C47D12.8	NIC231	ALT	etoposide_median.tof	-31.1401741663605	2.43592031923951e-06
II	11697255	A	G	c.1030A>G	p.Ile344Val	xpf-1	WBGene00008140	C47D12.8	ED3017	ALT	etoposide_median.tof	-33.2214593061122	2.43592031923951e-06
II	11697255	A	G	c.1030A>G	p.Ile344Val	xpf-1	WBGene00008140	C47D12.8	JU1652	REF	etoposide_median.tof	-33.2458987125112	2.43592031923951e-06
II	11697255	A	G	c.1030A>G	p.Ile344Val	xpf-1	WBGene00008140	C47D12.8	MY1	ALT	etoposide_median.tof	-34.1680858969305	2.43592031923951e-06
II	11697255	A	G	c.1030A>G	p.Ile344Val	xpf-1	WBGene00008140	C47D12.8	NIC266	ALT	etoposide_median.tof	-35.6670635281796	2.43592031923951e-06
II	11697255	A	G	c.1030A>G	p.Ile344Val	xpf-1	WBGene00008140	C47D12.8	NIC277	REF	etoposide_median.tof	-35.7244514493479	2.43592031923951e-06
II	11697255	A	G	c.1030A>G	p.Ile344Val	xpf-1	WBGene00008140	C47D12.8	NIC259	REF	etoposide_median.tof	-36.0356778815044	2.43592031923951e-06
II	11697255	A	G	c.1030A>G	p.Ile344Val	xpf-1	WBGene00008140	C47D12.8	ED3052	ALT	etoposide_median.tof	-38.445784987855	2.43592031923951e-06
II	11697255	A	G	c.1030A>G	p.Ile344Val	xpf-1	WBGene00008140	C47D12.8	NIC3	REF	etoposide_median.tof	-40.1200101626743	2.43592031923951e-06
II	11697255	A	G	c.1030A>G	p.Ile344Val	xpf-1	WBGene00008140	C47D12.8	NIC274	ALT	etoposide_median.tof	-41.3863081562811	2.43592031923951e-06
II	11697255	A	G	c.1030A>G	p.Ile344Val	xpf-1	WBGene00008140	C47D12.8	CX11264	REF	etoposide_median.tof	-42.2777440469788	2.43592031923951e-06
II	11697255	A	G	c.1030A>G	p.Ile344Val	xpf-1	WBGene00008140	C47D12.8	ED3011	REF	etoposide_median.tof	-43.3988580136433	2.43592031923951e-06
II	11697255	A	G	c.1030A>G	p.Ile344Val	xpf-1	WBGene00008140	C47D12.8	JU1088	ALT	etoposide_median.tof	-43.6144855667448	2.43592031923951e-06
II	11697255	A	G	c.1030A>G	p.Ile344Val	xpf-1	WBGene00008140	C47D12.8	ED3049	REF	etoposide_median.tof	-50.8622027194422	2.43592031923951e-06
II	11697255	A	G	c.1030A>G	p.Ile344Val	xpf-1	WBGene00008140	C47D12.8	JU1440	ALT	etoposide_median.tof	-53.5273600981314	2.43592031923951e-06
II	11697255	A	G	c.1030A>G	p.Ile344Val	xpf-1	WBGene00008140	C47D12.8	CB4856	ALT	etoposide_median.tof	-65.7109234443128	2.43592031923951e-06
II	11697255	A	G	c.1030A>G	p.Ile344Val	xpf-1	WBGene00008140	C47D12.8	QX1792	REF	etoposide_median.tof	-66.9292105600775	2.43592031923951e-06
II	11697255	A	G	c.1030A>G	p.Ile344Val	xpf-1	WBGene00008140	C47D12.8	JU1400	ALT	etoposide_median.tof	-74.9795070492866	2.43592031923951e-06
II	11697255	A	G	c.1030A>G	p.Ile344Val	xpf-1	WBGene00008140	C47D12.8	EG4349	REF	etoposide_median.tof	-89.44950687693	2.43592031923951e-06
II	11697255	A	G	c.1030A>G	p.Ile344Val	xpf-1	WBGene00008140	C47D12.8	QG536	ALT	etoposide_median.tof	-118.017638164785	2.43592031923951e-06
II	11623480	T	G	c.5542A>C	p.Met1848Leu	din-1	WBGene00008549	F07A11.6a	JU782	ALT	etoposide_median.tof	57.4027484990466	7.35897899963398e-06
II	11623480	T	G	c.5542A>C	p.Met1848Leu	din-1	WBGene00008549	F07A11.6a	JU2316	REF	etoposide_median.tof	44.8936002582015	7.35897899963398e-06
II	11623480	T	G	c.5542A>C	p.Met1848Leu	din-1	WBGene00008549	F07A11.6a	QX1212	ALT	etoposide_median.tof	44.5154983066296	7.35897899963398e-06
II	11623480	T	G	c.5542A>C	p.Met1848Leu	din-1	WBGene00008549	F07A11.6a	ECA36	REF	etoposide_median.tof	43.2817327845951	7.35897899963398e-06
II	11623480	T	G	c.5542A>C	p.Met1848Leu	din-1	WBGene00008549	F07A11.6a	JU311	REF	etoposide_median.tof	39.9546393233763	7.35897899963398e-06
II	11623480	T	G	c.5542A>C	p.Met1848Leu	din-1	WBGene00008549	F07A11.6a	ED3046	ALT	etoposide_median.tof	34.6934673589641	7.35897899963398e-06
II	11623480	T	G	c.5542A>C	p.Met1848Leu	din-1	WBGene00008549	F07A11.6a	NIC199	ALT	etoposide_median.tof	33.8577919214164	7.35897899963398e-06
II	11623480	T	G	c.5542A>C	p.Met1848Leu	din-1	WBGene00008549	F07A11.6a	CB4855	ALT	etoposide_median.tof	33.7772388943228	7.35897899963398e-06
II	11623480	T	G	c.5542A>C	p.Met1848Leu	din-1	WBGene00008549	F07A11.6a	JU775	REF	etoposide_median.tof	32.9846053777203	7.35897899963398e-06
II	11623480	T	G	c.5542A>C	p.Met1848Leu	din-1	WBGene00008549	F07A11.6a	NIC260	ALT	etoposide_median.tof	32.7024097375724	7.35897899963398e-06
II	11623480	T	G	c.5542A>C	p.Met1848Leu	din-1	WBGene00008549	F07A11.6a	NIC251	REF	etoposide_median.tof	31.2070479219835	7.35897899963398e-06
II	11623480	T	G	c.5542A>C	p.Met1848Leu	din-1	WBGene00008549	F07A11.6a	EG4946	ALT	etoposide_median.tof	31.2070479219835	7.35897899963398e-06
II	11623480	T	G	c.5542A>C	p.Met1848Leu	din-1	WBGene00008549	F07A11.6a	JU1581	ALT	etoposide_median.tof	31.17830566803	7.35897899963398e-06
II	11623480	T	G	c.5542A>C	p.Met1848Leu	din-1	WBGene00008549	F07A11.6a	JU346	REF	etoposide_median.tof	30.8852265028745	7.35897899963398e-06
II	11623480	T	G	c.5542A>C	p.Met1848Leu	din-1	WBGene00008549	F07A11.6a	MY16	ALT	etoposide_median.tof	30.6328784032466	7.35897899963398e-06
II	11623480	T	G	c.5542A>C	p.Met1848Leu	din-1	WBGene00008549	F07A11.6a	PX179	REF	etoposide_median.tof	26.9159226178607	7.35897899963398e-06
II	11623480	T	G	c.5542A>C	p.Met1848Leu	din-1	WBGene00008549	F07A11.6a	RC301	ALT	etoposide_median.tof	26.7028976002635	7.35897899963398e-06
II	11623480	T	G	c.5542A>C	p.Met1848Leu	din-1	WBGene00008549	F07A11.6a	PB306	ALT	etoposide_median.tof	25.2831757689337	7.35897899963398e-06
II	11623480	T	G	c.5542A>C	p.Met1848Leu	din-1	WBGene00008549	F07A11.6a	KR314	ALT	etoposide_median.tof	25.1683312164681	7.35897899963398e-06
II	11623480	T	G	c.5542A>C	p.Met1848Leu	din-1	WBGene00008549	F07A11.6a	GXW1	ALT	etoposide_median.tof	25.1185928181849	7.35897899963398e-06
II	11623480	T	G	c.5542A>C	p.Met1848Leu	din-1	WBGene00008549	F07A11.6a	JU778	ALT	etoposide_median.tof	24.7938435715901	7.35897899963398e-06
II	11623480	T	G	c.5542A>C	p.Met1848Leu	din-1	WBGene00008549	F07A11.6a	CX11271	ALT	etoposide_median.tof	23.2762913259283	7.35897899963398e-06
II	11623480	T	G	c.5542A>C	p.Met1848Leu	din-1	WBGene00008549	F07A11.6a	JU2522	ALT	etoposide_median.tof	22.6635212567346	7.35897899963398e-06
II	11623480	T	G	c.5542A>C	p.Met1848Leu	din-1	WBGene00008549	F07A11.6a	MY18	ALT	etoposide_median.tof	22.0566438723625	7.35897899963398e-06
II	11623480	T	G	c.5542A>C	p.Met1848Leu	din-1	WBGene00008549	F07A11.6a	CX11276	ALT	etoposide_median.tof	22.0451912150503	7.35897899963398e-06
II	11623480	T	G	c.5542A>C	p.Met1848Leu	din-1	WBGene00008549	F07A11.6a	QG557	ALT	etoposide_median.tof	21.7164152876306	7.35897899963398e-06
II	11623480	T	G	c.5542A>C	p.Met1848Leu	din-1	WBGene00008549	F07A11.6a	QX1794	ALT	etoposide_median.tof	20.8028053613746	7.35897899963398e-06
II	11623480	T	G	c.5542A>C	p.Met1848Leu	din-1	WBGene00008549	F07A11.6a	PB303	ALT	etoposide_median.tof	20.6165314068705	7.35897899963398e-06
II	11623480	T	G	c.5542A>C	p.Met1848Leu	din-1	WBGene00008549	F07A11.6a	CB4932	ALT	etoposide_median.tof	20.061513089008	7.35897899963398e-06
II	11623480	T	G	c.5542A>C	p.Met1848Leu	din-1	WBGene00008549	F07A11.6a	NIC252	ALT	etoposide_median.tof	19.3122038448531	7.35897899963398e-06
II	11623480	T	G	c.5542A>C	p.Met1848Leu	din-1	WBGene00008549	F07A11.6a	NIC261	ALT	etoposide_median.tof	19.1193074543809	7.35897899963398e-06
II	11623480	T	G	c.5542A>C	p.Met1848Leu	din-1	WBGene00008549	F07A11.6a	MY23	ALT	etoposide_median.tof	19.0522142010565	7.35897899963398e-06
II	11623480	T	G	c.5542A>C	p.Met1848Leu	din-1	WBGene00008549	F07A11.6a	EG4725	REF	etoposide_median.tof	18.8126882775584	7.35897899963398e-06
II	11623480	T	G	c.5542A>C	p.Met1848Leu	din-1	WBGene00008549	F07A11.6a	JU1395	REF	etoposide_median.tof	18.56211708885	7.35897899963398e-06
II	11623480	T	G	c.5542A>C	p.Met1848Leu	din-1	WBGene00008549	F07A11.6a	QX1793	ALT	etoposide_median.tof	17.7727371265806	7.35897899963398e-06
II	11623480	T	G	c.5542A>C	p.Met1848Leu	din-1	WBGene00008549	F07A11.6a	JU2464	ALT	etoposide_median.tof	17.7465074027751	7.35897899963398e-06
II	11623480	T	G	c.5542A>C	p.Met1848Leu	din-1	WBGene00008549	F07A11.6a	NIC256	ALT	etoposide_median.tof	17.5888363941229	7.35897899963398e-06
II	11623480	T	G	c.5542A>C	p.Met1848Leu	din-1	WBGene00008549	F07A11.6a	NIC255	ALT	etoposide_median.tof	17.5009774126966	7.35897899963398e-06
II	11623480	T	G	c.5542A>C	p.Met1848Leu	din-1	WBGene00008549	F07A11.6a	JU2526	ALT	etoposide_median.tof	17.2368318451367	7.35897899963398e-06
II	11623480	T	G	c.5542A>C	p.Met1848Leu	din-1	WBGene00008549	F07A11.6a	NIC207	ALT	etoposide_median.tof	17.1579966608051	7.35897899963398e-06
II	11623480	T	G	c.5542A>C	p.Met1848Leu	din-1	WBGene00008549	F07A11.6a	NIC258	REF	etoposide_median.tof	16.8261183622712	7.35897899963398e-06
II	11623480	T	G	c.5542A>C	p.Met1848Leu	din-1	WBGene00008549	F07A11.6a	JU1896	REF	etoposide_median.tof	16.7818237993276	7.35897899963398e-06
II	11623480	T	G	c.5542A>C	p.Met1848Leu	din-1	WBGene00008549	F07A11.6a	NIC236	ALT	etoposide_median.tof	16.1012958767415	7.35897899963398e-06
II	11623480	T	G	c.5542A>C	p.Met1848Leu	din-1	WBGene00008549	F07A11.6a	JU394	REF	etoposide_median.tof	15.9809319228341	7.35897899963398e-06
II	11623480	T	G	c.5542A>C	p.Met1848Leu	din-1	WBGene00008549	F07A11.6a	CX11292	ALT	etoposide_median.tof	15.6095690210902	7.35897899963398e-06
II	11623480	T	G	c.5542A>C	p.Met1848Leu	din-1	WBGene00008549	F07A11.6a	JU2001	ALT	etoposide_median.tof	15.5314209738634	7.35897899963398e-06
II	11623480	T	G	c.5542A>C	p.Met1848Leu	din-1	WBGene00008549	F07A11.6a	LKC34	REF	etoposide_median.tof	15.0832986983934	7.35897899963398e-06
II	11623480	T	G	c.5542A>C	p.Met1848Leu	din-1	WBGene00008549	F07A11.6a	JU2466	ALT	etoposide_median.tof	14.7368318451367	7.35897899963398e-06
II	11623480	T	G	c.5542A>C	p.Met1848Leu	din-1	WBGene00008549	F07A11.6a	JU830	REF	etoposide_median.tof	14.6991991067771	7.35897899963398e-06
II	11623480	T	G	c.5542A>C	p.Met1848Leu	din-1	WBGene00008549	F07A11.6a	JU1172	ALT	etoposide_median.tof	13.9567007346906	7.35897899963398e-06
II	11623480	T	G	c.5542A>C	p.Met1848Leu	din-1	WBGene00008549	F07A11.6a	AB1	REF	etoposide_median.tof	13.9348781451542	7.35897899963398e-06
II	11623480	T	G	c.5542A>C	p.Met1848Leu	din-1	WBGene00008549	F07A11.6a	QW947	ALT	etoposide_median.tof	13.6856281579114	7.35897899963398e-06
II	11623480	T	G	c.5542A>C	p.Met1848Leu	din-1	WBGene00008549	F07A11.6a	CX11314	ALT	etoposide_median.tof	13.5843828841456	7.35897899963398e-06
II	11623480	T	G	c.5542A>C	p.Met1848Leu	din-1	WBGene00008549	F07A11.6a	JU1200	REF	etoposide_median.tof	13.2641441927841	7.35897899963398e-06
II	11623480	T	G	c.5542A>C	p.Met1848Leu	din-1	WBGene00008549	F07A11.6a	NIC2	REF	etoposide_median.tof	12.1925551671307	7.35897899963398e-06
II	11623480	T	G	c.5542A>C	p.Met1848Leu	din-1	WBGene00008549	F07A11.6a	CX11285	ALT	etoposide_median.tof	11.9575417621802	7.35897899963398e-06
II	11623480	T	G	c.5542A>C	p.Met1848Leu	din-1	WBGene00008549	F07A11.6a	NIC1	ALT	etoposide_median.tof	11.9124869323367	7.35897899963398e-06
II	11623480	T	G	c.5542A>C	p.Met1848Leu	din-1	WBGene00008549	F07A11.6a	NIC271	ALT	etoposide_median.tof	11.8333392972846	7.35897899963398e-06
II	11623480	T	G	c.5542A>C	p.Met1848Leu	din-1	WBGene00008549	F07A11.6a	DL226	REF	etoposide_median.tof	11.7824755598713	7.35897899963398e-06
II	11623480	T	G	c.5542A>C	p.Met1848Leu	din-1	WBGene00008549	F07A11.6a	QG2075	REF	etoposide_median.tof	11.1206817285905	7.35897899963398e-06
II	11623480	T	G	c.5542A>C	p.Met1848Leu	din-1	WBGene00008549	F07A11.6a	ED3073	ALT	etoposide_median.tof	10.4193936799459	7.35897899963398e-06
II	11623480	T	G	c.5542A>C	p.Met1848Leu	din-1	WBGene00008549	F07A11.6a	CX11262	ALT	etoposide_median.tof	10.0689626795829	7.35897899963398e-06
II	11623480	T	G	c.5542A>C	p.Met1848Leu	din-1	WBGene00008549	F07A11.6a	QG556	ALT	etoposide_median.tof	8.72993297499759	7.35897899963398e-06
II	11623480	T	G	c.5542A>C	p.Met1848Leu	din-1	WBGene00008549	F07A11.6a	NIC195	REF	etoposide_median.tof	8.14478716542879	7.35897899963398e-06
II	11623480	T	G	c.5542A>C	p.Met1848Leu	din-1	WBGene00008549	F07A11.6a	JU360	REF	etoposide_median.tof	7.99192249777025	7.35897899963398e-06
II	11623480	T	G	c.5542A>C	p.Met1848Leu	din-1	WBGene00008549	F07A11.6a	NIC275	REF	etoposide_median.tof	7.25830487070743	7.35897899963398e-06
II	11623480	T	G	c.5542A>C	p.Met1848Leu	din-1	WBGene00008549	F07A11.6a	NIC268	REF	etoposide_median.tof	7.06334706892086	7.35897899963398e-06
II	11623480	T	G	c.5542A>C	p.Met1848Leu	din-1	WBGene00008549	F07A11.6a	JU561	REF	etoposide_median.tof	6.94696230139992	7.35897899963398e-06
II	11623480	T	G	c.5542A>C	p.Met1848Leu	din-1	WBGene00008549	F07A11.6a	NIC242	ALT	etoposide_median.tof	5.42216972745624	7.35897899963398e-06
II	11623480	T	G	c.5542A>C	p.Met1848Leu	din-1	WBGene00008549	F07A11.6a	JU2519	ALT	etoposide_median.tof	5.3899808244363	7.35897899963398e-06
II	11623480	T	G	c.5542A>C	p.Met1848Leu	din-1	WBGene00008549	F07A11.6a	JU393	ALT	etoposide_median.tof	4.98299333414848	7.35897899963398e-06
II	11623480	T	G	c.5542A>C	p.Met1848Leu	din-1	WBGene00008549	F07A11.6a	ED3040	REF	etoposide_median.tof	4.95716044039404	7.35897899963398e-06
II	11623480	T	G	c.5542A>C	p.Met1848Leu	din-1	WBGene00008549	F07A11.6a	JU1242	ALT	etoposide_median.tof	4.82875077353937	7.35897899963398e-06
II	11623480	T	G	c.5542A>C	p.Met1848Leu	din-1	WBGene00008549	F07A11.6a	JU751	REF	etoposide_median.tof	4.44356199243707	7.35897899963398e-06
II	11623480	T	G	c.5542A>C	p.Met1848Leu	din-1	WBGene00008549	F07A11.6a	NIC269	ALT	etoposide_median.tof	3.85097381186721	7.35897899963398e-06
II	11623480	T	G	c.5542A>C	p.Met1848Leu	din-1	WBGene00008549	F07A11.6a	BRC20067	ALT	etoposide_median.tof	3.44925836368901	7.35897899963398e-06
II	11623480	T	G	c.5542A>C	p.Met1848Leu	din-1	WBGene00008549	F07A11.6a	JT11398	REF	etoposide_median.tof	3.38091590786792	7.35897899963398e-06
II	11623480	T	G	c.5542A>C	p.Met1848Leu	din-1	WBGene00008549	F07A11.6a	EG4347	REF	etoposide_median.tof	2.97815587532376	7.35897899963398e-06
II	11623480	T	G	c.5542A>C	p.Met1848Leu	din-1	WBGene00008549	F07A11.6a	CB4858	ALT	etoposide_median.tof	2.85772904576406	7.35897899963398e-06
II	11623480	T	G	c.5542A>C	p.Met1848Leu	din-1	WBGene00008549	F07A11.6a	JU397	ALT	etoposide_median.tof	2.83989885760073	7.35897899963398e-06
II	11623480	T	G	c.5542A>C	p.Met1848Leu	din-1	WBGene00008549	F07A11.6a	JU792	ALT	etoposide_median.tof	1.36606037036901	7.35897899963398e-06
II	11623480	T	G	c.5542A>C	p.Met1848Leu	din-1	WBGene00008549	F07A11.6a	JU2007	REF	etoposide_median.tof	0.621993127147738	7.35897899963398e-06
II	11623480	T	G	c.5542A>C	p.Met1848Leu	din-1	WBGene00008549	F07A11.6a	NIC265	ALT	etoposide_median.tof	0.518274354139955	7.35897899963398e-06
II	11623480	T	G	c.5542A>C	p.Met1848Leu	din-1	WBGene00008549	F07A11.6a	JU2513	ALT	etoposide_median.tof	0.485054745462832	7.35897899963398e-06
II	11623480	T	G	c.5542A>C	p.Met1848Leu	din-1	WBGene00008549	F07A11.6a	JU774	ALT	etoposide_median.tof	-1.46930153980248	7.35897899963398e-06
II	11623480	T	G	c.5542A>C	p.Met1848Leu	din-1	WBGene00008549	F07A11.6a	JU258	REF	etoposide_median.tof	-4.1283077812253	7.35897899963398e-06
II	11623480	T	G	c.5542A>C	p.Met1848Leu	din-1	WBGene00008549	F07A11.6a	CB4852	REF	etoposide_median.tof	-4.91122648152942	7.35897899963398e-06
II	11623480	T	G	c.5542A>C	p.Met1848Leu	din-1	WBGene00008549	F07A11.6a	NIC272	REF	etoposide_median.tof	-5.47754956173263	7.35897899963398e-06
II	11623480	T	G	c.5542A>C	p.Met1848Leu	din-1	WBGene00008549	F07A11.6a	JU440	REF	etoposide_median.tof	-5.71814870158115	7.35897899963398e-06
II	11623480	T	G	c.5542A>C	p.Met1848Leu	din-1	WBGene00008549	F07A11.6a	JU1491	ALT	etoposide_median.tof	-6.24440592447792	7.35897899963398e-06
II	11623480	T	G	c.5542A>C	p.Met1848Leu	din-1	WBGene00008549	F07A11.6a	CB4853	REF	etoposide_median.tof	-6.29415269171699	7.35897899963398e-06
II	11623480	T	G	c.5542A>C	p.Met1848Leu	din-1	WBGene00008549	F07A11.6a	JU1213	REF	etoposide_median.tof	-7.36756480251259	7.35897899963398e-06
II	11623480	T	G	c.5542A>C	p.Met1848Leu	din-1	WBGene00008549	F07A11.6a	NIC166	REF	etoposide_median.tof	-9.06775188944083	7.35897899963398e-06
II	11623480	T	G	c.5542A>C	p.Met1848Leu	din-1	WBGene00008549	F07A11.6a	CX11254	REF	etoposide_median.tof	-9.52496202196276	7.35897899963398e-06
II	11623480	T	G	c.5542A>C	p.Met1848Leu	din-1	WBGene00008549	F07A11.6a	WN2002	REF	etoposide_median.tof	-11.584889955835	7.35897899963398e-06
II	11623480	T	G	c.5542A>C	p.Met1848Leu	din-1	WBGene00008549	F07A11.6a	CX11307	ALT	etoposide_median.tof	-12.2804650963067	7.35897899963398e-06
II	11623480	T	G	c.5542A>C	p.Met1848Leu	din-1	WBGene00008549	F07A11.6a	CX11315	ALT	etoposide_median.tof	-12.7665128256548	7.35897899963398e-06
II	11623480	T	G	c.5542A>C	p.Met1848Leu	din-1	WBGene00008549	F07A11.6a	JU310	ALT	etoposide_median.tof	-15.4125414988271	7.35897899963398e-06
II	11623480	T	G	c.5542A>C	p.Met1848Leu	din-1	WBGene00008549	F07A11.6a	JU1568	REF	etoposide_median.tof	-15.5556677331956	7.35897899963398e-06
II	11623480	T	G	c.5542A>C	p.Met1848Leu	din-1	WBGene00008549	F07A11.6a	N2	REF	etoposide_median.tof	-15.5685272908798	7.35897899963398e-06
II	11623480	T	G	c.5542A>C	p.Met1848Leu	din-1	WBGene00008549	F07A11.6a	JU323	REF	etoposide_median.tof	-16.0014311859106	7.35897899963398e-06
II	11623480	T	G	c.5542A>C	p.Met1848Leu	din-1	WBGene00008549	F07A11.6a	PS2025	ALT	etoposide_median.tof	-17.2063763560673	7.35897899963398e-06
II	11623480	T	G	c.5542A>C	p.Met1848Leu	din-1	WBGene00008549	F07A11.6a	ED3048	REF	etoposide_median.tof	-17.4138588927975	7.35897899963398e-06
II	11623480	T	G	c.5542A>C	p.Met1848Leu	din-1	WBGene00008549	F07A11.6a	NIC267	REF	etoposide_median.tof	-17.9885970169079	7.35897899963398e-06
II	11623480	T	G	c.5542A>C	p.Met1848Leu	din-1	WBGene00008549	F07A11.6a	DL238	REF	etoposide_median.tof	-18.1645864101973	7.35897899963398e-06
II	11623480	T	G	c.5542A>C	p.Met1848Leu	din-1	WBGene00008549	F07A11.6a	JU1212	REF	etoposide_median.tof	-18.2113048296245	7.35897899963398e-06
II	11623480	T	G	c.5542A>C	p.Met1848Leu	din-1	WBGene00008549	F07A11.6a	JU406	REF	etoposide_median.tof	-19.5111696192013	7.35897899963398e-06
II	11623480	T	G	c.5542A>C	p.Met1848Leu	din-1	WBGene00008549	F07A11.6a	ED3005	ALT	etoposide_median.tof	-19.6062535418698	7.35897899963398e-06
II	11623480	T	G	c.5542A>C	p.Met1848Leu	din-1	WBGene00008549	F07A11.6a	CB4857	ALT	etoposide_median.tof	-20.0398007041331	7.35897899963398e-06
II	11623480	T	G	c.5542A>C	p.Met1848Leu	din-1	WBGene00008549	F07A11.6a	JU1530	REF	etoposide_median.tof	-20.4221852986449	7.35897899963398e-06
II	11623480	T	G	c.5542A>C	p.Met1848Leu	din-1	WBGene00008549	F07A11.6a	ED3077	REF	etoposide_median.tof	-20.6331842814889	7.35897899963398e-06
II	11623480	T	G	c.5542A>C	p.Met1848Leu	din-1	WBGene00008549	F07A11.6a	LSJ1	REF	etoposide_median.tof	-20.7861336260883	7.35897899963398e-06
II	11623480	T	G	c.5542A>C	p.Met1848Leu	din-1	WBGene00008549	F07A11.6a	QX1233	ALT	etoposide_median.tof	-22.8351044690559	7.35897899963398e-06
II	11623480	T	G	c.5542A>C	p.Met1848Leu	din-1	WBGene00008549	F07A11.6a	WN2001	REF	etoposide_median.tof	-23.1034003583357	7.35897899963398e-06
II	11623480	T	G	c.5542A>C	p.Met1848Leu	din-1	WBGene00008549	F07A11.6a	JU642	REF	etoposide_median.tof	-24.2150749941596	7.35897899963398e-06
II	11623480	T	G	c.5542A>C	p.Met1848Leu	din-1	WBGene00008549	F07A11.6a	NIC276	REF	etoposide_median.tof	-25.7189543525097	7.35897899963398e-06
II	11623480	T	G	c.5542A>C	p.Met1848Leu	din-1	WBGene00008549	F07A11.6a	JU1586	REF	etoposide_median.tof	-27.4951757221368	7.35897899963398e-06
II	11623480	T	G	c.5542A>C	p.Met1848Leu	din-1	WBGene00008549	F07A11.6a	CB4854	REF	etoposide_median.tof	-29.0639690166243	7.35897899963398e-06
II	11623480	T	G	c.5542A>C	p.Met1848Leu	din-1	WBGene00008549	F07A11.6a	NIC231	REF	etoposide_median.tof	-31.1401741663605	7.35897899963398e-06
II	11623480	T	G	c.5542A>C	p.Met1848Leu	din-1	WBGene00008549	F07A11.6a	ED3017	REF	etoposide_median.tof	-33.2214593061122	7.35897899963398e-06
II	11623480	T	G	c.5542A>C	p.Met1848Leu	din-1	WBGene00008549	F07A11.6a	JU1652	REF	etoposide_median.tof	-33.2458987125112	7.35897899963398e-06
II	11623480	T	G	c.5542A>C	p.Met1848Leu	din-1	WBGene00008549	F07A11.6a	MY1	REF	etoposide_median.tof	-34.1680858969305	7.35897899963398e-06
II	11623480	T	G	c.5542A>C	p.Met1848Leu	din-1	WBGene00008549	F07A11.6a	NIC266	REF	etoposide_median.tof	-35.6670635281796	7.35897899963398e-06
II	11623480	T	G	c.5542A>C	p.Met1848Leu	din-1	WBGene00008549	F07A11.6a	NIC277	REF	etoposide_median.tof	-35.7244514493479	7.35897899963398e-06
II	11623480	T	G	c.5542A>C	p.Met1848Leu	din-1	WBGene00008549	F07A11.6a	NIC259	ALT	etoposide_median.tof	-36.0356778815044	7.35897899963398e-06
II	11623480	T	G	c.5542A>C	p.Met1848Leu	din-1	WBGene00008549	F07A11.6a	ED3052	REF	etoposide_median.tof	-38.445784987855	7.35897899963398e-06
II	11623480	T	G	c.5542A>C	p.Met1848Leu	din-1	WBGene00008549	F07A11.6a	NIC3	REF	etoposide_median.tof	-40.1200101626743	7.35897899963398e-06
II	11623480	T	G	c.5542A>C	p.Met1848Leu	din-1	WBGene00008549	F07A11.6a	NIC274	REF	etoposide_median.tof	-41.3863081562811	7.35897899963398e-06
II	11623480	T	G	c.5542A>C	p.Met1848Leu	din-1	WBGene00008549	F07A11.6a	CX11264	ALT	etoposide_median.tof	-42.2777440469788	7.35897899963398e-06
II	11623480	T	G	c.5542A>C	p.Met1848Leu	din-1	WBGene00008549	F07A11.6a	ED3011	ALT	etoposide_median.tof	-43.3988580136433	7.35897899963398e-06
II	11623480	T	G	c.5542A>C	p.Met1848Leu	din-1	WBGene00008549	F07A11.6a	JU1088	REF	etoposide_median.tof	-43.6144855667448	7.35897899963398e-06
II	11623480	T	G	c.5542A>C	p.Met1848Leu	din-1	WBGene00008549	F07A11.6a	ED3049	ALT	etoposide_median.tof	-50.8622027194422	7.35897899963398e-06
II	11623480	T	G	c.5542A>C	p.Met1848Leu	din-1	WBGene00008549	F07A11.6a	JU1440	REF	etoposide_median.tof	-53.5273600981314	7.35897899963398e-06
II	11623480	T	G	c.5542A>C	p.Met1848Leu	din-1	WBGene00008549	F07A11.6a	CB4856	REF	etoposide_median.tof	-65.7109234443128	7.35897899963398e-06
II	11623480	T	G	c.5542A>C	p.Met1848Leu	din-1	WBGene00008549	F07A11.6a	QX1792	ALT	etoposide_median.tof	-66.9292105600775	7.35897899963398e-06
II	11623480	T	G	c.5542A>C	p.Met1848Leu	din-1	WBGene00008549	F07A11.6a	JU1400	REF	etoposide_median.tof	-74.9795070492866	7.35897899963398e-06
II	11623480	T	G	c.5542A>C	p.Met1848Leu	din-1	WBGene00008549	F07A11.6a	EG4349	REF	etoposide_median.tof	-89.44950687693	7.35897899963398e-06
II	11623480	T	G	c.5542A>C	p.Met1848Leu	din-1	WBGene00008549	F07A11.6a	QG536	REF	etoposide_median.tof	-118.017638164785	7.35897899963398e-06
II	11572682	C	T	c.368C>T	p.Thr123Ile	F54D5.3	WBGene00010049	F54D5.3	JU782	REF	etoposide_median.tof	57.4027484990466	7.83233715020377e-06
II	11572682	C	T	c.368C>T	p.Thr123Ile	F54D5.3	WBGene00010049	F54D5.3	JU2316	REF	etoposide_median.tof	44.8936002582015	7.83233715020377e-06
II	11572682	C	T	c.368C>T	p.Thr123Ile	F54D5.3	WBGene00010049	F54D5.3	QX1212	REF	etoposide_median.tof	44.5154983066296	7.83233715020377e-06
II	11572682	C	T	c.368C>T	p.Thr123Ile	F54D5.3	WBGene00010049	F54D5.3	ECA36	REF	etoposide_median.tof	43.2817327845951	7.83233715020377e-06
II	11572682	C	T	c.368C>T	p.Thr123Ile	F54D5.3	WBGene00010049	F54D5.3	JU311	REF	etoposide_median.tof	39.9546393233763	7.83233715020377e-06
II	11572682	C	T	c.368C>T	p.Thr123Ile	F54D5.3	WBGene00010049	F54D5.3	ED3046	REF	etoposide_median.tof	34.6934673589641	7.83233715020377e-06
II	11572682	C	T	c.368C>T	p.Thr123Ile	F54D5.3	WBGene00010049	F54D5.3	NIC199	REF	etoposide_median.tof	33.8577919214164	7.83233715020377e-06
II	11572682	C	T	c.368C>T	p.Thr123Ile	F54D5.3	WBGene00010049	F54D5.3	CB4855	REF	etoposide_median.tof	33.7772388943228	7.83233715020377e-06
II	11572682	C	T	c.368C>T	p.Thr123Ile	F54D5.3	WBGene00010049	F54D5.3	JU775	REF	etoposide_median.tof	32.9846053777203	7.83233715020377e-06
II	11572682	C	T	c.368C>T	p.Thr123Ile	F54D5.3	WBGene00010049	F54D5.3	NIC260	REF	etoposide_median.tof	32.7024097375724	7.83233715020377e-06
II	11572682	C	T	c.368C>T	p.Thr123Ile	F54D5.3	WBGene00010049	F54D5.3	NIC251	REF	etoposide_median.tof	31.2070479219835	7.83233715020377e-06
II	11572682	C	T	c.368C>T	p.Thr123Ile	F54D5.3	WBGene00010049	F54D5.3	EG4946	REF	etoposide_median.tof	31.2070479219835	7.83233715020377e-06
II	11572682	C	T	c.368C>T	p.Thr123Ile	F54D5.3	WBGene00010049	F54D5.3	JU1581	REF	etoposide_median.tof	31.17830566803	7.83233715020377e-06
II	11572682	C	T	c.368C>T	p.Thr123Ile	F54D5.3	WBGene00010049	F54D5.3	JU346	ALT	etoposide_median.tof	30.8852265028745	7.83233715020377e-06
II	11572682	C	T	c.368C>T	p.Thr123Ile	F54D5.3	WBGene00010049	F54D5.3	MY16	REF	etoposide_median.tof	30.6328784032466	7.83233715020377e-06
II	11572682	C	T	c.368C>T	p.Thr123Ile	F54D5.3	WBGene00010049	F54D5.3	PX179	REF	etoposide_median.tof	26.9159226178607	7.83233715020377e-06
II	11572682	C	T	c.368C>T	p.Thr123Ile	F54D5.3	WBGene00010049	F54D5.3	RC301	REF	etoposide_median.tof	26.7028976002635	7.83233715020377e-06
II	11572682	C	T	c.368C>T	p.Thr123Ile	F54D5.3	WBGene00010049	F54D5.3	PB306	REF	etoposide_median.tof	25.2831757689337	7.83233715020377e-06
II	11572682	C	T	c.368C>T	p.Thr123Ile	F54D5.3	WBGene00010049	F54D5.3	KR314	REF	etoposide_median.tof	25.1683312164681	7.83233715020377e-06
II	11572682	C	T	c.368C>T	p.Thr123Ile	F54D5.3	WBGene00010049	F54D5.3	GXW1	REF	etoposide_median.tof	25.1185928181849	7.83233715020377e-06
II	11572682	C	T	c.368C>T	p.Thr123Ile	F54D5.3	WBGene00010049	F54D5.3	JU778	REF	etoposide_median.tof	24.7938435715901	7.83233715020377e-06
II	11572682	C	T	c.368C>T	p.Thr123Ile	F54D5.3	WBGene00010049	F54D5.3	CX11271	REF	etoposide_median.tof	23.2762913259283	7.83233715020377e-06
II	11572682	C	T	c.368C>T	p.Thr123Ile	F54D5.3	WBGene00010049	F54D5.3	JU2522	REF	etoposide_median.tof	22.6635212567346	7.83233715020377e-06
II	11572682	C	T	c.368C>T	p.Thr123Ile	F54D5.3	WBGene00010049	F54D5.3	MY18	REF	etoposide_median.tof	22.0566438723625	7.83233715020377e-06
II	11572682	C	T	c.368C>T	p.Thr123Ile	F54D5.3	WBGene00010049	F54D5.3	CX11276	REF	etoposide_median.tof	22.0451912150503	7.83233715020377e-06
II	11572682	C	T	c.368C>T	p.Thr123Ile	F54D5.3	WBGene00010049	F54D5.3	QG557	REF	etoposide_median.tof	21.7164152876306	7.83233715020377e-06
II	11572682	C	T	c.368C>T	p.Thr123Ile	F54D5.3	WBGene00010049	F54D5.3	QX1794	REF	etoposide_median.tof	20.8028053613746	7.83233715020377e-06
II	11572682	C	T	c.368C>T	p.Thr123Ile	F54D5.3	WBGene00010049	F54D5.3	PB303	REF	etoposide_median.tof	20.6165314068705	7.83233715020377e-06
II	11572682	C	T	c.368C>T	p.Thr123Ile	F54D5.3	WBGene00010049	F54D5.3	CB4932	REF	etoposide_median.tof	20.061513089008	7.83233715020377e-06
II	11572682	C	T	c.368C>T	p.Thr123Ile	F54D5.3	WBGene00010049	F54D5.3	NIC252	REF	etoposide_median.tof	19.3122038448531	7.83233715020377e-06
II	11572682	C	T	c.368C>T	p.Thr123Ile	F54D5.3	WBGene00010049	F54D5.3	NIC261	REF	etoposide_median.tof	19.1193074543809	7.83233715020377e-06
II	11572682	C	T	c.368C>T	p.Thr123Ile	F54D5.3	WBGene00010049	F54D5.3	MY23	REF	etoposide_median.tof	19.0522142010565	7.83233715020377e-06
II	11572682	C	T	c.368C>T	p.Thr123Ile	F54D5.3	WBGene00010049	F54D5.3	EG4725	ALT	etoposide_median.tof	18.8126882775584	7.83233715020377e-06
II	11572682	C	T	c.368C>T	p.Thr123Ile	F54D5.3	WBGene00010049	F54D5.3	JU1395	REF	etoposide_median.tof	18.56211708885	7.83233715020377e-06
II	11572682	C	T	c.368C>T	p.Thr123Ile	F54D5.3	WBGene00010049	F54D5.3	QX1793	REF	etoposide_median.tof	17.7727371265806	7.83233715020377e-06
II	11572682	C	T	c.368C>T	p.Thr123Ile	F54D5.3	WBGene00010049	F54D5.3	JU2464	REF	etoposide_median.tof	17.7465074027751	7.83233715020377e-06
II	11572682	C	T	c.368C>T	p.Thr123Ile	F54D5.3	WBGene00010049	F54D5.3	NIC256	REF	etoposide_median.tof	17.5888363941229	7.83233715020377e-06
II	11572682	C	T	c.368C>T	p.Thr123Ile	F54D5.3	WBGene00010049	F54D5.3	NIC255	REF	etoposide_median.tof	17.5009774126966	7.83233715020377e-06
II	11572682	C	T	c.368C>T	p.Thr123Ile	F54D5.3	WBGene00010049	F54D5.3	JU2526	REF	etoposide_median.tof	17.2368318451367	7.83233715020377e-06
II	11572682	C	T	c.368C>T	p.Thr123Ile	F54D5.3	WBGene00010049	F54D5.3	NIC207	REF	etoposide_median.tof	17.1579966608051	7.83233715020377e-06
II	11572682	C	T	c.368C>T	p.Thr123Ile	F54D5.3	WBGene00010049	F54D5.3	NIC258	REF	etoposide_median.tof	16.8261183622712	7.83233715020377e-06
II	11572682	C	T	c.368C>T	p.Thr123Ile	F54D5.3	WBGene00010049	F54D5.3	JU1896	REF	etoposide_median.tof	16.7818237993276	7.83233715020377e-06
II	11572682	C	T	c.368C>T	p.Thr123Ile	F54D5.3	WBGene00010049	F54D5.3	NIC236	REF	etoposide_median.tof	16.1012958767415	7.83233715020377e-06
II	11572682	C	T	c.368C>T	p.Thr123Ile	F54D5.3	WBGene00010049	F54D5.3	JU394	REF	etoposide_median.tof	15.9809319228341	7.83233715020377e-06
II	11572682	C	T	c.368C>T	p.Thr123Ile	F54D5.3	WBGene00010049	F54D5.3	CX11292	REF	etoposide_median.tof	15.6095690210902	7.83233715020377e-06
II	11572682	C	T	c.368C>T	p.Thr123Ile	F54D5.3	WBGene00010049	F54D5.3	JU2001	REF	etoposide_median.tof	15.5314209738634	7.83233715020377e-06
II	11572682	C	T	c.368C>T	p.Thr123Ile	F54D5.3	WBGene00010049	F54D5.3	LKC34	ALT	etoposide_median.tof	15.0832986983934	7.83233715020377e-06
II	11572682	C	T	c.368C>T	p.Thr123Ile	F54D5.3	WBGene00010049	F54D5.3	JU2466	REF	etoposide_median.tof	14.7368318451367	7.83233715020377e-06
II	11572682	C	T	c.368C>T	p.Thr123Ile	F54D5.3	WBGene00010049	F54D5.3	JU830	ALT	etoposide_median.tof	14.6991991067771	7.83233715020377e-06
II	11572682	C	T	c.368C>T	p.Thr123Ile	F54D5.3	WBGene00010049	F54D5.3	JU1172	REF	etoposide_median.tof	13.9567007346906	7.83233715020377e-06
II	11572682	C	T	c.368C>T	p.Thr123Ile	F54D5.3	WBGene00010049	F54D5.3	AB1	REF	etoposide_median.tof	13.9348781451542	7.83233715020377e-06
II	11572682	C	T	c.368C>T	p.Thr123Ile	F54D5.3	WBGene00010049	F54D5.3	QW947	REF	etoposide_median.tof	13.6856281579114	7.83233715020377e-06
II	11572682	C	T	c.368C>T	p.Thr123Ile	F54D5.3	WBGene00010049	F54D5.3	CX11314	REF	etoposide_median.tof	13.5843828841456	7.83233715020377e-06
II	11572682	C	T	c.368C>T	p.Thr123Ile	F54D5.3	WBGene00010049	F54D5.3	JU1200	REF	etoposide_median.tof	13.2641441927841	7.83233715020377e-06
II	11572682	C	T	c.368C>T	p.Thr123Ile	F54D5.3	WBGene00010049	F54D5.3	NIC2	REF	etoposide_median.tof	12.1925551671307	7.83233715020377e-06
II	11572682	C	T	c.368C>T	p.Thr123Ile	F54D5.3	WBGene00010049	F54D5.3	CX11285	REF	etoposide_median.tof	11.9575417621802	7.83233715020377e-06
II	11572682	C	T	c.368C>T	p.Thr123Ile	F54D5.3	WBGene00010049	F54D5.3	NIC1	REF	etoposide_median.tof	11.9124869323367	7.83233715020377e-06
II	11572682	C	T	c.368C>T	p.Thr123Ile	F54D5.3	WBGene00010049	F54D5.3	NIC271	REF	etoposide_median.tof	11.8333392972846	7.83233715020377e-06
II	11572682	C	T	c.368C>T	p.Thr123Ile	F54D5.3	WBGene00010049	F54D5.3	DL226	REF	etoposide_median.tof	11.7824755598713	7.83233715020377e-06
II	11572682	C	T	c.368C>T	p.Thr123Ile	F54D5.3	WBGene00010049	F54D5.3	QG2075	REF	etoposide_median.tof	11.1206817285905	7.83233715020377e-06
II	11572682	C	T	c.368C>T	p.Thr123Ile	F54D5.3	WBGene00010049	F54D5.3	ED3073	REF	etoposide_median.tof	10.4193936799459	7.83233715020377e-06
II	11572682	C	T	c.368C>T	p.Thr123Ile	F54D5.3	WBGene00010049	F54D5.3	CX11262	REF	etoposide_median.tof	10.0689626795829	7.83233715020377e-06
II	11572682	C	T	c.368C>T	p.Thr123Ile	F54D5.3	WBGene00010049	F54D5.3	QG556	REF	etoposide_median.tof	8.72993297499759	7.83233715020377e-06
II	11572682	C	T	c.368C>T	p.Thr123Ile	F54D5.3	WBGene00010049	F54D5.3	NIC195	ALT	etoposide_median.tof	8.14478716542879	7.83233715020377e-06
II	11572682	C	T	c.368C>T	p.Thr123Ile	F54D5.3	WBGene00010049	F54D5.3	JU360	REF	etoposide_median.tof	7.99192249777025	7.83233715020377e-06
II	11572682	C	T	c.368C>T	p.Thr123Ile	F54D5.3	WBGene00010049	F54D5.3	NIC275	ALT	etoposide_median.tof	7.25830487070743	7.83233715020377e-06
II	11572682	C	T	c.368C>T	p.Thr123Ile	F54D5.3	WBGene00010049	F54D5.3	NIC268	ALT	etoposide_median.tof	7.06334706892086	7.83233715020377e-06
II	11572682	C	T	c.368C>T	p.Thr123Ile	F54D5.3	WBGene00010049	F54D5.3	JU561	REF	etoposide_median.tof	6.94696230139992	7.83233715020377e-06
II	11572682	C	T	c.368C>T	p.Thr123Ile	F54D5.3	WBGene00010049	F54D5.3	NIC242	REF	etoposide_median.tof	5.42216972745624	7.83233715020377e-06
II	11572682	C	T	c.368C>T	p.Thr123Ile	F54D5.3	WBGene00010049	F54D5.3	JU2519	REF	etoposide_median.tof	5.3899808244363	7.83233715020377e-06
II	11572682	C	T	c.368C>T	p.Thr123Ile	F54D5.3	WBGene00010049	F54D5.3	JU393	REF	etoposide_median.tof	4.98299333414848	7.83233715020377e-06
II	11572682	C	T	c.368C>T	p.Thr123Ile	F54D5.3	WBGene00010049	F54D5.3	ED3040	ALT	etoposide_median.tof	4.95716044039404	7.83233715020377e-06
II	11572682	C	T	c.368C>T	p.Thr123Ile	F54D5.3	WBGene00010049	F54D5.3	JU1242	REF	etoposide_median.tof	4.82875077353937	7.83233715020377e-06
II	11572682	C	T	c.368C>T	p.Thr123Ile	F54D5.3	WBGene00010049	F54D5.3	JU751	REF	etoposide_median.tof	4.44356199243707	7.83233715020377e-06
II	11572682	C	T	c.368C>T	p.Thr123Ile	F54D5.3	WBGene00010049	F54D5.3	NIC269	REF	etoposide_median.tof	3.85097381186721	7.83233715020377e-06
II	11572682	C	T	c.368C>T	p.Thr123Ile	F54D5.3	WBGene00010049	F54D5.3	BRC20067	REF	etoposide_median.tof	3.44925836368901	7.83233715020377e-06
II	11572682	C	T	c.368C>T	p.Thr123Ile	F54D5.3	WBGene00010049	F54D5.3	JT11398	ALT	etoposide_median.tof	3.38091590786792	7.83233715020377e-06
II	11572682	C	T	c.368C>T	p.Thr123Ile	F54D5.3	WBGene00010049	F54D5.3	EG4347	REF	etoposide_median.tof	2.97815587532376	7.83233715020377e-06
II	11572682	C	T	c.368C>T	p.Thr123Ile	F54D5.3	WBGene00010049	F54D5.3	CB4858	REF	etoposide_median.tof	2.85772904576406	7.83233715020377e-06
II	11572682	C	T	c.368C>T	p.Thr123Ile	F54D5.3	WBGene00010049	F54D5.3	JU397	REF	etoposide_median.tof	2.83989885760073	7.83233715020377e-06
II	11572682	C	T	c.368C>T	p.Thr123Ile	F54D5.3	WBGene00010049	F54D5.3	JU792	REF	etoposide_median.tof	1.36606037036901	7.83233715020377e-06
II	11572682	C	T	c.368C>T	p.Thr123Ile	F54D5.3	WBGene00010049	F54D5.3	JU2007	ALT	etoposide_median.tof	0.621993127147738	7.83233715020377e-06
II	11572682	C	T	c.368C>T	p.Thr123Ile	F54D5.3	WBGene00010049	F54D5.3	NIC265	REF	etoposide_median.tof	0.518274354139955	7.83233715020377e-06
II	11572682	C	T	c.368C>T	p.Thr123Ile	F54D5.3	WBGene00010049	F54D5.3	JU2513	REF	etoposide_median.tof	0.485054745462832	7.83233715020377e-06
II	11572682	C	T	c.368C>T	p.Thr123Ile	F54D5.3	WBGene00010049	F54D5.3	JU774	REF	etoposide_median.tof	-1.46930153980248	7.83233715020377e-06
II	11572682	C	T	c.368C>T	p.Thr123Ile	F54D5.3	WBGene00010049	F54D5.3	JU258	REF	etoposide_median.tof	-4.1283077812253	7.83233715020377e-06
II	11572682	C	T	c.368C>T	p.Thr123Ile	F54D5.3	WBGene00010049	F54D5.3	CB4852	REF	etoposide_median.tof	-4.91122648152942	7.83233715020377e-06
II	11572682	C	T	c.368C>T	p.Thr123Ile	F54D5.3	WBGene00010049	F54D5.3	NIC272	ALT	etoposide_median.tof	-5.47754956173263	7.83233715020377e-06
II	11572682	C	T	c.368C>T	p.Thr123Ile	F54D5.3	WBGene00010049	F54D5.3	JU440	REF	etoposide_median.tof	-5.71814870158115	7.83233715020377e-06
II	11572682	C	T	c.368C>T	p.Thr123Ile	F54D5.3	WBGene00010049	F54D5.3	JU1491	REF	etoposide_median.tof	-6.24440592447792	7.83233715020377e-06
II	11572682	C	T	c.368C>T	p.Thr123Ile	F54D5.3	WBGene00010049	F54D5.3	CB4853	ALT	etoposide_median.tof	-6.29415269171699	7.83233715020377e-06
II	11572682	C	T	c.368C>T	p.Thr123Ile	F54D5.3	WBGene00010049	F54D5.3	JU1213	ALT	etoposide_median.tof	-7.36756480251259	7.83233715020377e-06
II	11572682	C	T	c.368C>T	p.Thr123Ile	F54D5.3	WBGene00010049	F54D5.3	NIC166	ALT	etoposide_median.tof	-9.06775188944083	7.83233715020377e-06
II	11572682	C	T	c.368C>T	p.Thr123Ile	F54D5.3	WBGene00010049	F54D5.3	CX11254	ALT	etoposide_median.tof	-9.52496202196276	7.83233715020377e-06
II	11572682	C	T	c.368C>T	p.Thr123Ile	F54D5.3	WBGene00010049	F54D5.3	WN2002	REF	etoposide_median.tof	-11.584889955835	7.83233715020377e-06
II	11572682	C	T	c.368C>T	p.Thr123Ile	F54D5.3	WBGene00010049	F54D5.3	CX11307	REF	etoposide_median.tof	-12.2804650963067	7.83233715020377e-06
II	11572682	C	T	c.368C>T	p.Thr123Ile	F54D5.3	WBGene00010049	F54D5.3	CX11315	REF	etoposide_median.tof	-12.7665128256548	7.83233715020377e-06
II	11572682	C	T	c.368C>T	p.Thr123Ile	F54D5.3	WBGene00010049	F54D5.3	JU310	REF	etoposide_median.tof	-15.4125414988271	7.83233715020377e-06
II	11572682	C	T	c.368C>T	p.Thr123Ile	F54D5.3	WBGene00010049	F54D5.3	JU1568	REF	etoposide_median.tof	-15.5556677331956	7.83233715020377e-06
II	11572682	C	T	c.368C>T	p.Thr123Ile	F54D5.3	WBGene00010049	F54D5.3	N2	REF	etoposide_median.tof	-15.5685272908798	7.83233715020377e-06
II	11572682	C	T	c.368C>T	p.Thr123Ile	F54D5.3	WBGene00010049	F54D5.3	JU323	ALT	etoposide_median.tof	-16.0014311859106	7.83233715020377e-06
II	11572682	C	T	c.368C>T	p.Thr123Ile	F54D5.3	WBGene00010049	F54D5.3	PS2025	REF	etoposide_median.tof	-17.2063763560673	7.83233715020377e-06
II	11572682	C	T	c.368C>T	p.Thr123Ile	F54D5.3	WBGene00010049	F54D5.3	ED3048	ALT	etoposide_median.tof	-17.4138588927975	7.83233715020377e-06
II	11572682	C	T	c.368C>T	p.Thr123Ile	F54D5.3	WBGene00010049	F54D5.3	NIC267	ALT	etoposide_median.tof	-17.9885970169079	7.83233715020377e-06
II	11572682	C	T	c.368C>T	p.Thr123Ile	F54D5.3	WBGene00010049	F54D5.3	DL238	ALT	etoposide_median.tof	-18.1645864101973	7.83233715020377e-06
II	11572682	C	T	c.368C>T	p.Thr123Ile	F54D5.3	WBGene00010049	F54D5.3	JU1212	REF	etoposide_median.tof	-18.2113048296245	7.83233715020377e-06
II	11572682	C	T	c.368C>T	p.Thr123Ile	F54D5.3	WBGene00010049	F54D5.3	JU406	REF	etoposide_median.tof	-19.5111696192013	7.83233715020377e-06
II	11572682	C	T	c.368C>T	p.Thr123Ile	F54D5.3	WBGene00010049	F54D5.3	ED3005	REF	etoposide_median.tof	-19.6062535418698	7.83233715020377e-06
II	11572682	C	T	c.368C>T	p.Thr123Ile	F54D5.3	WBGene00010049	F54D5.3	CB4857	REF	etoposide_median.tof	-20.0398007041331	7.83233715020377e-06
II	11572682	C	T	c.368C>T	p.Thr123Ile	F54D5.3	WBGene00010049	F54D5.3	JU1530	REF	etoposide_median.tof	-20.4221852986449	7.83233715020377e-06
II	11572682	C	T	c.368C>T	p.Thr123Ile	F54D5.3	WBGene00010049	F54D5.3	ED3077	ALT	etoposide_median.tof	-20.6331842814889	7.83233715020377e-06
II	11572682	C	T	c.368C>T	p.Thr123Ile	F54D5.3	WBGene00010049	F54D5.3	LSJ1	REF	etoposide_median.tof	-20.7861336260883	7.83233715020377e-06
II	11572682	C	T	c.368C>T	p.Thr123Ile	F54D5.3	WBGene00010049	F54D5.3	QX1233	REF	etoposide_median.tof	-22.8351044690559	7.83233715020377e-06
II	11572682	C	T	c.368C>T	p.Thr123Ile	F54D5.3	WBGene00010049	F54D5.3	WN2001	REF	etoposide_median.tof	-23.1034003583357	7.83233715020377e-06
II	11572682	C	T	c.368C>T	p.Thr123Ile	F54D5.3	WBGene00010049	F54D5.3	JU642	REF	etoposide_median.tof	-24.2150749941596	7.83233715020377e-06
II	11572682	C	T	c.368C>T	p.Thr123Ile	F54D5.3	WBGene00010049	F54D5.3	NIC276	ALT	etoposide_median.tof	-25.7189543525097	7.83233715020377e-06
II	11572682	C	T	c.368C>T	p.Thr123Ile	F54D5.3	WBGene00010049	F54D5.3	JU1586	REF	etoposide_median.tof	-27.4951757221368	7.83233715020377e-06
II	11572682	C	T	c.368C>T	p.Thr123Ile	F54D5.3	WBGene00010049	F54D5.3	CB4854	ALT	etoposide_median.tof	-29.0639690166243	7.83233715020377e-06
II	11572682	C	T	c.368C>T	p.Thr123Ile	F54D5.3	WBGene00010049	F54D5.3	NIC231	ALT	etoposide_median.tof	-31.1401741663605	7.83233715020377e-06
II	11572682	C	T	c.368C>T	p.Thr123Ile	F54D5.3	WBGene00010049	F54D5.3	ED3017	ALT	etoposide_median.tof	-33.2214593061122	7.83233715020377e-06
II	11572682	C	T	c.368C>T	p.Thr123Ile	F54D5.3	WBGene00010049	F54D5.3	JU1652	REF	etoposide_median.tof	-33.2458987125112	7.83233715020377e-06
II	11572682	C	T	c.368C>T	p.Thr123Ile	F54D5.3	WBGene00010049	F54D5.3	MY1	ALT	etoposide_median.tof	-34.1680858969305	7.83233715020377e-06
II	11572682	C	T	c.368C>T	p.Thr123Ile	F54D5.3	WBGene00010049	F54D5.3	NIC266	REF	etoposide_median.tof	-35.6670635281796	7.83233715020377e-06
II	11572682	C	T	c.368C>T	p.Thr123Ile	F54D5.3	WBGene00010049	F54D5.3	NIC277	REF	etoposide_median.tof	-35.7244514493479	7.83233715020377e-06
II	11572682	C	T	c.368C>T	p.Thr123Ile	F54D5.3	WBGene00010049	F54D5.3	NIC259	REF	etoposide_median.tof	-36.0356778815044	7.83233715020377e-06
II	11572682	C	T	c.368C>T	p.Thr123Ile	F54D5.3	WBGene00010049	F54D5.3	ED3052	ALT	etoposide_median.tof	-38.445784987855	7.83233715020377e-06
II	11572682	C	T	c.368C>T	p.Thr123Ile	F54D5.3	WBGene00010049	F54D5.3	NIC3	REF	etoposide_median.tof	-40.1200101626743	7.83233715020377e-06
II	11572682	C	T	c.368C>T	p.Thr123Ile	F54D5.3	WBGene00010049	F54D5.3	NIC274	ALT	etoposide_median.tof	-41.3863081562811	7.83233715020377e-06
II	11572682	C	T	c.368C>T	p.Thr123Ile	F54D5.3	WBGene00010049	F54D5.3	CX11264	REF	etoposide_median.tof	-42.2777440469788	7.83233715020377e-06
II	11572682	C	T	c.368C>T	p.Thr123Ile	F54D5.3	WBGene00010049	F54D5.3	ED3011	REF	etoposide_median.tof	-43.3988580136433	7.83233715020377e-06
II	11572682	C	T	c.368C>T	p.Thr123Ile	F54D5.3	WBGene00010049	F54D5.3	JU1088	ALT	etoposide_median.tof	-43.6144855667448	7.83233715020377e-06
II	11572682	C	T	c.368C>T	p.Thr123Ile	F54D5.3	WBGene00010049	F54D5.3	ED3049	REF	etoposide_median.tof	-50.8622027194422	7.83233715020377e-06
II	11572682	C	T	c.368C>T	p.Thr123Ile	F54D5.3	WBGene00010049	F54D5.3	JU1440	ALT	etoposide_median.tof	-53.5273600981314	7.83233715020377e-06
II	11572682	C	T	c.368C>T	p.Thr123Ile	F54D5.3	WBGene00010049	F54D5.3	CB4856	ALT	etoposide_median.tof	-65.7109234443128	7.83233715020377e-06
II	11572682	C	T	c.368C>T	p.Thr123Ile	F54D5.3	WBGene00010049	F54D5.3	QX1792	REF	etoposide_median.tof	-66.9292105600775	7.83233715020377e-06
II	11572682	C	T	c.368C>T	p.Thr123Ile	F54D5.3	WBGene00010049	F54D5.3	JU1400	ALT	etoposide_median.tof	-74.9795070492866	7.83233715020377e-06
II	11572682	C	T	c.368C>T	p.Thr123Ile	F54D5.3	WBGene00010049	F54D5.3	EG4349	REF	etoposide_median.tof	-89.44950687693	7.83233715020377e-06
II	11572682	C	T	c.368C>T	p.Thr123Ile	F54D5.3	WBGene00010049	F54D5.3	QG536	ALT	etoposide_median.tof	-118.017638164785	7.83233715020377e-06
II	11990262	A	G	c.226A>G	p.Met76Val	Y17G7B.3	WBGene00012459	Y17G7B.3	JU782	REF	etoposide_median.tof	57.4027484990466	7.84424807078228e-06
II	11990262	A	G	c.226A>G	p.Met76Val	Y17G7B.3	WBGene00012459	Y17G7B.3	JU2316	REF	etoposide_median.tof	44.8936002582015	7.84424807078228e-06
II	11990262	A	G	c.226A>G	p.Met76Val	Y17G7B.3	WBGene00012459	Y17G7B.3	QX1212	REF	etoposide_median.tof	44.5154983066296	7.84424807078228e-06
II	11990262	A	G	c.226A>G	p.Met76Val	Y17G7B.3	WBGene00012459	Y17G7B.3	ECA36	REF	etoposide_median.tof	43.2817327845951	7.84424807078228e-06
II	11990262	A	G	c.226A>G	p.Met76Val	Y17G7B.3	WBGene00012459	Y17G7B.3	JU311	REF	etoposide_median.tof	39.9546393233763	7.84424807078228e-06
II	11990262	A	G	c.226A>G	p.Met76Val	Y17G7B.3	WBGene00012459	Y17G7B.3	ED3046	REF	etoposide_median.tof	34.6934673589641	7.84424807078228e-06
II	11990262	A	G	c.226A>G	p.Met76Val	Y17G7B.3	WBGene00012459	Y17G7B.3	NIC199	REF	etoposide_median.tof	33.8577919214164	7.84424807078228e-06
II	11990262	A	G	c.226A>G	p.Met76Val	Y17G7B.3	WBGene00012459	Y17G7B.3	CB4855	REF	etoposide_median.tof	33.7772388943228	7.84424807078228e-06
II	11990262	A	G	c.226A>G	p.Met76Val	Y17G7B.3	WBGene00012459	Y17G7B.3	JU775	REF	etoposide_median.tof	32.9846053777203	7.84424807078228e-06
II	11990262	A	G	c.226A>G	p.Met76Val	Y17G7B.3	WBGene00012459	Y17G7B.3	NIC260	REF	etoposide_median.tof	32.7024097375724	7.84424807078228e-06
II	11990262	A	G	c.226A>G	p.Met76Val	Y17G7B.3	WBGene00012459	Y17G7B.3	NIC251	REF	etoposide_median.tof	31.2070479219835	7.84424807078228e-06
II	11990262	A	G	c.226A>G	p.Met76Val	Y17G7B.3	WBGene00012459	Y17G7B.3	EG4946	REF	etoposide_median.tof	31.2070479219835	7.84424807078228e-06
II	11990262	A	G	c.226A>G	p.Met76Val	Y17G7B.3	WBGene00012459	Y17G7B.3	JU1581	REF	etoposide_median.tof	31.17830566803	7.84424807078228e-06
II	11990262	A	G	c.226A>G	p.Met76Val	Y17G7B.3	WBGene00012459	Y17G7B.3	JU346	ALT	etoposide_median.tof	30.8852265028745	7.84424807078228e-06
II	11990262	A	G	c.226A>G	p.Met76Val	Y17G7B.3	WBGene00012459	Y17G7B.3	MY16	REF	etoposide_median.tof	30.6328784032466	7.84424807078228e-06
II	11990262	A	G	c.226A>G	p.Met76Val	Y17G7B.3	WBGene00012459	Y17G7B.3	PX179	REF	etoposide_median.tof	26.9159226178607	7.84424807078228e-06
II	11990262	A	G	c.226A>G	p.Met76Val	Y17G7B.3	WBGene00012459	Y17G7B.3	RC301	REF	etoposide_median.tof	26.7028976002635	7.84424807078228e-06
II	11990262	A	G	c.226A>G	p.Met76Val	Y17G7B.3	WBGene00012459	Y17G7B.3	PB306	REF	etoposide_median.tof	25.2831757689337	7.84424807078228e-06
II	11990262	A	G	c.226A>G	p.Met76Val	Y17G7B.3	WBGene00012459	Y17G7B.3	KR314	REF	etoposide_median.tof	25.1683312164681	7.84424807078228e-06
II	11990262	A	G	c.226A>G	p.Met76Val	Y17G7B.3	WBGene00012459	Y17G7B.3	GXW1	ALT	etoposide_median.tof	25.1185928181849	7.84424807078228e-06
II	11990262	A	G	c.226A>G	p.Met76Val	Y17G7B.3	WBGene00012459	Y17G7B.3	JU778	REF	etoposide_median.tof	24.7938435715901	7.84424807078228e-06
II	11990262	A	G	c.226A>G	p.Met76Val	Y17G7B.3	WBGene00012459	Y17G7B.3	CX11271	REF	etoposide_median.tof	23.2762913259283	7.84424807078228e-06
II	11990262	A	G	c.226A>G	p.Met76Val	Y17G7B.3	WBGene00012459	Y17G7B.3	JU2522	REF	etoposide_median.tof	22.6635212567346	7.84424807078228e-06
II	11990262	A	G	c.226A>G	p.Met76Val	Y17G7B.3	WBGene00012459	Y17G7B.3	MY18	REF	etoposide_median.tof	22.0566438723625	7.84424807078228e-06
II	11990262	A	G	c.226A>G	p.Met76Val	Y17G7B.3	WBGene00012459	Y17G7B.3	CX11276	REF	etoposide_median.tof	22.0451912150503	7.84424807078228e-06
II	11990262	A	G	c.226A>G	p.Met76Val	Y17G7B.3	WBGene00012459	Y17G7B.3	QG557	REF	etoposide_median.tof	21.7164152876306	7.84424807078228e-06
II	11990262	A	G	c.226A>G	p.Met76Val	Y17G7B.3	WBGene00012459	Y17G7B.3	QX1794	REF	etoposide_median.tof	20.8028053613746	7.84424807078228e-06
II	11990262	A	G	c.226A>G	p.Met76Val	Y17G7B.3	WBGene00012459	Y17G7B.3	PB303	REF	etoposide_median.tof	20.6165314068705	7.84424807078228e-06
II	11990262	A	G	c.226A>G	p.Met76Val	Y17G7B.3	WBGene00012459	Y17G7B.3	CB4932	REF	etoposide_median.tof	20.061513089008	7.84424807078228e-06
II	11990262	A	G	c.226A>G	p.Met76Val	Y17G7B.3	WBGene00012459	Y17G7B.3	NIC252	REF	etoposide_median.tof	19.3122038448531	7.84424807078228e-06
II	11990262	A	G	c.226A>G	p.Met76Val	Y17G7B.3	WBGene00012459	Y17G7B.3	NIC261	REF	etoposide_median.tof	19.1193074543809	7.84424807078228e-06
II	11990262	A	G	c.226A>G	p.Met76Val	Y17G7B.3	WBGene00012459	Y17G7B.3	MY23	REF	etoposide_median.tof	19.0522142010565	7.84424807078228e-06
II	11990262	A	G	c.226A>G	p.Met76Val	Y17G7B.3	WBGene00012459	Y17G7B.3	EG4725	ALT	etoposide_median.tof	18.8126882775584	7.84424807078228e-06
II	11990262	A	G	c.226A>G	p.Met76Val	Y17G7B.3	WBGene00012459	Y17G7B.3	JU1395	REF	etoposide_median.tof	18.56211708885	7.84424807078228e-06
II	11990262	A	G	c.226A>G	p.Met76Val	Y17G7B.3	WBGene00012459	Y17G7B.3	QX1793	REF	etoposide_median.tof	17.7727371265806	7.84424807078228e-06
II	11990262	A	G	c.226A>G	p.Met76Val	Y17G7B.3	WBGene00012459	Y17G7B.3	JU2464	ALT	etoposide_median.tof	17.7465074027751	7.84424807078228e-06
II	11990262	A	G	c.226A>G	p.Met76Val	Y17G7B.3	WBGene00012459	Y17G7B.3	NIC256	REF	etoposide_median.tof	17.5888363941229	7.84424807078228e-06
II	11990262	A	G	c.226A>G	p.Met76Val	Y17G7B.3	WBGene00012459	Y17G7B.3	NIC255	REF	etoposide_median.tof	17.5009774126966	7.84424807078228e-06
II	11990262	A	G	c.226A>G	p.Met76Val	Y17G7B.3	WBGene00012459	Y17G7B.3	JU2526	REF	etoposide_median.tof	17.2368318451367	7.84424807078228e-06
II	11990262	A	G	c.226A>G	p.Met76Val	Y17G7B.3	WBGene00012459	Y17G7B.3	NIC207	REF	etoposide_median.tof	17.1579966608051	7.84424807078228e-06
II	11990262	A	G	c.226A>G	p.Met76Val	Y17G7B.3	WBGene00012459	Y17G7B.3	NIC258	REF	etoposide_median.tof	16.8261183622712	7.84424807078228e-06
II	11990262	A	G	c.226A>G	p.Met76Val	Y17G7B.3	WBGene00012459	Y17G7B.3	JU1896	REF	etoposide_median.tof	16.7818237993276	7.84424807078228e-06
II	11990262	A	G	c.226A>G	p.Met76Val	Y17G7B.3	WBGene00012459	Y17G7B.3	NIC236	REF	etoposide_median.tof	16.1012958767415	7.84424807078228e-06
II	11990262	A	G	c.226A>G	p.Met76Val	Y17G7B.3	WBGene00012459	Y17G7B.3	JU394	REF	etoposide_median.tof	15.9809319228341	7.84424807078228e-06
II	11990262	A	G	c.226A>G	p.Met76Val	Y17G7B.3	WBGene00012459	Y17G7B.3	CX11292	REF	etoposide_median.tof	15.6095690210902	7.84424807078228e-06
II	11990262	A	G	c.226A>G	p.Met76Val	Y17G7B.3	WBGene00012459	Y17G7B.3	JU2001	REF	etoposide_median.tof	15.5314209738634	7.84424807078228e-06
II	11990262	A	G	c.226A>G	p.Met76Val	Y17G7B.3	WBGene00012459	Y17G7B.3	LKC34	ALT	etoposide_median.tof	15.0832986983934	7.84424807078228e-06
II	11990262	A	G	c.226A>G	p.Met76Val	Y17G7B.3	WBGene00012459	Y17G7B.3	JU2466	REF	etoposide_median.tof	14.7368318451367	7.84424807078228e-06
II	11990262	A	G	c.226A>G	p.Met76Val	Y17G7B.3	WBGene00012459	Y17G7B.3	JU830	ALT	etoposide_median.tof	14.6991991067771	7.84424807078228e-06
II	11990262	A	G	c.226A>G	p.Met76Val	Y17G7B.3	WBGene00012459	Y17G7B.3	JU1172	REF	etoposide_median.tof	13.9567007346906	7.84424807078228e-06
II	11990262	A	G	c.226A>G	p.Met76Val	Y17G7B.3	WBGene00012459	Y17G7B.3	AB1	REF	etoposide_median.tof	13.9348781451542	7.84424807078228e-06
II	11990262	A	G	c.226A>G	p.Met76Val	Y17G7B.3	WBGene00012459	Y17G7B.3	QW947	REF	etoposide_median.tof	13.6856281579114	7.84424807078228e-06
II	11990262	A	G	c.226A>G	p.Met76Val	Y17G7B.3	WBGene00012459	Y17G7B.3	CX11314	REF	etoposide_median.tof	13.5843828841456	7.84424807078228e-06
II	11990262	A	G	c.226A>G	p.Met76Val	Y17G7B.3	WBGene00012459	Y17G7B.3	JU1200	REF	etoposide_median.tof	13.2641441927841	7.84424807078228e-06
II	11990262	A	G	c.226A>G	p.Met76Val	Y17G7B.3	WBGene00012459	Y17G7B.3	NIC2	REF	etoposide_median.tof	12.1925551671307	7.84424807078228e-06
II	11990262	A	G	c.226A>G	p.Met76Val	Y17G7B.3	WBGene00012459	Y17G7B.3	CX11285	REF	etoposide_median.tof	11.9575417621802	7.84424807078228e-06
II	11990262	A	G	c.226A>G	p.Met76Val	Y17G7B.3	WBGene00012459	Y17G7B.3	NIC1	REF	etoposide_median.tof	11.9124869323367	7.84424807078228e-06
II	11990262	A	G	c.226A>G	p.Met76Val	Y17G7B.3	WBGene00012459	Y17G7B.3	NIC271	REF	etoposide_median.tof	11.8333392972846	7.84424807078228e-06
II	11990262	A	G	c.226A>G	p.Met76Val	Y17G7B.3	WBGene00012459	Y17G7B.3	DL226	REF	etoposide_median.tof	11.7824755598713	7.84424807078228e-06
II	11990262	A	G	c.226A>G	p.Met76Val	Y17G7B.3	WBGene00012459	Y17G7B.3	QG2075	REF	etoposide_median.tof	11.1206817285905	7.84424807078228e-06
II	11990262	A	G	c.226A>G	p.Met76Val	Y17G7B.3	WBGene00012459	Y17G7B.3	ED3073	REF	etoposide_median.tof	10.4193936799459	7.84424807078228e-06
II	11990262	A	G	c.226A>G	p.Met76Val	Y17G7B.3	WBGene00012459	Y17G7B.3	CX11262	REF	etoposide_median.tof	10.0689626795829	7.84424807078228e-06
II	11990262	A	G	c.226A>G	p.Met76Val	Y17G7B.3	WBGene00012459	Y17G7B.3	QG556	REF	etoposide_median.tof	8.72993297499759	7.84424807078228e-06
II	11990262	A	G	c.226A>G	p.Met76Val	Y17G7B.3	WBGene00012459	Y17G7B.3	NIC195	ALT	etoposide_median.tof	8.14478716542879	7.84424807078228e-06
II	11990262	A	G	c.226A>G	p.Met76Val	Y17G7B.3	WBGene00012459	Y17G7B.3	JU360	REF	etoposide_median.tof	7.99192249777025	7.84424807078228e-06
II	11990262	A	G	c.226A>G	p.Met76Val	Y17G7B.3	WBGene00012459	Y17G7B.3	NIC275	ALT	etoposide_median.tof	7.25830487070743	7.84424807078228e-06
II	11990262	A	G	c.226A>G	p.Met76Val	Y17G7B.3	WBGene00012459	Y17G7B.3	NIC268	ALT	etoposide_median.tof	7.06334706892086	7.84424807078228e-06
II	11990262	A	G	c.226A>G	p.Met76Val	Y17G7B.3	WBGene00012459	Y17G7B.3	JU561	REF	etoposide_median.tof	6.94696230139992	7.84424807078228e-06
[truncated: 36,753 more rows]
