# Supplementary material for: Natural variation in a single amino acid substitution underlies physiological responses to topoisomerase II poisons
Source: PLoS Genet. 2017 Jul 12;13(7):e1006891. doi: 10.1371/journal.pgen.1006891 (PMC5529024; doi:10.1371/journal.pgen.1006891)
Supplement: S7 Table — Sliding window Tajimas’s D values for the etoposide median animal length confidence interval. (CSV) [file pgen.1006891.s018.csv]

snps	position	window	Td	swindow	ewindow	midwindow
1	11021094	1	-0.927795069011184	11021094	11069506	11045300
101	11037561	2	-1.35313396641803	11037561	11081818	11059689.5
201	11054521	3	-1.43449647269692	11054521	11097916	11076218.5
301	11069625	4	-1.75256241764472	11069625	11118284	11093954.5
401	11081878	5	-1.52852042683341	11081878	11135961	11108919.5
501	11098467	6	-1.57301546474769	11098467	11152917	11125692
601	11118374	7	-1.13401998896602	11118374	11163563	11140968.5
701	11136014	8	-0.78554963076821	11136014	11175061	11155537.5
801	11152941	9	-0.512799177086674	11152941	11187057	11169999
901	11163681	10	-0.522665790300119	11163681	11201934	11182807.5
1001	11175240	11	-0.555531563606062	11175240	11213826	11194533
1101	11187205	12	-0.611280045560998	11187205	11233264	11210234.5
1201	11201936	13	-0.756299145458395	11201936	11252152	11227044
1301	11214072	14	-0.762486951706526	11214072	11267487	11240779.5
1401	11233369	15	-0.837894554624303	11233369	11282611	11257990
1501	11252490	16	-0.497316428347765	11252490	11296619	11274554.5
1601	11267598	17	-0.266679051236061	11267598	11307787	11287692.5
1701	11282965	18	-0.00358877411811722	11282965	11320928	11301946.5
1801	11296687	19	-0.129382799342106	11296687	11333806	11315246.5
1901	11308122	20	-0.378784738600625	11308122	11348150	11328136
2001	11321037	21	-0.458982730444457	11321037	11363058	11342047.5
2101	11333980	22	-0.856606184296796	11333980	11378660	11356320
2201	11348794	23	-1.00868118302119	11348794	11395384	11372089
2301	11363072	24	-1.58461826311887	11363072	11399276	11381174
2401	11378738	25	-1.27523324395973	11378738	11406480	11392609
2501	11395414	26	-1.42990193392586	11395414	11413556	11404485
2601	11399290	27	-1.03790520209384	11399290	11425906	11412598
2701	11406618	28	-1.27227961189262	11406618	11440889	11423753.5
2801	11413561	29	-1.28997493805814	11413561	11458321	11435941
2901	11425917	30	-1.40054029041997	11425917	11470155	11448036
3001	11442717	31	-1.21677461931956	11442717	11485251	11463984
3101	11458543	32	-1.17650888610353	11458543	11499919	11479231
3201	11470269	33	-1.02247009258182	11470269	11513847	11492058
3301	11485386	34	-1.10054549220538	11485386	11523390	11504388
3401	11500139	35	-0.743981758683885	11500139	11539534	11519836.5
3501	11514047	36	-0.701455808814349	11514047	11556459	11535253
3601	11523637	37	-0.376148701379436	11523637	11569680	11546658.5
3701	11539558	38	-0.387084550574166	11539558	11584354	11561956
3801	11556569	39	-0.168362273432132	11556569	11596839	11576704
3901	11569849	40	-0.236205825769429	11569849	11605548	11587698.5
4001	11584487	41	-0.126783814852942	11584487	11617078	11600782.5
4101	11596880	42	-0.491282126275165	11596880	11629607	11613243.5
4201	11605649	43	-0.766308676352507	11605649	11641005	11623327
4301	11617119	44	-0.99078471345324	11617119	11651494	11634306.5
4401	11629690	45	-1.02713873681694	11629690	11666281	11647985.5
4501	11641091	46	-1.09119761724028	11641091	11684096	11662593.5
4601	11651782	47	-1.05217050392337	11651782	11699435	11675608.5
4701	11666282	48	-0.834353372092224	11666282	11709605	11687943.5
4801	11684229	49	-0.67480960124113	11684229	11720114	11702171.5
4901	11699888	50	-0.625831182751857	11699888	11730577	11715232.5
5001	11709612	51	-0.395950740022943	11709612	11740979	11725295.5
5101	11720142	52	-0.239932271961631	11720142	11754373	11737257.5
5201	11730642	53	-0.0872009105556569	11730642	11769652	11750147
5301	11741529	54	-0.275884008520492	11741529	11784287	11762908
5401	11754532	55	0.0971205515251239	11754532	11795779	11775155.5
5501	11769653	56	0.445241555392412	11769653	11804708	11787180.5
5601	11784307	57	1.02382525920614	11784307	11808839	11796573
5701	11795860	58	1.16327056955753	11795860	11813724	11804792
5801	11804743	59	1.04103889985535	11804743	11825163	11814953
5901	11808993	60	0.935560358275784	11808993	11835730	11822361.5
6001	11814185	61	0.593119008903145	11814185	11849990	11832087.5
6101	11825566	62	0.353022598630268	11825566	11860006	11842786
6201	11836085	63	0.0705325696736573	11836085	11873894	11854989.5
6301	11850467	64	0.322941073473612	11850467	11885789	11868128
6401	11860100	65	0.409633879916637	11860100	11896373	11878236.5
6501	11873954	66	0.455611027111907	11873954	11905946	11889950
6601	11886146	67	-0.0512280010070673	11886146	11919498	11902822
6701	11896439	68	-0.2275619527128	11896439	11928596	11912517.5
6801	11906209	69	-0.567123775482374	11906209	11937290	11921749.5
6901	11919647	70	-0.394595668680324	11919647	11943078	11931362.5
7001	11928748	71	-0.704785261449144	11928748	11950564	11939656
7101	11937320	72	-0.376741545091832	11937320	11961076	11949198
7201	11943150	73	-0.563789029600147	11943150	11970593	11956871.5
7301	11950727	74	-0.0796315667277459	11950727	11978602	11964664.5
7401	11961090	75	0.686142539274969	11961090	11983783	11972436.5
7501	11970932	76	0.891425261186888	11970932	11989515	11980223.5
7601	11978680	77	0.736539548076046	11978680	11996704	11987692
7701	11983926	78	-0.096734049180879	11983926	12004607	11994266.5
8001	12004683	NA	NA	12004683	12008179	12006431
