# Supplementary material for: Natural variation in a single amino acid substitution underlies physiological responses to topoisomerase II poisons
Source: PLoS Genet. 2017 Jul 12;13(7):e1006891. doi: 10.1371/journal.pgen.1006891 (PMC5529024; doi:10.1371/journal.pgen.1006891)
Supplement: S8 Table — Processed median animal length phenotype data of NILs in the presence of etoposide. (CSV) [file pgen.1006891.s019.csv]

condition	strain	trait	phenotype
etoposide	ECA215	median.TOF	16.5080808198038
etoposide	ECA226	median.TOF	-4.11313444085727
etoposide	ECA229	median.TOF	-6.35779168452825
etoposide	ECA216	median.TOF	10.0447325414129
etoposide	CB4856	median.TOF	-29.4736405657045
etoposide	ECA228	median.TOF	-5.71027186330362
etoposide	ECA214	median.TOF	8.89353809876484
etoposide	ECA227	median.TOF	1.88116082804466
etoposide	ECA230	median.TOF	12.2950472698688
etoposide	ECA220	median.TOF	3.20758030524315
etoposide	N2	median.TOF	31.3991955835497
etoposide	ECA219	median.TOF	-15.944581945929
etoposide	ECA215	median.TOF	-6.99191918019538
etoposide	ECA226	median.TOF	5.88686555914273
etoposide	ECA229	median.TOF	-8.35779168452825
etoposide	ECA216	median.TOF	15.5447325414129
etoposide	CB4856	median.TOF	-33.4736405657045
etoposide	ECA228	median.TOF	7.78972813669638
etoposide	ECA214	median.TOF	36.8935380987648
etoposide	ECA227	median.TOF	32.8811608280447
etoposide	ECA230	median.TOF	47.2950472698688
etoposide	ECA220	median.TOF	-17.2924196947569
etoposide	N2	median.TOF	-0.600804416450346
etoposide	ECA219	median.TOF	-2.44458194592899
etoposide	ECA215	median.TOF	26.0080808198046
etoposide	ECA226	median.TOF	8.88686555914273
etoposide	ECA229	median.TOF	6.64220831547175
etoposide	ECA216	median.TOF	17.5447325414129
etoposide	CB4856	median.TOF	-29.9736405657045
etoposide	ECA228	median.TOF	-7.21027186330362
etoposide	ECA214	median.TOF	15.8935380987648
etoposide	ECA227	median.TOF	7.88116082804466
etoposide	ECA230	median.TOF	-8.70495273013125
etoposide	ECA220	median.TOF	-8.29241969475685
etoposide	N2	median.TOF	33.3991955835497
etoposide	ECA219	median.TOF	-1.94458194592899
etoposide	ECA215	median.TOF	-12.4919191801954
etoposide	ECA226	median.TOF	-2.11313444085727
etoposide	ECA229	median.TOF	4.64220831547175
etoposide	ECA216	median.TOF	10.5447325414129
etoposide	CB4856	median.TOF	-8.47364056570447
etoposide	ECA228	median.TOF	-8.71027186330362
etoposide	ECA214	median.TOF	-29.6064619012352
etoposide	ECA227	median.TOF	2.88116082804466
etoposide	ECA230	median.TOF	-11.7049527301312
etoposide	ECA220	median.TOF	-13.2924196947569
etoposide	N2	median.TOF	43.3991955835497
etoposide	ECA219	median.TOF	2.05541805407101
etoposide	ECA215	median.TOF	-5.49191918019538
etoposide	ECA226	median.TOF	-14.1131344408573
etoposide	ECA229	median.TOF	-18.3577916845283
etoposide	ECA216	median.TOF	-39.4552674585871
etoposide	CB4856	median.TOF	-3.47364056570447
etoposide	ECA228	median.TOF	-20.2102718633036
etoposide	ECA214	median.TOF	9.89353809876484
etoposide	ECA227	median.TOF	15.8811608280447
etoposide	ECA230	median.TOF	-0.704952730131247
etoposide	ECA220	median.TOF	-24.2924196947569
etoposide	N2	median.TOF	10.3991955835497
etoposide	ECA219	median.TOF	30.055418054071
etoposide	ECA215	median.TOF	17.5080808198046
etoposide	ECA226	median.TOF	18.8868655591427
etoposide	ECA229	median.TOF	-15.3577916845283
etoposide	ECA216	median.TOF	13.5447325414129
etoposide	CB4856	median.TOF	8.52635943429553
etoposide	ECA228	median.TOF	-19.7102718633036
etoposide	ECA214	median.TOF	5.39353809876484
etoposide	ECA227	median.TOF	21.8811608280447
etoposide	ECA230	median.TOF	0.295047269868753
etoposide	ECA220	median.TOF	-19.2924196947569
etoposide	N2	median.TOF	22.3991955835497
etoposide	ECA219	median.TOF	-6.444581945929
etoposide	ECA215	median.TOF	27.0080808198046
etoposide	ECA226	median.TOF	-37.1131344408573
etoposide	ECA229	median.TOF	15.6422083154717
etoposide	ECA216	median.TOF	18.5447325414129
etoposide	CB4856	median.TOF	-3.47364056570447
etoposide	ECA228	median.TOF	-15.7102718633036
etoposide	ECA214	median.TOF	7.89353809876484
etoposide	ECA227	median.TOF	-19.6188391719553
etoposide	ECA230	median.TOF	4.29504726986875
etoposide	ECA220	median.TOF	-28.2924196947569
etoposide	N2	median.TOF	36.3991955835497
etoposide	ECA219	median.TOF	-13.944581945929
etoposide	ECA215	median.TOF	4.50808081980462
etoposide	ECA226	median.TOF	-22.1131344408573
etoposide	ECA229	median.TOF	-14.3577916845283
etoposide	ECA216	median.TOF	7.54473254141295
etoposide	CB4856	median.TOF	-14.9736405657045
etoposide	ECA228	median.TOF	20.2897281366964
etoposide	ECA214	median.TOF	-8.10646190123516
etoposide	ECA227	median.TOF	-2.11883917195534
etoposide	ECA230	median.TOF	-27.7049527301312
etoposide	ECA220	median.TOF	-1.29241969475685
etoposide	N2	median.TOF	18.8991955835497
etoposide	ECA219	median.TOF	26.055418054071
etoposide	ECA215	median.TOF	-3.49191918019538
etoposide	ECA226	median.TOF	9.88686555914273
etoposide	ECA229	median.TOF	-14.3577916845283
etoposide	ECA216	median.TOF	20.5447325414129
etoposide	CB4856	median.TOF	-20.4736405657045
etoposide	ECA228	median.TOF	-8.71027186330362
etoposide	ECA214	median.TOF	27.8935380987648
etoposide	ECA227	median.TOF	-10.1188391719553
etoposide	ECA230	median.TOF	-5.70495273013125
etoposide	ECA220	median.TOF	-24.2924196947569
etoposide	N2	median.TOF	11.3991955835497
etoposide	ECA219	median.TOF	7.555418054071
etoposide	ECA215	median.TOF	2.00808081980462
etoposide	ECA226	median.TOF	8.88686555914273
etoposide	ECA229	median.TOF	-10.3577916845283
etoposide	ECA216	median.TOF	14.5447325414129
etoposide	CB4856	median.TOF	-34.4736405657045
etoposide	ECA228	median.TOF	-20.7102718633036
etoposide	ECA214	median.TOF	2.89353809876484
etoposide	ECA227	median.TOF	15.8811608280447
etoposide	ECA230	median.TOF	-23.7049527301312
etoposide	ECA220	median.TOF	-19.7924196947569
etoposide	N2	median.TOF	-0.600804416450346
etoposide	ECA219	median.TOF	-0.944581945928995
etoposide	ECA215	median.TOF	17.5080808198046
etoposide	ECA226	median.TOF	21.3868655591427
etoposide	ECA229	median.TOF	-1.35779168452825
etoposide	ECA216	median.TOF	14.5447325414129
etoposide	CB4856	median.TOF	-21.9736405657045
etoposide	ECA228	median.TOF	-11.7102718633036
etoposide	ECA214	median.TOF	43.8935380987648
etoposide	ECA227	median.TOF	22.3811608280447
etoposide	ECA230	median.TOF	-9.20495273013125
etoposide	ECA220	median.TOF	-13.7924196947569
etoposide	N2	median.TOF	27.3991955835497
etoposide	ECA219	median.TOF	-18.944581945929
etoposide	ECA215	median.TOF	3.50808081980462
etoposide	ECA226	median.TOF	-18.1131344408573
etoposide	ECA229	median.TOF	14.6422083154717
etoposide	ECA216	median.TOF	16.0447325414129
etoposide	CB4856	median.TOF	-8.47364056570447
etoposide	ECA228	median.TOF	-2.71027186330362
etoposide	ECA214	median.TOF	28.8935380987648
etoposide	ECA227	median.TOF	-0.118839171955343
etoposide	ECA230	median.TOF	5.29504726986875
etoposide	ECA220	median.TOF	-7.29241969475685
etoposide	N2	median.TOF	6.39919558354965
etoposide	ECA219	median.TOF	3.05541805407101
etoposide	ECA215	median.TOF	17.5080808198046
etoposide	ECA226	median.TOF	-13.1131344408573
etoposide	ECA229	median.TOF	-15.3577916845283
etoposide	ECA216	median.TOF	16.5447325414129
etoposide	CB4856	median.TOF	-17.4736405657045
etoposide	ECA228	median.TOF	-14.7102718633036
etoposide	ECA214	median.TOF	18.8935380987648
etoposide	ECA227	median.TOF	-4.11883917195534
etoposide	ECA230	median.TOF	4.29504726986875
etoposide	ECA220	median.TOF	-16.2924196947569
etoposide	N2	median.TOF	19.3991955835497
etoposide	ECA219	median.TOF	-10.944581945929
etoposide	ECA215	median.TOF	23.5080808198046
etoposide	ECA226	median.TOF	-1.11313444085727
etoposide	ECA229	median.TOF	-5.35779168452825
etoposide	ECA216	median.TOF	7.54473254141295
etoposide	CB4856	median.TOF	-25.9736405657045
etoposide	ECA228	median.TOF	-14.7102718633036
etoposide	ECA214	median.TOF	1.89353809876484
etoposide	ECA227	median.TOF	9.38116082804466
etoposide	ECA230	median.TOF	-12.2049527301312
etoposide	ECA220	median.TOF	6.70758030524315
etoposide	N2	median.TOF	-2.10080441645035
etoposide	ECA219	median.TOF	10.055418054071
etoposide	ECA226	median.TOF	4.38686555914273
etoposide	ECA229	median.TOF	4.64220831547175
etoposide	ECA216	median.TOF	14.5447325414129
etoposide	CB4856	median.TOF	-21.4736405657045
etoposide	ECA228	median.TOF	-15.7102718633036
etoposide	ECA214	median.TOF	10.8935380987648
etoposide	ECA227	median.TOF	13.3811608280447
etoposide	ECA230	median.TOF	-9.20495273013125
etoposide	ECA220	median.TOF	-10.2924196947569
etoposide	N2	median.TOF	19.3991955835497
etoposide	ECA219	median.TOF	-7.444581945929
etoposide	ECA215	median.TOF	-11.4919191801954
etoposide	ECA226	median.TOF	-11.1131344408573
etoposide	ECA229	median.TOF	-14.3577916845283
etoposide	ECA216	median.TOF	4.54473254141295
etoposide	CB4856	median.TOF	-19.4736405657045
etoposide	ECA228	median.TOF	-13.7102718633036
etoposide	ECA214	median.TOF	-5.10646190123516
etoposide	ECA227	median.TOF	2.88116082804466
etoposide	ECA230	median.TOF	-18.7049527301312
etoposide	ECA220	median.TOF	-1.29241969475685
etoposide	N2	median.TOF	10.3991955835497
etoposide	ECA219	median.TOF	1.55541805407101
etoposide	ECA215	median.TOF	14.5080808198046
etoposide	ECA226	median.TOF	3.88686555914273
etoposide	ECA229	median.TOF	-1.35779168452825
etoposide	ECA216	median.TOF	10.5447325414129
etoposide	CB4856	median.TOF	-12.4736405657045
etoposide	ECA228	median.TOF	-16.2102718633036
etoposide	ECA214	median.TOF	14.8935380987648
etoposide	ECA227	median.TOF	-0.618839171955343
etoposide	ECA230	median.TOF	-28.7049527301312
etoposide	ECA220	median.TOF	-24.2924196947569
etoposide	N2	median.TOF	14.3991955835497
etoposide	ECA219	median.TOF	-1.44458194592899
etoposide	ECA215	median.TOF	16.5080808198038
etoposide	ECA226	median.TOF	-13.1131344408573
etoposide	ECA229	median.TOF	-9.35779168452825
etoposide	ECA216	median.TOF	16.5447325414129
etoposide	CB4856	median.TOF	-21.4736405657045
etoposide	ECA228	median.TOF	-15.2102718633036
etoposide	ECA214	median.TOF	16.8935380987648
etoposide	ECA227	median.TOF	-8.61883917195534
etoposide	ECA230	median.TOF	1.79504726986875
etoposide	ECA220	median.TOF	-1.29241969475685
etoposide	N2	median.TOF	30.3991955835497
etoposide	ECA219	median.TOF	-16.944581945929
etoposide	ECA215	median.TOF	20.5080808198046
etoposide	ECA226	median.TOF	5.38686555914273
etoposide	ECA229	median.TOF	-2.35779168452825
etoposide	ECA216	median.TOF	-5.45526745858705
etoposide	CB4856	median.TOF	-15.4736405657045
etoposide	ECA228	median.TOF	-10.7102718633036
etoposide	ECA214	median.TOF	21.8935380987648
etoposide	ECA227	median.TOF	-15.6188391719553
etoposide	ECA230	median.TOF	-0.704952730131247
etoposide	ECA220	median.TOF	-27.2924196947569
etoposide	N2	median.TOF	30.3991955835497
etoposide	ECA219	median.TOF	-4.944581945929
etoposide	ECA215	median.TOF	24.5080808198046
etoposide	ECA226	median.TOF	-23.1131344408573
etoposide	ECA229	median.TOF	-18.8577916845283
etoposide	ECA216	median.TOF	12.5447325414129
etoposide	CB4856	median.TOF	-12.9736405657045
etoposide	ECA228	median.TOF	-11.7102718633036
etoposide	ECA214	median.TOF	14.8935380987648
etoposide	ECA227	median.TOF	-2.61883917195534
etoposide	ECA230	median.TOF	-17.7049527301312
etoposide	ECA220	median.TOF	18.2075803052431
etoposide	N2	median.TOF	17.3991955835497
etoposide	ECA219	median.TOF	5.055418054071
etoposide	ECA215	median.TOF	14.0080808198046
etoposide	ECA226	median.TOF	2.38686555914273
etoposide	ECA229	median.TOF	12.6422083154717
etoposide	ECA216	median.TOF	17.0447325414129
etoposide	CB4856	median.TOF	-25.4736405657045
etoposide	ECA228	median.TOF	-11.2102718633036
etoposide	ECA214	median.TOF	26.3935380987648
etoposide	ECA227	median.TOF	26.3811608280447
etoposide	ECA230	median.TOF	-6.70495273013125
etoposide	ECA220	median.TOF	-15.2924196947569
etoposide	N2	median.TOF	12.3991955835497
etoposide	ECA219	median.TOF	0.0554180540710053
