# Supplementary material for: Natural variation in a single amino acid substitution underlies physiological responses to topoisomerase II poisons
Source: PLoS Genet. 2017 Jul 12;13(7):e1006891. doi: 10.1371/journal.pgen.1006891 (PMC5529024; doi:10.1371/journal.pgen.1006891)
Supplement: S9 Table — Processed median animal length phenotype data of strains used to perform the dominance test in the presence of etoposide. (CSV) [file pgen.1006891.s020.csv]

condition	strain	trait	phenotype
Etoposide	Bristol	median.TOF	21.3874938489268
Etoposide	Bristol	median.TOF	13.8874938489259
Etoposide	Bristol	median.TOF	27.3874938489259
Etoposide	Bristol	median.TOF	34.8874938489259
Etoposide	Bristol	median.TOF	-0.112506151074089
Etoposide	Bristol	median.TOF	28.8874938489259
Etoposide	Bristol	median.TOF	4.88749384892591
Etoposide	Bristol	median.TOF	5.38749384892591
Etoposide	Bristol	median.TOF	3.88749384892591
Etoposide	Bristol	median.TOF	-4.11250615107409
Etoposide	Bristol	median.TOF	27.8874938489259
Etoposide	Bristol	median.TOF	40.3874938489259
Etoposide	Bristol	median.TOF	33.8874938489259
Etoposide	Bristol	median.TOF	36.3874938489259
Etoposide	Bristol	median.TOF	11.8874938489259
Etoposide	Bristol	median.TOF	39.3874938489259
Etoposide	Bristol	median.TOF	36.8874938489259
Etoposide	Bristol	median.TOF	26.8874938489259
Etoposide	Bristol	median.TOF	41.8874938489259
Etoposide	Bristol	median.TOF	59.8874938489259
Etoposide	Bristol	median.TOF	38.8874938489259
Etoposide	Bristol	median.TOF	23.8874938489259
Etoposide	Bristol	median.TOF	8.88749384892591
Etoposide	Bristol/Bristol-GFP	median.TOF	-4.10924469989037
Etoposide	Bristol/Bristol-GFP	median.TOF	-33.1092446998904
Etoposide	Bristol/Bristol-GFP	median.TOF	6.89075530010963
Etoposide	Bristol/Bristol-GFP	median.TOF	8.39075530010963
Etoposide	Bristol/Bristol-GFP	median.TOF	-11.6092446998904
Etoposide	Bristol/Bristol-GFP	median.TOF	14.8907553001096
Etoposide	Bristol/Bristol-GFP	median.TOF	18.8907553001096
Etoposide	Bristol/Bristol-GFP	median.TOF	-58.1092446998904
Etoposide	Bristol/Bristol-GFP	median.TOF	-1.10924469989037
Etoposide	Bristol/Bristol-GFP	median.TOF	20.8907553001096
Etoposide	Bristol/Bristol-GFP	median.TOF	33.8907553001096
Etoposide	Bristol/Bristol-GFP	median.TOF	23.3907553001096
Etoposide	Hawaii	median.TOF	-39.625707255314
Etoposide	Hawaii	median.TOF	-47.625707255314
Etoposide	Hawaii	median.TOF	-52.625707255314
Etoposide	Hawaii	median.TOF	-17.625707255314
Etoposide	Hawaii	median.TOF	-42.125707255314
Etoposide	Hawaii	median.TOF	-43.625707255314
Etoposide	Hawaii	median.TOF	-35.125707255314
Etoposide	Hawaii	median.TOF	-7.62570725531403
Etoposide	Hawaii	median.TOF	-33.625707255314
Etoposide	Hawaii	median.TOF	-31.625707255314
Etoposide	Hawaii	median.TOF	-28.125707255314
Etoposide	Hawaii	median.TOF	-48.625707255314
Etoposide	Hawaii	median.TOF	-32.125707255314
Etoposide	Hawaii	median.TOF	-33.125707255314
Etoposide	Hawaii	median.TOF	-20.625707255314
Etoposide	Hawaii	median.TOF	-40.625707255314
Etoposide	Hawaii	median.TOF	-37.125707255314
Etoposide	Hawaii	median.TOF	-60.625707255314
Etoposide	Hawaii/Bristol-GFP	median.TOF	6.36074342810541
Etoposide	Hawaii/Bristol-GFP	median.TOF	7.86074342810541
Etoposide	Hawaii/Bristol-GFP	median.TOF	-9.63925657189459
Etoposide	Hawaii/Bristol-GFP	median.TOF	-8.63925657189459
Etoposide	Hawaii/Bristol-GFP	median.TOF	3.86074342810541
Etoposide	Hawaii/Bristol-GFP	median.TOF	-17.1392565718946
Etoposide	Hawaii/Bristol-GFP	median.TOF	1.36074342810541
Etoposide	Hawaii/Bristol-GFP	median.TOF	12.8607434281054
Etoposide	Hawaii/Bristol-GFP	median.TOF	8.36074342810541
Etoposide	Hawaii/Bristol-GFP	median.TOF	19.3607434281054
Etoposide	Hawaii/Bristol-GFP	median.TOF	-5.63925657189459
Etoposide	Hawaii/Bristol-GFP	median.TOF	-15.6392565718946
Etoposide	Hawaii/Bristol-GFP	median.TOF	13.3607434281054
Etoposide	Hawaii/Bristol-GFP	median.TOF	-35.6392565718946
Etoposide	Hawaii/Bristol-GFP	median.TOF	3.36074342810541
Etoposide	Hawaii/Bristol-GFP	median.TOF	30.3607434281054
Etoposide	Hawaii/Bristol-GFP	median.TOF	0.36074342810541
Etoposide	Hawaii/Bristol-GFP	median.TOF	-7.13925657189459
Etoposide	Hawaii/Bristol-GFP	median.TOF	-11.6392565718946
Etoposide	Hawaii/Bristol-GFP	median.TOF	10.8607434281054
Etoposide	Hawaii/Bristol-GFP	median.TOF	-30.6392565718946
Etoposide	Bristol-GFP/Bristol-GFP	median.TOF	-14.3658392835293
Etoposide	Bristol-GFP/Bristol-GFP	median.TOF	40.6341607164707
Etoposide	Bristol-GFP/Bristol-GFP	median.TOF	-20.8658392835293
Etoposide	Bristol-GFP/Bristol-GFP	median.TOF	18.1341607164707
Etoposide	Bristol-GFP/Bristol-GFP	median.TOF	-37.3658392835293
Etoposide	Bristol-GFP/Bristol-GFP	median.TOF	31.6341607164707
Etoposide	Bristol-GFP/Bristol-GFP	median.TOF	27.6341607164707
Etoposide	Bristol-GFP/Bristol-GFP	median.TOF	25.6341607164707
Etoposide	Bristol-GFP/Bristol-GFP	median.TOF	-35.3658392835293
Etoposide	Bristol-GFP/Bristol-GFP	median.TOF	14.6341607164707
Etoposide	Bristol-GFP/Bristol-GFP	median.TOF	-8.36583928352928
Etoposide	Bristol-GFP/Bristol-GFP	median.TOF	-22.3658392835293
Etoposide	Bristol-GFP/Bristol-GFP	median.TOF	43.6341607164707
Etoposide	Bristol-GFP/Bristol-GFP	median.TOF	3.63416071647072
Etoposide	Bristol-GFP/Bristol-GFP	median.TOF	-33.3658392835293
Etoposide	Bristol-GFP/Bristol-GFP	median.TOF	5.63416071647072
Etoposide	Bristol-GFP/Bristol-GFP	median.TOF	15.6341607164707
Etoposide	Bristol-GFP/Bristol-GFP	median.TOF	9.13416071647072
Etoposide	Bristol-GFP/Bristol-GFP	median.TOF	-16.3658392835293
Etoposide	Bristol-GFP/Bristol-GFP	median.TOF	5.13416071647072
Etoposide	Bristol-GFP/Bristol-GFP	median.TOF	-22.8658392835293
Etoposide	Bristol-GFP/Bristol-GFP	median.TOF	66.6341607164707
Etoposide	Bristol-GFP/Bristol-GFP	median.TOF	-3.36583928352927
