# Supplementary material for: Natural variation in a single amino acid substitution underlies physiological responses to topoisomerase II poisons
Source: PLoS Genet. 2017 Jul 12;13(7):e1006891. doi: 10.1371/journal.pgen.1006891 (PMC5529024; doi:10.1371/journal.pgen.1006891)
Supplement: S10 Table — Processed brood size phenotype data of strains used to perform the npp-3 and top-2 complementation tests in the presence of etoposide. (CSV) [file pgen.1006891.s021.csv]

experiment	condition	strain	trait	phenotype
top2 test	etoposide	Bristol	n	65.0871089207562
top2 test	etoposide	Bristol	n	106.087108920757
top2 test	etoposide	Hawaii	n	-116.907939202026
top2 test	etoposide	Hawaii	n	-89.9079392020256
top2 test	etoposide	Hawaii/∆top2	n	-140.573110715884
top2 test	etoposide	Hawaii/∆top2	n	-167.573110715884
top2 test	etoposide	Bristol/∆top2	n	36.9263474545145
top2 test	etoposide	Bristol/∆top2	n	108.926347454515
top2 test	etoposide	Bristol	n	-64.9128910792432
top2 test	etoposide	Bristol	n	21.0871089207568
top2 test	etoposide	Hawaii	n	-142.907939202026
top2 test	etoposide	Hawaii	n	-116.907939202026
top2 test	etoposide	Hawaii/∆top2	n	-124.573110715884
top2 test	etoposide	Hawaii/∆top2	n	15.4268892841156
top2 test	etoposide	Bristol/∆top2	n	28.9263474545145
top2 test	etoposide	Bristol/∆top2	n	-24.0736525454855
top2 test	etoposide	Bristol	n	23.0871089207568
top2 test	etoposide	Bristol	n	67.0871089207568
top2 test	etoposide	Hawaii	n	-107.907939202026
top2 test	etoposide	Hawaii	n	-83.9079392020256
top2 test	etoposide	Hawaii/∆top2	n	-30.5731107158844
top2 test	etoposide	Hawaii/∆top2	n	-115.573110715884
top2 test	etoposide	Bristol/∆top2	n	119.926347454515
top2 test	etoposide	Bristol/∆top2	n	19.9263474545145
top2 test	etoposide	Bristol	n	100.087108920757
top2 test	etoposide	Bristol	n	17.0871089207568
top2 test	etoposide	Hawaii	n	-124.907939202026
top2 test	etoposide	Hawaii	n	-93.9079392020256
top2 test	etoposide	Hawaii/∆top2	n	-69.5731107158844
top2 test	etoposide	Hawaii/∆top2	n	-54.5731107158844
top2 test	etoposide	Bristol/∆top2	n	86.9263474545145
top2 test	etoposide	Bristol/∆top2	n	102.926347454515
top2 test	etoposide	Bristol	n	32.0871089207568
top2 test	etoposide	Bristol	n	-55.9128910792432
top2 test	etoposide	Hawaii	n	-121.907939202026
top2 test	etoposide	Hawaii	n	-80.9079392020256
top2 test	etoposide	Hawaii/∆top2	n	-62.5731107158844
top2 test	etoposide	Hawaii/∆top2	n	-75.5731107158844
top2 test	etoposide	Bristol/∆top2	n	64.9263474545145
top2 test	etoposide	Bristol/∆top2	n	98.9263474545145
top2 test	etoposide	Bristol	n	-8.91289107924319
top2 test	etoposide	Bristol	n	49.0871089207568
top2 test	etoposide	Hawaii	n	-92.9079392020256
top2 test	etoposide	Hawaii	n	-109.907939202026
top2 test	etoposide	Hawaii/∆top2	n	-54.5731107158844
top2 test	etoposide	Hawaii/∆top2	n	-110.573110715884
top2 test	etoposide	Bristol/∆top2	n	36.9263474545145
top2 test	etoposide	Bristol/∆top2	n	73.9263474545145
top2 test	etoposide	Bristol	n	-66.9128910792432
top2 test	etoposide	Bristol	n	78.0871089207568
top2 test	etoposide	Hawaii	n	-116.907939202026
top2 test	etoposide	Hawaii	n	-137.907939202026
top2 test	etoposide	Hawaii/∆top2	n	-35.5731107158844
top2 test	etoposide	Hawaii/∆top2	n	-47.5731107158844
top2 test	etoposide	Bristol/∆top2	n	-66.0736525454855
top2 test	etoposide	Bristol/∆top2	n	125.926347454515
top2 test	etoposide	Bristol	n	-27.9128910792432
top2 test	etoposide	Hawaii	n	-105.907939202026
top2 test	etoposide	Hawaii/∆top2	n	-61.5731107158844
top2 test	etoposide	Bristol/∆top2	n	130.926347454515
npp3 test	etoposide	Bristol	n	198.675334128827
npp3 test	etoposide	Bristol	n	-42.3246658711728
npp3 test	etoposide	Bristol	n	62.6753341288272
npp3 test	etoposide	Bristol	n	129.675334128827
npp3 test	etoposide	Bristol	n	190.675334128827
npp3 test	etoposide	Bristol	n	62.6753341288272
npp3 test	etoposide	Bristol	n	97.6753341288272
npp3 test	etoposide	Bristol	n	131.675334128827
npp3 test	etoposide	Bristol	n	56.6753341288272
npp3 test	etoposide	Bristol	n	106.675334128827
npp3 test	etoposide	Hawaii	n	-74.85969019421
npp3 test	etoposide	Hawaii	n	-132.85969019421
npp3 test	etoposide	Hawaii	n	-140.85969019421
npp3 test	etoposide	Hawaii	n	-54.85969019421
npp3 test	etoposide	Hawaii	n	-63.85969019421
npp3 test	etoposide	Hawaii	n	-95.85969019421
npp3 test	etoposide	Hawaii	n	-65.85969019421
npp3 test	etoposide	Hawaii	n	-90.85969019421
npp3 test	etoposide	Hawaii	n	-115.85969019421
npp3 test	etoposide	Hawaii	n	-102.85969019421
npp3 test	etoposide	Hawaii	n	-166.85969019421
npp3 test	etoposide	Bristol/∆npp3	n	-23.8503267685647
npp3 test	etoposide	Bristol/∆npp3	n	61.1496732314353
npp3 test	etoposide	Bristol/∆npp3	n	-1.85032676856469
npp3 test	etoposide	Bristol/∆npp3	n	53.1496732314353
npp3 test	etoposide	Bristol/∆npp3	n	63.1496732314353
npp3 test	etoposide	Bristol/∆npp3	n	29.1496732314353
npp3 test	etoposide	Bristol/∆npp3	n	6.14967323143531
npp3 test	etoposide	Bristol/∆npp3	n	-16.8503267685647
npp3 test	etoposide	Bristol/∆npp3	n	15.1496732314353
npp3 test	etoposide	Bristol/∆npp3	n	51.1496732314353
npp3 test	etoposide	Hawaii/∆npp3	n	24.3959119246322
npp3 test	etoposide	Hawaii/∆npp3	n	-37.6040880753678
npp3 test	etoposide	Hawaii/∆npp3	n	-66.6040880753678
npp3 test	etoposide	Hawaii/∆npp3	n	43.3959119246322
npp3 test	etoposide	Hawaii/∆npp3	n	-23.6040880753678
npp3 test	etoposide	Hawaii/∆npp3	n	95.3959119246322
npp3 test	etoposide	Hawaii/∆npp3	n	-13.6040880753678
npp3 test	etoposide	Hawaii/∆npp3	n	-44.6040880753678
