# Supplementary material for: Natural variation in a single amino acid substitution underlies physiological responses to topoisomerase II poisons
Source: PLoS Genet. 2017 Jul 12;13(7):e1006891. doi: 10.1371/journal.pgen.1006891 (PMC5529024; doi:10.1371/journal.pgen.1006891)
Supplement: S11 Table — Processed median animal length phenotype data of strains used to perform the top-2 reciprocal hemizygosity test in the presence of etoposide. (CSV) [file pgen.1006891.s022.csv]

condition	strain	trait	phenotype
etoposide	Bristol	median.TOF	24.5763971524813
etoposide	Bristol	median.TOF	49.5763971524803
etoposide	Hawaii	median.TOF	-68.8338617402809
etoposide	Hawaii	median.TOF	-74.8338617402809
etoposide	Hawaii/∆Bristol	median.TOF	-43.1285925837185
etoposide	Hawaii/∆Bristol	median.TOF	-23.1285925837185
etoposide	Hawaii/∆Hawaii	median.TOF	-20.8952820588322
etoposide	Hawaii/∆Hawaii	median.TOF	-53.8952820588322
etoposide	Bristol/∆Bristol	median.TOF	37.0416115687698
etoposide	Bristol/∆Bristol	median.TOF	40.0416115687698
etoposide	Bristol/∆Hawaii	median.TOF	45.6435789493131
etoposide	Bristol/∆Hawaii	median.TOF	45.6435789493131
etoposide	Bristol	median.TOF	23.0763971524803
etoposide	Bristol	median.TOF	22.0763971524803
etoposide	Hawaii	median.TOF	-68.3338617402809
etoposide	Hawaii	median.TOF	-66.3338617402809
etoposide	Hawaii/∆Bristol	median.TOF	-14.6285925837185
etoposide	Hawaii/∆Bristol	median.TOF	-13.1285925837185
etoposide	Hawaii/∆Hawaii	median.TOF	-16.8952820588322
etoposide	Hawaii/∆Hawaii	median.TOF	-25.8952820588322
etoposide	Bristol/∆Bristol	median.TOF	0.0416115687697984
etoposide	Bristol/∆Bristol	median.TOF	32.5416115687698
etoposide	Bristol/∆Hawaii	median.TOF	46.6435789493131
etoposide	Bristol/∆Hawaii	median.TOF	45.6435789493131
etoposide	Bristol	median.TOF	50.5763971524803
etoposide	Bristol	median.TOF	44.0763971524803
etoposide	Hawaii	median.TOF	-54.8338617402809
etoposide	Hawaii	median.TOF	-75.8338617402809
etoposide	Hawaii/∆Bristol	median.TOF	-23.1285925837185
etoposide	Hawaii/∆Bristol	median.TOF	0.871407416281458
etoposide	Hawaii/∆Hawaii	median.TOF	-32.3952820588322
etoposide	Hawaii/∆Hawaii	median.TOF	3.10471794116777
etoposide	Bristol/∆Bristol	median.TOF	34.5416115687698
etoposide	Bristol/∆Bristol	median.TOF	33.0416115687698
etoposide	Bristol/∆Hawaii	median.TOF	35.6435789493131
etoposide	Bristol/∆Hawaii	median.TOF	62.6435789493131
etoposide	Bristol	median.TOF	30.5763971524803
etoposide	Bristol	median.TOF	56.0763971524803
etoposide	Hawaii	median.TOF	-71.3338617402809
etoposide	Hawaii	median.TOF	-37.8338617402809
etoposide	Hawaii/∆Bristol	median.TOF	-19.1285925837185
etoposide	Hawaii/∆Bristol	median.TOF	-1.12859258371854
etoposide	Hawaii/∆Hawaii	median.TOF	-24.3952820588322
etoposide	Hawaii/∆Hawaii	median.TOF	-66.8952820588322
etoposide	Bristol/∆Bristol	median.TOF	30.0416115687698
etoposide	Bristol/∆Bristol	median.TOF	39.0416115687698
etoposide	Bristol/∆Hawaii	median.TOF	-3.35642105068693
etoposide	Bristol/∆Hawaii	median.TOF	20.6435789493131
etoposide	Bristol	median.TOF	29.5763971524803
etoposide	Bristol	median.TOF	54.5763971524803
etoposide	Hawaii	median.TOF	-6.8338617402809
etoposide	Hawaii	median.TOF	-56.3338617402809
etoposide	Hawaii/∆Bristol	median.TOF	-24.6285925837185
etoposide	Hawaii/∆Bristol	median.TOF	-6.12859258371854
etoposide	Hawaii/∆Hawaii	median.TOF	-28.8952820588322
etoposide	Hawaii/∆Hawaii	median.TOF	-19.8952820588322
etoposide	Bristol/∆Bristol	median.TOF	43.0416115687698
etoposide	Bristol/∆Bristol	median.TOF	39.0416115687698
etoposide	Bristol/∆Hawaii	median.TOF	39.1435789493131
etoposide	Bristol/∆Hawaii	median.TOF	18.6435789493131
etoposide	Bristol	median.TOF	28.5763971524803
etoposide	Bristol	median.TOF	33.5763971524803
etoposide	Hawaii	median.TOF	-79.3338617402809
etoposide	Hawaii	median.TOF	-39.8338617402809
etoposide	Hawaii/∆Bristol	median.TOF	-7.62859258371854
etoposide	Hawaii/∆Bristol	median.TOF	-14.6285925837185
etoposide	Hawaii/∆Hawaii	median.TOF	-17.8952820588322
etoposide	Hawaii/∆Hawaii	median.TOF	-31.8952820588322
etoposide	Bristol/∆Bristol	median.TOF	24.0416115687698
etoposide	Bristol/∆Bristol	median.TOF	50.0416115687698
etoposide	Bristol/∆Hawaii	median.TOF	60.6435789493131
etoposide	Bristol/∆Hawaii	median.TOF	34.6435789493131
etoposide	Bristol	median.TOF	51.0763971524803
etoposide	Bristol	median.TOF	43.5763971524803
etoposide	Hawaii	median.TOF	-52.8338617402809
etoposide	Hawaii	median.TOF	-77.8338617402809
etoposide	Hawaii/∆Bristol	median.TOF	-23.1285925837185
etoposide	Hawaii/∆Bristol	median.TOF	-17.1285925837185
etoposide	Hawaii/∆Hawaii	median.TOF	-23.8952820588322
etoposide	Hawaii/∆Hawaii	median.TOF	-53.3952820588322
etoposide	Bristol/∆Bristol	median.TOF	39.5416115687698
etoposide	Bristol/∆Bristol	median.TOF	45.5416115687698
etoposide	Bristol/∆Hawaii	median.TOF	42.6435789493131
etoposide	Bristol/∆Hawaii	median.TOF	49.6435789493131
etoposide	Bristol	median.TOF	74.5763971524803
etoposide	Hawaii	median.TOF	-52.8338617402809
etoposide	Hawaii/∆Bristol	median.TOF	-28.1285925837185
etoposide	Hawaii/∆Hawaii	median.TOF	-55.3952820588322
etoposide	Bristol/∆Bristol	median.TOF	49.0416115687698
etoposide	Bristol/∆Hawaii	median.TOF	39.6435789493131
