# Supplementary material for: Natural variation in a single amino acid substitution underlies physiological responses to topoisomerase II poisons
Source: PLoS Genet. 2017 Jul 12;13(7):e1006891. doi: 10.1371/journal.pgen.1006891 (PMC5529024; doi:10.1371/journal.pgen.1006891)
Supplement: S12 Table — Processed phenotype data of CRISPR allele-swap strains in the presence of etoposide. (CSV) [file pgen.1006891.s023.csv]

condition	strain	trait	phenotype
Etoposide	Bristol	mean.TOF	40.9753604953256
Etoposide	Bristol	mean.TOF	75.1674002963165
Etoposide	Bristol	mean.TOF	42.6785596697281
Etoposide	Bristol	mean.TOF	28.219170019131
Etoposide	Bristol	mean.TOF	48.3885473085083
Etoposide	Bristol	mean.TOF	53.6388940027192
Etoposide	Bristol	mean.TOF	74.6963128762739
Etoposide	Bristol	mean.TOF	75.9783195901866
Etoposide	Bristol	mean.TOF	74.0804672734087
Etoposide	Bristol	mean.TOF	53.6479095149293
Etoposide	Hawaii	mean.TOF	-21.6383488953082
Etoposide	Hawaii	mean.TOF	-41.2808458941077
Etoposide	Hawaii	mean.TOF	-26.878360392865
Etoposide	Hawaii	mean.TOF	-27.6102576588136
Etoposide	Hawaii	mean.TOF	-24.0062328910117
Etoposide	Hawaii	mean.TOF	-46.6361816567314
Etoposide	Hawaii	mean.TOF	-57.0553556980293
Etoposide	Hawaii	mean.TOF	-40.2233381541696
Etoposide	Hawaii	mean.TOF	-49.5651917636031
Etoposide	Hawaii	mean.TOF	-22.881851424525
Etoposide	Bristol(M)ECA401	mean.TOF	45.0400215776904
Etoposide	Bristol(M)ECA401	mean.TOF	25.9827077776457
Etoposide	Bristol(M)ECA401	mean.TOF	39.801277932084
Etoposide	Bristol(M)ECA401	mean.TOF	-0.0320554012493517
Etoposide	Bristol(M)ECA401	mean.TOF	-6.9581576940183
Etoposide	Bristol(M)ECA401	mean.TOF	-25.8071056452918
Etoposide	Bristol(M)ECA401	mean.TOF	1.62743573116902
Etoposide	Bristol(M)ECA401	mean.TOF	-3.22694076280138
Etoposide	Bristol(M)ECA401	mean.TOF	-1.50309053895114
Etoposide	Bristol(M)ECA401	mean.TOF	-7.09322262908324
Etoposide	Bristol(M)ECA402	mean.TOF	17.4331073963321
Etoposide	Bristol(M)ECA402	mean.TOF	12.1717659329175
Etoposide	Bristol(M)ECA402	mean.TOF	9.8348428559944
Etoposide	Bristol(M)ECA402	mean.TOF	3.55993666462479
Etoposide	Hawaii(Q)ECA547	mean.TOF	-6.02039774458657
Etoposide	Hawaii(Q)ECA547	mean.TOF	-24.9414158069839
Etoposide	Hawaii(Q)ECA547	mean.TOF	-24.487291058493
Etoposide	Hawaii(Q)ECA547	mean.TOF	-26.8246847902529
Etoposide	Hawaii(Q)ECA547	mean.TOF	-41.5546192701874
Etoposide	Hawaii(Q)ECA547	mean.TOF	-49.2750292523621
Etoposide	Hawaii(Q)ECA547	mean.TOF	-11.1222874776861
Etoposide	Hawaii(Q)ECA547	mean.TOF	-52.6169260110656
Etoposide	Hawaii(Q)ECA547	mean.TOF	-31.7336463834251
Etoposide	Hawaii(Q)ECA547	mean.TOF	-44.4602166952149
Etoposide	Hawaii(Q)ECA548	mean.TOF	-52.4402471101547
Etoposide	Hawaii(Q)ECA548	mean.TOF	-42.5325673715926
Etoposide	Hawaii(Q)ECA548	mean.TOF	-6.50854212931176
Etoposide	Hawaii(Q)ECA548	mean.TOF	6.52364177873423
Etoposide	Hawaii(Q)ECA548	mean.TOF	-49.6220946553743
Etoposide	Hawaii(Q)ECA548	mean.TOF	-6.12660697748467
Etoposide	Hawaii(Q)ECA548	mean.TOF	-40.9258063448861
Etoposide	Hawaii(Q)ECA548	mean.TOF	-15.334828166621
Etoposide	Hawaii(Q)ECA549	mean.TOF	-28.0796130550292
Etoposide	Hawaii(Q)ECA549	mean.TOF	1.36856876315261
Etoposide	Hawaii(Q)ECA549	mean.TOF	-46.1222321026482
Etoposide	Hawaii(Q)ECA549	mean.TOF	-3.94601593272705
Etoposide	Hawaii(Q)ECA549	mean.TOF	-10.2204463883626
Etoposide	Hawaii(Q)ECA549	mean.TOF	-60.0811920023976
Etoposide	Hawaii(Q)ECA549	mean.TOF	-51.8092621778362
Etoposide	Hawaii(Q)ECA549	mean.TOF	-45.2360208220195
Etoposide	Bristol	mean.TOF	67.4439815593823
Etoposide	Bristol	mean.TOF	54.4231295241929
Etoposide	Bristol	mean.TOF	56.0201961760726
Etoposide	Bristol	mean.TOF	50.9096572197916
Etoposide	Bristol	mean.TOF	36.224170019131
Etoposide	Bristol	mean.TOF	51.2889021619881
Etoposide	Bristol	mean.TOF	18.8042589216448
Etoposide	Bristol	mean.TOF	31.0816498034976
Etoposide	Bristol	mean.TOF	28.4062607386305
Etoposide	Bristol	mean.TOF	47.0449683384587
Etoposide	Hawaii	mean.TOF	-40.8789329338017
Etoposide	Hawaii	mean.TOF	-44.5492950919687
Etoposide	Hawaii	mean.TOF	-36.863259478098
Etoposide	Hawaii	mean.TOF	-50.0982128408864
Etoposide	Hawaii	mean.TOF	-48.7867282470489
Etoposide	Hawaii	mean.TOF	-40.5241500242704
Etoposide	Hawaii	mean.TOF	-36.1641276278539
Etoposide	Hawaii	mean.TOF	-10.4326418337225
Etoposide	Hawaii	mean.TOF	-9.79876655074249
Etoposide	Hawaii	mean.TOF	-34.7386890313626
Etoposide	Hawaii	mean.TOF	-43.1904434173276
Etoposide	Bristol(M)ECA401	mean.TOF	27.9319521960916
Etoposide	Bristol(M)ECA401	mean.TOF	-6.70789001298141
Etoposide	Bristol(M)ECA401	mean.TOF	5.58679791534408
Etoposide	Bristol(M)ECA401	mean.TOF	3.37554193968131
Etoposide	Bristol(M)ECA401	mean.TOF	31.9825349466743
Etoposide	Bristol(M)ECA401	mean.TOF	18.479763328049
Etoposide	Bristol(M)ECA401	mean.TOF	12.7713661155055
Etoposide	Bristol(M)ECA401	mean.TOF	22.3216957858352
Etoposide	Bristol(M)ECA401	mean.TOF	-4.36818275667494
Etoposide	Bristol(M)ECA401	mean.TOF	16.3458395253074
Etoposide	Bristol(M)ECA401	mean.TOF	19.4947727089121
Etoposide	Bristol(M)ECA402	mean.TOF	16.2493827553474
Etoposide	Bristol(M)ECA402	mean.TOF	4.4126400587916
Etoposide	Bristol(M)ECA402	mean.TOF	26.6968378753635
Etoposide	Bristol(M)ECA402	mean.TOF	27.3481694416894
Etoposide	Bristol(M)ECA402	mean.TOF	24.8458210510277
Etoposide	Bristol(M)ECA402	mean.TOF	11.976086321267
Etoposide	Bristol(M)ECA402	mean.TOF	37.3455894623292
Etoposide	Bristol(M)ECA402	mean.TOF	20.6844932056447
Etoposide	Bristol(M)ECA402	mean.TOF	23.6004914231135
Etoposide	Bristol(M)ECA402	mean.TOF	18.4055159329175
Etoposide	Bristol(M)ECA402	mean.TOF	28.0899155392167
Etoposide	Hawaii(Q)ECA547	mean.TOF	7.45411309159838
Etoposide	Hawaii(Q)ECA547	mean.TOF	4.18477466920652
Etoposide	Hawaii(Q)ECA547	mean.TOF	-15.1946826951346
Etoposide	Hawaii(Q)ECA547	mean.TOF	-45.9128443784125
Etoposide	Hawaii(Q)ECA547	mean.TOF	-51.1850451506133
Etoposide	Hawaii(Q)ECA547	mean.TOF	-55.8368565364672
Etoposide	Hawaii(Q)ECA547	mean.TOF	3.43780497223682
Etoposide	Hawaii(Q)ECA547	mean.TOF	-13.2390992046674
Etoposide	Hawaii(Q)ECA547	mean.TOF	-11.9594282293442
Etoposide	Hawaii(Q)ECA548	mean.TOF	-37.4945400394476
Etoposide	Hawaii(Q)ECA548	mean.TOF	-23.4292317844842
Etoposide	Hawaii(Q)ECA548	mean.TOF	5.06238051747298
Etoposide	Hawaii(Q)ECA548	mean.TOF	-4.10060064550819
Etoposide	Hawaii(Q)ECA548	mean.TOF	-23.9396635433946
Etoposide	Hawaii(Q)ECA548	mean.TOF	-17.4704134229643
Etoposide	Hawaii(Q)ECA548	mean.TOF	-11.0197166172557
Etoposide	Hawaii(Q)ECA548	mean.TOF	22.7408911959836
Etoposide	Hawaii(Q)ECA548	mean.TOF	-5.10242338417305
Etoposide	Hawaii(Q)ECA548	mean.TOF	-34.8045633494709
Etoposide	Hawaii(Q)ECA548	mean.TOF	9.40258914715529
Etoposide	Hawaii(Q)ECA549	mean.TOF	11.7439353320676
Etoposide	Hawaii(Q)ECA549	mean.TOF	-19.5329463883626
Etoposide	Hawaii(Q)ECA549	mean.TOF	-2.61910458045293
Etoposide	Hawaii(Q)ECA549	mean.TOF	-37.133823581345
Etoposide	Hawaii(Q)ECA549	mean.TOF	-20.9382494186656
Etoposide	Hawaii(Q)ECA549	mean.TOF	-4.09826170367785
Etoposide	Hawaii(Q)ECA549	mean.TOF	-8.79601828378737
Etoposide	Hawaii(Q)ECA549	mean.TOF	-62.0807605960128
Etoposide	Hawaii(Q)ECA549	mean.TOF	-43.4353273407435
Etoposide	Hawaii(Q)ECA549	mean.TOF	-4.90505859958367
Etoposide	Hawaii(Q)ECA549	mean.TOF	3.01192540650925
Etoposide	Bristol	mean.TOF	22.9684422563278
Etoposide	Bristol	mean.TOF	68.8516925894974
Etoposide	Bristol	mean.TOF	54.8347323291614
Etoposide	Bristol	mean.TOF	26.9544454626417
Etoposide	Bristol	mean.TOF	45.3227188046394
Etoposide	Bristol	mean.TOF	33.9880078693836
Etoposide	Bristol	mean.TOF	36.4244375854409
Etoposide	Bristol	mean.TOF	40.501502380647
Etoposide	Bristol	mean.TOF	55.1492127907307
Etoposide	Bristol	mean.TOF	59.2202287968655
Etoposide	Bristol	mean.TOF	47.5404398604008
Etoposide	Hawaii	mean.TOF	-58.902022364696
Etoposide	Hawaii	mean.TOF	-39.0669203238796
Etoposide	Hawaii	mean.TOF	-48.7300683417075
Etoposide	Hawaii	mean.TOF	-60.3913654303894
Etoposide	Hawaii	mean.TOF	-31.587647364696
Etoposide	Hawaii	mean.TOF	-36.3715719142455
Etoposide	Hawaii	mean.TOF	-31.4750835891858
Etoposide	Hawaii	mean.TOF	-34.1065051233167
Etoposide	Hawaii	mean.TOF	-45.5399710826447
Etoposide	Hawaii	mean.TOF	-49.5466600458554
Etoposide	Bristol(M)ECA401	mean.TOF	-9.51318137888492
Etoposide	Bristol(M)ECA401	mean.TOF	39.5049195971997
Etoposide	Bristol(M)ECA401	mean.TOF	46.1567773709168
Etoposide	Bristol(M)ECA401	mean.TOF	29.9197643839038
Etoposide	Bristol(M)ECA401	mean.TOF	31.5883409054215
Etoposide	Bristol(M)ECA401	mean.TOF	0.470413734553119
Etoposide	Bristol(M)ECA401	mean.TOF	27.14872061286
Etoposide	Bristol(M)ECA401	mean.TOF	42.0949751380619
Etoposide	Bristol(M)ECA401	mean.TOF	37.5591276453143
Etoposide	Bristol(M)ECA402	mean.TOF	-11.6513783969794
Etoposide	Bristol(M)ECA402	mean.TOF	-9.78823406708252
Etoposide	Bristol(M)ECA402	mean.TOF	29.7999238276543
Etoposide	Bristol(M)ECA402	mean.TOF	18.0158299723263
Etoposide	Bristol(M)ECA402	mean.TOF	23.1786578248094
Etoposide	Bristol(M)ECA402	mean.TOF	39.0628853359026
Etoposide	Bristol(M)ECA402	mean.TOF	26.7838073530358
Etoposide	Bristol(M)ECA402	mean.TOF	22.868776514928
Etoposide	Bristol(M)ECA402	mean.TOF	5.77715054830208
Etoposide	Bristol(M)ECA402	mean.TOF	-5.90242325627173
Etoposide	Bristol(M)ECA402	mean.TOF	19.2948304490465
Etoposide	Hawaii(Q)ECA547	mean.TOF	14.253054239099
Etoposide	Hawaii(Q)ECA547	mean.TOF	-14.6862129851144
Etoposide	Hawaii(Q)ECA547	mean.TOF	-31.9594282293442
Etoposide	Hawaii(Q)ECA547	mean.TOF	-30.9728949473126
Etoposide	Hawaii(Q)ECA547	mean.TOF	-2.20269089553176
Etoposide	Hawaii(Q)ECA547	mean.TOF	-32.4529446290391
Etoposide	Hawaii(Q)ECA547	mean.TOF	-61.9922094577776
Etoposide	Hawaii(Q)ECA547	mean.TOF	-45.3936806153463
Etoposide	Hawaii(Q)ECA547	mean.TOF	11.0339994754081
Etoposide	Hawaii(Q)ECA547	mean.TOF	1.852003133626
Etoposide	Hawaii(Q)ECA548	mean.TOF	10.0569751120676
Etoposide	Hawaii(Q)ECA548	mean.TOF	-9.58830790680036
Etoposide	Hawaii(Q)ECA548	mean.TOF	-19.6420903084932
Etoposide	Hawaii(Q)ECA548	mean.TOF	-27.3430248879324
Etoposide	Hawaii(Q)ECA548	mean.TOF	7.06513837737367
Etoposide	Hawaii(Q)ECA548	mean.TOF	18.5541713737498
Etoposide	Hawaii(Q)ECA548	mean.TOF	-20.1271157970233
Etoposide	Hawaii(Q)ECA548	mean.TOF	0.0928725479649906
Etoposide	Hawaii(Q)ECA548	mean.TOF	-7.3891787340863
Etoposide	Hawaii(Q)ECA548	mean.TOF	5.57246806981403
Etoposide	Hawaii(Q)ECA548	mean.TOF	11.8406485814553
Etoposide	Hawaii(Q)ECA549	mean.TOF	14.4103869449708
Etoposide	Hawaii(Q)ECA549	mean.TOF	-17.4310945365107
Etoposide	Hawaii(Q)ECA549	mean.TOF	20.28115617574
Etoposide	Hawaii(Q)ECA549	mean.TOF	-38.4215756718516
Etoposide	Hawaii(Q)ECA549	mean.TOF	-30.2463610225089
Etoposide	Hawaii(Q)ECA549	mean.TOF	-6.26169359194197
Etoposide	Hawaii(Q)ECA549	mean.TOF	-30.5579463883625
Etoposide	Hawaii(Q)ECA549	mean.TOF	27.4878869449708
Etoposide	Hawaii(Q)ECA549	mean.TOF	-18.7234225788387
Etoposide	Hawaii(Q)ECA549	mean.TOF	-18.3246130550292
Etoposide	Hawaii(Q)ECA549	mean.TOF	-10.8855104909266
Amsacrine	Bristol	q10.TOF	7.3540149412074
Amsacrine	Bristol	q10.TOF	0.454014941207212
Amsacrine	Bristol	q10.TOF	-6.24598505879279
Amsacrine	Bristol	q10.TOF	-6.0459850587928
Amsacrine	Bristol	q10.TOF	9.1540149412072
Amsacrine	Bristol	q10.TOF	-4.5459850587928
Amsacrine	Bristol	q10.TOF	-3.8459850587928
Amsacrine	Bristol	q10.TOF	-7.44598505879279
Amsacrine	Bristol	q10.TOF	4.3540149412072
Amsacrine	Hawaii	q10.TOF	-0.128460526895516
Amsacrine	Hawaii	q10.TOF	9.77153947310449
Amsacrine	Hawaii	q10.TOF	2.77153947310449
Amsacrine	Hawaii	q10.TOF	13.3715394731045
Amsacrine	Hawaii	q10.TOF	9.77153947310449
Amsacrine	Hawaii	q10.TOF	11.3715394731045
Amsacrine	Hawaii	q10.TOF	0.371539473104484
Amsacrine	Hawaii	q10.TOF	3.17153947310448
Amsacrine	Hawaii	q10.TOF	17.3715394731045
Amsacrine	Bristol(M)ECA401	q10.TOF	-10.8960957909938
Amsacrine	Bristol(M)ECA401	q10.TOF	10.3039042090062
Amsacrine	Bristol(M)ECA401	q10.TOF	1.80390420900624
Amsacrine	Bristol(M)ECA401	q10.TOF	2.60390420900623
Amsacrine	Bristol(M)ECA401	q10.TOF	-1.89609579099377
Amsacrine	Bristol(M)ECA401	q10.TOF	8.60390420900622
Amsacrine	Bristol(M)ECA401	q10.TOF	1.40390420900623
Amsacrine	Bristol(M)ECA401	q10.TOF	-8.39609579099377
Amsacrine	Bristol(M)ECA401	q10.TOF	-16.5960957909938
Amsacrine	Bristol(M)ECA401	q10.TOF	5.40390420900623
Amsacrine	Bristol(M)ECA402	q10.TOF	8.64819903330399
Amsacrine	Bristol(M)ECA402	q10.TOF	3.84819903330399
Amsacrine	Bristol(M)ECA402	q10.TOF	-7.55180096669601
Amsacrine	Bristol(M)ECA402	q10.TOF	9.64819903330399
Amsacrine	Bristol(M)ECA402	q10.TOF	-8.15180096669601
Amsacrine	Bristol(M)ECA402	q10.TOF	-2.15180096669601
Amsacrine	Bristol(M)ECA402	q10.TOF	4.84819903330399
Amsacrine	Bristol(M)ECA402	q10.TOF	-2.05180096669601
Amsacrine	Bristol(M)ECA402	q10.TOF	-0.351800966696023
Amsacrine	Bristol(M)ECA402	q10.TOF	-1.55180096669601
Amsacrine	Hawaii(Q)ECA547	q10.TOF	20.4606022592945
Amsacrine	Hawaii(Q)ECA547	q10.TOF	8.76060225929447
Amsacrine	Hawaii(Q)ECA547	q10.TOF	3.46060225929446
Amsacrine	Hawaii(Q)ECA547	q10.TOF	6.46060225929446
Amsacrine	Hawaii(Q)ECA547	q10.TOF	-1.03939774070554
Amsacrine	Hawaii(Q)ECA547	q10.TOF	15.2606022592945
Amsacrine	Hawaii(Q)ECA547	q10.TOF	21.8606022592945
Amsacrine	Hawaii(Q)ECA547	q10.TOF	-1.53939774070554
Amsacrine	Hawaii(Q)ECA547	q10.TOF	-3.83939774070553
Amsacrine	Hawaii(Q)ECA547	q10.TOF	18.4606022592945
Amsacrine	Hawaii(Q)ECA548	q10.TOF	7.05868807134635
Amsacrine	Hawaii(Q)ECA548	q10.TOF	1.65868807134635
Amsacrine	Hawaii(Q)ECA548	q10.TOF	7.15868807134635
Amsacrine	Hawaii(Q)ECA548	q10.TOF	10.1586880713463
Amsacrine	Hawaii(Q)ECA548	q10.TOF	-2.84131192865365
Amsacrine	Hawaii(Q)ECA548	q10.TOF	8.25868807134635
Amsacrine	Hawaii(Q)ECA548	q10.TOF	1.15868807134635
Amsacrine	Hawaii(Q)ECA548	q10.TOF	1.15868807134635
Amsacrine	Hawaii(Q)ECA548	q10.TOF	11.3586880713463
Amsacrine	Hawaii(Q)ECA548	q10.TOF	3.25868807134634
Amsacrine	Hawaii(Q)ECA549	q10.TOF	-0.969016329203196
Amsacrine	Hawaii(Q)ECA549	q10.TOF	8.1309836707968
Amsacrine	Hawaii(Q)ECA549	q10.TOF	7.1309836707968
Amsacrine	Hawaii(Q)ECA549	q10.TOF	7.1309836707968
Amsacrine	Hawaii(Q)ECA549	q10.TOF	6.03098367079679
Amsacrine	Hawaii(Q)ECA549	q10.TOF	8.73098367079681
Amsacrine	Hawaii(Q)ECA549	q10.TOF	13.0309836707968
Amsacrine	Bristol	q10.TOF	-11.8459850587928
Amsacrine	Bristol	q10.TOF	-3.0459850587928
Amsacrine	Bristol	q10.TOF	-6.44598505879279
Amsacrine	Bristol	q10.TOF	-6.8459850587928
Amsacrine	Bristol	q10.TOF	-8.04598505879279
Amsacrine	Bristol	q10.TOF	-9.2459850587928
Amsacrine	Bristol	q10.TOF	-11.2459850587928
Amsacrine	Bristol	q10.TOF	-5.8459850587928
Amsacrine	Bristol	q10.TOF	-10.8459850587928
Amsacrine	Bristol	q10.TOF	0.154014941207201
Amsacrine	Bristol	q10.TOF	-1.8459850587928
Amsacrine	Hawaii	q10.TOF	1.07153947310449
Amsacrine	Hawaii	q10.TOF	-6.62846052689552
Amsacrine	Hawaii	q10.TOF	3.1715394731045
Amsacrine	Hawaii	q10.TOF	8.57153947310447
Amsacrine	Hawaii	q10.TOF	3.17153947310448
Amsacrine	Hawaii	q10.TOF	-3.62846052689552
Amsacrine	Hawaii	q10.TOF	-6.8284605268955
Amsacrine	Hawaii	q10.TOF	-3.62846052689552
Amsacrine	Bristol(M)ECA401	q10.TOF	9.80390420900624
Amsacrine	Bristol(M)ECA401	q10.TOF	-9.39609579099377
Amsacrine	Bristol(M)ECA401	q10.TOF	6.40390420900623
Amsacrine	Bristol(M)ECA401	q10.TOF	-6.39609579099377
Amsacrine	Bristol(M)ECA401	q10.TOF	-13.5960957909938
Amsacrine	Bristol(M)ECA401	q10.TOF	-7.09609579099377
Amsacrine	Bristol(M)ECA401	q10.TOF	-5.59609579099377
Amsacrine	Bristol(M)ECA401	q10.TOF	-2.59609579099377
Amsacrine	Bristol(M)ECA401	q10.TOF	-5.99609579099376
Amsacrine	Bristol(M)ECA401	q10.TOF	-10.5960957909938
Amsacrine	Bristol(M)ECA402	q10.TOF	-13.951800966696
Amsacrine	Bristol(M)ECA402	q10.TOF	-1.55180096669601
Amsacrine	Bristol(M)ECA402	q10.TOF	9.248199033304
Amsacrine	Bristol(M)ECA402	q10.TOF	9.64819903330398
Amsacrine	Bristol(M)ECA402	q10.TOF	-5.15180096669601
Amsacrine	Bristol(M)ECA402	q10.TOF	6.04819903330398
Amsacrine	Bristol(M)ECA402	q10.TOF	6.94819903330399
Amsacrine	Bristol(M)ECA402	q10.TOF	-4.55180096669601
Amsacrine	Hawaii(Q)ECA547	q10.TOF	19.7606022592945
Amsacrine	Hawaii(Q)ECA547	q10.TOF	11.4606022592945
Amsacrine	Hawaii(Q)ECA547	q10.TOF	5.06060225929446
Amsacrine	Hawaii(Q)ECA547	q10.TOF	-0.539397740705537
Amsacrine	Hawaii(Q)ECA547	q10.TOF	5.46060225929446
Amsacrine	Hawaii(Q)ECA547	q10.TOF	-4.53939774070554
Amsacrine	Hawaii(Q)ECA547	q10.TOF	2.86060225929447
Amsacrine	Hawaii(Q)ECA547	q10.TOF	-1.53939774070554
Amsacrine	Hawaii(Q)ECA547	q10.TOF	2.46060225929446
Amsacrine	Hawaii(Q)ECA547	q10.TOF	9.46060225929446
Amsacrine	Hawaii(Q)ECA548	q10.TOF	11.9586880713463
Amsacrine	Hawaii(Q)ECA548	q10.TOF	3.15868807134635
Amsacrine	Hawaii(Q)ECA548	q10.TOF	6.25868807134634
Amsacrine	Hawaii(Q)ECA548	q10.TOF	15.4586880713463
Amsacrine	Hawaii(Q)ECA548	q10.TOF	11.1586880713463
Amsacrine	Hawaii(Q)ECA548	q10.TOF	12.5586880713464
Amsacrine	Hawaii(Q)ECA548	q10.TOF	18.1586880713463
Amsacrine	Hawaii(Q)ECA548	q10.TOF	5.35868807134635
Amsacrine	Hawaii(Q)ECA548	q10.TOF	8.95868807134636
Amsacrine	Hawaii(Q)ECA548	q10.TOF	-4.64131192865365
Amsacrine	Hawaii(Q)ECA549	q10.TOF	1.3309836707968
Amsacrine	Hawaii(Q)ECA549	q10.TOF	-0.869016329203202
Amsacrine	Hawaii(Q)ECA549	q10.TOF	13.1309836707968
Amsacrine	Hawaii(Q)ECA549	q10.TOF	-0.869016329203202
Amsacrine	Hawaii(Q)ECA549	q10.TOF	13.5309836707968
Amsacrine	Hawaii(Q)ECA549	q10.TOF	-3.8690163292032
Amsacrine	Hawaii(Q)ECA549	q10.TOF	-2.4690163292032
Amsacrine	Hawaii(Q)ECA549	q10.TOF	5.1309836707968
Amsacrine	Hawaii(Q)ECA549	q10.TOF	1.3309836707968
Amsacrine	Hawaii(Q)ECA549	q10.TOF	1.5309836707968
Amsacrine	Bristol	q10.TOF	6.7540149412072
Amsacrine	Bristol	q10.TOF	-8.94598505879279
Amsacrine	Bristol	q10.TOF	-8.04598505879279
Amsacrine	Bristol	q10.TOF	-2.44598505879279
Amsacrine	Bristol	q10.TOF	-5.7459850587928
Amsacrine	Bristol	q10.TOF	12.2540149412072
Amsacrine	Bristol	q10.TOF	-0.845985058792799
Amsacrine	Bristol	q10.TOF	-11.9459850587928
Amsacrine	Bristol	q10.TOF	0.854014941207218
Amsacrine	Hawaii	q10.TOF	1.37153947310448
Amsacrine	Hawaii	q10.TOF	4.97153947310448
Amsacrine	Hawaii	q10.TOF	3.97153947310448
Amsacrine	Hawaii	q10.TOF	-5.62846052689552
Amsacrine	Hawaii	q10.TOF	-3.62846052689552
Amsacrine	Hawaii	q10.TOF	-1.62846052689552
Amsacrine	Hawaii	q10.TOF	-7.62846052689552
Amsacrine	Hawaii	q10.TOF	-5.52846052689552
Amsacrine	Hawaii	q10.TOF	18.1715394731045
Amsacrine	Hawaii	q10.TOF	4.37153947310448
Amsacrine	Bristol(M)ECA401	q10.TOF	-0.896095790993765
Amsacrine	Bristol(M)ECA401	q10.TOF	-0.496095790993774
Amsacrine	Bristol(M)ECA401	q10.TOF	-9.59609579099377
Amsacrine	Bristol(M)ECA401	q10.TOF	-7.29609579099377
Amsacrine	Bristol(M)ECA401	q10.TOF	-5.19609579099376
Amsacrine	Bristol(M)ECA401	q10.TOF	-7.69609579099376
Amsacrine	Bristol(M)ECA401	q10.TOF	-10.4960957909938
Amsacrine	Bristol(M)ECA401	q10.TOF	0.403904209006232
Amsacrine	Bristol(M)ECA401	q10.TOF	-11.1960957909938
Amsacrine	Bristol(M)ECA401	q10.TOF	-15.1960957909938
Amsacrine	Bristol(M)ECA401	q10.TOF	-5.19609579099376
Amsacrine	Bristol(M)ECA402	q10.TOF	-10.251800966696
Amsacrine	Bristol(M)ECA402	q10.TOF	-17.051800966696
Amsacrine	Bristol(M)ECA402	q10.TOF	-11.551800966696
Amsacrine	Bristol(M)ECA402	q10.TOF	-2.55180096669601
Amsacrine	Bristol(M)ECA402	q10.TOF	-10.151800966696
Amsacrine	Bristol(M)ECA402	q10.TOF	-19.051800966696
Amsacrine	Bristol(M)ECA402	q10.TOF	8.04819903330398
Amsacrine	Bristol(M)ECA402	q10.TOF	-2.85180096669601
Amsacrine	Bristol(M)ECA402	q10.TOF	-9.35180096669601
Amsacrine	Bristol(M)ECA402	q10.TOF	1.44819903330399
Amsacrine	Bristol(M)ECA402	q10.TOF	-3.55180096669601
Amsacrine	Hawaii(Q)ECA547	q10.TOF	0.0606022592944575
Amsacrine	Hawaii(Q)ECA547	q10.TOF	12.9606022592945
Amsacrine	Hawaii(Q)ECA547	q10.TOF	1.26060225929446
Amsacrine	Hawaii(Q)ECA547	q10.TOF	0.460602259294463
Amsacrine	Hawaii(Q)ECA547	q10.TOF	-2.43939774070553
Amsacrine	Hawaii(Q)ECA547	q10.TOF	5.86060225929447
Amsacrine	Hawaii(Q)ECA547	q10.TOF	4.96060225929446
Amsacrine	Hawaii(Q)ECA547	q10.TOF	3.06060225929447
Amsacrine	Hawaii(Q)ECA547	q10.TOF	-2.53939774070554
Amsacrine	Hawaii(Q)ECA547	q10.TOF	9.26060225929446
Amsacrine	Hawaii(Q)ECA548	q10.TOF	2.15868807134635
Amsacrine	Hawaii(Q)ECA548	q10.TOF	-6.84131192865365
Amsacrine	Hawaii(Q)ECA548	q10.TOF	11.7586880713463
Amsacrine	Hawaii(Q)ECA548	q10.TOF	-1.54131192865366
Amsacrine	Hawaii(Q)ECA548	q10.TOF	2.95868807134636
Amsacrine	Hawaii(Q)ECA548	q10.TOF	1.15868807134635
Amsacrine	Hawaii(Q)ECA548	q10.TOF	1.15868807134635
Amsacrine	Hawaii(Q)ECA548	q10.TOF	0.158688071346346
Amsacrine	Hawaii(Q)ECA548	q10.TOF	1.85868807134635
Amsacrine	Hawaii(Q)ECA548	q10.TOF	1.95868807134634
Amsacrine	Hawaii(Q)ECA548	q10.TOF	6.15868807134635
Amsacrine	Hawaii(Q)ECA549	q10.TOF	1.1309836707968
Amsacrine	Hawaii(Q)ECA549	q10.TOF	8.5309836707968
Amsacrine	Hawaii(Q)ECA549	q10.TOF	-1.3690163292032
Amsacrine	Hawaii(Q)ECA549	q10.TOF	-1.8690163292032
Amsacrine	Hawaii(Q)ECA549	q10.TOF	5.3309836707968
Amsacrine	Hawaii(Q)ECA549	q10.TOF	-0.469016329203196
Amsacrine	Hawaii(Q)ECA549	q10.TOF	-0.869016329203202
Amsacrine	Hawaii(Q)ECA549	q10.TOF	-7.8690163292032
Amsacrine	Hawaii(Q)ECA549	q10.TOF	1.43098367079681
Amsacrine	Hawaii(Q)ECA549	q10.TOF	0.130983670796798
XK469	Bristol	median.TOF	3.4261369338635
XK469	Bristol	median.TOF	4.92613693386196
XK469	Bristol	median.TOF	1.92613693386196
XK469	Bristol	median.TOF	10.926136933862
XK469	Bristol	median.TOF	7.42613693386196
XK469	Bristol	median.TOF	17.926136933862
XK469	Bristol	median.TOF	1.92613693386196
XK469	Bristol	median.TOF	4.92613693386196
XK469	Bristol	median.TOF	11.926136933862
XK469	Bristol	median.TOF	6.92613693386196
XK469	Hawaii	median.TOF	-20.3286954845709
XK469	Hawaii	median.TOF	-21.3286954845709
XK469	Hawaii	median.TOF	-45.8286954845709
XK469	Hawaii	median.TOF	0.171304515429144
XK469	Hawaii	median.TOF	-21.8286954845709
XK469	Hawaii	median.TOF	-22.8286954845709
XK469	Hawaii	median.TOF	-16.8286954845709
XK469	Hawaii	median.TOF	-11.8286954845709
XK469	Hawaii	median.TOF	3.17130451542914
XK469	Hawaii	median.TOF	-18.8286954845709
XK469	Hawaii	median.TOF	-11.8286954845709
XK469	Bristol(M)ECA402	median.TOF	-3.66206699309806
XK469	Bristol(M)ECA402	median.TOF	-32.1620669930981
XK469	Bristol(M)ECA402	median.TOF	-8.16206699309806
XK469	Bristol(M)ECA402	median.TOF	-34.1620669930981
XK469	Bristol(M)ECA402	median.TOF	-27.6620669930981
XK469	Bristol(M)ECA402	median.TOF	-25.1620669930981
XK469	Bristol(M)ECA402	median.TOF	-37.1620669930981
XK469	Bristol(M)ECA402	median.TOF	-27.6620669930981
XK469	Bristol(M)ECA402	median.TOF	-20.6620669930981
XK469	Hawaii(Q)ECA547	median.TOF	65.4210148765757
XK469	Hawaii(Q)ECA547	median.TOF	-0.0789851234243238
XK469	Hawaii(Q)ECA547	median.TOF	-12.5789851234243
XK469	Hawaii(Q)ECA547	median.TOF	22.9210148765757
XK469	Hawaii(Q)ECA547	median.TOF	35.9210148765757
XK469	Hawaii(Q)ECA547	median.TOF	53.9210148765757
XK469	Hawaii(Q)ECA547	median.TOF	-0.0789851234243238
XK469	Hawaii(Q)ECA547	median.TOF	75.9210148765757
XK469	Hawaii(Q)ECA547	median.TOF	29.9210148765757
XK469	Bristol	median.TOF	-15.573863066138
XK469	Bristol	median.TOF	35.926136933862
XK469	Bristol	median.TOF	36.426136933862
XK469	Bristol	median.TOF	-5.07386306613804
XK469	Bristol	median.TOF	20.926136933862
XK469	Bristol	median.TOF	28.926136933862
XK469	Bristol	median.TOF	16.926136933862
XK469	Bristol	median.TOF	6.92613693386196
XK469	Bristol	median.TOF	9.92613693386196
XK469	Hawaii	median.TOF	20.1713045154291
XK469	Hawaii	median.TOF	22.6713045154291
XK469	Hawaii	median.TOF	27.6713045154291
XK469	Hawaii	median.TOF	-8.82869548457086
XK469	Hawaii	median.TOF	30.1713045154291
XK469	Hawaii	median.TOF	-13.8286954845709
XK469	Hawaii	median.TOF	-37.8286954845709
XK469	Hawaii	median.TOF	-8.82869548457086
XK469	Hawaii	median.TOF	-4.32869548457086
XK469	Hawaii	median.TOF	-6.82869548457086
XK469	Bristol(M)ECA402	median.TOF	-40.6620669930981
XK469	Bristol(M)ECA402	median.TOF	-41.1620669930981
XK469	Bristol(M)ECA402	median.TOF	-27.6620669930981
XK469	Bristol(M)ECA402	median.TOF	-9.16206699309806
XK469	Bristol(M)ECA402	median.TOF	-32.1620669930981
XK469	Bristol(M)ECA402	median.TOF	-23.6620669930981
XK469	Bristol(M)ECA402	median.TOF	-41.1620669930981
XK469	Bristol(M)ECA402	median.TOF	-46.1620669930981
XK469	Bristol(M)ECA402	median.TOF	-35.1620669930981
XK469	Bristol(M)ECA402	median.TOF	-18.1620669930981
XK469	Hawaii(Q)ECA547	median.TOF	41.4210148765757
XK469	Hawaii(Q)ECA547	median.TOF	26.4210148765757
XK469	Hawaii(Q)ECA547	median.TOF	31.9210148765757
XK469	Hawaii(Q)ECA547	median.TOF	22.9210148765757
XK469	Hawaii(Q)ECA547	median.TOF	11.9210148765757
XK469	Hawaii(Q)ECA547	median.TOF	21.4210148765757
XK469	Hawaii(Q)ECA547	median.TOF	31.4210148765757
XK469	Hawaii(Q)ECA547	median.TOF	93.4210148765757
XK469	Hawaii(Q)ECA547	median.TOF	54.9210148765757
Teniposide	Bristol	norm.n	2.98387819580138
Teniposide	Bristol	norm.n	12.9838781958018
Teniposide	Bristol	norm.n	-3.68278847086491
Teniposide	Bristol	norm.n	-4.34945513753156
Teniposide	Bristol	norm.n	-2.01612180419823
Teniposide	Bristol	norm.n	23.6505448624684
Teniposide	Bristol	norm.n	13.6505448624684
Teniposide	Bristol	norm.n	16.9838781958018
Teniposide	Bristol	norm.n	29.3172115291351
Teniposide	Bristol	norm.n	23.3172115291351
Teniposide	Hawaii	norm.n	-27.3160827189479
Teniposide	Hawaii	norm.n	-41.6494160522813
Teniposide	Hawaii	norm.n	-40.3160827189479
Teniposide	Hawaii	norm.n	-22.6494160522813
Teniposide	Hawaii	norm.n	-34.3160827189479
Teniposide	Hawaii	norm.n	-30.6494160522813
Teniposide	Hawaii	norm.n	-38.9827493856146
Teniposide	Hawaii	norm.n	-27.9827493856146
Teniposide	Hawaii	norm.n	-26.6494160522813
Teniposide	Hawaii	norm.n	-30.3160827189479
Teniposide	Bristol(M)ECA401	norm.n	-14.1468942026411
Teniposide	Bristol(M)ECA401	norm.n	-3.81356086930775
Teniposide	Bristol(M)ECA401	norm.n	-0.146894202641081
Teniposide	Bristol(M)ECA401	norm.n	4.85310579735892
Teniposide	Bristol(M)ECA401	norm.n	0.853105797358919
Teniposide	Bristol(M)ECA401	norm.n	16.5197724640256
Teniposide	Bristol(M)ECA401	norm.n	10.5197724640256
Teniposide	Bristol(M)ECA401	norm.n	-3.48022753597441
Teniposide	Bristol(M)ECA401	norm.n	6.85310579735892
Teniposide	Bristol(M)ECA402	norm.n	-26.8539705111937
Teniposide	Bristol(M)ECA402	norm.n	4.1460294888063
Teniposide	Bristol(M)ECA402	norm.n	29.4793628221396
Teniposide	Bristol(M)ECA402	norm.n	-15.5206371778604
Teniposide	Bristol(M)ECA402	norm.n	29.4793628221396
Teniposide	Bristol(M)ECA402	norm.n	-26.8539705111937
Teniposide	Bristol(M)ECA402	norm.n	-11.5206371778604
Teniposide	Bristol(M)ECA402	norm.n	13.1460294888063
Teniposide	Bristol(M)ECA402	norm.n	6.47936282213963
Teniposide	Bristol(M)ECA402	norm.n	-0.187303844527039
Teniposide	Bristol(M)ECA402	norm.n	6.47936282213963
Teniposide	Hawaii(Q)ECA547	norm.n	-6.76806188173824
Teniposide	Hawaii(Q)ECA547	norm.n	8.23193811826175
Teniposide	Hawaii(Q)ECA547	norm.n	27.5652714515951
Teniposide	Hawaii(Q)ECA547	norm.n	29.8986047849284
Teniposide	Hawaii(Q)ECA547	norm.n	-0.76806188173825
Teniposide	Hawaii(Q)ECA547	norm.n	12.8986047849284
Teniposide	Hawaii(Q)ECA547	norm.n	-2.43472854840491
Teniposide	Hawaii(Q)ECA547	norm.n	-0.76806188173825
Teniposide	Hawaii(Q)ECA547	norm.n	4.56527145159509
Teniposide	Hawaii(Q)ECA547	norm.n	26.2319381182617
Teniposide	Hawaii(Q)ECA547	norm.n	-4.76806188173824
Teniposide	Hawaii(Q)ECA548	norm.n	-10.0804285795774
Teniposide	Hawaii(Q)ECA548	norm.n	-11.0804285795774
Teniposide	Hawaii(Q)ECA548	norm.n	6.25290475375594
Teniposide	Hawaii(Q)ECA548	norm.n	12.5862380870893
Teniposide	Hawaii(Q)ECA548	norm.n	13.2529047537559
Teniposide	Hawaii(Q)ECA548	norm.n	23.5862380870893
Teniposide	Hawaii(Q)ECA548	norm.n	8.58623808708928
Teniposide	Hawaii(Q)ECA548	norm.n	26.2529047537559
Teniposide	Hawaii(Q)ECA548	norm.n	-1.74709524624406
Teniposide	Hawaii(Q)ECA548	norm.n	31.2529047537559
Teniposide	Hawaii(Q)ECA549	norm.n	-4.50585771611534
Teniposide	Hawaii(Q)ECA549	norm.n	10.4941422838847
Teniposide	Hawaii(Q)ECA549	norm.n	9.827475617218
Teniposide	Hawaii(Q)ECA549	norm.n	-22.172524382782
Teniposide	Hawaii(Q)ECA549	norm.n	2.827475617218
Teniposide	Hawaii(Q)ECA549	norm.n	11.1608089505513
Teniposide	Hawaii(Q)ECA549	norm.n	-12.8391910494487
Teniposide	Hawaii(Q)ECA549	norm.n	-5.83919104944867
Teniposide	Hawaii(Q)ECA549	norm.n	0.160808950551326
Teniposide	Bristol	norm.n	34.3172115291351
Teniposide	Bristol	norm.n	45.6505448624684
Teniposide	Bristol	norm.n	2.98387819580138
Teniposide	Bristol	norm.n	49.9838781958018
Teniposide	Bristol	norm.n	31.6505448624684
Teniposide	Bristol	norm.n	13.9838781958018
Teniposide	Bristol	norm.n	18.6505448624684
Teniposide	Bristol	norm.n	15.9838781958018
Teniposide	Bristol	norm.n	35.9838781958018
Teniposide	Bristol	norm.n	34.3172115291351
Teniposide	Bristol	norm.n	28.9838781958018
Teniposide	Hawaii	norm.n	-38.3160827189479
Teniposide	Hawaii	norm.n	-37.9827493856146
Teniposide	Hawaii	norm.n	-26.6494160522813
Teniposide	Hawaii	norm.n	-13.9827493856146
Teniposide	Hawaii	norm.n	-23.3160827189479
Teniposide	Hawaii	norm.n	-48.6494160522813
Teniposide	Hawaii	norm.n	-27.3160827189479
Teniposide	Hawaii	norm.n	-46.6494160522813
Teniposide	Hawaii	norm.n	-36.3160827189479
Teniposide	Hawaii	norm.n	-39.9827493856146
Teniposide	Bristol(M)ECA401	norm.n	-0.480227535974409
Teniposide	Bristol(M)ECA401	norm.n	25.5197724640256
Teniposide	Bristol(M)ECA401	norm.n	13.1864391306922
Teniposide	Bristol(M)ECA401	norm.n	-4.48022753597441
Teniposide	Bristol(M)ECA401	norm.n	-19.4802275359744
Teniposide	Bristol(M)ECA401	norm.n	12.8531057973589
Teniposide	Bristol(M)ECA401	norm.n	13.1864391306922
Teniposide	Bristol(M)ECA401	norm.n	3.85310579735892
Teniposide	Bristol(M)ECA401	norm.n	8.51977246402559
Teniposide	Bristol(M)ECA401	norm.n	9.85310579735892
Teniposide	Bristol(M)ECA401	norm.n	3.18643913069225
Teniposide	Bristol(M)ECA402	norm.n	-17.8539705111937
Teniposide	Bristol(M)ECA402	norm.n	16.4793628221396
Teniposide	Bristol(M)ECA402	norm.n	9.47936282213963
Teniposide	Bristol(M)ECA402	norm.n	-9.18730384452704
Teniposide	Bristol(M)ECA402	norm.n	-3.8539705111937
Teniposide	Bristol(M)ECA402	norm.n	8.1460294888063
Teniposide	Bristol(M)ECA402	norm.n	3.1460294888063
Teniposide	Bristol(M)ECA402	norm.n	3.1460294888063
Teniposide	Bristol(M)ECA402	norm.n	-0.853970511193696
Teniposide	Bristol(M)ECA402	norm.n	9.81269615547296
Teniposide	Hawaii(Q)ECA547	norm.n	-6.43472854840492
Teniposide	Hawaii(Q)ECA547	norm.n	-5.43472854840492
Teniposide	Hawaii(Q)ECA547	norm.n	16.5652714515951
Teniposide	Hawaii(Q)ECA547	norm.n	11.8986047849284
Teniposide	Hawaii(Q)ECA547	norm.n	-3.10139521507158
Teniposide	Hawaii(Q)ECA547	norm.n	17.2319381182617
Teniposide	Hawaii(Q)ECA547	norm.n	-1.10139521507158
Teniposide	Hawaii(Q)ECA547	norm.n	2.89860478492842
Teniposide	Hawaii(Q)ECA547	norm.n	0.898604784928421
Teniposide	Hawaii(Q)ECA547	norm.n	3.56527145159509
Teniposide	Hawaii(Q)ECA548	norm.n	-30.7470952462441
Teniposide	Hawaii(Q)ECA548	norm.n	25.9195714204226
Teniposide	Hawaii(Q)ECA548	norm.n	-10.4137619129107
Teniposide	Hawaii(Q)ECA548	norm.n	-16.7470952462441
Teniposide	Hawaii(Q)ECA548	norm.n	-14.0804285795774
Teniposide	Hawaii(Q)ECA548	norm.n	-9.58042857957739
Teniposide	Hawaii(Q)ECA548	norm.n	-2.41376191291072
Teniposide	Hawaii(Q)ECA548	norm.n	-9.08042857957739
Teniposide	Hawaii(Q)ECA548	norm.n	-0.413761912910719
Teniposide	Hawaii(Q)ECA548	norm.n	-7.41376191291072
Teniposide	Hawaii(Q)ECA549	norm.n	-15.8391910494487
Teniposide	Hawaii(Q)ECA549	norm.n	10.827475617218
Teniposide	Hawaii(Q)ECA549	norm.n	2.16080895055133
Teniposide	Hawaii(Q)ECA549	norm.n	-10.8391910494487
Teniposide	Hawaii(Q)ECA549	norm.n	7.827475617218
Teniposide	Hawaii(Q)ECA549	norm.n	-2.83919104944867
Teniposide	Hawaii(Q)ECA549	norm.n	23.1608089505513
Teniposide	Hawaii(Q)ECA549	norm.n	20.827475617218
Teniposide	Hawaii(Q)ECA549	norm.n	-6.50585771611534
Teniposide	Hawaii(Q)ECA549	norm.n	10.4941422838847
Teniposide	Hawaii(Q)ECA549	norm.n	10.827475617218
Teniposide	Bristol	norm.n	-11.0161218041982
Teniposide	Bristol	norm.n	32.3172115291351
Teniposide	Bristol	norm.n	-5.01612180419823
Teniposide	Bristol	norm.n	18.3172115291351
Teniposide	Bristol	norm.n	5.65054486246844
Teniposide	Bristol	norm.n	-14.0161218041982
Teniposide	Bristol	norm.n	14.9838781958018
Teniposide	Bristol	norm.n	-2.34945513753156
Teniposide	Bristol	norm.n	10.3172115291351
Teniposide	Bristol	norm.n	35.6505448624684
Teniposide	Bristol	norm.n	13.3172115291351
Teniposide	Hawaii	norm.n	-32.3160827189479
Teniposide	Hawaii	norm.n	-19.6494160522813
Teniposide	Hawaii	norm.n	-28.9827493856146
Teniposide	Hawaii	norm.n	-35.3160827189479
Teniposide	Hawaii	norm.n	-26.3160827189479
Teniposide	Hawaii	norm.n	-20.6494160522813
Teniposide	Hawaii	norm.n	-12.6494160522813
Teniposide	Hawaii	norm.n	-27.9827493856146
Teniposide	Hawaii	norm.n	-44.9827493856146
Teniposide	Hawaii	norm.n	-51.3160827189479
Teniposide	Bristol(M)ECA401	norm.n	-10.4802275359744
Teniposide	Bristol(M)ECA401	norm.n	8.18643913069225
Teniposide	Bristol(M)ECA401	norm.n	-0.813560869307752
Teniposide	Bristol(M)ECA401	norm.n	-6.81356086930775
Teniposide	Bristol(M)ECA401	norm.n	20.5197724640256
Teniposide	Bristol(M)ECA401	norm.n	14.5197724640256
Teniposide	Bristol(M)ECA402	norm.n	-13.187303844527
Teniposide	Bristol(M)ECA402	norm.n	8.81269615547296
Teniposide	Bristol(M)ECA402	norm.n	5.47936282213963
Teniposide	Bristol(M)ECA402	norm.n	-15.5206371778604
Teniposide	Bristol(M)ECA402	norm.n	-3.8539705111937
Teniposide	Bristol(M)ECA402	norm.n	20.1460294888063
Teniposide	Bristol(M)ECA402	norm.n	18.4793628221396
Teniposide	Bristol(M)ECA402	norm.n	21.4793628221396
Teniposide	Bristol(M)ECA402	norm.n	11.4793628221396
Teniposide	Bristol(M)ECA402	norm.n	3.1460294888063
Teniposide	Bristol(M)ECA402	norm.n	18.812696155473
Teniposide	Hawaii(Q)ECA547	norm.n	-21.4347285484049
Teniposide	Hawaii(Q)ECA547	norm.n	6.89860478492842
Teniposide	Hawaii(Q)ECA547	norm.n	7.89860478492842
Teniposide	Hawaii(Q)ECA547	norm.n	-2.76806188173825
Teniposide	Hawaii(Q)ECA547	norm.n	7.23193811826175
Teniposide	Hawaii(Q)ECA547	norm.n	13.5652714515951
Teniposide	Hawaii(Q)ECA547	norm.n	12.2319381182618
Teniposide	Hawaii(Q)ECA547	norm.n	1.23193811826175
Teniposide	Hawaii(Q)ECA547	norm.n	21.2319381182617
Teniposide	Hawaii(Q)ECA547	norm.n	-11.4347285484049
Teniposide	Hawaii(Q)ECA548	norm.n	-1.08042857957739
Teniposide	Hawaii(Q)ECA548	norm.n	12.9195714204226
Teniposide	Hawaii(Q)ECA548	norm.n	47.2529047537559
Teniposide	Hawaii(Q)ECA548	norm.n	-15.4137619129107
Teniposide	Hawaii(Q)ECA548	norm.n	7.91957142042261
Teniposide	Hawaii(Q)ECA548	norm.n	36.2529047537559
Teniposide	Hawaii(Q)ECA548	norm.n	23.5862380870893
Teniposide	Hawaii(Q)ECA548	norm.n	8.91957142042261
Teniposide	Hawaii(Q)ECA548	norm.n	7.91957142042261
Teniposide	Hawaii(Q)ECA549	norm.n	-13.8391910494487
Teniposide	Hawaii(Q)ECA549	norm.n	4.827475617218
Teniposide	Hawaii(Q)ECA549	norm.n	1.16080895055133
Teniposide	Hawaii(Q)ECA549	norm.n	12.827475617218
Teniposide	Hawaii(Q)ECA549	norm.n	5.827475617218
Teniposide	Hawaii(Q)ECA549	norm.n	29.4941422838847
Teniposide	Hawaii(Q)ECA549	norm.n	2.16080895055133
Teniposide	Hawaii(Q)ECA549	norm.n	24.1608089505513
Teniposide	Hawaii(Q)ECA549	norm.n	20.827475617218
Teniposide	Hawaii(Q)ECA549	norm.n	20.4941422838847
Teniposide	Hawaii(Q)ECA549	norm.n	-21.8391910494487
Dactinomycin	Bristol	norm.n	-11.5781782719871
Dactinomycin	Bristol	norm.n	-11.5781782719871
Dactinomycin	Bristol	norm.n	-12.0781782719872
Dactinomycin	Bristol	norm.n	-12.0781782719872
Dactinomycin	Bristol	norm.n	-6.74484493865384
Dactinomycin	Bristol	norm.n	-10.0781782719872
Dactinomycin	Bristol	norm.n	-11.4115116053205
Dactinomycin	Bristol	norm.n	-8.07817827198718
Dactinomycin	Bristol	norm.n	-10.4115116053205
Dactinomycin	Hawaii	norm.n	-3.35517712471571
Dactinomycin	Hawaii	norm.n	-2.68851045804904
Dactinomycin	Hawaii	norm.n	-3.35517712471571
Dactinomycin	Hawaii	norm.n	-0.0218437913823764
Dactinomycin	Hawaii	norm.n	-0.688510458049044
Dactinomycin	Hawaii	norm.n	-4.35517712471571
Dactinomycin	Hawaii	norm.n	-4.68851045804904
Dactinomycin	Hawaii	norm.n	1.64482287528429
Dactinomycin	Hawaii	norm.n	4.14482287528429
Dactinomycin	Hawaii	norm.n	-3.02184379138238
Dactinomycin	Hawaii	norm.n	-2.68851045804904
Dactinomycin	Bristol(M)ECA402	norm.n	-8.88427708071628
Dactinomycin	Bristol(M)ECA402	norm.n	-2.21761041404961
Dactinomycin	Bristol(M)ECA402	norm.n	0.782389585950386
Dactinomycin	Bristol(M)ECA402	norm.n	1.78238958595039
Dactinomycin	Bristol(M)ECA402	norm.n	-2.21761041404961
Dactinomycin	Bristol(M)ECA402	norm.n	-10.5509437473829
Dactinomycin	Hawaii(Q)ECA549	norm.n	-10.2936820592386
Dactinomycin	Hawaii(Q)ECA549	norm.n	-9.96034872590529
Dactinomycin	Hawaii(Q)ECA549	norm.n	-8.29368205923863
Dactinomycin	Hawaii(Q)ECA549	norm.n	-8.96034872590529
Dactinomycin	Hawaii(Q)ECA549	norm.n	-7.29368205923863
Dactinomycin	Hawaii(Q)ECA549	norm.n	-7.29368205923863
Dactinomycin	Hawaii(Q)ECA549	norm.n	-13.627015392572
Dactinomycin	Hawaii(Q)ECA549	norm.n	-1.29368205923863
Dactinomycin	Hawaii(Q)ECA549	norm.n	-9.96034872590529
Dactinomycin	Hawaii(Q)ECA549	norm.n	-10.9603487259053
Dactinomycin	Hawaii(Q)ECA549	norm.n	-3.62701539257196
Dactinomycin	Bristol	norm.n	-6.07817827198718
Dactinomycin	Bristol	norm.n	-3.07817827198718
Dactinomycin	Bristol	norm.n	-2.07817827198718
Dactinomycin	Bristol	norm.n	-6.74484493865384
Dactinomycin	Bristol	norm.n	1.92182172801282
Dactinomycin	Bristol	norm.n	-10.0781782719872
Dactinomycin	Bristol	norm.n	-10.4115116053205
Dactinomycin	Bristol	norm.n	-1.07817827198718
Dactinomycin	Bristol	norm.n	-5.74484493865384
Dactinomycin	Bristol	norm.n	-3.07817827198718
Dactinomycin	Bristol	norm.n	-3.41151160532051
Dactinomycin	Hawaii	norm.n	6.97815620861762
Dactinomycin	Hawaii	norm.n	21.6448228752843
Dactinomycin	Hawaii	norm.n	-2.02184379138238
Dactinomycin	Hawaii	norm.n	30.311489541951
Dactinomycin	Hawaii	norm.n	26.311489541951
Dactinomycin	Hawaii	norm.n	9.97815620861762
Dactinomycin	Hawaii	norm.n	2.31148954195096
Dactinomycin	Hawaii	norm.n	21.6448228752843
Dactinomycin	Hawaii	norm.n	7.64482287528429
Dactinomycin	Bristol(M)ECA402	norm.n	-3.21761041404961
Dactinomycin	Bristol(M)ECA402	norm.n	7.11572291928372
Dactinomycin	Bristol(M)ECA402	norm.n	15.7823895859504
Dactinomycin	Bristol(M)ECA402	norm.n	5.44905625261705
Dactinomycin	Bristol(M)ECA402	norm.n	3.44905625261705
Dactinomycin	Bristol(M)ECA402	norm.n	-0.217610414049614
Dactinomycin	Bristol(M)ECA402	norm.n	14.2823895859504
Dactinomycin	Bristol(M)ECA402	norm.n	16.7823895859504
Dactinomycin	Bristol(M)ECA402	norm.n	14.7823895859504
Dactinomycin	Hawaii(Q)ECA549	norm.n	3.37298460742804
Dactinomycin	Hawaii(Q)ECA549	norm.n	-6.96034872590529
Dactinomycin	Hawaii(Q)ECA549	norm.n	2.0396512740947
Dactinomycin	Hawaii(Q)ECA549	norm.n	10.372984607428
Dactinomycin	Hawaii(Q)ECA549	norm.n	-1.96034872590529
Dactinomycin	Hawaii(Q)ECA549	norm.n	11.7063179407614
Dactinomycin	Hawaii(Q)ECA549	norm.n	-3.29368205923863
Dactinomycin	Hawaii(Q)ECA549	norm.n	8.37298460742804
Dactinomycin	Hawaii(Q)ECA549	norm.n	18.372984607428
Dactinomycin	Bristol	norm.n	-11.4115116053205
Dactinomycin	Bristol	norm.n	-11.0781782719872
Dactinomycin	Bristol	norm.n	-8.07817827198718
Dactinomycin	Bristol	norm.n	-8.41151160532051
Dactinomycin	Bristol	norm.n	-7.07817827198718
Dactinomycin	Bristol	norm.n	-11.0781782719872
Dactinomycin	Bristol	norm.n	-7.07817827198718
Dactinomycin	Bristol	norm.n	-12.0781782719872
Dactinomycin	Bristol	norm.n	-2.07817827198718
Dactinomycin	Bristol	norm.n	-9.57817827198718
Dactinomycin	Bristol	norm.n	-11.7448449386538
Dactinomycin	Hawaii	norm.n	4.64482287528429
Dactinomycin	Hawaii	norm.n	-2.68851045804904
Dactinomycin	Hawaii	norm.n	12.6448228752843
Dactinomycin	Hawaii	norm.n	-6.68851045804904
Dactinomycin	Hawaii	norm.n	-4.35517712471571
Dactinomycin	Hawaii	norm.n	15.311489541951
Dactinomycin	Hawaii	norm.n	-3.68851045804904
Dactinomycin	Hawaii	norm.n	3.31148954195096
Dactinomycin	Hawaii	norm.n	-5.35517712471571
Dactinomycin	Hawaii	norm.n	3.64482287528429
Dactinomycin	Hawaii	norm.n	9.64482287528429
Dactinomycin	Bristol(M)ECA402	norm.n	-5.88427708071628
Dactinomycin	Bristol(M)ECA402	norm.n	-4.55094374738295
Dactinomycin	Bristol(M)ECA402	norm.n	-4.88427708071628
Dactinomycin	Bristol(M)ECA402	norm.n	-3.21761041404961
Dactinomycin	Bristol(M)ECA402	norm.n	-7.21761041404961
Dactinomycin	Bristol(M)ECA402	norm.n	-3.88427708071628
Dactinomycin	Bristol(M)ECA402	norm.n	-3.88427708071628
Dactinomycin	Bristol(M)ECA402	norm.n	-3.21761041404961
Dactinomycin	Bristol(M)ECA402	norm.n	-2.55094374738295
Dactinomycin	Bristol(M)ECA402	norm.n	-7.21761041404961
Dactinomycin	Bristol(M)ECA402	norm.n	-7.21761041404961
Dactinomycin	Hawaii(Q)ECA549	norm.n	-8.96034872590529
Dactinomycin	Hawaii(Q)ECA549	norm.n	-4.96034872590529
Dactinomycin	Hawaii(Q)ECA549	norm.n	-8.96034872590529
Dactinomycin	Hawaii(Q)ECA549	norm.n	12.0396512740947
Dactinomycin	Hawaii(Q)ECA549	norm.n	-10.627015392572
Dactinomycin	Hawaii(Q)ECA549	norm.n	-11.2936820592386
Dactinomycin	Hawaii(Q)ECA549	norm.n	-4.29368205923863
Dactinomycin	Hawaii(Q)ECA549	norm.n	0.0396512740947039
Dactinomycin	Hawaii(Q)ECA549	norm.n	0.706317940761372
Dactinomycin	Hawaii(Q)ECA549	norm.n	-4.62701539257196
Dactinomycin	Hawaii(Q)ECA549	norm.n	-1.62701539257196
Dactinomycin	Bristol	norm.n	-13.0781782719872
Dactinomycin	Bristol	norm.n	-10.5781782719872
Dactinomycin	Bristol	norm.n	-9.74484493865384
Dactinomycin	Bristol	norm.n	-10.7448449386538
Dactinomycin	Bristol	norm.n	-8.07817827198718
Dactinomycin	Bristol	norm.n	-11.4115116053205
Dactinomycin	Bristol	norm.n	-11.7448449386538
Dactinomycin	Bristol	norm.n	-7.07817827198718
Dactinomycin	Bristol	norm.n	-11.0781782719872
Dactinomycin	Bristol	norm.n	-12.4115116053205
Dactinomycin	Bristol	norm.n	-10.7448449386538
Dactinomycin	Hawaii	norm.n	-3.35517712471571
Dactinomycin	Hawaii	norm.n	-6.02184379138238
Dactinomycin	Hawaii	norm.n	-9.02184379138238
Dactinomycin	Hawaii	norm.n	-8.35517712471571
Dactinomycin	Hawaii	norm.n	-2.02184379138238
Dactinomycin	Hawaii	norm.n	-4.02184379138238
Dactinomycin	Hawaii	norm.n	-4.02184379138238
Dactinomycin	Hawaii	norm.n	28.6448228752843
Dactinomycin	Hawaii	norm.n	-1.02184379138238
Dactinomycin	Hawaii	norm.n	5.64482287528429
Dactinomycin	Hawaii	norm.n	0.311489541950956
Dactinomycin	Bristol(M)ECA402	norm.n	-8.21761041404961
Dactinomycin	Bristol(M)ECA402	norm.n	-10.5509437473829
Dactinomycin	Bristol(M)ECA402	norm.n	-9.55094374738295
Dactinomycin	Bristol(M)ECA402	norm.n	-6.88427708071628
Dactinomycin	Bristol(M)ECA402	norm.n	-7.21761041404961
Dactinomycin	Bristol(M)ECA402	norm.n	-4.88427708071628
Dactinomycin	Bristol(M)ECA402	norm.n	-6.55094374738295
Dactinomycin	Bristol(M)ECA402	norm.n	-5.88427708071628
Dactinomycin	Bristol(M)ECA402	norm.n	-8.88427708071628
Dactinomycin	Bristol(M)ECA402	norm.n	-6.55094374738295
Dactinomycin	Bristol(M)ECA402	norm.n	-10.2176104140496
Dactinomycin	Hawaii(Q)ECA549	norm.n	-10.2936820592386
Dactinomycin	Hawaii(Q)ECA549	norm.n	-12.2936820592386
Dactinomycin	Hawaii(Q)ECA549	norm.n	-11.9603487259053
Dactinomycin	Hawaii(Q)ECA549	norm.n	-13.2936820592386
Dactinomycin	Hawaii(Q)ECA549	norm.n	-10.9603487259053
Dactinomycin	Hawaii(Q)ECA549	norm.n	-9.29368205923863
Dactinomycin	Hawaii(Q)ECA549	norm.n	-8.29368205923863
Dactinomycin	Hawaii(Q)ECA549	norm.n	-13.2936820592386
Dactinomycin	Bristol	norm.n	-3.57817827198718
Dactinomycin	Bristol	norm.n	-1.07817827198718
Dactinomycin	Bristol	norm.n	-7.07817827198718
Dactinomycin	Bristol	norm.n	-3.07817827198718
Dactinomycin	Bristol	norm.n	-10.7448449386538
Dactinomycin	Bristol	norm.n	-7.07817827198718
Dactinomycin	Bristol	norm.n	-8.07817827198718
Dactinomycin	Bristol	norm.n	-3.07817827198718
Dactinomycin	Bristol	norm.n	-8.74484493865384
Dactinomycin	Bristol	norm.n	-5.74484493865384
Dactinomycin	Hawaii	norm.n	15.6448228752843
Dactinomycin	Hawaii	norm.n	5.31148954195096
Dactinomycin	Hawaii	norm.n	18.311489541951
Dactinomycin	Hawaii	norm.n	20.9781562086176
Dactinomycin	Hawaii	norm.n	-3.02184379138238
Dactinomycin	Hawaii	norm.n	14.6448228752843
Dactinomycin	Hawaii	norm.n	23.6448228752843
Dactinomycin	Hawaii	norm.n	6.97815620861762
Dactinomycin	Hawaii	norm.n	12.311489541951
Dactinomycin	Hawaii	norm.n	25.9781562086176
Dactinomycin	Bristol(M)ECA402	norm.n	-3.55094374738295
Dactinomycin	Bristol(M)ECA402	norm.n	-2.88427708071628
Dactinomycin	Bristol(M)ECA402	norm.n	-2.88427708071628
Dactinomycin	Bristol(M)ECA402	norm.n	-0.88427708071628
Dactinomycin	Bristol(M)ECA402	norm.n	7.44905625261705
Dactinomycin	Bristol(M)ECA402	norm.n	9.11572291928372
Dactinomycin	Bristol(M)ECA402	norm.n	-4.55094374738295
Dactinomycin	Bristol(M)ECA402	norm.n	-6.21761041404961
Dactinomycin	Bristol(M)ECA402	norm.n	-0.217610414049614
Dactinomycin	Bristol(M)ECA402	norm.n	2.78238958595039
Dactinomycin	Bristol(M)ECA402	norm.n	-3.21761041404961
Dactinomycin	Hawaii(Q)ECA549	norm.n	11.0396512740947
Dactinomycin	Hawaii(Q)ECA549	norm.n	-6.29368205923863
Dactinomycin	Hawaii(Q)ECA549	norm.n	-5.62701539257196
Dactinomycin	Hawaii(Q)ECA549	norm.n	-2.96034872590529
Dactinomycin	Hawaii(Q)ECA549	norm.n	6.70631794076137
Dactinomycin	Hawaii(Q)ECA549	norm.n	-7.96034872590529
Dactinomycin	Hawaii(Q)ECA549	norm.n	-0.293682059238628
Dactinomycin	Hawaii(Q)ECA549	norm.n	2.70631794076137
Dactinomycin	Hawaii(Q)ECA549	norm.n	-1.96034872590529
Dactinomycin	Hawaii(Q)ECA549	norm.n	0.706317940761372
Dactinomycin	Hawaii(Q)ECA549	norm.n	-3.62701539257196
Dactinomycin	Bristol	norm.n	-5.07817827198718
Dactinomycin	Bristol	norm.n	0.58848839467949
Dactinomycin	Bristol	norm.n	-2.74484493865384
Dactinomycin	Bristol	norm.n	-4.41151160532051
Dactinomycin	Bristol	norm.n	0.255155061346158
Dactinomycin	Bristol	norm.n	-2.74484493865384
Dactinomycin	Bristol	norm.n	-5.07817827198718
Dactinomycin	Bristol	norm.n	1.58848839467949
Dactinomycin	Hawaii	norm.n	0.311489541950956
Dactinomycin	Hawaii	norm.n	13.6448228752843
Dactinomycin	Hawaii	norm.n	22.311489541951
Dactinomycin	Hawaii	norm.n	15.311489541951
Dactinomycin	Hawaii	norm.n	15.9781562086176
Dactinomycin	Hawaii	norm.n	12.311489541951
Dactinomycin	Hawaii	norm.n	7.64482287528429
Dactinomycin	Hawaii	norm.n	13.9781562086176
Dactinomycin	Hawaii	norm.n	9.31148954195096
Dactinomycin	Hawaii	norm.n	12.311489541951
Dactinomycin	Hawaii	norm.n	18.6448228752843
Dactinomycin	Bristol(M)ECA402	norm.n	-4.21761041404961
Dactinomycin	Bristol(M)ECA402	norm.n	3.78238958595039
Dactinomycin	Bristol(M)ECA402	norm.n	-2.88427708071628
Dactinomycin	Bristol(M)ECA402	norm.n	-0.217610414049614
Dactinomycin	Bristol(M)ECA402	norm.n	0.449056252617052
Dactinomycin	Bristol(M)ECA402	norm.n	2.78238958595039
Dactinomycin	Bristol(M)ECA402	norm.n	5.44905625261705
Dactinomycin	Bristol(M)ECA402	norm.n	2.44905625261705
Dactinomycin	Bristol(M)ECA402	norm.n	-1.55094374738295
Dactinomycin	Bristol(M)ECA402	norm.n	0.11572291928372
Dactinomycin	Bristol(M)ECA402	norm.n	8.44905625261705
Dactinomycin	Hawaii(Q)ECA549	norm.n	4.0396512740947
Dactinomycin	Hawaii(Q)ECA549	norm.n	11.0396512740947
Dactinomycin	Hawaii(Q)ECA549	norm.n	-6.79368205923863
Dactinomycin	Hawaii(Q)ECA549	norm.n	13.372984607428
Dactinomycin	Hawaii(Q)ECA549	norm.n	-4.29368205923863
Dactinomycin	Hawaii(Q)ECA549	norm.n	0.706317940761372
Dactinomycin	Hawaii(Q)ECA549	norm.n	-3.29368205923863
Dactinomycin	Hawaii(Q)ECA549	norm.n	15.0396512740947
Dactinomycin	Hawaii(Q)ECA549	norm.n	-2.29368205923863
