# Supplementary material for: Natural variation in a single amino acid substitution underlies physiological responses to topoisomerase II poisons
Source: PLoS Genet. 2017 Jul 12;13(7):e1006891. doi: 10.1371/journal.pgen.1006891 (PMC5529024; doi:10.1371/journal.pgen.1006891)
Supplement: S13 Table — Processed read counts of hTOP2A and hTOP2B prior to and after exposure to amsacrine, dactinomycin, etoposide, teniposide, XK469, or no drug. (CSV) [file pgen.1006891.s024.csv]

guide	condition	amplicon	top2a_wt	top2a_edit	top2b_wt	top2b_edit	fraction_edited	timepoint	base_fraction	fraction	fold_change	log10_fraction
TOP2A	Actinomycin D Low	TOP2A	178440	60	78	0	0.000336247478143914	1	0.000417905509822956	0.000417905509822956	0.000417905509822956	-3.37892190291732
TOP2A	Actinomycin D Low	TOP2A	178440	60	78	0	0.000336247478143914	2	0.000359539094077463	0.000336247478143914	0.93521812699308	-3.47334096418594
TOP2A	Actinomycin D Low	TOP2A	178440	60	78	0	0.000336247478143914	0	4.36334441622815e-06	4.36334441622815e-06	4.36334441622815e-06	-5.36018050505952
TOP2A	Amsacrine Hydrochloride Low	TOP2A	193767	229	85	1	0.0011818317876625	1	0.000417905509822956	0.000417905509822956	0.000417905509822956	-3.37892190291732
TOP2A	Amsacrine Hydrochloride Low	TOP2A	193767	229	85	1	0.0011818317876625	2	0.000359539094077463	0.0011818317876625	3.28707449935298	-2.92744433300523
TOP2A	Amsacrine Hydrochloride Low	TOP2A	193767	229	85	1	0.0011818317876625	0	4.36334441622815e-06	4.36334441622815e-06	4.36334441622815e-06	-5.36018050505952
TOP2A	Amsacrine Hydrochloride Mid	TOP2A	85644	48	94	0	0.000560459576853019	1	0.000417905509822956	0.000417905509822956	0.000417905509822956	-3.37892190291732
TOP2A	Amsacrine Hydrochloride Mid	TOP2A	85644	48	94	0	0.000560459576853019	2	0.000359539094077463	0.000560459576853019	1.55882791631073	-3.25145570542897
TOP2A	Amsacrine Hydrochloride Mid	TOP2A	85644	48	94	0	0.000560459576853019	0	4.36334441622815e-06	4.36334441622815e-06	4.36334441622815e-06	-5.36018050505952
TOP2A	Etoposide Low	TOP2A	208490	600	123	0	0.00287783586742769	1	0.000417905509822956	0.000417905509822956	0.000417905509822956	-3.37892190291732
TOP2A	Etoposide Low	TOP2A	208490	600	123	0	0.00287783586742769	2	0.000359539094077463	0.00287783586742769	8.00423629817474	-2.54093397895505
TOP2A	Etoposide Low	TOP2A	208490	600	123	0	0.00287783586742769	0	4.36334441622815e-06	4.36334441622815e-06	4.36334441622815e-06	-5.36018050505952
TOP2A	Etoposide Mid	TOP2A	62447	3777	116	4	0.0604832898297756	1	0.000417905509822956	0.000417905509822956	0.000417905509822956	-3.37892190291732
TOP2A	Etoposide Mid	TOP2A	62447	3777	116	4	0.0604832898297756	2	0.000359539094077463	0.0604832898297756	168.224515292194	-1.21836459455611
TOP2A	Etoposide Mid	TOP2A	62447	3777	116	4	0.0604832898297756	0	4.36334441622815e-06	4.36334441622815e-06	4.36334441622815e-06	-5.36018050505952
TOP2A	No Drug	TOP2A	172443	62	85	0	0.000359539094077463	1	0.000417905509822956	0.000417905509822956	0.000417905509822956	-3.37892190291732
TOP2A	No Drug	TOP2A	172443	62	85	0	0.000359539094077463	2	0.000359539094077463	0.000359539094077463	1	-3.44425388019341
TOP2A	No Drug	TOP2A	172443	62	85	0	0.000359539094077463	0	4.36334441622815e-06	4.36334441622815e-06	4.36334441622815e-06	-5.36018050505952
TOP2A	Teniposide Low	TOP2A	252468	118	254	0	0.000467385965746154	1	0.000417905509822956	0.000417905509822956	0.000417905509822956	-3.37892190291732
TOP2A	Teniposide Low	TOP2A	252468	118	254	0	0.000467385965746154	2	0.000359539094077463	0.000467385965746154	1.29995867888974	-3.33032433235994
TOP2A	Teniposide Low	TOP2A	252468	118	254	0	0.000467385965746154	0	4.36334441622815e-06	4.36334441622815e-06	4.36334441622815e-06	-5.36018050505952
TOP2A	Teniposide Mid	TOP2A	175791	521	100	0	0.0029637467219596	1	0.000417905509822956	0.000417905509822956	0.000417905509822956	-3.37892190291732
TOP2A	Teniposide Mid	TOP2A	175791	521	100	0	0.0029637467219596	2	0.000359539094077463	0.0029637467219596	8.24318348346579	-2.52815891336319
TOP2A	Teniposide Mid	TOP2A	175791	521	100	0	0.0029637467219596	0	4.36334441622815e-06	4.36334441622815e-06	4.36334441622815e-06	-5.36018050505952
TOP2A	XK469 Low	TOP2A	122719	34	47	0	0.000277055712644334	1	0.000417905509822956	0.000417905509822956	0.000417905509822956	-3.37892190291732
TOP2A	XK469 Low	TOP2A	122719	34	47	0	0.000277055712644334	2	0.000359539094077463	0.000277055712644334	0.770585778314949	-3.55743289064274
TOP2A	XK469 Low	TOP2A	122719	34	47	0	0.000277055712644334	0	4.36334441622815e-06	4.36334441622815e-06	4.36334441622815e-06	-5.36018050505952
TOP2A	XK469 Mid	TOP2A	162702	165	130	0	0.00101412398126636	1	0.000417905509822956	0.000417905509822956	0.000417905509822956	-3.37892190291732
TOP2A	XK469 Mid	TOP2A	162702	165	130	0	0.00101412398126636	2	0.000359539094077463	0.00101412398126636	2.82062228550832	-2.99390894728242
TOP2A	XK469 Mid	TOP2A	162702	165	130	0	0.00101412398126636	0	4.36334441622815e-06	4.36334441622815e-06	4.36334441622815e-06	-5.36018050505952
TOP2B	Actinomycin D Low	TOP2B	107	0	96261	122	0.00126738762323267	1	0.00131854144388138	0.00131854144388138	0.00131854144388138	-2.87990621508092
TOP2B	Actinomycin D Low	TOP2B	107	0	96261	122	0.00126738762323267	2	0.00118351243500728	0.00126738762323267	1.0708697143726	-2.89709053832487
TOP2B	Actinomycin D Low	TOP2B	107	0	96261	122	0.00126738762323267	0	5.58387822678363e-06	5.58387822678363e-06	5.58387822678363e-06	-5.25306406137569
TOP2B	Amsacrine Hydrochloride Low	TOP2B	157	0	132367	171	0.00129186277546518	1	0.00131854144388138	0.00131854144388138	0.00131854144388138	-2.87990621508092
TOP2B	Amsacrine Hydrochloride Low	TOP2B	157	0	132367	171	0.00129186277546518	2	0.00118351243500728	0.00129186277546518	1.09154981160569	-2.88878361561597
TOP2B	Amsacrine Hydrochloride Low	TOP2B	157	0	132367	171	0.00129186277546518	0	5.58387822678363e-06	5.58387822678363e-06	5.58387822678363e-06	-5.25306406137569
TOP2B	Amsacrine Hydrochloride Mid	TOP2B	227	0	209505	362	0.00172788238944178	1	0.00131854144388138	0.00131854144388138	0.00131854144388138	-2.87990621508092
TOP2B	Amsacrine Hydrochloride Mid	TOP2B	227	0	209505	362	0.00172788238944178	2	0.00118351243500728	0.00172788238944178	1.45996133063963	-2.7624858216689
TOP2B	Amsacrine Hydrochloride Mid	TOP2B	227	0	209505	362	0.00172788238944178	0	5.58387822678363e-06	5.58387822678363e-06	5.58387822678363e-06	-5.25306406137569
TOP2B	Etoposide Low	TOP2B	253	0	141907	141	0.000993608490067438	1	0.00131854144388138	0.00131854144388138	0.00131854144388138	-2.87990621508092
TOP2B	Etoposide Low	TOP2B	253	0	141907	141	0.000993608490067438	2	0.00118351243500728	0.000993608490067438	0.839542078880926	-3.0027847062439
TOP2B	Etoposide Low	TOP2B	253	0	141907	141	0.000993608490067438	0	5.58387822678363e-06	5.58387822678363e-06	5.58387822678363e-06	-5.25306406137569
TOP2B	Teniposide Low	TOP2B	231	0	160286	158	0.00098573799333691	1	0.00131854144388138	0.00131854144388138	0.00131854144388138	-2.87990621508092
TOP2B	Teniposide Low	TOP2B	231	0	160286	158	0.00098573799333691	2	0.00118351243500728	0.00098573799333691	0.832891961402034	-3.00623850409423
TOP2B	Teniposide Low	TOP2B	231	0	160286	158	0.00098573799333691	0	5.58387822678363e-06	5.58387822678363e-06	5.58387822678363e-06	-5.25306406137569
TOP2B	Teniposide Mid	TOP2B	131	0	140394	154	0.0010969129734889	1	0.00131854144388138	0.00131854144388138	0.00131854144388138	-2.87990621508092
TOP2B	Teniposide Mid	TOP2B	131	0	140394	154	0.0010969129734889	2	0.00118351243500728	0.0010969129734889	0.926828431238366	-2.9598278269675
TOP2B	Teniposide Mid	TOP2B	131	0	140394	154	0.0010969129734889	0	5.58387822678363e-06	5.58387822678363e-06	5.58387822678363e-06	-5.25306406137569
TOP2B	XK469 Low	TOP2B	67	0	80960	90	0.00111166007905138	1	0.00131854144388138	0.00131854144388138	0.00131854144388138	-2.87990621508092
TOP2B	XK469 Low	TOP2B	67	0	80960	90	0.00111166007905138	2	0.00118351243500728	0.00111166007905138	0.939288888033142	-2.9540279900564
TOP2B	XK469 Low	TOP2B	67	0	80960	90	0.00111166007905138	0	5.58387822678363e-06	5.58387822678363e-06	5.58387822678363e-06	-5.25306406137569
TOP2B	XK469 Mid	TOP2B	161	0	140349	150	0.00106876429472244	1	0.00131854144388138	0.00131854144388138	0.00131854144388138	-2.87990621508092
TOP2B	XK469 Mid	TOP2B	161	0	140349	150	0.00106876429472244	2	0.00118351243500728	0.00106876429472244	0.903044415174115	-2.97111806353623
TOP2B	XK469 Mid	TOP2B	161	0	140349	150	0.00106876429472244	0	5.58387822678363e-06	5.58387822678363e-06	5.58387822678363e-06	-5.25306406137569
