# Supplementary material for: Natural variation in a single amino acid substitution underlies physiological responses to topoisomerase II poisons
Source: PLoS Genet. 2017 Jul 12;13(7):e1006891. doi: 10.1371/journal.pgen.1006891 (PMC5529024; doi:10.1371/journal.pgen.1006891)
Supplement: S14 Table — Natural variants present in human TOP2A. (CSV) [file pgen.1006891.s025.csv]

Chrom	Position	RSID	Reference	Alternate	Consequence	Protein Consequence	Transcript Consequence	Filter	Annotation	Flags	Allele Count	Allele Number	Number of Homozygotes	Allele Frequency	Allele Count African	Allele Number African	Homozygote Count African	Allele Count East Asian	Allele Number East Asian	Homozygote Count East Asian	Allele Count European (Non-Finnish)	Allele Number European (Non-Finnish)	Homozygote Count European (Non-Finnish)	Allele Count Finnish	Allele Number Finnish	Homozygote Count Finnish	Allele Count Latino	Allele Number Latino	Homozygote Count Latino	Allele Count Other	Allele Number Other	Homozygote Count Other	Allele Count South Asian	Allele Number South Asian	Homozygote Count South Asian
17	38545724	.	A	G			c.*47T>C	PASS	3' UTR		1	33606	0	0.00002976	0	3518	0	0	1952	0	0	16082	0	0	2422	0	0	1064	0	0	320	0	1	8248	0
17	38545725	rs184329132	G	A			c.*46C>T	PASS	3' UTR		1	33622	0	0.00002974	0	3518	0	0	1948	0	1	16098	0	0	2418	0	0	1074	0	0	318	0	0	8248	0
17	38545748	.	A	G			c.*23T>C	PASS	3' UTR		2	34868	0	0.00005736	0	3612	0	2	2100	0	0	16820	0	0	2498	0	0	1146	0	0	322	0	0	8370	0
17	38545765	.	C	T	c.*3+3G>A†		c.*3+3G>A	PASS	splice region		2	37674	0	0.00005309	0	3898	0	2	2350	0	0	18430	0	0	2658	0	0	1386	0	0	330	0	0	8622	0
17	38545767	.	C	T	c.*3+1G>A†		c.*3+1G>A	PASS	splice donor		1	38376	0	0.00002606	0	3964	0	0	2418	0	0	18882	0	0	2704	0	0	1422	0	0	346	0	1	8640	0
17	38545784	.	T	C	p.Asp1528Gly	p.Asp1528Gly	c.4583A>G	PASS	missense		1	42634	0	0.00002346	0	4348	0	0	2848	0	1	21360	0	0	2928	0	0	1790	0	0	382	0	0	8978	0
17	38545794	.	A	T	p.Ser1525Thr	p.Ser1525Thr	c.4573T>A	PASS	missense		1	45776	0	0.00002185	0	4654	0	0	3180	0	1	23138	0	0	3100	0	0	2120	0	0	410	0	0	9174	0
17	38545810	.	T	C	p.Ile1519Met	p.Ile1519Met	c.4557A>G	PASS	missense		3	51672	0	0.00005806	0	5184	0	0	3738	0	3	26556	0	0	3446	0	0	2726	0	0	438	0	0	9584	0
17	38545824	rs11540720	C	A	p.Ala1515Ser	p.Ala1515Ser	c.4543G>T	PASS	missense		2089	58730	41	0.03557	631	6040	25	0	4200	0	1140	30750	14	131	3804	1	92	3424	0	13	494	0	82	10018	1
17	38545826	.	C	T	p.Arg1514Gln	p.Arg1514Gln	c.4541G>A	PASS	missense		3	60364	0	0.00004970	2	6134	0	0	4320	0	1	31714	0	0	3874	0	0	3684	0	0	500	0	0	10138	0
17	38545826	.	C	A	p.Arg1514Leu	p.Arg1514Leu	c.4541G>T	PASS	missense		1	60364	0	0.00001657	0	6134	0	1	4320	0	0	31714	0	0	3874	0	0	3684	0	0	500	0	0	10138	0
17	38545827	.	G	A	p.Arg1514Trp	p.Arg1514Trp	c.4540C>T	PASS	missense		4	60862	0	0.00006572	0	6150	0	0	4426	0	4	31968	0	0	3894	0	0	3752	0	0	500	0	0	10172	0
17	38545830	.	C	A	p.Val1513Leu	p.Val1513Leu	c.4537G>T	PASS	missense		1	63430	0	0.00001577	0	6320	0	0	4638	0	0	33494	0	0	4000	0	0	4090	0	0	518	0	1	10370	0
17	38545832	.	G	T	p.Ser1512Tyr	p.Ser1512Tyr	c.4535C>A	PASS	missense		3	64304	0	0.00004665	0	6390	0	0	4704	0	3	33976	0	0	4038	0	0	4218	0	0	520	0	0	10458	0
17	38545834	.	T	G	p.Lys1511Asn	p.Lys1511Asn	c.4533A>C	PASS	missense		9	65006	0	0.0001384	0	6436	0	0	4784	0	9	34368	0	0	4092	0	0	4318	0	0	520	0	0	10488	0
17	38545838	.	G	GC	p.Ala1510GlyfsTer18	p.Ala1510GlyfsTer18	c.4528dupG	PASS	frameshift		2	66044	0	0.00003028	0	6488	0	0	4884	0	2	34982	0	0	4144	0	0	4490	0	0	530	0	0	10526	0
17	38545841	.	C	A	p.Arg1509Leu	p.Arg1509Leu	c.4526G>T	PASS	missense		2	68136	0	0.00002935	0	6596	0	0	5058	0	1	36188	0	0	4270	0	1	4800	0	0	534	0	0	10690	0
17	38545841	.	C	T	p.Arg1509Gln	p.Arg1509Gln	c.4526G>A	PASS	missense		2	68136	0	0.00002935	0	6596	0	0	5058	0	0	36188	0	0	4270	0	0	4800	0	0	534	0	2	10690	0
17	38545849	.	C	T	p.Val1506Val	p.Val1506Val	c.4518G>A	PASS	synonymous		1	73582	0	0.00001359	0	6896	0	0	5598	0	0	39292	0	0	4574	0	1	5608	0	0	572	0	0	11042	0
17	38545851	.	C	G	p.Val1506Leu	p.Val1506Leu	c.4516G>C	PASS	missense		1	74546	0	0.00001341	1	6972	0	0	5700	0	0	39842	0	0	4638	0	0	5762	0	0	574	0	0	11058	0
17	38545859	.	T	G	p.Asp1503Ala	p.Asp1503Ala	c.4508A>C	PASS	missense		2	78160	0	0.00002559	0	7140	0	0	6034	0	2	41944	0	0	4836	0	0	6308	0	0	596	0	0	11302	0
17	38545860	.	C	A	p.Asp1503Tyr	p.Asp1503Tyr	c.4507G>T	PASS	missense		1	78622	0	0.00001272	0	7138	0	1	6070	0	0	42218	0	0	4858	0	0	6396	0	0	600	0	0	11342	0
17	38545869	.	T	A	p.Met1500Leu	p.Met1500Leu	c.4498A>T	PASS	missense		8	82468	0	0.00009701	0	7324	0	0	6382	0	7	44518	0	1	5034	0	0	6976	0	0	616	0	0	11618	0
17	38545879	.	A	C	p.Asp1496Glu	p.Asp1496Glu	c.4488T>G	PASS	missense		2	85674	0	0.00002334	0	7470	0	0	6660	0	2	46482	0	0	5202	0	0	7408	0	0	644	0	0	11808	0
17	38545881	.	C	G	p.Asp1496His	p.Asp1496His	c.4486G>C	PASS	missense		1	86106	0	0.00001161	0	7500	0	0	6696	0	0	46742	0	0	5212	0	0	7468	0	0	646	0	1	11842	0
17	38545886	.	T	A	p.Glu1494Val	p.Glu1494Val	c.4481A>T	PASS	missense		17	87262	1	0.0001948	17	7550	1	0	6756	0	0	47442	0	0	5316	0	0	7596	0	0	654	0	0	11948	0
17	38545904	.	A	G	c.4468-5T>C		c.4468-5T>C	PASS	splice region		5	88934	0	0.00005622	0	7590	0	0	6882	0	5	48430	0	0	5400	0	0	7874	0	0	658	0	0	12100	0
17	38545911	.	A	G			c.4468-12T>C	PASS	intron		1	88810	0	0.00001126	1	7582	0	0	6892	0	0	48368	0	0	5412	0	0	7846	0	0	652	0	0	12058	0
17	38545940	.	T	C			c.4468-41A>G	PASS	intron		5	86706	0	0.00005767	0	7480	0	5	6762	0	0	47004	0	0	5356	0	0	7594	0	0	646	0	0	11864	0
17	38545946	.	C	T			c.4468-47G>A	PASS	intron		1	84652	0	0.00001181	0	7348	0	0	6596	0	0	45728	0	0	5270	0	0	7352	0	0	636	0	1	11722	0
17	38546167	.	C	T			c.4467+50G>A	PASS	intron		1	76548	0	0.00001306	0	7016	0	0	5624	0	0	43016	0	1	5048	0	0	5696	0	0	592	0	0	9556	0
17	38546168	.	G	A			c.4467+49C>T	PASS	intron		1	76922	0	0.00001300	0	7026	0	0	5656	0	1	43216	0	0	5062	0	0	5726	0	0	604	0	0	9632	0
17	38546182	.	C	A			c.4467+35G>T	PASS	intron		2	78470	0	0.00002549	0	7142	0	0	5784	0	2	44036	0	0	5136	0	0	5942	0	0	610	0	0	9820	0
17	38546190	.	A	G			c.4467+27T>C	PASS	intron		1	81022	0	0.00001234	0	7274	0	0	5984	0	1	45342	0	0	5242	0	0	6214	0	0	632	0	0	10334	0
17	38546191	.	A	G			c.4467+26T>C	PASS	intron		1	81516	0	0.00001227	0	7310	0	0	5998	0	0	45646	0	0	5254	0	0	6272	0	0	634	0	1	10402	0
17	38546200	.	C	A			c.4467+17G>T	PASS	intron		2	85422	0	0.00002341	0	7566	0	0	6262	0	2	47774	0	0	5378	0	0	6768	0	0	650	0	0	11024	0
17	38546202	.	A	G			c.4467+15T>C	PASS	intron		1	86808	0	0.00001152	0	7648	0	0	6378	0	1	48482	0	0	5430	0	0	6928	0	0	658	0	0	11284	0
17	38546204	.	G	A			c.4467+13C>T	PASS	intron		1	87974	0	0.00001137	0	7724	0	0	6448	0	0	49108	0	1	5448	0	0	7100	0	0	666	0	0	11480	0
17	38546211	.	A	G	c.4467+6T>C		c.4467+6T>C	PASS	splice region		3	92262	0	0.00003252	0	7940	0	3	6758	0	0	51478	0	0	5578	0	0	7628	0	0	692	0	0	12188	0
17	38546220	.	G	A	p.Ser1488Ser	p.Ser1488Ser	c.4464C>T	PASS	synonymous		2	97604	0	0.00002049	0	8232	0	0	7152	0	2	54426	0	0	5768	0	0	8326	0	0	742	0	0	12958	0
17	38546222	.	T	C	p.Ser1488Gly	p.Ser1488Gly	c.4462A>G	PASS	missense		6	99220	0	0.00006047	0	8324	0	0	7278	0	2	55322	0	0	5808	0	4	8562	0	0	754	0	0	13172	0
17	38546224	.	G	C	p.Thr1487Arg	p.Thr1487Arg	c.4460C>G	PASS	missense		1	100414	0	0.000009959	0	8370	0	0	7378	0	0	55998	0	0	5856	0	1	8714	0	0	758	0	0	13340	0
17	38546228	.	C	T	p.Val1486Ile	p.Val1486Ile	c.4456G>A	PASS	missense		1	102608	0	0.000009746	0	8496	0	0	7530	0	0	57194	0	0	5934	0	1	9036	0	0	774	0	0	13644	0
17	38546235	.	C	T	p.Ser1483Ser	p.Ser1483Ser	c.4449G>A	PASS	synonymous		8	106258	1	0.00007529	1	8662	0	0	7804	0	0	59198	0	0	6070	0	2	9572	0	0	792	0	5	14160	1
17	38546236	.	G	A	p.Ser1483Leu	p.Ser1483Leu	c.4448C>T	PASS	missense		1	107060	0	0.000009341	0	8686	0	0	7852	0	1	59668	0	0	6100	0	0	9704	0	0	796	0	0	14254	0
17	38546243	.	T	C	p.Ile1481Val	p.Ile1481Val	c.4441A>G	PASS	missense		1	110014	0	0.000009090	1	8860	0	0	8044	0	0	61282	0	0	6214	0	0	10114	0	0	810	0	0	14690	0
17	38546259	.	G	A	p.Asp1475Asp	p.Asp1475Asp	c.4425C>T	PASS	synonymous		1	113866	0	0.000008782	0	9122	0	0	8282	0	1	63312	0	0	6400	0	0	10684	0	0	842	0	0	15224	0
17	38546274	rs17680289	A	C	p.Thr1470Thr	p.Thr1470Thr	c.4410T>G	PASS	synonymous		1337	115730	12	0.01155	42	9316	1	0	8366	0	1089	64254	9	51	6480	0	67	10948	1	11	852	0	77	15514	1
17	38546293	.	C	T	p.Arg1464His	p.Arg1464His	c.4391G>A	PASS	missense		10	116300	0	0.00008598	0	9376	0	0	8364	0	9	64546	0	0	6492	0	0	11036	0	1	862	0	0	15624	0
17	38546295	.	G	A	p.Arg1463Arg	p.Arg1463Arg	c.4389C>T	PASS	synonymous		2	116470	0	0.00001717	0	9400	0	0	8360	0	2	64638	0	0	6496	0	0	11058	0	0	862	0	0	15656	0
17	38546296	.	C	T	p.Arg1463His	p.Arg1463His	c.4388G>A	PASS	missense		11	116512	0	0.00009441	0	9402	0	0	8362	0	0	64664	0	0	6500	0	7	11062	0	0	864	0	4	15658	0
17	38546297	.	G	A	p.Arg1463Cys	p.Arg1463Cys	c.4387C>T	PASS	missense		1	116562	0	0.000008579	0	9412	0	0	8368	0	0	64680	0	0	6498	0	0	11064	0	0	866	0	1	15674	0
17	38546299	.	T	G	p.Asn1462Thr	p.Asn1462Thr	c.4385A>C	PASS	missense		1	116588	0	0.000008577	0	9428	0	0	8358	0	1	64694	0	0	6492	0	0	11074	0	0	866	0	0	15676	0
17	38546309	.	T	C	p.Lys1459Glu	p.Lys1459Glu	c.4375A>G	PASS	missense		8	116334	0	0.00006877	0	9404	0	8	8346	0	0	64562	0	0	6484	0	0	11036	0	0	858	0	0	15644	0
17	38546310	.	G	A	p.Ala1458Ala	p.Ala1458Ala	c.4374C>T	PASS	synonymous		1	116164	0	0.000008609	0	9400	0	0	8328	0	0	64466	0	0	6480	0	0	11014	0	0	858	0	1	15618	0
17	38546319	.	A	G	p.Pro1455Pro	p.Pro1455Pro	c.4365T>C	PASS	synonymous		1	115946	0	0.000008625	0	9404	0	0	8300	0	1	64312	0	0	6474	0	0	10988	0	0	860	0	0	15608	0
17	38546322	.	C	T	p.Lys1454Lys	p.Lys1454Lys	c.4362G>A	PASS	synonymous		5	115838	0	0.00004316	0	9394	0	0	8292	0	5	64254	0	0	6470	0	0	10976	0	0	856	0	0	15596	0
17	38546329	rs189054152	G	A	p.Ser1452Phe	p.Ser1452Phe	c.4355C>T	PASS	missense		20	115490	0	0.0001732	0	9406	0	0	8258	0	0	64074	0	0	6450	0	20	10902	0	0	858	0	0	15542	0
17	38546332	.	A	T	p.Val1451Asp	p.Val1451Asp	c.4352T>A	PASS	missense		1	115452	0	0.000008662	0	9404	0	0	8258	0	1	64054	0	0	6452	0	0	10876	0	0	858	0	0	15550	0
17	38546348	.	C	G	p.Ala1446Pro	p.Ala1446Pro	c.4336G>C	PASS	missense		2	114512	0	0.00001747	0	9354	0	2	8170	0	0	63536	0	0	6414	0	0	10724	0	0	846	0	0	15468	0
17	38546356	.	C	T	p.Arg1443Lys	p.Arg1443Lys	c.4328G>A	PASS	missense		1	113302	0	0.000008826	0	9276	0	0	8096	0	0	62848	0	0	6348	0	0	10566	0	0	840	0	1	15328	0
17	38546366	.	C	T	p.Gly1440Arg	p.Gly1440Arg	c.4318G>A	PASS	missense		5	112728	0	0.00004435	0	9226	0	0	8046	0	5	62542	0	0	6330	0	0	10468	0	0	836	0	0	15280	0
17	38546367	.	T	C	p.Lys1439Lys	p.Lys1439Lys	c.4317A>G	PASS	synonymous		1	112600	0	0.000008881	1	9206	0	0	8038	0	0	62478	0	0	6328	0	0	10450	0	0	834	0	0	15266	0
17	38546369	.	T	C	p.Lys1439Glu	p.Lys1439Glu	c.4315A>G	PASS	missense		2	112512	0	0.00001778	0	9204	0	2	8026	0	0	62432	0	0	6316	0	0	10436	0	0	834	0	0	15264	0
17	38546381	.	T	C	p.Arg1435Gly	p.Arg1435Gly	c.4303A>G	PASS	missense		8	107654	0	0.00007431	1	8878	0	0	7684	0	7	59804	0	0	6094	0	0	9696	0	0	824	0	0	14674	0
17	38546392	.	C	T	p.Gly1431Asp	p.Gly1431Asp	c.4292G>A	PASS	missense		1	105980	0	0.000009436	0	8782	0	0	7644	0	0	58790	0	1	5994	0	0	9476	0	0	804	0	0	14490	0
17	38546393	.	C	T	p.Gly1431Ser	p.Gly1431Ser	c.4291G>A	PASS	missense		2	105432	0	0.00001897	0	8756	0	0	7592	0	1	58486	0	0	5982	0	1	9386	0	0	800	0	0	14430	0
17	38546394	.	G	A	p.Thr1430Thr	p.Thr1430Thr	c.4290C>T	PASS	synonymous		5	104318	0	0.00004793	0	8672	0	4	7506	0	1	57890	0	0	5918	0	0	9234	0	0	798	0	0	14300	0
17	38546398	.	G	C	p.Thr1429Ser	p.Thr1429Ser	c.4286C>G	PASS	missense		1	103372	0	0.000009674	0	8604	0	0	7450	0	0	57366	0	0	5880	0	1	9122	0	0	784	0	0	14166	0
17	38546401	.	G	A	p.Ser1428Phe	p.Ser1428Phe	c.4283C>T	PASS	missense		2	102102	0	0.00001959	0	8536	0	0	7374	0	2	56654	0	0	5824	0	0	8948	0	0	778	0	0	13988	0
17	38546406	.	G	A	p.Ser1426Ser	p.Ser1426Ser	c.4278C>T	PASS	synonymous		3	100050	0	0.00002999	3	8408	0	0	7210	0	0	55594	0	0	5722	0	0	8642	0	0	774	0	0	13700	0
17	38546422	rs182332624	A	G	c.4268-6T>C		c.4268-6T>C	PASS	splice region		56	91520	0	0.0006119	0	7850	0	55	6616	0	0	50952	0	0	5352	0	1	7590	0	0	722	0	0	12438	0
17	38546434	.	C	A			c.4268-18G>T	PASS	intron		1	83828	0	0.00001193	0	7354	0	1	5946	0	0	46804	0	0	5036	0	0	6712	0	0	680	0	0	11296	0
17	38546435	.	AT	A			c.4268-20delA	PASS	intron		26	84182	0	0.0003089	3	7380	0	0	5958	0	23	47038	0	0	5036	0	0	6738	0	0	680	0	0	11352	0
17	38546441	.	C	A			c.4268-25G>T	PASS	intron		1	78610	0	0.00001272	0	7040	0	0	5530	0	1	43898	0	0	4818	0	0	6030	0	0	646	0	0	10648	0
17	38547710	.	C	T			c.4267+48G>A	PASS	intron		5	113624	0	0.00004400	0	9622	0	0	8404	0	5	63854	0	0	6528	0	0	11116	0	0	840	0	0	13260	0
17	38547711	.	C	A			c.4267+47G>T	PASS	intron		2	113606	0	0.00001760	0	9618	0	0	8402	0	1	63796	0	0	6538	0	0	11114	0	0	834	0	1	13304	0
17	38547720	.	A	G			c.4267+38T>C	PASS	intron		1	113982	0	0.000008773	0	9628	0	0	8406	0	1	63954	0	0	6540	0	0	11138	0	0	836	0	0	13480	0
17	38547722	.	T	C			c.4267+36A>G	PASS	intron		42	114006	0	0.0003684	1	9628	0	0	8410	0	35	63956	0	1	6542	0	3	11134	0	0	838	0	2	13498	0
17	38547724	.	G	T			c.4267+34C>A	PASS	intron		1	113960	0	0.000008775	0	9626	0	0	8414	0	1	63926	0	0	6538	0	0	11122	0	0	836	0	0	13498	0
17	38547732	.	A	C			c.4267+26T>G	PASS	intron		1	114354	0	0.000008745	0	9630	0	0	8420	0	0	64090	0	0	6540	0	0	11144	0	0	842	0	1	13688	0
17	38547734	.	C	A			c.4267+24G>T	PASS	intron		1	114362	0	0.000008744	0	9626	0	0	8422	0	1	64058	0	0	6540	0	0	11144	0	0	840	0	0	13732	0
17	38547739	.	C	G			c.4267+19G>C	PASS	intron		6	114856	0	0.00005224	0	9634	0	0	8424	0	5	64222	0	0	6542	0	1	11154	0	0	844	0	0	14036	0
17	38547743	.	A	G			c.4267+15T>C	PASS	intron		2	115330	1	0.00001734	0	9638	0	0	8424	0	0	64336	0	0	6546	0	0	11164	0	0	854	0	2	14368	1
17	38547747	.	T	C			c.4267+11A>G	PASS	intron		16	115660	0	0.0001383	15	9640	0	0	8420	0	0	64402	0	0	6548	0	1	11178	0	0	858	0	0	14614	0
17	38547761	.	T	G	p.Lys1422Gln	p.Lys1422Gln	c.4264A>C	PASS	missense		4	116596	0	0.00003431	0	9652	0	4	8420	0	0	64614	0	0	6536	0	0	11142	0	0	870	0	0	15362	0
17	38547766	.	G	C	p.Ala1420Gly	p.Ala1420Gly	c.4259C>G	PASS	missense		1	116646	0	0.000008573	0	9646	0	0	8398	0	0	64520	0	0	6534	0	0	11126	0	0	868	0	1	15554	0
17	38547769	rs180671657	G	A	p.Thr1419Ile	p.Thr1419Ile	c.4256C>T	PASS	missense		1	116512	0	0.000008583	0	9632	0	0	8382	0	1	64432	0	0	6534	0	0	11082	0	0	864	0	0	15586	0
17	38547770	.	T	C	p.Thr1419Ala	p.Thr1419Ala	c.4255A>G	PASS	missense		1	116414	0	0.000008590	0	9628	0	0	8356	0	1	64376	0	0	6532	0	0	11072	0	0	864	0	0	15586	0
17	38547773	.	T	C	p.Lys1418Glu	p.Lys1418Glu	c.4252A>G	PASS	missense		1	116312	0	0.000008598	0	9622	0	1	8350	0	0	64284	0	0	6528	0	0	11048	0	0	866	0	0	15614	0
17	38547778	.	A	T	p.Val1416Glu	p.Val1416Glu	c.4247T>A	PASS	missense		2	116032	0	0.00001724	0	9608	0	2	8320	0	0	64084	0	0	6524	0	0	10970	0	0	860	0	0	15666	0
17	38547799	.	A	T	p.Val1409Asp	p.Val1409Asp	c.4226T>A	PASS	missense		2	113214	0	0.00001767	0	9496	0	0	8098	0	0	62546	0	0	6404	0	0	10444	0	1	836	0	1	15390	0
17	38547813	.	T	C	p.Glu1404Glu	p.Glu1404Glu	c.4212A>G	PASS	synonymous		44	109776	0	0.0004008	0	9354	0	0	7794	0	43	60654	0	0	6274	0	0	9884	0	1	806	0	0	15010	0
17	38547825	.	T	C	p.Pro1400Pro	p.Pro1400Pro	c.4200A>G	PASS	synonymous		1	106566	0	0.000009384	0	9190	0	0	7600	0	1	58846	0	0	6164	0	0	9308	0	0	792	0	0	14666	0
17	38547834	.	T	C	p.Thr1397Thr	p.Thr1397Thr	c.4191A>G	PASS	synonymous		2	104042	0	0.00001922	0	9066	0	0	7384	0	2	57418	0	0	6074	0	0	8884	0	0	778	0	0	14438	0
17	38547838	.	G	C	p.Ala1396Gly	p.Ala1396Gly	c.4187C>G	PASS	missense		1	102608	0	0.000009746	0	9000	0	1	7276	0	0	56632	0	0	6026	0	0	8620	0	0	770	0	0	14284	0
17	38547854	.	A	G	p.Ser1391Pro	p.Ser1391Pro	c.4171T>C	PASS	missense		1	97170	0	0.00001029	0	8696	0	0	6894	0	1	53518	0	0	5764	0	0	7774	0	0	732	0	0	13792	0
17	38547858	.	T	C	p.Pro1389Pro	p.Pro1389Pro	c.4167A>G	PASS	synonymous		1	96098	0	0.00001041	0	8630	0	0	6826	0	1	52904	0	0	5708	0	0	7604	0	0	728	0	0	13698	0
17	38547859	.	G	T	p.Pro1389Gln	p.Pro1389Gln	c.4166C>A	PASS	missense		2	95678	0	0.00002090	0	8604	0	0	6792	0	2	52626	0	0	5684	0	0	7568	0	0	732	0	0	13672	0
17	38547860	.	G	A	p.Pro1389Ser	p.Pro1389Ser	c.4165C>T	PASS	missense		1	95244	0	0.00001050	1	8580	0	0	6768	0	0	52364	0	0	5666	0	0	7512	0	0	722	0	0	13632	0
17	38547868	rs34300454	C	T	p.Gly1386Asp	p.Gly1386Asp	c.4157G>A	PASS	missense		2386	91336	50	0.02612	729	8370	33	0	6486	0	1291	50052	15	145	5518	1	106	6928	0	14	694	0	101	13288	1
17	38547874	.	ACAT	A	p.Asp1383del	p.Asp1383del	c.4148_4150delATG	PASS	inframe deletion		1	87532	0	0.00001142	0	7920	0	0	6288	0	0	47800	0	0	5368	0	0	6484	0	0	668	0	1	13004	0
17	38547878	.	C	T	p.Asp1383Asn	p.Asp1383Asn	c.4147G>A	PASS	missense		1	84604	0	0.00001182	0	7698	0	0	6040	0	1	46226	0	0	5188	0	0	6100	0	0	658	0	0	12694	0
17	38547889	.	A	G	p.Leu1379Pro	p.Leu1379Pro	c.4136T>C	PASS	missense		1	78742	0	0.00001270	0	7256	0	0	5506	0	1	42986	0	0	4930	0	0	5386	0	0	616	0	0	12062	0
17	38547891	.	G	T	p.Asp1378Glu	p.Asp1378Glu	c.4134C>A	PASS	missense		1	77484	0	0.00001291	0	7170	0	1	5392	0	0	42238	0	0	4894	0	0	5266	0	0	606	0	0	11918	0
17	38547909	.	A	G			n.445T>C	PASS	non coding transcript exon		192	66630	2	0.002882	0	6406	0	0	4632	0	10	36088	0	0	4372	0	3	4046	0	2	534	0	177	10552	2
17	38548281	.	G	C			n.73C>G	PASS	non coding transcript exon		1	105270	0	0.000009499	0	8408	0	1	7856	0	0	57584	0	0	6192	0	0	9692	0	0	786	0	0	14752	0
17	38548294	.	C	T			n.60G>A	PASS	non coding transcript exon		2	106348	0	0.00001881	2	8468	0	0	7934	0	0	58210	0	0	6218	0	0	9842	0	0	796	0	0	14880	0
17	38548300	.	A	G			n.54T>C	PASS	non coding transcript exon		1	106922	0	0.000009353	0	8512	0	0	7972	0	1	58560	0	0	6230	0	0	9902	0	0	796	0	0	14950	0
17	38548302	.	T	G			n.52A>C	PASS	non coding transcript exon		2	107200	0	0.00001866	0	8524	0	2	7986	0	0	58728	0	0	6252	0	0	9936	0	0	794	0	0	14980	0
17	38548305	.	T	C			n.49A>G	PASS	non coding transcript exon		2	107452	0	0.00001861	1	8540	0	0	8008	0	0	58864	0	0	6252	0	0	9984	0	0	800	0	1	15004	0
17	38548309	.	T	A			n.45A>T	PASS	non coding transcript exon		1	107712	0	0.000009284	0	8556	0	0	8012	0	1	59018	0	0	6258	0	0	10038	0	0	802	0	0	15028	0
17	38548313	rs185343724	T	A	c.4132+7A>T		c.4132+7A>T	PASS	splice region		1	108082	0	0.000009252	0	8582	0	1	8026	0	0	59254	0	0	6274	0	0	10066	0	0	808	0	0	15072	0
17	38548316	.	A	G	c.4132+4T>C		c.4132+4T>C	PASS	splice region		3	108344	0	0.00002769	0	8606	0	0	8024	0	3	59412	0	0	6284	0	0	10100	0	0	812	0	0	15106	0
17	38548326	.	C	T	p.Val1376Met	p.Val1376Met	c.4126G>A	PASS	missense		4	109034	0	0.00003669	1	8660	0	0	8052	0	3	59830	0	0	6302	0	0	10168	0	0	812	0	0	15210	0
17	38548326	.	C	G	p.Val1376Leu	p.Val1376Leu	c.4126G>C	PASS	missense		1	109034	0	0.000009171	0	8660	0	0	8052	0	1	59830	0	0	6302	0	0	10168	0	0	812	0	0	15210	0
17	38548327	.	G	T	p.Val1375Val	p.Val1375Val	c.4125C>A	PASS	synonymous		1	109150	0	0.000009162	0	8664	0	0	8058	0	0	59886	0	0	6314	0	1	10176	0	0	816	0	0	15236	0
17	38548327	.	G	A	p.Val1375Val	p.Val1375Val	c.4125C>T	PASS	synonymous		1	109150	0	0.000009162	1	8664	0	0	8058	0	0	59886	0	0	6314	0	0	10176	0	0	816	0	0	15236	0
17	38548331	.	C	G	p.Ser1374Thr	p.Ser1374Thr	c.4121G>C	PASS	missense		1	109588	0	0.000009125	0	8712	0	0	8076	0	1	60144	0	0	6320	0	0	10236	0	0	826	0	0	15274	0
17	38548346	.	A	G	p.Leu1369Pro	p.Leu1369Pro	c.4106T>C	PASS	missense		1	110236	0	0.000009071	1	8780	0	0	8086	0	0	60524	0	0	6342	0	0	10304	0	0	836	0	0	15364	0
17	38548347	.	G	A	p.Leu1369Leu	p.Leu1369Leu	c.4105C>T	PASS	synonymous		1	110194	0	0.000009075	0	8770	0	0	8082	0	1	60500	0	0	6344	0	0	10294	0	0	836	0	0	15368	0
17	38548352	.	T	C	p.Lys1367Arg	p.Lys1367Arg	c.4100A>G	PASS	missense		5	110240	0	0.00004536	0	8784	0	0	8068	0	5	60534	0	0	6342	0	0	10302	0	0	838	0	0	15372	0
17	38548353	.	T	G	p.Lys1367Gln	p.Lys1367Gln	c.4099A>C	PASS	missense		1	110142	0	0.000009079	0	8784	0	0	8058	0	0	60470	0	0	6340	0	0	10288	0	0	838	0	1	15364	0
17	38548360	.	A	C	p.Leu1364Leu	p.Leu1364Leu	c.4092T>G	PASS	synonymous		1	109772	0	0.000009110	0	8800	0	0	7972	0	1	60240	0	0	6326	0	0	10242	0	0	838	0	0	15354	0
17	38548371	.	TA	T			c.4089-9delT	PASS	intron		13090	65410	0	0.2001	928	5576	0	978	4530	0	6853	35592	0	466	4118	0	1262	5442	0	88	524	0	2515	9628	0
17	38548371	.	T	TA			c.4089-9dupT	PASS	intron		1321	65410	3	0.02020	52	5576	1	13	4530	0	996	35592	2	58	4118	0	73	5442	0	16	524	0	113	9628	0
17	38548371	.	TAA	T			c.4089-10_4089-9delTT	PASS	intron		10	65410	0	0.0001529	1	5576	0	1	4530	0	5	35592	0	1	4118	0	1	5442	0	0	524	0	1	9628	0
17	38548380	.	A	C			c.4089-17T>G	PASS	intron		1	110622	0	0.000009040	1	9004	0	0	7740	0	0	60718	0	0	6356	0	0	10404	0	0	852	0	0	15548	0
17	38548389	.	C	A			c.4089-26G>T	PASS	intron		1	110058	0	0.000009086	0	8986	0	0	7718	0	0	60384	0	0	6354	0	1	10308	0	0	850	0	0	15458	0
17	38548394	.	A	C			c.4089-31T>G	PASS	intron		1	110232	0	0.000009072	0	8996	0	0	7720	0	1	60476	0	0	6360	0	0	10360	0	0	854	0	0	15466	0
17	38548401	.	A	C			c.4089-38T>G	PASS	intron		1	110220	0	0.000009073	0	9012	0	0	7708	0	1	60482	0	0	6366	0	0	10350	0	0	856	0	0	15446	0
17	38548406	.	G	A			c.4089-43C>T	PASS	intron		1	109928	0	0.000009097	0	9004	0	0	7692	0	1	60292	0	0	6352	0	0	10310	0	0	858	0	0	15420	0
17	38548418	.	A	T			c.4088+52T>A	PASS	intron		1	110284	0	0.000009067	0	9040	0	0	7742	0	0	60568	0	0	6376	0	0	10324	0	0	852	0	1	15382	0
17	38548432	.	A	C			c.4088+38T>G	PASS	intron		1	110848	0	0.000009021	0	9070	0	0	7800	0	0	60964	0	0	6398	0	1	10378	0	0	856	0	0	15382	0
17	38548437	.	C	A			c.4088+33G>T	PASS	intron		1	111192	0	0.000008993	0	9106	0	0	7850	0	0	61176	0	0	6392	0	0	10418	0	0	854	0	1	15396	0
17	38548439	.	T	A			c.4088+31A>T	PASS	intron		34	111462	0	0.0003050	0	9116	0	34	7888	0	0	61348	0	0	6410	0	0	10434	0	0	856	0	0	15410	0
17	38548448	.	C	A			c.4088+22G>T	PASS	intron		1	111912	0	0.000008936	0	9170	0	0	7962	0	1	61642	0	0	6412	0	0	10478	0	0	852	0	0	15396	0
17	38548455	.	A	C			c.4088+15T>G	PASS	intron		10	112130	0	0.00008918	10	9168	0	0	8014	0	0	61814	0	0	6394	0	0	10494	0	0	854	0	0	15392	0
17	38548458	.	T	C			c.4088+12A>G	PASS	intron		2	112152	0	0.00001783	0	9174	0	0	8012	0	2	61850	0	0	6398	0	0	10484	0	0	856	0	0	15378	0
17	38548462	.	A	G	c.4088+8T>C		c.4088+8T>C	PASS	splice region		81	112162	0	0.0007222	0	9184	0	0	8028	0	0	61838	0	0	6402	0	81	10500	0	0	856	0	0	15354	0
17	38548484	.	G	C	p.Thr1358Thr	p.Thr1358Thr	c.4074C>G	PASS	synonymous		1	109948	0	0.000009095	0	9098	0	0	7910	0	1	60616	0	0	6266	0	0	10150	0	0	838	0	0	15070	0
17	38548487	.	C	T	p.Lys1357Lys	p.Lys1357Lys	c.4071G>A	PASS	synonymous		1	109526	0	0.000009130	0	9080	0	0	7876	0	1	60376	0	0	6256	0	0	10106	0	0	838	0	0	14994	0
17	38548504	.	C	T	p.Asp1352Asn	p.Asp1352Asn	c.4054G>A	PASS	missense		1	104518	0	0.000009568	0	8828	0	0	7560	0	1	57458	0	0	6042	0	0	9310	0	0	808	0	0	14512	0
17	38548529	rs34147280	A	C	p.Thr1343Thr	p.Thr1343Thr	c.4029T>G	PASS	synonymous		122	89170	1	0.001368	113	7956	1	0	6472	0	1	48344	0	0	5420	0	8	7040	0	0	720	0	0	13218	0
17	38548529	rs34147280	A	G	p.Thr1343Thr	p.Thr1343Thr	c.4029T>C	PASS	synonymous		1	89170	0	0.00001121	0	7956	0	0	6472	0	1	48344	0	0	5420	0	0	7040	0	0	720	0	0	13218	0
17	38548548	.	G	A	p.Ser1337Leu	p.Ser1337Leu	c.4010C>T	PASS	missense		6	75838	0	0.00007912	0	6996	0	0	5392	0	5	40450	0	1	4832	0	0	5334	0	0	638	0	0	12196	0
17	38548550	.	G	T	p.Phe1336Leu	p.Phe1336Leu	c.4008C>A	PASS	missense		1	74754	0	0.00001338	0	6916	0	0	5310	0	0	39828	0	0	4792	0	1	5172	0	0	638	0	0	12098	0
17	38548553	.	ATCT	A	p.Glu1334del	p.Glu1334del	c.4002_4004delAGA	PASS	inframe deletion		1	73496	0	0.00001361	1	6830	0	0	5214	0	0	39090	0	0	4750	0	0	4970	0	0	634	0	0	12008	0
17	38548575	.	A	G	p.Met1328Thr	p.Met1328Thr	c.3983T>C	PASS	missense		20	61460	0	0.0003254	20	5896	0	0	4246	0	0	31998	0	0	4216	0	0	3466	0	0	542	0	0	11096	0
17	38548576	.	T	C	p.Met1328Val	p.Met1328Val	c.3982A>G	PASS	missense		13	59356	0	0.0002190	0	5748	0	0	4068	0	0	30796	0	0	4132	0	0	3150	0	0	524	0	13	10938	0
17	38548586	rs34270904	T	G	p.Thr1324Thr	p.Thr1324Thr	c.3972A>C	PASS	synonymous		1627	56324	32	0.02889	532	5504	22	0	3792	0	839	29024	8	120	4022	1	53	2762	0	12	516	0	71	10704	1
17	38548587	.	G	A	p.Thr1324Ile	p.Thr1324Ile	c.3971C>T	PASS	missense		1	53560	0	0.00001867	0	5170	0	0	3630	0	0	27404	0	0	3860	0	1	2450	0	0	482	0	0	10564	0
17	38548588	.	T	C	p.Thr1324Ala	p.Thr1324Ala	c.3970A>G	PASS	missense		41	53602	0	0.0007649	0	5172	0	1	3654	0	1	27404	0	0	3876	0	0	2426	0	1	486	0	38	10584	0
17	38548592	.	T	C	c.3966A>G	p.Thr1322Thr	c.3966A>G	PASS	splice region		1	52644	0	0.00001900	0	5074	0	0	3560	0	0	26934	0	0	3840	0	0	2278	0	0	472	0	1	10486	0
17	38548597	.	G	A	c.3965-4C>T		c.3965-4C>T	PASS	splice region		1	50464	0	0.00001982	0	4902	0	0	3350	0	1	25656	0	0	3712	0	0	2080	0	0	456	0	0	10308	0
17	38548602	.	A	C			c.3965-9T>G	PASS	intron		1	49092	0	0.00002037	0	4818	0	0	3216	0	1	24864	0	0	3646	0	0	1924	0	0	450	0	0	10174	0
17	38548605	.	A	G			c.3965-12T>C	PASS	intron		4	48156	0	0.00008306	0	4742	0	0	3136	0	0	24358	0	4	3594	0	0	1816	0	0	448	0	0	10062	0
17	38548606	.	C	A			c.3965-13G>T	PASS	intron		5	48042	0	0.0001041	0	4720	0	0	3126	0	0	24324	0	5	3576	0	0	1806	0	0	444	0	0	10046	0
17	38548611	.	T	C			c.3965-18A>G	PASS	intron		1	47096	0	0.00002123	0	4636	0	0	3040	0	1	23730	0	0	3546	0	0	1700	0	0	438	0	0	10006	0
17	38548625	.	A	G			c.3965-32T>C	PASS	intron		1	45748	0	0.00002186	0	4486	0	0	2852	0	0	22968	0	0	3490	0	0	1592	0	0	440	0	1	9920	0
17	38548626	.	G	A			c.3965-33C>T	PASS	intron		1	45718	0	0.00002187	0	4478	0	0	2842	0	1	22954	0	0	3488	0	0	1594	0	0	442	0	0	9920	0
17	38548788	.	G	A			c.3964+49C>T	PASS	intron		2	115902	0	0.00001726	0	9754	0	2	8602	0	0	65544	0	0	6614	0	0	11528	0	0	852	0	0	13008	0
17	38548798	rs143936646	T	C			c.3964+39A>G	PASS	intron		7	116106	0	0.00006029	0	9756	0	7	8606	0	0	65590	0	0	6614	0	0	11526	0	0	854	0	0	13160	0
17	38548805	.	G	A			c.3964+32C>T	PASS	intron		1	116272	0	0.000008601	0	9756	0	0	8608	0	1	65642	0	0	6614	0	0	11530	0	0	858	0	0	13264	0
17	38548813	.	A	G			c.3964+24T>C	PASS	intron		1	116642	0	0.000008573	0	9760	0	0	8610	0	0	65740	0	0	6614	0	0	11542	0	0	862	0	1	13514	0
17	38548814	.	T	C			c.3964+23A>G	PASS	intron		2	116694	0	0.00001714	1	9762	0	0	8610	0	1	65744	0	0	6614	0	0	11544	0	0	864	0	0	13556	0
17	38548816	.	A	G			c.3964+21T>C	PASS	intron		1	116790	0	0.000008562	0	9760	0	0	8610	0	1	65780	0	0	6614	0	0	11544	0	0	864	0	0	13618	0
17	38548833	.	T	C	c.3964+4A>G		c.3964+4A>G	PASS	splice region		4	118456	0	0.00003377	0	9782	0	0	8620	0	4	66202	0	0	6614	0	0	11554	0	0	876	0	0	14808	0
17	38548834	.	T	C	c.3964+3A>G		c.3964+3A>G	PASS	splice region		1	118588	0	0.000008433	1	9782	0	0	8620	0	0	66222	0	0	6614	0	0	11554	0	0	880	0	0	14916	0
17	38548838	.	T	G	c.3963A>C	p.Ala1321Ala	c.3963A>C	PASS	splice region		6	119098	0	0.00005038	1	9786	0	0	8622	0	5	66354	0	0	6614	0	0	11558	0	0	882	0	0	15282	0
17	38548840	.	C	T	p.Ala1321Thr	p.Ala1321Thr	c.3961G>A	PASS	missense		1	119270	0	0.000008384	0	9790	0	0	8622	0	0	66402	0	0	6614	0	0	11558	0	0	884	0	1	15400	0
17	38548842	.	G	C	p.Ala1320Gly	p.Ala1320Gly	c.3959C>G	PASS	missense		1	119482	0	0.000008369	0	9794	0	0	8624	0	0	66456	0	0	6614	0	1	11560	0	0	892	0	0	15542	0
17	38548848	.	C	T	p.Arg1318Gln	p.Arg1318Gln	c.3953G>A	PASS	missense		8	119888	0	0.00006673	0	9796	0	0	8624	0	8	66546	0	0	6614	0	0	11568	0	0	896	0	0	15844	0
17	38548850	.	T	C	p.Pro1317Pro	p.Pro1317Pro	c.3951A>G	PASS	synonymous		1	120066	0	0.000008329	0	9798	0	0	8624	0	0	66574	0	0	6614	0	0	11568	0	0	896	0	1	15992	0
17	38548851	.	G	A	p.Pro1317Leu	p.Pro1317Leu	c.3950C>T	PASS	missense		3	120116	0	0.00002498	0	9798	0	0	8624	0	2	66580	0	1	6614	0	0	11568	0	0	898	0	0	16034	0
17	38548863	.	C	T	p.Arg1313Gln	p.Arg1313Gln	c.3938G>A	PASS	missense		1	120456	0	0.000008302	0	9800	0	0	8626	0	0	66634	0	0	6614	0	0	11574	0	0	900	0	1	16308	0
17	38548864	.	G	T	p.Arg1313Arg	p.Arg1313Arg	c.3937C>A	PASS	synonymous		1	120492	0	0.000008299	0	9802	0	0	8626	0	0	66646	0	0	6614	0	1	11574	0	0	900	0	0	16330	0
17	38548868	.	A	G	p.Pro1311Pro	p.Pro1311Pro	c.3933T>C	PASS	synonymous		6	120590	0	0.00004976	6	9802	0	0	8626	0	0	66672	0	0	6614	0	0	11574	0	0	900	0	0	16402	0
17	38548874	.	A	G	p.Asp1309Asp	p.Asp1309Asp	c.3927T>C	PASS	synonymous		1	120654	0	0.000008288	0	9800	0	0	8626	0	1	66686	0	0	6614	0	0	11574	0	0	900	0	0	16454	0
17	38548885	.	T	C	p.Ser1306Gly	p.Ser1306Gly	c.3916A>G	PASS	missense		1	120714	0	0.000008284	0	9800	0	0	8626	0	0	66704	0	0	6614	0	0	11574	0	0	900	0	1	16496	0
17	38548888	.	C	T	p.Glu1305Lys	p.Glu1305Lys	c.3913G>A	PASS	missense		7	120720	0	0.00005799	2	9800	0	0	8626	0	5	66708	0	0	6614	0	0	11574	0	0	900	0	0	16498	0
17	38548889	rs190200755	G	A	p.Asp1304Asp	p.Asp1304Asp	c.3912C>T	PASS	synonymous		51	120734	1	0.0004224	0	9802	0	49	8626	1	1	66718	0	0	6614	0	1	11574	0	0	900	0	0	16500	0
17	38548893	.	C	T	p.Ser1303Asn	p.Ser1303Asn	c.3908G>A	PASS	missense		2	120738	0	0.00001656	0	9802	0	0	8626	0	0	66720	0	0	6614	0	0	11574	0	0	900	0	2	16502	0
17	38548920	.	C	G	p.Trp1294Ser	p.Trp1294Ser	c.3881G>C	PASS	missense		1	120744	0	0.000008282	0	9800	0	0	8626	0	0	66722	0	0	6614	0	0	11574	0	0	900	0	1	16508	0
17	38548936	.	T	C	p.Lys1289Glu	p.Lys1289Glu	c.3865A>G	PASS	missense		18	120728	0	0.0001491	0	9796	0	0	8626	0	7	66720	0	0	6614	0	9	11572	0	2	900	0	0	16500	0
17	38548939	.	C	T	p.Gly1288Arg	p.Gly1288Arg	c.3862G>A	PASS	missense		1	120724	0	0.000008283	0	9796	0	0	8626	0	0	66716	0	0	6614	0	1	11572	0	0	900	0	0	16500	0
17	38548948	.	T	A	p.Ile1285Phe	p.Ile1285Phe	c.3853A>T	PASS	missense		1	120684	0	0.000008286	0	9788	0	0	8626	0	1	66702	0	0	6614	0	0	11572	0	0	900	0	0	16482	0
17	38548963	.	A	G	p.Leu1280Leu	p.Leu1280Leu	c.3838T>C	PASS	synonymous		1	120528	0	0.000008297	1	9782	0	0	8624	0	0	66662	0	0	6614	0	0	11566	0	0	900	0	0	16380	0
17	38548975	.	T	A	p.Lys1276Ter	p.Lys1276Ter	c.3826A>T	PASS	stop gained		1	120112	0	0.000008326	1	9764	0	0	8608	0	0	66542	0	0	6614	0	0	11564	0	0	898	0	0	16122	0
17	38548982	.	C	T	p.Lys1273Lys	p.Lys1273Lys	c.3819G>A	PASS	synonymous		1	119860	0	0.000008343	0	9742	0	0	8604	0	0	66454	0	0	6614	0	1	11562	0	0	898	0	0	15986	0
17	38549002	rs114333555	T	C			c.3812-13A>G	PASS	intron		117	118606	1	0.0009865	85	9678	1	0	8580	0	26	66060	0	0	6612	0	6	11542	0	0	888	0	0	15246	0
17	38549015	.	C	T			c.3812-26G>A	PASS	intron		4	117930	0	0.00003392	0	9638	0	0	8572	0	2	65874	0	0	6608	0	2	11532	0	0	882	0	0	14824	0
17	38549018	.	T	G			c.3812-29A>C	PASS	intron		3	117718	0	0.00002548	3	9628	0	0	8566	0	0	65816	0	0	6608	0	0	11526	0	0	880	0	0	14694	0
17	38549022	.	A	G			c.3812-33T>C	PASS	intron		1	117476	0	0.000008512	0	9618	0	0	8560	0	1	65722	0	0	6608	0	0	11518	0	0	876	0	0	14574	0
17	38549030	rs182835615	C	A			c.3812-41G>T	PASS	intron		25	116690	0	0.0002142	23	9588	0	0	8546	0	0	65524	0	0	6608	0	2	11506	0	0	872	0	0	14046	0
17	38551662	.	T	A			c.3811+39A>T	PASS	intron		1	58040	0	0.00001723	0	6532	0	0	4436	0	1	29924	0	0	4048	0	0	2838	0	0	512	0	0	9750	0
17	38551672	.	A	G			c.3811+29T>C	PASS	intron		1	60070	0	0.00001665	0	6656	0	0	4588	0	1	31000	0	0	4174	0	0	3050	0	0	518	0	0	10084	0
17	38551676	rs187080130	C	A			c.3811+25G>T	PASS	intron		2	61592	0	0.00003247	2	6778	0	0	4706	0	0	31884	0	0	4266	0	0	3138	0	0	534	0	0	10286	0
17	38551676	rs187080130	C	T			c.3811+25G>A	PASS	intron		7	61592	0	0.0001137	0	6778	0	7	4706	0	0	31884	0	0	4266	0	0	3138	0	0	534	0	0	10286	0
17	38551678	.	T	C			c.3811+23A>G	PASS	intron		1	63016	0	0.00001587	0	6912	0	0	4830	0	0	32626	0	0	4326	0	0	3312	0	0	548	0	1	10462	0
17	38551691	.	GT	G			c.3811+9delA	PASS	intron		1	73800	0	0.00001355	1	7756	0	0	5438	0	0	38786	0	0	4834	0	0	4588	0	0	612	0	0	11786	0
17	38551694	.	G	GT	c.3811+6dupA		c.3811+6dupA	PASS	splice region		1	76816	0	0.00001302	0	7926	0	0	5616	0	0	40612	0	0	4950	0	0	4982	0	0	636	0	1	12094	0
17	38551696	.	A	C	c.3811+5T>G		c.3811+5T>G	PASS	splice region		1	79918	0	0.00001251	0	8068	0	0	5806	0	0	42410	0	0	5090	0	0	5506	0	0	656	0	1	12382	0
17	38551738	.	T	C	p.Leu1258Leu	p.Leu1258Leu	c.3774A>G	PASS	synonymous		1	112472	0	0.000008891	0	9500	0	0	8048	0	1	61730	0	0	6418	0	0	10674	0	0	852	0	0	15250	0
17	38551740	.	G	A	p.Leu1258Leu	p.Leu1258Leu	c.3772C>T	PASS	synonymous		1	113070	0	0.000008844	0	9514	0	0	8086	0	0	62112	0	0	6440	0	0	10742	0	0	856	0	1	15320	0
17	38551740	.	G	C	p.Leu1258Val	p.Leu1258Val	c.3772C>G	PASS	missense		1	113070	0	0.000008844	1	9514	0	0	8086	0	0	62112	0	0	6440	0	0	10742	0	0	856	0	0	15320	0
17	38551745	.	T	C	p.Glu1256Gly	p.Glu1256Gly	c.3767A>G	PASS	missense		1	113912	0	0.000008779	0	9558	0	0	8150	0	0	62630	0	0	6454	0	0	10856	0	0	862	0	1	15402	0
17	38551761	.	C	G	p.Asp1251His	p.Asp1251His	c.3751G>C	PASS	missense		1	113700	0	0.000008795	0	9556	0	0	8136	0	1	62478	0	0	6438	0	0	10844	0	0	864	0	0	15384	0
17	38551771	.	G	T	p.Ser1247Arg	p.Ser1247Arg	c.3741C>A	PASS	missense		2	111802	0	0.00001789	0	9470	0	0	8020	0	2	61318	0	0	6386	0	0	10558	0	0	846	0	0	15204	0
17	38551780	.	A	G	p.Thr1244Thr	p.Thr1244Thr	c.3732T>C	PASS	synonymous		1	110044	0	0.000009087	0	9400	0	0	7884	0	1	60308	0	0	6328	0	0	10262	0	0	832	0	0	15030	0
17	38551784	.	T	C	p.Asn1243Ser	p.Asn1243Ser	c.3728A>G	PASS	missense		1	108886	0	0.000009184	0	9366	0	0	7782	0	0	59616	0	0	6294	0	1	10066	0	0	828	0	0	14934	0
17	38551790	.	T	G	p.Asn1241Thr	p.Asn1241Thr	c.3722A>C	PASS	missense		2	106994	0	0.00001869	0	9276	0	1	7654	0	0	58522	0	0	6218	0	0	9734	0	0	814	0	1	14776	0
17	38551791	.	T	C	p.Asn1241Asp	p.Asn1241Asp	c.3721A>G	PASS	missense		1	106992	0	0.000009346	0	9274	0	0	7652	0	1	58492	0	0	6218	0	0	9748	0	0	818	0	0	14790	0
17	38551800	.	T	TAGCAAA			c.3721-15_3721-10dupTTTGCT	PASS	intron		1	103214	0	0.000009689	1	9124	0	0	7368	0	0	56242	0	0	6076	0	0	9126	0	0	784	0	0	14494	0
17	38551804	.	A	G			c.3721-13T>C	PASS	intron		1	102474	0	0.000009759	0	9078	0	0	7310	0	1	55794	0	0	6046	0	0	9012	0	0	782	0	0	14452	0
17	38551822	.	A	G			c.3721-31T>C	PASS	intron		2	96828	0	0.00002066	0	8840	0	0	6842	0	1	52412	0	0	5892	0	1	8146	0	0	746	0	0	13950	0
17	38551825	.	A	G			c.3721-34T>C	PASS	intron		2	95594	0	0.00002092	2	8792	0	0	6734	0	0	51656	0	0	5860	0	0	7968	0	0	738	0	0	13846	0
17	38551834	.	G	T			c.3721-43C>A	PASS	intron		2	91544	0	0.00002185	0	8580	0	0	6454	0	2	49238	0	0	5696	0	0	7382	0	0	706	0	0	13488	0
17	38551834	.	G	A			c.3721-43C>T	PASS	intron		1	91544	0	0.00001092	0	8580	0	1	6454	0	0	49238	0	0	5696	0	0	7382	0	0	706	0	0	13488	0
17	38551841	.	G	T			c.3721-50C>A	PASS	intron		1	88870	0	0.00001125	0	8408	0	1	6234	0	0	47658	0	0	5590	0	0	6998	0	0	690	0	0	13292	0
17	38552517	.	C	T			c.3720+18G>A	PASS	intron		2	20448	0	0.00009781	0	1580	0	0	798	0	0	8764	0	0	1776	0	0	564	0	0	216	0	2	6750	0
17	38552540	.	T	C	p.Ile1239Val	p.Ile1239Val	c.3715A>G	PASS	missense		1	46908	0	0.00002132	0	3986	0	0	3050	0	1	23014	0	0	3378	0	0	2572	0	0	442	0	0	10466	0
17	38552550	.	A	T	p.Asn1235Lys	p.Asn1235Lys	c.3705T>A	PASS	missense		4	67906	0	0.00005890	0	5622	0	0	5026	0	4	34704	0	0	4740	0	0	4946	0	0	574	0	0	12294	0
17	38552550	.	A	C	p.Asn1235Lys	p.Asn1235Lys	c.3705T>G	PASS	missense		1	67906	0	0.00001473	0	5622	0	0	5026	0	1	34704	0	0	4740	0	0	4946	0	0	574	0	0	12294	0
17	38552556	.	C	A	p.Lys1233Asn	p.Lys1233Asn	c.3699G>T	PASS	missense		2	87712	0	0.00002280	0	7114	0	0	6538	0	2	46218	0	0	5730	0	0	7428	0	0	674	0	0	14010	0
17	38552567	.	C	G	p.Glu1230Gln	p.Glu1230Gln	c.3688G>C	PASS	missense		1	111188	0	0.000008994	0	8858	0	0	7886	0	0	60876	0	0	6432	0	0	10408	0	0	852	0	1	15876	0
17	38552570	.	C	G	p.Ala1229Pro	p.Ala1229Pro	c.3685G>C	PASS	missense		3	113998	0	0.00002632	3	9106	0	0	8070	0	0	62642	0	0	6494	0	0	10754	0	0	870	0	0	16062	0
17	38552578	.	T	G	p.Glu1226Ala	p.Glu1226Ala	c.3677A>C	PASS	missense		4	117142	0	0.00003415	0	9404	0	0	8296	0	4	64590	0	0	6542	0	0	11140	0	0	886	0	0	16284	0
17	38552581	.	A	G	p.Ile1225Thr	p.Ile1225Thr	c.3674T>C	PASS	missense		1	117984	0	0.000008476	0	9506	0	0	8356	0	1	65118	0	0	6550	0	0	11224	0	0	892	0	0	16338	0
17	38552590	rs190217688	C	G	p.Arg1222Pro	p.Arg1222Pro	c.3665G>C	PASS	missense		4	119432	0	0.00003349	0	9630	0	0	8502	0	0	66008	0	0	6574	0	4	11396	0	0	892	0	0	16430	0
17	38552590	rs190217688	C	T	p.Arg1222Gln	p.Arg1222Gln	c.3665G>A	PASS	missense		1	119432	0	0.000008373	0	9630	0	0	8502	0	0	66008	0	0	6574	0	0	11396	0	0	892	0	1	16430	0
17	38552591	.	G	A	p.Arg1222Ter	p.Arg1222Ter	c.3664C>T	PASS	stop gained		1	119692	0	0.000008355	1	9670	0	0	8534	0	0	66142	0	0	6578	0	0	11422	0	0	896	0	0	16450	0
17	38552592	.	TG	T	p.Pro1221HisfsTer3	p.Pro1221HisfsTer3	c.3662delC	PASS	frameshift		1	119820	0	0.000008346	0	9680	0	0	8546	0	0	66228	0	0	6584	0	0	11432	0	0	896	0	1	16454	0
17	38552598	.	G	A	p.Val1219Val	p.Val1219Val	c.3657C>T	PASS	synonymous		1	120224	0	0.000008318	0	9738	0	0	8586	0	0	66456	0	0	6590	0	0	11482	0	0	896	0	1	16476	0
17	38552600	.	C	T	p.Val1219Ile	p.Val1219Ile	c.3655G>A	PASS	missense		2	120300	0	0.00001663	0	9748	0	0	8598	0	2	66490	0	0	6590	0	0	11494	0	0	896	0	0	16484	0
17	38552609	.	C	A	p.Gly1216Cys	p.Gly1216Cys	c.3646G>T	PASS	missense		10	120548	0	0.00008295	0	9778	0	0	8614	0	7	66630	0	2	6602	0	0	11526	0	0	896	0	1	16502	0
17	38552611	.	C	T	p.Arg1215His	p.Arg1215His	c.3644G>A	PASS	missense		3	120584	0	0.00002488	0	9784	0	0	8618	0	0	66644	0	0	6608	0	1	11528	0	0	898	0	2	16504	0
17	38552611	.	C	A	p.Arg1215Leu	p.Arg1215Leu	c.3644G>T	PASS	missense		1	120584	0	0.000008293	0	9784	0	0	8618	0	1	66644	0	0	6608	0	0	11528	0	0	898	0	0	16504	0
17	38552612	.	G	A	p.Arg1215Cys	p.Arg1215Cys	c.3643C>T	PASS	missense		4	120608	0	0.00003317	0	9784	0	0	8622	0	4	66664	0	0	6606	0	0	11528	0	0	900	0	0	16504	0
17	38552613	.	C	T	p.Pro1214Pro	p.Pro1214Pro	c.3642G>A	PASS	synonymous		3	120630	0	0.00002487	0	9782	0	0	8624	0	0	66680	0	0	6604	0	1	11536	0	0	900	0	2	16504	0
17	38552630	.	C	T	p.Glu1209Lys	p.Glu1209Lys	c.3625G>A	PASS	missense		1	120728	0	0.000008283	0	9798	0	0	8626	0	1	66720	0	0	6610	0	0	11564	0	0	900	0	0	16510	0
17	38552631	.	A	C	p.Ala1208Ala	p.Ala1208Ala	c.3624T>G	PASS	synonymous		1	120730	0	0.000008283	0	9798	0	0	8626	0	1	66720	0	0	6610	0	0	11566	0	0	900	0	0	16510	0
17	38552632	.	G	C	p.Ala1208Gly	p.Ala1208Gly	c.3623C>G	PASS	missense		1	120736	0	0.000008283	1	9798	0	0	8626	0	0	66720	0	0	6612	0	0	11570	0	0	900	0	0	16510	0
17	38552637	.	T	C	p.Gln1206Gln	p.Gln1206Gln	c.3618A>G	PASS	synonymous		2	120744	0	0.00001656	0	9800	0	0	8626	0	2	66724	0	0	6610	0	0	11572	0	0	900	0	0	16512	0
17	38552639	.	G	T	p.Gln1206Lys	p.Gln1206Lys	c.3616C>A	PASS	missense		6	120742	0	0.00004969	0	9800	0	0	8626	0	1	66722	0	0	6610	0	0	11572	0	0	900	0	5	16512	0
17	38552641	.	G	A	p.Thr1205Ile	p.Thr1205Ile	c.3614C>T	PASS	missense		2	120744	0	0.00001656	0	9800	0	0	8626	0	0	66724	0	0	6612	0	0	11570	0	1	900	0	1	16512	0
17	38552652	.	C	T	p.Lys1201Lys	p.Lys1201Lys	c.3603G>A	PASS	synonymous		1	120748	0	0.000008282	0	9802	0	0	8626	0	1	66724	0	0	6612	0	0	11572	0	0	900	0	0	16512	0
17	38552657	.	C	G	p.Ala1200Pro	p.Ala1200Pro	c.3598G>C	PASS	missense		1	120752	0	0.000008281	1	9802	0	0	8626	0	0	66728	0	0	6612	0	0	11572	0	0	900	0	0	16512	0
17	38552660	.	T	C	p.Lys1199Glu	p.Lys1199Glu	c.3595A>G	PASS	missense		2	120752	0	0.00001656	2	9800	0	0	8626	0	0	66728	0	0	6612	0	0	11574	0	0	900	0	0	16512	0
17	38552661	.	C	T	p.Gly1198Gly	p.Gly1198Gly	c.3594G>A	PASS	synonymous		1	120752	0	0.000008281	0	9800	0	0	8626	0	1	66728	0	0	6612	0	0	11574	0	0	900	0	0	16512	0
17	38552663	.	C	T	p.Gly1198Arg	p.Gly1198Arg	c.3592G>A	PASS	missense		2	120756	0	0.00001656	0	9802	0	0	8626	0	2	66730	0	0	6612	0	0	11574	0	0	900	0	0	16512	0
17	38552663	.	C	A	p.Gly1198Trp	p.Gly1198Trp	c.3592G>T	PASS	missense		1	120756	0	0.000008281	0	9802	0	0	8626	0	1	66730	0	0	6612	0	0	11574	0	0	900	0	0	16512	0
17	38552664	rs182551266	C	G	p.Gly1197Gly	p.Gly1197Gly	c.3591G>C	PASS	synonymous		1	120754	0	0.000008281	0	9802	0	0	8626	0	1	66728	0	0	6612	0	0	11574	0	0	900	0	0	16512	0
17	38552665	rs1804537	C	G	p.Gly1197Ala	p.Gly1197Ala	c.3590G>C	PASS	missense		162	120754	0	0.001342	56	9802	0	0	8626	0	37	66728	0	0	6612	0	12	11574	0	2	900	0	55	16512	0
17	38552665	rs1804537	C	A	p.Gly1197Val	p.Gly1197Val	c.3590G>T	PASS	missense		174	120754	1	0.001441	1	9802	0	1	8626	0	105	66728	1	24	6612	0	9	11574	0	0	900	0	34	16512	0
17	38552665	rs1804537	C	T	p.Gly1197Glu	p.Gly1197Glu	c.3590G>A	PASS	missense		154	120754	0	0.001275	1	9802	0	0	8626	0	99	66728	0	0	6612	0	9	11574	0	2	900	0	43	16512	0
17	38552666	rs183766786	C	G	p.Gly1197Arg	p.Gly1197Arg	c.3589G>C	PASS	missense		85	120754	0	0.0007039	16	9802	0	1	8626	0	45	66728	0	0	6612	0	12	11574	0	0	900	0	11	16512	0
17	38552670	.	C	T	p.Gly1195Gly	p.Gly1195Gly	c.3585G>A	PASS	synonymous		1	120756	0	0.000008281	0	9802	0	0	8626	0	1	66730	0	0	6612	0	0	11574	0	0	900	0	0	16512	0
17	38552674	.	G	C	p.Pro1194Arg	p.Pro1194Arg	c.3581C>G	PASS	missense		52	120758	0	0.0004306	0	9802	0	0	8626	0	35	66730	0	5	6614	0	11	11574	0	0	900	0	1	16512	0
17	38552677	.	A	T	p.Leu1193His	p.Leu1193His	c.3578T>A	PASS	missense		1	120756	0	0.000008281	0	9802	0	0	8626	0	1	66730	0	0	6614	0	0	11574	0	0	900	0	0	16510	0
17	38552678	.	G	C	p.Leu1193Val	p.Leu1193Val	c.3577C>G	PASS	missense		1	120752	0	0.000008281	0	9802	0	0	8626	0	0	66726	0	0	6614	0	0	11574	0	0	900	0	1	16510	0
17	38552681	.	C	T	p.Gly1192Arg	p.Gly1192Arg	c.3574G>A	PASS	missense		1	120750	0	0.000008282	1	9802	0	0	8626	0	0	66724	0	0	6614	0	0	11574	0	0	900	0	0	16510	0
17	38552682	.	G	A	p.Val1191Val	p.Val1191Val	c.3573C>T	PASS	synonymous		2	120746	0	0.00001656	0	9802	0	0	8626	0	1	66720	0	0	6614	0	0	11574	0	0	900	0	1	16510	0
17	38552724	.	A	G	c.3538-7T>C		c.3538-7T>C	PASS	splice region		2	120426	0	0.00001661	0	9800	0	0	8624	0	2	66600	0	0	6614	0	0	11570	0	0	898	0	0	16320	0
17	38552726	.	G	A			c.3538-9C>T	PASS	intron		2	120426	0	0.00001661	0	9800	0	2	8624	0	0	66600	0	0	6614	0	0	11570	0	0	898	0	0	16320	0
17	38552727	.	G	A			c.3538-10C>T	PASS	intron		1	120386	0	0.000008307	1	9800	0	0	8624	0	0	66588	0	0	6614	0	0	11570	0	0	898	0	0	16292	0
17	38552734	.	A	C			c.3538-17T>G	PASS	intron		1	120232	0	0.000008317	0	9800	0	0	8622	0	0	66550	0	0	6614	0	1	11570	0	0	894	0	0	16182	0
17	38552736	rs188388973	A	G			c.3538-19T>C	PASS	intron		11	120194	0	0.00009152	10	9800	0	0	8622	0	0	66536	0	0	6614	0	1	11570	0	0	890	0	0	16162	0
17	38552741	.	A	G			c.3538-24T>C	PASS	intron		1	120100	0	0.000008326	0	9800	0	0	8622	0	1	66504	0	0	6612	0	0	11570	0	0	894	0	0	16098	0
17	38552756	.	C	T			c.3538-39G>A	PASS	intron		3	119604	0	0.00002508	0	9792	0	0	8618	0	3	66336	0	0	6608	0	0	11562	0	0	888	0	0	15800	0
17	38552764	.	T	C			c.3538-47A>G	PASS	intron		1	119174	0	0.000008391	0	9790	0	0	8612	0	1	66182	0	0	6608	0	0	11558	0	0	886	0	0	15538	0
17	38554771	.	T	A			c.3537+39A>T	PASS	intron		1	23636	0	0.00004231	0	2460	0	0	758	0	1	10266	0	0	1692	0	0	544	0	0	248	0	0	7668	0
17	38554794	.	A	G			c.3537+16T>C	PASS	intron		17	26054	0	0.0006525	0	2702	0	0	1044	0	9	11594	0	0	1770	0	0	642	0	0	272	0	8	8030	0
17	38554816	.	T	C	p.Glu1177Glu	p.Glu1177Glu	c.3531A>G	PASS	synonymous		10	31944	0	0.0003130	0	3388	0	9	1758	0	0	14958	0	0	2030	0	0	918	0	0	314	0	1	8578	0
17	38554828	.	T	C	p.Thr1173Thr	p.Thr1173Thr	c.3519A>G	PASS	synonymous		1	35924	0	0.00002784	1	3802	0	0	2250	0	0	17206	0	0	2252	0	0	1174	0	0	346	0	0	8894	0
17	38554853	.	T	C	p.Asp1165Gly	p.Asp1165Gly	c.3494A>G	PASS	missense		2	43964	0	0.00004549	0	4638	0	0	3040	0	2	21784	0	0	2754	0	0	1740	0	0	392	0	0	9616	0
17	38554854	.	C	T	p.Asp1165Asn	p.Asp1165Asn	c.3493G>A	PASS	missense		2	44196	0	0.00004525	0	4654	0	0	3068	0	0	21916	0	0	2762	0	0	1764	0	0	398	0	2	9634	0
17	38554858	.	T	C	p.Pro1163Pro	p.Pro1163Pro	c.3489A>G	PASS	synonymous		2	46018	0	0.00004346	0	4806	0	1	3196	0	1	22976	0	0	2872	0	0	1940	0	0	408	0	0	9820	0
17	38554867	rs61756257	T	G	p.Arg1160Ser	p.Arg1160Ser	c.3480A>C	PASS	missense		57	48596	0	0.001173	54	5132	0	0	3364	0	0	24382	0	0	3050	0	3	2158	0	0	416	0	0	10094	0
17	38554877	.	G	A	p.Thr1157Ile	p.Thr1157Ile	c.3470C>T	PASS	missense		2	51532	0	0.00003881	1	5394	0	0	3598	0	1	26098	0	0	3244	0	0	2376	0	0	444	0	0	10378	0
17	38554882	.	C	T	p.Leu1155Leu	p.Leu1155Leu	c.3465G>A	PASS	synonymous		1	53592	0	0.00001866	0	5568	0	0	3760	0	0	27288	0	0	3392	0	0	2532	0	0	468	0	1	10584	0
17	38554888	.	T	G	p.Gln1153His	p.Gln1153His	c.3459A>C	PASS	missense		1	57104	0	0.00001751	0	5864	0	0	4034	0	1	29208	0	0	3640	0	0	2864	0	0	494	0	0	11000	0
17	38554889	.	T	C	p.Gln1153Arg	p.Gln1153Arg	c.3458A>G	PASS	missense		1	57356	0	0.00001743	0	5900	0	0	4034	0	0	29362	0	0	3670	0	1	2872	0	0	490	0	0	11028	0
17	38554897	.	CATAAG	C	c.3454-9_3454-5delCT...		c.3454-9_3454-5delCTTAT	PASS	splice region		1	61488	0	0.00001626	0	6224	0	0	4356	0	0	31698	0	0	3974	0	1	3264	0	0	526	0	0	11446	0
17	38554898	.	A	G	c.3454-5T>C		c.3454-5T>C	PASS	splice region		2	62254	0	0.00003213	0	6292	0	0	4396	0	0	32180	0	0	4012	0	2	3334	0	0	530	0	0	11510	0
17	38554903	.	A	G			c.3454-10T>C	PASS	intron		1	65726	0	0.00001521	0	6630	0	0	4600	0	0	34128	0	0	4218	0	0	3704	0	0	556	0	1	11890	0
17	38554909	.	A	G			c.3454-16T>C	PASS	intron		16	70274	0	0.0002277	0	7038	0	0	4878	0	8	36780	0	0	4486	0	8	4144	0	0	590	0	0	12358	0
17	38554912	.	A	G			c.3454-19T>C	PASS	intron		2	73378	0	0.00002726	0	7292	0	0	5108	0	2	38540	0	0	4676	0	0	4524	0	0	608	0	0	12630	0
17	38554924	.	T	C			c.3454-31A>G	PASS	intron		2	86070	0	0.00002324	0	8216	0	0	5950	0	2	45808	0	0	5392	0	0	6158	0	0	690	0	0	13856	0
17	38554925	.	A	G			c.3454-32T>C	PASS	intron		1	87206	0	0.00001147	0	8312	0	0	6016	0	1	46482	0	0	5452	0	0	6324	0	0	698	0	0	13922	0
17	38554928	.	T	C			c.3454-35A>G	PASS	intron		1	91110	0	0.00001098	0	8532	0	0	6298	0	1	48696	0	0	5670	0	0	6908	0	0	734	0	0	14272	0
17	38554930	.	T	A			c.3454-37A>T	PASS	intron		1	93900	0	0.00001065	1	8698	0	0	6460	0	0	50348	0	0	5762	0	0	7404	0	0	744	0	0	14484	0
17	38554942	.	A	G			c.3454-49T>C	PASS	intron		1	108640	0	0.000009205	0	9338	0	0	7468	0	1	59162	0	0	6306	0	0	9882	0	0	842	0	0	15642	0
17	38554978	.	G	A			c.3453+47C>T	PASS	intron		1	120236	0	0.000008317	0	9786	0	0	8622	0	1	66474	0	0	6614	0	0	11556	0	0	896	0	0	16288	0
17	38554984	.	A	C			c.3453+41T>G	PASS	intron		3	120296	0	0.00002494	0	9788	0	0	8624	0	3	66534	0	0	6614	0	0	11558	0	0	896	0	0	16282	0
17	38555003	.	T	C			c.3453+22A>G	PASS	intron		1	120340	0	0.000008310	0	9794	0	0	8624	0	0	66556	0	0	6614	0	1	11558	0	0	896	0	0	16298	0
17	38555004	.	A	G			c.3453+21T>C	PASS	intron		1	120352	0	0.000008309	0	9792	0	0	8624	0	1	66562	0	0	6614	0	0	11558	0	0	896	0	0	16306	0
17	38555009	.	C	T			c.3453+16G>A	PASS	intron		1	120354	0	0.000008309	0	9794	0	0	8624	0	1	66560	0	0	6614	0	0	11556	0	0	898	0	0	16308	0
17	38555013	.	C	T			c.3453+12G>A	PASS	intron		1	120354	0	0.000008309	0	9794	0	0	8624	0	1	66562	0	0	6614	0	0	11560	0	0	898	0	0	16302	0
17	38555035	rs191959305	C	T	p.Arg1148Lys	p.Arg1148Lys	c.3443G>A	PASS	missense		5	120516	0	0.00004149	0	9798	0	3	8624	0	0	66608	0	0	6614	0	1	11564	0	0	896	0	1	16412	0
17	38555043	.	G	T	p.Cys1145Ter	p.Cys1145Ter	c.3435C>A	PASS	stop gained		2	120606	0	0.00001658	0	9798	0	0	8624	0	0	66636	0	0	6614	0	2	11564	0	0	898	0	0	16472	0
17	38555045	.	A	G	p.Cys1145Arg	p.Cys1145Arg	c.3433T>C	PASS	missense		1	120610	0	0.000008291	0	9798	0	0	8624	0	1	66636	0	0	6614	0	0	11560	0	0	898	0	0	16480	0
17	38555049	.	T	C	p.Glu1143Glu	p.Glu1143Glu	c.3429A>G	PASS	synonymous		1	120614	0	0.000008291	1	9798	0	0	8624	0	0	66636	0	0	6614	0	0	11562	0	0	898	0	0	16482	0
17	38555067	.	G	A	p.Thr1137Thr	p.Thr1137Thr	c.3411C>T	PASS	synonymous		2	120662	0	0.00001658	0	9796	0	2	8624	0	0	66662	0	0	6614	0	0	11560	0	0	898	0	0	16508	0
17	38555067	.	G	C	p.Thr1137Thr	p.Thr1137Thr	c.3411C>G	PASS	synonymous		1	120662	0	0.000008288	0	9796	0	0	8624	0	1	66662	0	0	6614	0	0	11560	0	0	898	0	0	16508	0
17	38555082	.	G	A	p.Pro1132Pro	p.Pro1132Pro	c.3396C>T	PASS	synonymous		1	120652	0	0.000008288	0	9792	0	1	8620	0	0	66660	0	0	6614	0	0	11560	0	0	898	0	0	16508	0
17	38555096	.	G	GA	p.Leu1128SerfsTer3	p.Leu1128SerfsTer3	c.3381dupT	PASS	frameshift		1	120630	0	0.000008290	1	9796	0	0	8620	0	0	66656	0	0	6610	0	0	11540	0	0	898	0	0	16510	0
17	38555101	.	T	C	p.Asn1126Ser	p.Asn1126Ser	c.3377A>G	PASS	missense		2	120616	0	0.00001658	0	9796	0	0	8618	0	2	66646	0	0	6610	0	0	11538	0	0	898	0	0	16510	0
17	38555106	.	G	A	p.Thr1124Thr	p.Thr1124Thr	c.3372C>T	PASS	synonymous		2	120604	0	0.00001658	0	9796	0	0	8618	0	1	66642	0	0	6610	0	1	11532	0	0	896	0	0	16510	0
17	38555108	.	T	C	p.Thr1124Ala	p.Thr1124Ala	c.3370A>G	PASS	missense		3	120602	0	0.00002488	3	9796	0	0	8618	0	0	66638	0	0	6610	0	0	11534	0	0	896	0	0	16510	0
17	38555109	rs183393048	T	C	p.Pro1123Pro	p.Pro1123Pro	c.3369A>G	PASS	synonymous		27	120592	1	0.0002239	26	9794	1	0	8618	0	0	66632	0	0	6610	0	1	11532	0	0	896	0	0	16510	0
17	38555115	.	A	C	p.Ser1121Ser	p.Ser1121Ser	c.3363T>G	PASS	synonymous		1	120548	0	0.000008295	0	9794	0	0	8616	0	1	66600	0	0	6610	0	0	11522	0	0	896	0	0	16510	0
17	38555126	.	C	T	p.Val1118Ile	p.Val1118Ile	c.3352G>A	PASS	missense		1	120434	0	0.000008303	0	9782	0	1	8614	0	0	66514	0	0	6606	0	0	11516	0	0	896	0	0	16506	0
17	38555127	.	G	A	p.Ser1117Ser	p.Ser1117Ser	c.3351C>T	PASS	synonymous		3	120424	0	0.00002491	0	9782	0	0	8614	0	0	66506	0	0	6604	0	0	11516	0	0	896	0	3	16506	0
17	38555134	.	C	G	p.Ser1115Thr	p.Ser1115Thr	c.3344G>C	PASS	missense		1	120306	0	0.000008312	0	9782	0	0	8600	0	1	66422	0	0	6606	0	0	11504	0	0	894	0	0	16498	0
17	38555143	.	G	T	p.Thr1112Asn	p.Thr1112Asn	c.3335C>A	PASS	missense		1	120044	0	0.000008330	1	9772	0	0	8568	0	0	66244	0	0	6604	0	0	11480	0	0	894	0	0	16482	0
17	38555150	.	T	C	p.Lys1110Glu	p.Lys1110Glu	c.3328A>G	PASS	missense		16	119662	0	0.0001337	0	9762	0	0	8526	0	14	65978	0	0	6604	0	2	11444	0	0	892	0	0	16456	0
17	38555154	.	G	A	p.Asn1108Asn	p.Asn1108Asn	c.3324C>T	PASS	synonymous		2	119406	0	0.00001675	0	9750	0	1	8512	0	1	65790	0	0	6598	0	0	11418	0	0	892	0	0	16446	0
17	38555175	.	T	G	p.Glu1101Asp	p.Glu1101Asp	c.3303A>C	PASS	missense		1	117528	0	0.000008509	0	9660	0	1	8342	0	0	64606	0	0	6566	0	0	11160	0	0	880	0	0	16314	0
17	38555188	rs61732514	A	G	p.Val1097Ala	p.Val1097Ala	c.3290T>C	PASS	missense		386	115412	3	0.003345	7	9578	0	0	8142	0	232	63306	1	64	6512	0	31	10866	1	1	866	0	51	16142	1
17	38555206	rs78793460	A	G			c.3289-17T>C	PASS	intron		361	112770	6	0.003201	337	9434	6	0	7880	0	9	61686	0	0	6442	0	15	10492	0	0	858	0	0	15978	0
17	38555219	.	T	C			c.3289-30A>G	PASS	intron		59	110798	0	0.0005325	0	9332	0	0	7678	0	55	60482	0	3	6390	0	1	10250	0	0	856	0	0	15810	0
17	38555222	.	A	C			c.3289-33T>G	PASS	intron		1	110184	0	0.000009076	0	9300	0	0	7598	0	1	60070	0	0	6376	0	0	10182	0	0	854	0	0	15804	0
17	38555246	.	C	A			c.3288+46G>T	PASS	intron		7	73134	0	0.00009571	1	7186	0	0	5066	0	6	38584	0	0	4632	0	0	4788	0	0	608	0	0	12270	0
17	38555248	rs186611997	A	G			c.3288+44T>C	PASS	intron		3	72240	0	0.00004153	0	7096	0	3	4994	0	0	38078	0	0	4602	0	0	4684	0	0	604	0	0	12182	0
17	38555251	.	C	G			c.3288+41G>C	PASS	intron		1	69942	0	0.00001430	0	6870	0	0	4826	0	1	36826	0	0	4474	0	0	4390	0	0	594	0	0	11962	0
17	38555251	.	C	T			c.3288+41G>A	PASS	intron		1	69942	0	0.00001430	0	6870	0	0	4826	0	0	36826	0	0	4474	0	0	4390	0	0	594	0	1	11962	0
17	38555268	.	T	C			c.3288+24A>G	PASS	intron		5	60836	0	0.00008219	0	6216	0	1	4086	0	0	31652	0	0	3974	0	0	3384	0	1	524	0	3	11000	0
17	38555275	.	G	A			c.3288+17C>T	PASS	intron		1	58910	0	0.00001698	0	6016	0	0	3974	0	0	30562	0	0	3868	0	0	3200	0	0	520	0	1	10770	0
17	38555276	.	T	C			c.3288+16A>G	PASS	intron		1	58662	0	0.00001705	0	5998	0	0	3954	0	1	30440	0	0	3844	0	0	3180	0	0	514	0	0	10732	0
17	38555280	.	A	T			c.3288+12T>A	PASS	intron		3	56624	0	0.00005298	0	5796	0	0	3796	0	0	29252	0	0	3750	0	3	2994	0	0	506	0	0	10530	0
17	38555315	.	C	T	p.Ala1089Thr	p.Ala1089Thr	c.3265G>A	PASS	missense		1	50684	0	0.00001973	0	5280	0	0	3312	0	1	25874	0	0	3370	0	0	2488	0	0	448	0	0	9912	0
17	38555329	.	G	A	p.Ser1084Leu	p.Ser1084Leu	c.3251C>T	PASS	missense		3	47666	0	0.00006294	0	4962	0	0	3026	0	3	24090	0	0	3178	0	0	2294	0	0	440	0	0	9676	0
17	38555334	.	A	G	p.Tyr1082Tyr	p.Tyr1082Tyr	c.3246T>C	PASS	synonymous		1	46804	0	0.00002137	0	4858	0	0	2940	0	1	23616	0	0	3120	0	0	2230	0	0	436	0	0	9604	0
17	38555342	.	T	C	p.Arg1080Gly	p.Arg1080Gly	c.3238A>G	PASS	missense		1	43416	0	0.00002303	0	4502	0	0	2650	0	1	21704	0	0	2896	0	0	1994	0	0	390	0	0	9280	0
17	38555347	.	A	C	p.Ile1078Ser	p.Ile1078Ser	c.3233T>G	PASS	missense		1	40982	0	0.00002440	0	4306	0	0	2408	0	1	20292	0	0	2758	0	0	1762	0	0	374	0	0	9082	0
17	38555355	.	T	C	p.Lys1075Lys	p.Lys1075Lys	c.3225A>G	PASS	synonymous		5	36376	0	0.0001375	0	3848	0	0	1976	0	0	17634	0	0	2506	0	0	1404	0	0	328	0	5	8680	0
17	38555355	.	TTTAA	T	p.Ile1074LysfsTer3	p.Ile1074LysfsTer3	c.3221_3224delTTAA	PASS	frameshift		1	36376	0	0.00002749	0	3848	0	0	1976	0	0	17634	0	0	2506	0	0	1404	0	0	328	0	1	8680	0
17	38555406	.	A	G			n.108T>C	PASS	non coding transcript exon		1	21294	0	0.00004696	0	2056	0	0	508	0	1	8694	0	0	1636	0	0	368	0	0	240	0	0	7792	0
17	38556081	rs182279785	G	A			c.3196+43C>T	PASS	intron		5	59008	0	0.00008473	1	6372	0	0	4696	0	4	33142	0	0	4216	0	0	3456	0	0	472	0	0	6654	0
17	38556081	rs182279785	G	T			c.3196+43C>A	PASS	intron		2	59008	0	0.00003389	0	6372	0	0	4696	0	0	33142	0	2	4216	0	0	3456	0	0	472	0	0	6654	0
17	38556088	.	G	T			c.3196+36C>A	PASS	intron		1	61328	0	0.00001631	0	6502	0	0	4830	0	0	34456	0	0	4320	0	1	3666	0	0	492	0	0	7062	0
17	38556098	.	A	C			c.3196+26T>G	PASS	intron		53	64780	0	0.0008182	50	6778	0	0	5064	0	0	36344	0	0	4468	0	2	3982	0	1	510	0	0	7634	0
17	38556102	.	A	C			c.3196+22T>G	PASS	intron		3	67376	0	0.00004453	0	6958	0	3	5248	0	0	37722	0	0	4576	0	0	4246	0	0	534	0	0	8092	0
17	38556103	.	G	C			c.3196+21C>G	PASS	intron		1	67948	0	0.00001472	0	7010	0	0	5280	0	1	38034	0	0	4584	0	0	4294	0	0	538	0	0	8208	0
17	38556105	.	T	A			c.3196+19A>T	PASS	intron		2	69676	0	0.00002870	0	7098	0	0	5410	0	2	38906	0	0	4678	0	0	4498	0	0	554	0	0	8532	0
17	38556107	.	T	C			c.3196+17A>G	PASS	intron		1	71036	0	0.00001408	0	7178	0	0	5492	0	1	39672	0	0	4740	0	0	4656	0	0	570	0	0	8728	0
17	38556116	.	A	G	c.3196+8T>C		c.3196+8T>C	PASS	splice region		1	79466	0	0.00001258	0	7604	0	0	6022	0	1	44198	0	0	5048	0	0	5596	0	0	642	0	0	10356	0
17	38556121	.	T	A	c.3196+3A>T		c.3196+3A>T	PASS	splice region		2	84686	0	0.00002362	0	7852	0	0	6372	0	2	46984	0	0	5228	0	0	6224	0	0	674	0	0	11352	0
17	38556149	.	C	G	p.Glu1057Asp	p.Glu1057Asp	c.3171G>C	PASS	missense		2	108910	0	0.00001836	0	8860	0	0	7890	0	0	60162	0	0	6198	0	2	9798	0	0	824	0	0	15178	0
17	38556158	.	A	G	p.Phe1054Phe	p.Phe1054Phe	c.3162T>C	PASS	synonymous		2	112512	0	0.00001778	0	9084	0	2	8126	0	0	62076	0	0	6340	0	0	10384	0	0	846	0	0	15656	0
17	38556162	.	C	T	p.Arg1053His	p.Arg1053His	c.3158G>A	PASS	missense		4	113576	0	0.00003522	0	9144	0	0	8182	0	1	62720	0	0	6376	0	2	10516	0	0	850	0	1	15788	0
17	38556163	.	G	A	p.Arg1053Cys	p.Arg1053Cys	c.3157C>T	PASS	missense		5	114270	0	0.00004376	0	9190	0	1	8228	0	0	63112	0	0	6402	0	4	10612	0	0	856	0	0	15870	0
17	38556168	.	T	C	p.Gln1051Arg	p.Gln1051Arg	c.3152A>G	PASS	missense		3	115434	0	0.00002599	0	9292	0	3	8310	0	0	63732	0	0	6434	0	0	10776	0	0	862	0	0	16028	0
17	38556210	.	A	C	p.Leu1037Arg	p.Leu1037Arg	c.3110T>G	PASS	missense		1	118640	0	0.000008429	1	9570	0	0	8506	0	0	65510	0	0	6528	0	0	11278	0	0	890	0	0	16358	0
17	38556257	.	G	T	p.Asp1021Glu	p.Asp1021Glu	c.3063C>A	PASS	missense		1	119594	0	0.000008362	0	9666	0	0	8530	0	0	66066	0	0	6576	0	0	11430	0	0	892	0	1	16434	0
17	38556274	.	A	T	p.Leu1016Met	p.Leu1016Met	c.3046T>A	PASS	missense		4	119514	0	0.00003347	4	9670	0	0	8528	0	0	65994	0	0	6576	0	0	11434	0	0	894	0	0	16418	0
17	38556278	.	C	T	p.Thr1014Thr	p.Thr1014Thr	c.3042G>A	PASS	synonymous		1	119464	0	0.000008371	0	9664	0	0	8524	0	0	65964	0	0	6576	0	0	11430	0	0	894	0	1	16412	0
17	38556279	.	G	A	p.Thr1014Met	p.Thr1014Met	c.3041C>T	PASS	missense		4	119442	0	0.00003349	0	9660	0	0	8526	0	3	65948	0	0	6576	0	1	11424	0	0	894	0	0	16414	0
17	38556285	.	T	C	p.Tyr1012Cys	p.Tyr1012Cys	c.3035A>G	PASS	missense		1	119364	0	0.000008378	0	9654	0	1	8518	0	0	65902	0	0	6582	0	0	11428	0	0	892	0	0	16388	0
17	38556293	.	T	C	p.Leu1009Leu	p.Leu1009Leu	c.3027A>G	PASS	synonymous		1	119066	0	0.000008399	0	9624	0	0	8500	0	1	65718	0	0	6572	0	0	11412	0	0	892	0	0	16348	0
17	38556304	.	C	T	p.Val1006Ile	p.Val1006Ile	c.3016G>A	PASS	missense		1	118506	0	0.000008438	0	9586	0	0	8466	0	0	65384	0	0	6560	0	0	11366	0	0	890	0	1	16254	0
17	38556305	.	G	A	p.His1005His	p.His1005His	c.3015C>T	PASS	synonymous		1	118478	0	0.000008440	0	9588	0	0	8458	0	1	65372	0	0	6552	0	0	11364	0	0	890	0	0	16254	0
17	38556305	.	G	T	p.His1005Gln	p.His1005Gln	c.3015C>A	PASS	missense		1	118478	0	0.000008440	0	9588	0	1	8458	0	0	65372	0	0	6552	0	0	11364	0	0	890	0	0	16254	0
17	38556326	.	A	C	c.3001-7T>G		c.3001-7T>G	PASS	splice region		1	117050	0	0.000008543	0	9508	0	0	8330	0	1	64466	0	0	6512	0	0	11268	0	0	886	0	0	16080	0
17	38556329	.	G	A			c.3001-10C>T	PASS	intron		1	116812	0	0.000008561	0	9488	0	0	8310	0	1	64340	0	0	6504	0	0	11250	0	0	884	0	0	16036	0
17	38556342	.	G	A			c.3001-23C>T	PASS	intron		1	115944	0	0.000008625	0	9450	0	0	8256	0	0	63782	0	1	6470	0	0	11194	0	0	882	0	0	15910	0
17	38556347	.	A	G			c.3001-28T>C	PASS	intron		4	115464	0	0.00003464	1	9420	0	0	8198	0	0	63528	0	0	6454	0	0	11142	0	0	884	0	3	15838	0
17	38556352	.	T	C			c.3001-33A>G	PASS	intron		3	115176	0	0.00002605	0	9404	0	0	8160	0	0	63350	0	0	6444	0	0	11110	0	0	882	0	3	15826	0
17	38556354	.	G	A			c.3001-35C>T	PASS	intron		2	114992	0	0.00001739	0	9398	0	0	8146	0	2	63192	0	0	6440	0	0	11110	0	0	882	0	0	15824	0
17	38556356	.	C	A			c.3001-37G>T	PASS	intron		1	114480	0	0.000008735	0	9380	0	0	8104	0	1	62924	0	0	6420	0	0	11090	0	0	878	0	0	15684	0
17	38556358	.	A	G			c.3001-39T>C	PASS	intron		2	114516	0	0.00001746	0	9382	0	0	8112	0	2	62878	0	0	6416	0	0	11104	0	0	874	0	0	15750	0
17	38556360	.	T	C			c.3001-41A>G	PASS	intron		13	114064	0	0.0001140	0	9362	0	0	8064	0	7	62604	0	0	6398	0	1	11054	0	0	874	0	5	15708	0
17	38556361	.	T	C			c.3001-42A>G	PASS	intron		1	114140	0	0.000008761	0	9366	0	0	8064	0	1	62634	0	0	6398	0	0	11068	0	0	874	0	0	15736	0
17	38556363	.	G	A			c.3001-44C>T	PASS	intron		1	113802	0	0.000008787	1	9332	0	0	8048	0	0	62432	0	0	6398	0	0	11040	0	0	870	0	0	15682	0
17	38556417	.	T	G			c.3000+44A>C	PASS	intron		1	115958	0	0.000008624	0	9386	0	1	8314	0	0	63584	0	0	6408	0	0	11204	0	0	880	0	0	16182	0
17	38556429	.	A	G			c.3000+32T>C	PASS	intron		2	118736	0	0.00001684	0	9636	0	0	8530	0	2	65380	0	0	6528	0	0	11338	0	0	892	0	0	16432	0
17	38556432	.	C	T			c.3000+29G>A	PASS	intron		1	119212	0	0.000008388	0	9652	0	1	8558	0	0	65728	0	0	6556	0	0	11376	0	0	894	0	0	16448	0
17	38556433	.	G	A			c.3000+28C>T	PASS	intron		21	119408	0	0.0001759	0	9670	0	0	8572	0	20	65848	0	0	6572	0	1	11388	0	0	894	0	0	16464	0
17	38556437	.	A	G			c.3000+24T>C	PASS	intron		1	119738	0	0.000008352	0	9694	0	0	8592	0	0	66058	0	0	6584	0	0	11440	0	0	894	0	1	16476	0
17	38556440	.	T	C			c.3000+21A>G	PASS	intron		28	119892	0	0.0002335	0	9704	0	0	8606	0	0	66144	0	0	6590	0	0	11470	0	0	896	0	28	16482	0
17	38556440	.	T	A			c.3000+21A>T	PASS	intron		1	119892	0	0.000008341	0	9704	0	0	8606	0	1	66144	0	0	6590	0	0	11470	0	0	896	0	0	16482	0
17	38556442	.	T	C			c.3000+19A>G	PASS	intron		1	119962	0	0.000008336	0	9708	0	0	8608	0	0	66184	0	0	6592	0	0	11484	0	0	896	0	1	16490	0
17	38556451	.	A	G			c.3000+10T>C	PASS	intron		1	120158	0	0.000008322	0	9726	0	0	8612	0	1	66312	0	0	6606	0	0	11516	0	0	896	0	0	16490	0
17	38556457	.	A	T	c.3000+4T>A		c.3000+4T>A	PASS	splice region		3	120286	0	0.00002494	3	9742	0	0	8614	0	0	66396	0	0	6610	0	0	11534	0	0	898	0	0	16492	0
17	38556459	.	A	G	c.3000+2T>C		c.3000+2T>C	PASS	splice donor		2	120306	0	0.00001662	0	9746	0	0	8614	0	2	66412	0	0	6610	0	0	11532	0	0	898	0	0	16494	0
17	38556462	.	A	G	p.Met1000Thr	p.Met1000Thr	c.2999T>C	PASS	missense		1	120368	0	0.000008308	0	9752	0	0	8614	0	0	66462	0	0	6610	0	1	11536	0	0	900	0	0	16494	0
17	38556463	.	T	C	p.Met1000Val	p.Met1000Val	c.2998A>G	PASS	missense		3	120380	0	0.00002492	0	9754	0	0	8614	0	0	66470	0	0	6610	0	0	11538	0	0	900	0	3	16494	0
17	38556463	.	TAG	T	p.Ser999TyrfsTer5	p.Ser999TyrfsTer5	c.2996_2997delCT	PASS	frameshift		1	120380	0	0.000008307	0	9754	0	0	8614	0	1	66470	0	0	6610	0	0	11538	0	0	900	0	0	16494	0
17	38556478	.	G	C	p.Leu995Val	p.Leu995Val	c.2983C>G	PASS	missense		1	120584	0	0.000008293	0	9772	0	0	8620	0	0	66624	0	0	6612	0	0	11556	0	0	900	0	1	16500	0
17	38556481	.	T	A	p.Ser994Cys	p.Ser994Cys	c.2980A>T	PASS	missense		4	120614	0	0.00003316	0	9778	0	0	8620	0	0	66644	0	0	6612	0	0	11556	0	0	900	0	4	16504	0
17	38556485	.	T	C	p.Gln992Gln	p.Gln992Gln	c.2976A>G	PASS	synonymous		1	120630	0	0.000008290	0	9784	0	0	8622	0	0	66656	0	0	6612	0	0	11554	0	0	900	0	1	16502	0
17	38556492	.	T	C	p.Lys990Arg	p.Lys990Arg	c.2969A>G	PASS	missense		3	120656	0	0.00002486	2	9784	0	0	8622	0	1	66678	0	0	6612	0	0	11556	0	0	900	0	0	16504	0
17	38556509	.	T	C	p.Gly984Gly	p.Gly984Gly	c.2952A>G	PASS	synonymous		2	120696	0	0.00001657	0	9788	0	0	8622	0	2	66706	0	0	6612	0	0	11562	0	0	900	0	0	16506	0
17	38556533	rs34273139	T	C	p.Lys976Lys	p.Lys976Lys	c.2928A>G	PASS	synonymous		364	120708	6	0.003016	339	9790	6	0	8622	0	10	66716	0	0	6612	0	15	11562	0	0	898	0	0	16508	0
17	38556544	.	T	C	p.Thr973Ala	p.Thr973Ala	c.2917A>G	PASS	missense		1	120704	0	0.000008285	0	9792	0	0	8622	0	0	66718	0	0	6612	0	1	11554	0	0	898	0	0	16508	0
17	38556553	.	C	A	p.Val970Leu	p.Val970Leu	c.2908G>T	PASS	missense		1	120702	0	0.000008285	0	9794	0	0	8622	0	1	66716	0	0	6612	0	0	11552	0	0	898	0	0	16508	0
17	38556566	.	A	T	p.Thr965Thr	p.Thr965Thr	c.2895T>A	PASS	synonymous		4	120690	0	0.00003314	0	9796	0	4	8622	0	0	66708	0	0	6610	0	0	11550	0	0	896	0	0	16508	0
17	38556566	.	A	G	p.Thr965Thr	p.Thr965Thr	c.2895T>C	PASS	synonymous		1	120690	0	0.000008286	0	9796	0	1	8622	0	0	66708	0	0	6610	0	0	11550	0	0	896	0	0	16508	0
17	38556581	.	G	A	p.Tyr960Tyr	p.Tyr960Tyr	c.2880C>T	PASS	synonymous		1	120658	0	0.000008288	0	9796	0	0	8626	0	0	66682	0	0	6610	0	0	11544	0	0	896	0	1	16504	0
17	38556589	.	T	C	p.Arg958Gly	p.Arg958Gly	c.2872A>G	PASS	missense		2	120636	0	0.00001658	0	9796	0	2	8624	0	0	66674	0	0	6610	0	0	11536	0	0	896	0	0	16500	0
17	38556593	.	G	A	p.Asp956Asp	p.Asp956Asp	c.2868C>T	PASS	synonymous		1	120622	0	0.000008290	1	9794	0	0	8624	0	0	66666	0	0	6610	0	0	11532	0	0	896	0	0	16500	0
17	38556598	.	T	C	p.Thr955Ala	p.Thr955Ala	c.2863A>G	PASS	missense		8	120616	0	0.00006633	1	9796	0	0	8624	0	7	66664	0	0	6610	0	0	11532	0	0	896	0	0	16494	0
17	38556620	.	G	A	p.Thr947Thr	p.Thr947Thr	c.2841C>T	PASS	synonymous		2	120322	0	0.00001662	0	9774	0	2	8608	0	0	66510	0	0	6604	0	0	11498	0	0	894	0	0	16434	0
17	38556623	.	G	A	p.Gly946Gly	p.Gly946Gly	c.2838C>T	PASS	synonymous		1	120268	0	0.000008315	0	9766	0	0	8606	0	0	66476	0	0	6604	0	1	11488	0	0	894	0	0	16434	0
17	38556646	.	C	T	p.Val939Ile	p.Val939Ile	c.2815G>A	PASS	missense		1	118318	0	0.000008452	1	9668	0	0	8422	0	0	65262	0	0	6566	0	0	11224	0	0	880	0	0	16296	0
17	38556679	.	C	A			c.2800-18G>T	PASS	intron		26	112074	0	0.0002320	0	9302	0	0	7758	0	18	61462	0	0	6426	0	8	10378	0	0	848	0	0	15900	0
17	38556690	.	T	C			c.2800-29A>G	PASS	intron		7	110354	0	0.00006343	0	9190	0	0	7576	0	7	60448	0	0	6390	0	0	10132	0	0	840	0	0	15778	0
17	38556696	.	A	G			c.2800-35T>C	PASS	intron		4	109762	0	0.00003644	0	9148	0	0	7532	0	4	60038	0	0	6386	0	0	10078	0	0	832	0	0	15748	0
17	38556709	.	T	C			c.2800-48A>G	PASS	intron		1	108970	0	0.000009177	1	9082	0	0	7490	0	0	59554	0	0	6378	0	0	9966	0	0	830	0	0	15670	0
17	38556710	.	A	G			c.2800-49T>C	PASS	intron		1	108840	0	0.000009188	0	9094	0	0	7494	0	0	59450	0	0	6382	0	0	9928	0	0	830	0	1	15662	0
17	38556732	.	G	C			c.2799+49C>G	PASS	intron		2	107706	0	0.00001857	0	8864	0	0	7494	0	2	59046	0	0	6282	0	0	9784	0	0	816	0	0	15420	0
17	38556739	.	C	A			c.2799+42G>T	PASS	intron		1	107290	0	0.000009321	0	8806	0	0	7502	0	0	58820	0	0	6266	0	0	9714	0	0	818	0	1	15364	0
17	38556754	rs28362321	C	T			c.2799+27G>A	PASS	intron		1489	107744	11	0.01382	31	8816	0	0	7518	0	1171	59150	9	140	6268	1	52	9798	0	11	820	0	84	15374	1
17	38556770	rs471692	T	C			c.2799+11A>G	PASS	intron		91809	115372	36759	0.7958	8977	9378	4296	5966	8156	2161	52556	63944	21477	5641	6468	2460	6662	10574	2089	698	858	279	11309	15994	3997
17	38556772	.	A	G			c.2799+9T>C	PASS	intron		2	112972	0	0.00001770	1	9044	0	0	8066	0	1	62494	0	0	6380	0	0	10414	0	0	848	0	0	15726	0
17	38556784	.	G	C	p.Thr932Thr	p.Thr932Thr	c.2796C>G	PASS	synonymous		2	112816	0	0.00001773	0	9000	0	0	8070	0	2	62398	0	0	6374	0	0	10424	0	0	852	0	0	15698	0
17	38556790	.	T	C	p.Thr930Thr	p.Thr930Thr	c.2790A>G	PASS	synonymous		1	112870	0	0.000008860	1	8998	0	0	8072	0	0	62432	0	0	6380	0	0	10436	0	0	846	0	0	15706	0
17	38556798	.	C	T	p.Val928Ile	p.Val928Ile	c.2782G>A	PASS	missense		20	112510	0	0.0001778	7	8970	0	0	8046	0	9	62204	0	0	6378	0	1	10396	0	0	844	0	3	15672	0
17	38556799	rs61749876	G	A	p.Pro927Pro	p.Pro927Pro	c.2781C>T	PASS	synonymous		256	112432	0	0.002277	5	8948	0	0	8030	0	229	62190	0	3	6360	0	1	10388	0	1	842	0	17	15674	0
17	38556799	rs61749876	G	T	p.Pro927Pro	p.Pro927Pro	c.2781C>A	PASS	synonymous		3	112432	0	0.00002668	0	8948	0	1	8030	0	0	62190	0	0	6360	0	0	10388	0	0	842	0	2	15674	0
17	38556801	.	G	A	p.Pro927Ser	p.Pro927Ser	c.2779C>T	PASS	missense		1	112526	0	0.000008887	0	8958	0	1	8048	0	0	62232	0	0	6368	0	0	10392	0	0	848	0	0	15680	0
17	38556816	.	C	T	p.Glu922Lys	p.Glu922Lys	c.2764G>A	PASS	missense		3	112084	0	0.00002677	0	8930	0	0	8000	0	3	62002	0	0	6344	0	0	10352	0	0	838	0	0	15618	0
17	38556843	.	C	T	p.Val913Ile	p.Val913Ile	c.2737G>A	PASS	missense		1	111428	0	0.000008974	0	8862	0	0	7970	0	0	61572	0	0	6334	0	0	10266	0	0	830	0	1	15594	0
17	38556846	.	C	T	p.Glu912Lys	p.Glu912Lys	c.2734G>A	PASS	missense		2	111150	0	0.00001799	0	8842	0	0	7938	0	2	61404	0	0	6316	0	0	10220	0	0	832	0	0	15598	0
17	38556862	.	T	C	p.Gln906Gln	p.Gln906Gln	c.2718A>G	PASS	synonymous		1	111362	0	0.000008980	0	8840	0	0	7980	0	1	61476	0	0	6340	0	0	10254	0	0	834	0	0	15638	0
17	38556865	.	A	T	p.Asn905Lys	p.Asn905Lys	c.2715T>A	PASS	missense		1	111336	0	0.000008982	0	8842	0	0	7978	0	1	61454	0	0	6346	0	0	10250	0	0	836	0	0	15630	0
17	38556870	rs186830718	G	A	p.Pro904Ser	p.Pro904Ser	c.2710C>T	PASS	missense		11	111322	0	0.00009881	11	8838	0	0	7978	0	0	61414	0	0	6338	0	0	10264	0	0	838	0	0	15652	0
17	38556870	rs186830718	G	C	p.Pro904Ala	p.Pro904Ala	c.2710C>G	PASS	missense		1	111322	0	0.000008983	0	8838	0	0	7978	0	0	61414	0	0	6338	0	0	10264	0	0	838	0	1	15652	0
17	38556873	.	C	A	p.Ala903Ser	p.Ala903Ser	c.2707G>T	PASS	missense		3	111304	0	0.00002695	0	8854	0	0	7972	0	1	61388	0	0	6340	0	2	10270	0	0	838	0	0	15642	0
17	38556883	.	A	G	p.Ile899Ile	p.Ile899Ile	c.2697T>C	PASS	synonymous		1	111352	0	0.000008981	0	8870	0	0	7974	0	1	61380	0	0	6354	0	0	10292	0	0	836	0	0	15646	0
17	38556885	.	T	C	p.Ile899Val	p.Ile899Val	c.2695A>G	PASS	missense		2	111324	0	0.00001797	0	8870	0	0	7972	0	0	61362	0	0	6350	0	0	10272	0	0	836	0	2	15662	0
17	38556900	.	T	A	p.Asn894Tyr	p.Asn894Tyr	c.2680A>T	PASS	missense		3	110684	0	0.00002710	0	8856	0	3	7896	0	0	61012	0	0	6340	0	0	10264	0	0	826	0	0	15490	0
17	38556902	rs61732513	T	C	p.Lys893Arg	p.Lys893Arg	c.2678A>G	PASS	missense		79	110588	0	0.0007144	77	8858	0	0	7882	0	0	60950	0	0	6338	0	2	10248	0	0	830	0	0	15482	0
17	38556908	.	C	T	p.Ser891Asn	p.Ser891Asn	c.2672G>A	PASS	missense		1	110312	0	0.000009065	0	8850	0	0	7842	0	1	60824	0	0	6330	0	0	10262	0	0	824	0	0	15380	0
17	38556929	.	TA	T			c.2665-15delT	PASS	intron		1	108714	0	0.000009198	1	8770	0	0	7728	0	0	59982	0	0	6332	0	0	10172	0	0	818	0	0	14912	0
17	38556942	.	T	C			c.2665-27A>G	PASS	intron		1	108660	0	0.000009203	0	8840	0	0	7676	0	0	60030	0	0	6342	0	0	10182	0	0	820	0	1	14770	0
17	38556947	.	T	C			c.2665-32A>G	PASS	intron		1	108530	0	0.000009214	1	8860	0	0	7634	0	0	59954	0	0	6356	0	0	10180	0	0	818	0	0	14728	0
17	38556965	.	C	T			c.2665-50G>A	PASS	intron		4	108594	0	0.00003683	0	9018	0	0	7616	0	0	60118	0	0	6386	0	0	10230	0	0	826	0	4	14400	0
17	38557053	.	C	A			c.2664+49G>T	PASS	intron		1	120276	0	0.000008314	0	9794	0	0	8626	0	1	66534	0	0	6614	0	0	11566	0	0	892	0	0	16250	0
17	38557055	.	G	A			c.2664+47C>T	PASS	intron		1	120346	0	0.000008309	0	9798	0	0	8624	0	0	66564	0	0	6614	0	1	11562	0	0	894	0	0	16290	0
17	38557081	.	T	C			c.2664+21A>G	PASS	intron		1	120590	0	0.000008293	0	9800	0	0	8626	0	1	66666	0	0	6614	0	0	11574	0	0	896	0	0	16414	0
17	38557083	.	A	G			c.2664+19T>C	PASS	intron		1	120608	0	0.000008291	0	9800	0	0	8626	0	1	66674	0	0	6614	0	0	11574	0	0	896	0	0	16424	0
17	38557090	.	CAG	C			c.2664+10_2664+11delCT	PASS	intron		13	120666	0	0.0001077	1	9800	0	0	8626	0	9	66690	0	0	6614	0	1	11574	0	1	896	0	1	16466	0
17	38557091	.	A	C			c.2664+11T>G	PASS	intron		2	120648	0	0.00001658	2	9798	0	0	8626	0	0	66674	0	0	6614	0	0	11572	0	0	894	0	0	16470	0
17	38557093	.	A	T			c.2664+9T>A	PASS	intron		2	120664	0	0.00001657	0	9798	0	0	8626	0	0	66682	0	0	6614	0	0	11574	0	0	894	0	2	16476	0
17	38557098	.	T	G	c.2664+4A>C		c.2664+4A>C	PASS	splice region		1	120716	0	0.000008284	0	9802	0	0	8626	0	0	66712	0	0	6614	0	0	11576	0	0	898	0	1	16488	0
17	38557104	.	T	C	p.Met888Val	p.Met888Val	c.2662A>G	PASS	missense		1	120744	0	0.000008282	0	9802	0	0	8626	0	0	66722	0	1	6614	0	0	11576	0	0	900	0	0	16504	0
17	38557107	.	G	A	p.Pro887Ser	p.Pro887Ser	c.2659C>T	PASS	missense		1	120746	0	0.000008282	0	9802	0	0	8626	0	1	66722	0	0	6614	0	0	11576	0	0	900	0	0	16506	0
17	38557123	.	A	G	p.Asp881Asp	p.Asp881Asp	c.2643T>C	PASS	synonymous		3	120768	0	0.00002484	0	9802	0	3	8626	0	0	66740	0	0	6614	0	0	11576	0	0	900	0	0	16510	0
17	38557123	.	A	T	p.Asp881Glu	p.Asp881Glu	c.2643T>A	PASS	missense		1	120768	0	0.000008280	0	9802	0	0	8626	0	1	66740	0	0	6614	0	0	11576	0	0	900	0	0	16510	0
17	38557132	.	A	G	p.Arg878Arg	p.Arg878Arg	c.2634T>C	PASS	synonymous		3	120766	0	0.00002484	0	9802	0	3	8626	0	0	66738	0	0	6614	0	0	11576	0	0	900	0	0	16510	0
17	38557133	.	C	A	p.Arg878Leu	p.Arg878Leu	c.2633G>T	PASS	missense		1	120766	0	0.000008280	0	9802	0	0	8626	0	0	66738	0	0	6614	0	0	11576	0	0	900	0	1	16510	0
17	38557133	.	C	T	p.Arg878His	p.Arg878His	c.2633G>A	PASS	missense		3	120766	0	0.00002484	0	9802	0	1	8626	0	0	66738	0	0	6614	0	0	11576	0	0	900	0	2	16510	0
17	38557140	.	T	C	p.Ile876Val	p.Ile876Val	c.2626A>G	PASS	missense		1	120766	0	0.000008280	0	9802	0	0	8626	0	1	66738	0	0	6614	0	0	11576	0	0	900	0	0	16510	0
17	38557149	.	C	T	p.Val873Ile	p.Val873Ile	c.2617G>A	PASS	missense		1	120766	0	0.000008280	0	9802	0	0	8626	0	1	66738	0	0	6614	0	0	11576	0	0	900	0	0	16510	0
17	38557151	.	A	G	p.Ile872Thr	p.Ile872Thr	c.2615T>C	PASS	missense		1	120768	0	0.000008280	0	9802	0	0	8626	0	1	66740	0	0	6614	0	0	11576	0	0	900	0	0	16510	0
17	38557157	rs192926120	C	T	p.Arg870His	p.Arg870His	c.2609G>A	PASS	missense		2	120766	0	0.00001656	1	9802	0	1	8626	0	0	66738	0	0	6614	0	0	11576	0	0	900	0	0	16510	0
17	38557158	.	G	A	p.Arg870Cys	p.Arg870Cys	c.2608C>T	PASS	missense		3	120764	0	0.00002484	0	9802	0	0	8626	0	0	66736	0	0	6614	0	0	11576	0	0	900	0	3	16510	0
17	38557198	.	G	A	p.Ile856Ile	p.Ile856Ile	c.2568C>T	PASS	synonymous		1	120750	0	0.000008282	0	9796	0	0	8626	0	1	66732	0	0	6614	0	0	11574	0	0	900	0	0	16508	0
17	38557211	.	C	A	p.Gly852Val	p.Gly852Val	c.2555G>T	PASS	missense		1	120750	0	0.000008282	0	9796	0	0	8626	0	1	66732	0	0	6614	0	0	11574	0	0	900	0	0	16508	0
17	38557217	.	A	G	p.Ile850Thr	p.Ile850Thr	c.2549T>C	PASS	missense		1	120746	0	0.000008282	0	9794	0	0	8626	0	1	66732	0	0	6614	0	0	11574	0	0	900	0	0	16506	0
17	38557224	.	C	A	p.Val848Leu	p.Val848Leu	c.2542G>T	PASS	missense		32	120740	0	0.0002650	0	9794	0	0	8626	0	31	66728	0	0	6614	0	0	11572	0	1	900	0	0	16506	0
17	38557227	.	T	C	p.Met847Val	p.Met847Val	c.2539A>G	PASS	missense		2	120736	0	0.00001657	0	9794	0	0	8626	0	2	66724	0	0	6614	0	0	11572	0	0	900	0	0	16506	0
17	38557236	.	T	C	p.Ile844Val	p.Ile844Val	c.2530A>G	PASS	missense		3	120720	0	0.00002485	1	9792	0	0	8626	0	1	66714	0	0	6614	0	0	11568	0	0	900	0	1	16506	0
17	38557244	.	T	A	p.Tyr841Phe	p.Tyr841Phe	c.2522A>T	PASS	missense		1	120716	0	0.000008284	0	9790	0	0	8626	0	1	66714	0	0	6614	0	0	11566	0	0	900	0	0	16506	0
17	38557255	.	C	G	p.Glu837Asp	p.Glu837Asp	c.2511G>C	PASS	missense		2	120686	0	0.00001657	0	9786	0	0	8624	0	2	66690	0	0	6614	0	0	11566	0	0	900	0	0	16506	0
17	38557262	.	C	A	p.Arg835Leu	p.Arg835Leu	c.2504G>T	PASS	missense		3	120666	0	0.00002486	1	9786	0	0	8622	0	2	66682	0	0	6614	0	0	11558	0	0	900	0	0	16504	0
17	38557263	.	G	A	p.Arg835Cys	p.Arg835Cys	c.2503C>T	PASS	missense		2	120662	0	0.00001658	0	9786	0	0	8622	0	1	66680	0	0	6614	0	0	11556	0	0	900	0	1	16504	0
17	38557265	.	T	C	p.Gln834Arg	p.Gln834Arg	c.2501A>G	PASS	missense		4	120658	0	0.00003315	0	9786	0	0	8622	0	4	66676	0	0	6614	0	0	11558	0	0	900	0	0	16502	0
17	38557273	.	A	G	p.Asp831Asp	p.Asp831Asp	c.2493T>C	PASS	synonymous		1	120616	0	0.000008291	0	9776	0	0	8616	0	1	66666	0	0	6614	0	0	11546	0	0	898	0	0	16500	0
17	38557278	.	A	AT	p.Tyr830IlefsTer2	p.Tyr830IlefsTer2	c.2487dupA	PASS	frameshift		1	120586	0	0.000008293	0	9774	0	0	8612	0	0	66654	0	0	6612	0	0	11536	0	0	898	0	1	16500	0
17	38557291	.	C	T	p.Thr825Thr	p.Thr825Thr	c.2475G>A	PASS	synonymous		3	120336	0	0.00002493	0	9752	0	0	8576	0	2	66506	0	0	6610	0	0	11506	0	0	898	0	1	16488	0
17	38557292	.	G	A	p.Thr825Met	p.Thr825Met	c.2474C>T	PASS	missense		1	120304	0	0.000008312	0	9748	0	0	8574	0	0	66486	0	1	6608	0	0	11504	0	0	896	0	0	16488	0
17	38557297	.	A	T	p.Asp823Glu	p.Asp823Glu	c.2469T>A	PASS	missense		1	120128	0	0.000008324	0	9736	0	0	8550	0	0	66386	0	0	6600	0	0	11478	0	0	896	0	1	16482	0
17	38557308	.	G	A	p.Pro820Ser	p.Pro820Ser	c.2458C>T	PASS	missense		2	119592	0	0.00001672	0	9700	0	0	8478	0	2	66058	0	0	6590	0	0	11406	0	0	896	0	0	16464	0
17	38557316	.	A	G	p.Leu817Ser	p.Leu817Ser	c.2450T>C	PASS	missense		1	118350	0	0.000008450	0	9618	0	0	8358	0	1	65300	0	0	6568	0	0	11218	0	0	886	0	0	16402	0
17	38557317	.	A	C	p.Leu817Val	p.Leu817Val	c.2449T>G	PASS	missense		52	118126	3	0.0004402	0	9610	0	0	8338	0	3	65152	0	0	6568	0	0	11190	0	0	884	0	49	16384	3
17	38557344	.	G	C			c.2433-11C>G	PASS	intron		1	98996	0	0.00001010	0	8272	0	0	6698	0	1	54076	0	0	6114	0	0	8166	0	0	772	0	0	14898	0
17	38557351	.	A	G			c.2433-18T>C	PASS	intron		2	93838	0	0.00002131	2	7916	0	0	6310	0	0	51056	0	0	5934	0	0	7456	0	0	742	0	0	14424	0
17	38557352	.	G	A			c.2433-19C>T	PASS	intron		1	92904	0	0.00001076	0	7862	0	0	6234	0	1	50504	0	0	5902	0	0	7298	0	0	738	0	0	14366	0
17	38559126	.	G	C			c.2432+32C>G	PASS	intron		3	64946	0	0.00004619	0	6222	0	0	4722	0	3	35696	0	0	4088	0	0	4028	0	0	532	0	0	9658	0
17	38559151	.	T	C	c.2432+7A>G		c.2432+7A>G	PASS	splice region		1	70872	0	0.00001411	0	6672	0	0	5260	0	1	39030	0	0	4328	0	0	4650	0	0	574	0	0	10358	0
17	38559153	.	C	T	c.2432+5G>A		c.2432+5G>A	PASS	splice region		1	71224	0	0.00001404	0	6720	0	0	5264	0	0	39238	0	0	4334	0	0	4700	0	0	576	0	1	10392	0
17	38559160	.	G	T	c.2430C>A	p.Leu810Leu	c.2430C>A	PASS	splice region		1	73932	0	0.00001353	0	6930	0	0	5518	0	1	40746	0	0	4424	0	0	5064	0	0	600	0	0	10650	0
17	38559162	.	G	C	p.Leu810Val	p.Leu810Val	c.2428C>G	PASS	missense		2	74688	0	0.00002678	0	6994	0	0	5588	0	2	41190	0	0	4464	0	0	5136	0	0	604	0	0	10712	0
17	38559208	.	T	C	p.Leu794Leu	p.Leu794Leu	c.2382A>G	PASS	synonymous		1	78500	0	0.00001274	0	7298	0	0	5922	0	1	43356	0	0	4662	0	0	5546	0	0	624	0	0	11092	0
17	38559212	.	C	T	p.Arg793Lys	p.Arg793Lys	c.2378G>A	PASS	missense		3	77882	0	0.00003852	0	7266	0	0	5902	0	3	42948	0	0	4618	0	0	5460	0	0	620	0	0	11068	0
17	38559268	.	A	T	p.Asn774Lys	p.Asn774Lys	c.2322T>A	PASS	missense		1	65032	0	0.00001538	0	6420	0	0	4880	0	0	34792	0	0	4010	0	0	4048	0	0	538	0	1	10344	0
17	38559269	rs61756342	T	A	p.Asn774Ile	p.Asn774Ile	c.2321A>T	PASS	missense		111	65026	1	0.001707	3	6418	0	0	4888	0	78	34774	0	1	4006	0	9	4050	0	2	536	0	18	10354	1
17	38559279	.	A	G	p.Leu771Leu	p.Leu771Leu	c.2311T>C	PASS	synonymous		2	63258	0	0.00003162	0	6270	0	0	4744	0	2	33712	0	0	3886	0	0	3870	0	0	532	0	0	10244	0
17	38559313	.	G	A	c.2284-7C>T		c.2284-7C>T	PASS	splice region		2	52838	0	0.00003785	0	5240	0	0	3862	0	0	27442	0	0	3344	0	2	2990	0	0	458	0	0	9502	0
17	38559314	rs35730982	GA	G			c.2284-9delT	PASS	intron		1602	52460	40	0.03054	562	5444	28	1	3730	0	799	27242	10	93	3318	1	61	2894	0	15	452	0	71	9380	1
17	38559317	.	A	G			c.2284-11T>C	PASS	intron		2	51580	0	0.00003877	2	5276	0	0	3732	0	0	26666	0	0	3300	0	0	2836	0	0	446	0	0	9324	0
17	38559322	.	G	T			c.2284-16C>A	PASS	intron		3	49450	0	0.00006067	0	5118	0	0	3586	0	0	25378	0	0	3188	0	0	2628	0	0	432	0	3	9120	0
17	38559323	.	A	G			c.2284-17T>C	PASS	intron		1	49598	0	0.00002016	1	5140	0	0	3602	0	0	25470	0	0	3192	0	0	2648	0	0	430	0	0	9116	0
17	38559330	.	A	C			c.2284-24T>G	PASS	intron		1	46294	0	0.00002160	0	4900	0	0	3316	0	1	23554	0	0	3008	0	0	2294	0	0	398	0	0	8824	0
17	38559336	rs114500637	A	C			c.2284-30T>G	PASS	intron		69	43066	0	0.001602	66	4612	0	0	3066	0	1	21684	0	0	2832	0	2	1968	0	0	372	0	0	8532	0
17	38559339	.	C	T			c.2284-33G>A	PASS	intron		1	41366	0	0.00002417	0	4440	0	0	2874	0	0	20780	0	0	2746	0	0	1814	0	0	360	0	1	8352	0
17	38559349	.	T	C			c.2284-43A>G	PASS	intron		1	36266	0	0.00002757	0	4032	0	0	2380	0	0	17906	0	0	2456	0	0	1388	0	0	322	0	1	7782	0
17	38560372	.	A	G			c.2283+32T>C	PASS	intron		1	119990	0	0.000008334	0	9792	0	0	8618	0	0	66470	0	0	6612	0	1	11568	0	0	894	0	0	16036	0
17	38560385	.	A	G			c.2283+19T>C	PASS	intron		1	120242	0	0.000008317	0	9800	0	0	8620	0	1	66542	0	0	6614	0	0	11572	0	0	894	0	0	16200	0
17	38560388	rs145305424	T	A			c.2283+16A>T	PASS	intron		179	120308	2	0.001488	167	9800	2	0	8622	0	0	66564	0	0	6614	0	7	11572	0	2	894	0	3	16242	0
17	38560395	rs74496325	T	C			c.2283+9A>G	PASS	intron		3500	120456	66	0.02906	55	9802	0	1	8622	0	2698	66608	52	290	6614	5	86	11574	1	23	894	0	347	16342	8
17	38560449	.	T	C	p.Gln746Gln	p.Gln746Gln	c.2238A>G	PASS	synonymous		7	120752	0	0.00005797	0	9798	0	0	8626	0	2	66728	0	0	6614	0	1	11576	0	0	900	0	4	16510	0
17	38560457	.	C	G	p.Val744Leu	p.Val744Leu	c.2230G>C	PASS	missense		1	120756	0	0.000008281	0	9798	0	0	8626	0	1	66730	0	0	6614	0	0	11576	0	0	900	0	0	16512	0
17	38560457	.	C	T	p.Val744Ile	p.Val744Ile	c.2230G>A	PASS	missense		1	120756	0	0.000008281	0	9798	0	0	8626	0	1	66730	0	0	6614	0	0	11576	0	0	900	0	0	16512	0
17	38560463	.	C	G	p.Val742Leu	p.Val742Leu	c.2224G>C	PASS	missense		1	120754	0	0.000008281	0	9798	0	0	8626	0	1	66728	0	0	6614	0	0	11576	0	0	900	0	0	16512	0
17	38560469	.	G	A	p.Arg740Ter	p.Arg740Ter	c.2218C>T	PASS	stop gained		1	120748	0	0.000008282	0	9796	0	0	8626	0	1	66724	0	0	6614	0	0	11576	0	0	900	0	0	16512	0
17	38560471	.	T	G	p.Lys739Thr	p.Lys739Thr	c.2216A>C	PASS	missense		1	120752	0	0.000008281	0	9798	0	0	8626	0	0	66726	0	0	6614	0	1	11576	0	0	900	0	0	16512	0
17	38560473	.	G	A	p.Asp738Asp	p.Asp738Asp	c.2214C>T	PASS	synonymous		2	120748	0	0.00001656	0	9798	0	0	8626	0	1	66724	0	0	6614	0	1	11574	0	0	900	0	0	16512	0
17	38560475	.	C	T	p.Asp738Asn	p.Asp738Asn	c.2212G>A	PASS	missense		1	120752	0	0.000008281	0	9798	0	1	8626	0	0	66726	0	0	6614	0	0	11576	0	0	900	0	0	16512	0
17	38560502	.	C	T	p.Val729Ile	p.Val729Ile	c.2185G>A	PASS	missense		1	120704	0	0.000008285	1	9798	0	0	8624	0	0	66690	0	0	6614	0	0	11574	0	0	900	0	0	16504	0
17	38560542	.	G	A			c.2162-17C>T	PASS	intron		1	120484	0	0.000008300	0	9794	0	0	8610	0	1	66598	0	0	6610	0	0	11558	0	0	894	0	0	16420	0
17	38560548	rs137937559	A	G			c.2162-23T>C	PASS	intron		30	120460	0	0.0002490	1	9796	0	3	8608	0	25	66580	0	0	6610	0	1	11560	0	0	894	0	0	16412	0
17	38560549	.	C	T			c.2162-24G>A	PASS	intron		4	120424	0	0.00003322	1	9796	0	0	8606	0	1	66562	0	0	6610	0	0	11558	0	0	894	0	2	16398	0
17	38560550	.	G	A			c.2162-25C>T	PASS	intron		3	120426	0	0.00002491	0	9794	0	0	8608	0	0	66560	0	0	6610	0	0	11562	0	1	894	0	2	16398	0
17	38560550	.	G	GT			c.2162-26dupA	PASS	intron		5	120426	0	0.00004152	0	9794	0	0	8608	0	4	66560	0	0	6610	0	0	11562	0	0	894	0	1	16398	0
17	38560558	.	C	T			c.2162-33G>A	PASS	intron		2	120340	0	0.00001662	0	9790	0	0	8600	0	2	66528	0	0	6610	0	0	11554	0	0	892	0	0	16366	0
17	38560569	.	C	T			c.2162-44G>A	PASS	intron		1	120198	0	0.000008320	0	9786	0	0	8598	0	1	66484	0	0	6610	0	0	11550	0	0	890	0	0	16280	0
17	38560598	.	A	G			c.2161+31T>C	PASS	intron		2	119782	0	0.00001670	2	9726	0	0	8606	0	0	66332	0	0	6610	0	0	11526	0	0	890	0	0	16092	0
17	38560600	.	T	C			c.2161+29A>G	PASS	intron		1	119774	0	0.000008349	0	9724	0	0	8610	0	1	66328	0	0	6610	0	0	11524	0	0	890	0	0	16088	0
17	38560600	.	T	A			c.2161+29A>T	PASS	intron		1	119774	0	0.000008349	0	9724	0	0	8610	0	0	66328	0	1	6610	0	0	11524	0	0	890	0	0	16088	0
17	38560601	.	G	A			c.2161+28C>T	PASS	intron		5	119738	0	0.00004176	0	9720	0	0	8606	0	5	66310	0	0	6610	0	0	11526	0	0	890	0	0	16076	0
17	38560602	.	A	G			c.2161+27T>C	PASS	intron		2	119768	0	0.00001670	0	9722	0	0	8608	0	2	66330	0	0	6610	0	0	11524	0	0	890	0	0	16084	0
17	38560602	.	A	C			c.2161+27T>G	PASS	intron		3	119768	0	0.00002505	0	9722	0	0	8608	0	3	66330	0	0	6610	0	0	11524	0	0	890	0	0	16084	0
17	38560602	.	A	T			c.2161+27T>A	PASS	intron		1	119768	0	0.000008349	0	9722	0	0	8608	0	1	66330	0	0	6610	0	0	11524	0	0	890	0	0	16084	0
17	38560618	.	T	C			c.2161+11A>G	PASS	intron		2	119776	0	0.00001670	0	9714	0	0	8608	0	2	66318	0	0	6610	0	0	11534	0	0	888	0	0	16104	0
17	38560637	.	A	G	p.Met718Thr	p.Met718Thr	c.2153T>C	PASS	missense		1	119898	0	0.000008340	0	9710	0	0	8612	0	0	66366	0	0	6612	0	0	11536	0	0	892	0	1	16170	0
17	38560638	.	T	C	p.Met718Val	p.Met718Val	c.2152A>G	PASS	missense		1	119906	0	0.000008340	0	9708	0	1	8612	0	0	66366	0	0	6612	0	0	11538	0	0	892	0	0	16178	0
17	38560657	.	G	A	p.Asn711Asn	p.Asn711Asn	c.2133C>T	PASS	synonymous		2	120012	0	0.00001667	0	9712	0	0	8610	0	1	66400	0	0	6612	0	0	11530	0	0	890	0	1	16258	0
17	38560675	.	C	A	p.Leu705Phe	p.Leu705Phe	c.2115G>T	PASS	missense		1	120094	0	0.000008327	0	9710	0	0	8610	0	1	66410	0	0	6612	0	0	11538	0	0	892	0	0	16322	0
17	38560681	.	A	G	p.Leu703Leu	p.Leu703Leu	c.2109T>C	PASS	synonymous		9	120098	0	0.00007494	0	9712	0	0	8610	0	9	66404	0	0	6612	0	0	11538	0	0	892	0	0	16330	0
17	38560695	.	T	A	p.Ile699Phe	p.Ile699Phe	c.2095A>T	PASS	missense		1	120074	0	0.000008328	0	9712	0	0	8610	0	0	66386	0	0	6610	0	1	11538	0	0	892	0	0	16326	0
17	38560698	.	A	G	p.Phe698Leu	p.Phe698Leu	c.2092T>C	PASS	missense		1	120050	0	0.000008330	0	9714	0	0	8610	0	1	66380	0	0	6610	0	0	11534	0	0	892	0	0	16310	0
17	38560717	.	T	A	p.Thr691Thr	p.Thr691Thr	c.2073A>T	PASS	synonymous		1	119682	0	0.000008355	0	9708	0	0	8600	0	0	66292	0	1	6608	0	0	11532	0	0	892	0	0	16050	0
17	38560731	.	C	T	p.Gly687Arg	p.Gly687Arg	c.2059G>A	PASS	missense		5	119098	0	0.00004198	0	9708	0	0	8602	0	2	66118	0	0	6606	0	3	11512	0	0	886	0	0	15666	0
17	38560732	.	A	C	p.Tyr686Ter	p.Tyr686Ter	c.2058T>G	PASS	stop gained		1	119026	0	0.000008402	0	9706	0	0	8600	0	1	66076	0	0	6606	0	0	11506	0	0	886	0	0	15646	0
17	38560739	.	T	C	p.Tyr684Cys	p.Tyr684Cys	c.2051A>G	PASS	missense		4	118554	0	0.00003374	0	9696	0	0	8586	0	0	65924	0	0	6602	0	0	11474	0	0	880	0	4	15392	0
17	38560746	.	G	C	c.2047-3C>G		c.2047-3C>G	PASS	splice region		1	117938	0	0.000008479	0	9678	0	0	8574	0	0	65632	0	0	6598	0	0	11438	0	0	880	0	1	15138	0
17	38560752	.	C	T			c.2047-9G>A	PASS	intron		1	117328	0	0.000008523	0	9654	0	0	8538	0	1	65368	0	0	6592	0	0	11390	0	0	878	0	0	14908	0
17	38560757	.	T	C			c.2047-14A>G	PASS	intron		3	116760	0	0.00002569	1	9638	0	0	8494	0	2	65056	0	0	6584	0	0	11332	0	0	876	0	0	14780	0
17	38560766	.	A	G			c.2047-23T>C	PASS	intron		1	115994	0	0.000008621	0	9612	0	0	8434	0	0	64680	0	0	6574	0	0	11248	0	0	872	0	1	14574	0
17	38560767	.	T	A			c.2047-24A>T	PASS	intron		1	115902	0	0.000008628	0	9602	0	0	8428	0	0	64642	0	0	6574	0	0	11236	0	0	870	0	1	14550	0
17	38560776	.	C	T			c.2047-33G>A	PASS	intron		3	114434	0	0.00002622	0	9544	0	0	8300	0	3	63996	0	0	6550	0	0	11122	0	0	858	0	0	14064	0
17	38560777	.	G	A			c.2047-34C>T	PASS	intron		12	114354	0	0.0001049	1	9544	0	0	8266	0	9	63956	0	0	6560	0	0	11124	0	1	854	0	1	14050	0
17	38560778	.	G	C			c.2047-35C>G	PASS	intron		9	114544	0	0.00007857	0	9546	0	0	8284	0	9	64062	0	0	6552	0	0	11140	0	0	856	0	0	14104	0
17	38560792	.	C	T			c.2047-49G>A	PASS	intron		17	111614	0	0.0001523	0	9468	0	0	7998	0	17	62456	0	0	6538	0	0	10826	0	0	844	0	0	13484	0
17	38560996	.	A	C			c.2046+47T>G	PASS	intron		1	45952	0	0.00002176	1	5280	0	0	3604	0	0	22702	0	0	2882	0	0	1602	0	0	400	0	0	9482	0
17	38561027	.	T	C			c.2046+16A>G	PASS	intron		1	51116	0	0.00001956	0	5808	0	0	4152	0	1	25692	0	0	3102	0	0	2078	0	0	436	0	0	9848	0
17	38561057	.	G	T	p.Leu678Ile	p.Leu678Ile	c.2032C>A	PASS	missense		1	64022	0	0.00001562	0	6818	0	0	5244	0	1	33406	0	0	3792	0	0	3582	0	0	506	0	0	10674	0
17	38561068	.	T	C	p.Gln674Arg	p.Gln674Arg	c.2021A>G	PASS	missense		1	65822	0	0.00001519	0	6946	0	0	5368	0	1	34436	0	0	3858	0	0	3894	0	0	530	0	0	10790	0
17	38561088	.	A	G	p.Asn667Asn	p.Asn667Asn	c.2001T>C	PASS	synonymous		1	63304	0	0.00001580	0	6708	0	0	5124	0	0	32972	0	0	3736	0	0	3636	0	0	514	0	1	10614	0
17	38561103	.	C	T	p.Lys662Lys	p.Lys662Lys	c.1986G>A	PASS	synonymous		3	57918	0	0.00005180	0	6144	0	0	4644	0	0	29856	0	0	3424	0	0	3084	0	0	478	0	3	10288	0
17	38561119	.	T	C	p.Gln657Arg	p.Gln657Arg	c.1970A>G	PASS	missense		5	49722	0	0.0001006	0	5352	0	0	3874	0	0	25066	0	0	2994	0	5	2366	0	0	424	0	0	9646	0
17	38561133	.	G	A	c.1956C>T	p.Ala652Ala	c.1956C>T	PASS	splice region		1	42458	0	0.00002355	1	4756	0	0	3122	0	0	20832	0	0	2634	0	0	1622	0	0	370	0	0	9122	0
17	38561144	.	T	TA			c.1954-10dupT	PASS	intron		1	37542	0	0.00002664	0	4206	0	1	2644	0	0	17988	0	0	2378	0	0	1162	0	0	334	0	0	8830	0
17	38561178	rs11656823	C	A			c.1954-43G>T	PASS	intron		18	29448	0	0.0006112	0	3248	0	0	1638	0	0	13414	0	0	1932	0	0	666	0	0	286	0	18	8264	0
17	38561179	.	T	C			c.1954-44A>G	PASS	intron		4	29496	0	0.0001356	0	3252	0	0	1634	0	4	13454	0	0	1934	0	0	664	0	0	290	0	0	8268	0
17	38561185	.	G	T			c.1954-50C>A	PASS	intron		9	29112	0	0.0003092	0	3188	0	0	1574	0	8	13236	0	0	1914	0	0	650	0	0	294	0	1	8256	0
17	38562591	.	T	C			c.1953+45A>G	PASS	intron		1	69592	0	0.00001437	0	6474	0	0	4850	0	0	36896	0	0	4680	0	0	5092	0	0	578	0	1	11022	0
17	38562627	.	C	A			c.1953+9G>T	PASS	intron		1	91124	0	0.00001097	0	8094	0	1	6714	0	0	49350	0	0	5474	0	0	7746	0	0	720	0	0	13026	0
17	38562641	.	T	A	p.Ser650Cys	p.Ser650Cys	c.1948A>T	PASS	missense		1	109182	0	0.000009159	0	9054	0	0	7972	0	0	60016	0	0	6218	0	1	10144	0	0	832	0	0	14946	0
17	38562669	.	A	G	p.Tyr640Tyr	p.Tyr640Tyr	c.1920T>C	PASS	synonymous		1	117014	0	0.000008546	0	9532	0	0	8410	0	1	64564	0	0	6534	0	0	11138	0	0	882	0	0	15954	0
17	38562685	.	C	T	p.Arg635His	p.Arg635His	c.1904G>A	PASS	missense		8	118302	0	0.00006762	0	9616	0	7	8492	0	1	65292	0	0	6564	0	0	11282	0	0	884	0	0	16172	0
17	38562686	.	G	A	p.Arg635Cys	p.Arg635Cys	c.1903C>T	PASS	missense		1	118366	0	0.000008448	0	9626	0	0	8490	0	1	65334	0	0	6566	0	0	11282	0	0	884	0	0	16184	0
17	38562695	.	T	C	p.Lys632Glu	p.Lys632Glu	c.1894A>G	PASS	missense		1	118656	0	0.000008428	0	9644	0	0	8500	0	1	65496	0	0	6566	0	0	11336	0	0	886	0	0	16228	0
17	38562699	.	A	T	p.Asp630Glu	p.Asp630Glu	c.1890T>A	PASS	missense		2	118762	0	0.00001684	0	9654	0	2	8514	0	0	65552	0	0	6570	0	0	11350	0	0	888	0	0	16234	0
17	38562699	.	A	C	p.Asp630Glu	p.Asp630Glu	c.1890T>G	PASS	missense		1	118762	0	0.000008420	0	9654	0	1	8514	0	0	65552	0	0	6570	0	0	11350	0	0	888	0	0	16234	0
17	38562711	.	T	C	p.Glu626Glu	p.Glu626Glu	c.1878A>G	PASS	synonymous		2	118876	0	0.00001682	0	9674	0	0	8502	0	0	65592	0	0	6570	0	0	11380	0	0	888	0	2	16270	0
17	38562729	.	T	C	p.Thr620Thr	p.Thr620Thr	c.1860A>G	PASS	synonymous		1	118988	0	0.000008404	1	9682	0	0	8472	0	0	65646	0	0	6578	0	0	11404	0	0	888	0	0	16318	0
17	38562729	.	T	A	p.Thr620Thr	p.Thr620Thr	c.1860A>T	PASS	synonymous		1	118988	0	0.000008404	1	9682	0	0	8472	0	0	65646	0	0	6578	0	0	11404	0	0	888	0	0	16318	0
17	38562749	.	TA	T	c.1844-5delT		c.1844-5delT	PASS	splice region		1	118652	0	0.000008428	0	9672	0	0	8408	0	1	65402	0	0	6578	0	0	11400	0	0	880	0	0	16312	0
17	38562754	.	C	T			c.1844-9G>A	PASS	intron		1	118494	0	0.000008439	1	9674	0	0	8368	0	0	65308	0	0	6578	0	0	11400	0	0	886	0	0	16280	0
17	38562774	.	C	CA			c.1844-30dupT	PASS	intron		2	118238	0	0.00001692	0	9678	0	0	8296	0	2	65126	0	0	6576	0	0	11400	0	0	886	0	0	16276	0
17	38562778	.	T	C			c.1844-33A>G	PASS	intron		20	118272	0	0.0001691	0	9688	0	0	8298	0	19	65124	0	0	6576	0	1	11404	0	0	886	0	0	16296	0
17	38562782	.	C	CT			c.1844-38dupA	PASS	intron		83	118172	0	0.0007024	2	9680	0	0	8274	0	68	65068	0	0	6576	0	12	11404	0	1	884	0	0	16286	0
17	38562783	.	T	G			c.1844-38A>C	PASS	intron		1	118016	0	0.000008473	1	9674	0	0	8282	0	0	64944	0	0	6574	0	0	11376	0	0	884	0	0	16282	0
17	38562785	.	G	T			c.1844-40C>A	PASS	intron		1	118082	0	0.000008469	1	9680	0	0	8274	0	0	65006	0	0	6578	0	0	11378	0	0	882	0	0	16284	0
17	38562790	.	G	C			c.1844-45C>G	PASS	intron		1	118226	0	0.000008458	0	9674	0	0	8288	0	0	65106	0	1	6578	0	0	11406	0	0	888	0	0	16286	0
17	38562794	.	G	A			c.1843+42C>T	PASS	intron		1	118294	0	0.000008454	1	9680	0	0	8292	0	0	65166	0	0	6580	0	0	11408	0	0	890	0	0	16278	0
17	38562797	.	T	A			c.1843+39A>T	PASS	intron		2	118364	0	0.00001690	2	9688	0	0	8310	0	0	65200	0	0	6580	0	0	11418	0	0	890	0	0	16278	0
17	38562797	.	T	C			c.1843+39A>G	PASS	intron		1	118364	0	0.000008449	1	9688	0	0	8310	0	0	65200	0	0	6580	0	0	11418	0	0	890	0	0	16278	0
17	38562800	.	T	A			c.1843+36A>T	PASS	intron		3	118454	0	0.00002533	3	9694	0	0	8312	0	0	65280	0	0	6580	0	0	11420	0	0	890	0	0	16278	0
17	38562817	.	T	C			c.1843+19A>G	PASS	intron		2	119036	0	0.00001680	0	9712	0	0	8400	0	2	65658	0	0	6584	0	0	11494	0	0	890	0	0	16298	0
17	38562818	.	A	G			c.1843+18T>C	PASS	intron		4	119080	0	0.00003359	1	9714	0	0	8406	0	2	65688	0	0	6584	0	1	11500	0	0	890	0	0	16298	0
17	38562819	.	TG	T			c.1843+16delC	PASS	intron		1	119112	0	0.000008395	0	9712	0	0	8414	0	0	65710	0	0	6586	0	0	11498	0	0	890	0	1	16302	0
17	38562862	.	T	A	p.Lys606Ile	p.Lys606Ile	c.1817A>T	PASS	missense		1	120400	0	0.000008306	0	9780	0	0	8620	0	0	66548	0	0	6614	0	0	11562	0	0	892	0	1	16384	0
17	38562862	.	T	C	p.Lys606Arg	p.Lys606Arg	c.1817A>G	PASS	missense		1	120400	0	0.000008306	0	9780	0	0	8620	0	1	66548	0	0	6614	0	0	11562	0	0	892	0	0	16384	0
17	38562866	.	G	T	p.His605Asn	p.His605Asn	c.1813C>A	PASS	missense		1	120442	0	0.000008303	0	9782	0	0	8622	0	1	66570	0	0	6614	0	0	11564	0	0	894	0	0	16396	0
17	38562874	.	G	T	p.Thr602Asn	p.Thr602Asn	c.1805C>A	PASS	missense		3	120494	0	0.00002490	1	9784	0	1	8626	0	1	66600	0	0	6614	0	0	11568	0	0	896	0	0	16406	0
17	38562879	.	A	G	p.Ser600Ser	p.Ser600Ser	c.1800T>C	PASS	synonymous		1	120500	0	0.000008299	0	9784	0	1	8626	0	0	66602	0	0	6614	0	0	11572	0	0	896	0	0	16406	0
17	38562898	.	T	C	p.Glu594Gly	p.Glu594Gly	c.1781A>G	PASS	missense		2	120514	0	0.00001660	0	9794	0	0	8626	0	2	66606	0	0	6614	0	0	11572	0	0	896	0	0	16406	0
17	38562906	.	G	A	p.Ser591Ser	p.Ser591Ser	c.1773C>T	PASS	synonymous		2	120484	0	0.00001660	0	9796	0	0	8626	0	1	66590	0	0	6614	0	0	11568	0	0	896	0	1	16394	0
17	38562926	.	G	T	p.Gln585Lys	p.Gln585Lys	c.1753C>A	PASS	missense		1	120344	0	0.000008310	0	9790	0	0	8620	0	0	66526	0	0	6614	0	0	11564	0	0	894	0	1	16336	0
17	38562932	.	T	C	p.Asn583Asp	p.Asn583Asp	c.1747A>G	PASS	missense		3	120286	0	0.00002494	0	9788	0	0	8622	0	0	66502	0	0	6614	0	0	11562	0	1	892	0	2	16306	0
17	38562934	.	T	C	p.Lys582Arg	p.Lys582Arg	c.1745A>G	PASS	missense		1	120260	0	0.000008315	0	9788	0	0	8622	0	0	66478	0	0	6614	0	1	11562	0	0	894	0	0	16302	0
17	38562936	.	A	T	p.Ser581Ser	p.Ser581Ser	c.1743T>A	PASS	synonymous		1	120240	0	0.000008317	0	9788	0	0	8620	0	0	66470	0	0	6612	0	0	11562	0	0	892	0	1	16296	0
17	38562939	.	T	C	c.1740A>G	p.Val580Val	c.1740A>G	PASS	splice region		7	120166	0	0.00005825	0	9778	0	0	8616	0	6	66428	0	0	6612	0	1	11558	0	0	892	0	0	16282	0
17	38562947	.	A	AC	c.1738-7_1738-6insG		c.1738-7_1738-6insG	PASS	splice region		1	119976	0	0.000008335	0	9774	0	0	8614	0	1	66326	0	0	6606	0	0	11544	0	0	892	0	0	16220	0
17	38562948	.	T	A	c.1738-7A>T		c.1738-7A>T	PASS	splice region		1	119960	0	0.000008336	0	9772	0	0	8616	0	1	66322	0	0	6606	0	0	11542	0	0	892	0	0	16210	0
17	38562949	.	A	T	c.1738-8T>A		c.1738-8T>A	PASS	splice region		1	119964	0	0.000008336	0	9772	0	1	8616	0	0	66312	0	0	6606	0	0	11544	0	0	892	0	0	16222	0
17	38562954	.	A	G			c.1738-13T>C	PASS	intron		1	119862	0	0.000008343	0	9768	0	0	8602	0	0	66244	0	0	6604	0	1	11534	0	0	888	0	0	16222	0
17	38562958	.	T	C			c.1738-17A>G	PASS	intron		1	119744	0	0.000008351	0	9766	0	0	8586	0	1	66172	0	0	6604	0	0	11526	0	0	886	0	0	16204	0
17	38562976	.	C	A			c.1738-35G>T	PASS	intron		1	119296	0	0.000008383	0	9752	0	0	8526	0	1	65904	0	0	6604	0	0	11488	0	0	888	0	0	16134	0
17	38562982	.	G	A			c.1738-41C>T	PASS	intron		4	119164	0	0.00003357	0	9760	0	4	8490	0	0	65808	0	0	6598	0	0	11468	0	0	886	0	0	16154	0
17	38562983	.	G	A			c.1738-42C>T	PASS	intron		2	119102	0	0.00001679	0	9754	0	0	8488	0	2	65758	0	0	6602	0	0	11470	0	0	882	0	0	16148	0
17	38562984	.	T	C			c.1738-43A>G	PASS	intron		1	119088	0	0.000008397	0	9752	0	0	8490	0	1	65740	0	0	6600	0	0	11464	0	0	886	0	0	16156	0
17	38562987	.	C	A			c.1738-46G>T	PASS	intron		4	118998	0	0.00003361	0	9742	0	0	8488	0	4	65692	0	0	6600	0	0	11448	0	0	886	0	0	16142	0
17	38563040	.	T	A			c.1737+44A>T	PASS	intron		1	87390	0	0.00001144	1	8048	0	0	6082	0	0	46948	0	0	5400	0	0	6162	0	0	706	0	0	14044	0
17	38563043	.	G	C			c.1737+41C>G	PASS	intron		1	85820	0	0.00001165	0	7954	0	0	5976	0	0	46034	0	0	5318	0	0	5938	0	0	680	0	1	13920	0
17	38563064	.	G	C			c.1737+20C>G	PASS	intron		2	79998	0	0.00002500	0	7498	0	0	5614	0	0	42872	0	0	4972	0	0	5186	0	1	646	0	1	13210	0
17	38563077	.	A	G	c.1737+7T>C		c.1737+7T>C	PASS	splice region		1	78206	0	0.00001279	0	7368	0	0	5478	0	1	41914	0	0	4860	0	0	4998	0	0	632	0	0	12956	0
17	38563077	.	A	T	c.1737+7T>A		c.1737+7T>A	PASS	splice region		1	78206	0	0.00001279	0	7368	0	0	5478	0	0	41914	0	0	4860	0	1	4998	0	0	632	0	0	12956	0
17	38563079	.	C	T	c.1737+5G>A		c.1737+5G>A	PASS	splice region		451	77424	1	0.005825	6	7272	0	0	5430	0	339	41524	1	22	4790	0	10	4906	0	6	634	0	68	12868	0
17	38563079	.	CG	C	c.1737+4delC		c.1737+4delC	PASS	splice region		3	77424	0	0.00003875	0	7272	0	0	5430	0	3	41524	0	0	4790	0	0	4906	0	0	634	0	0	12868	0
17	38563080	.	G	A	c.1737+4C>T		c.1737+4C>T	PASS	splice region		3	77370	0	0.00003877	0	7282	0	2	5456	0	0	41466	0	0	4792	0	0	4910	0	0	628	0	1	12836	0
17	38563081	.	T	A	c.1737+3A>T		c.1737+3A>T	PASS	splice region		1	77580	0	0.00001289	0	7316	0	0	5470	0	0	41598	0	0	4784	0	1	4950	0	0	630	0	0	12832	0
17	38563108	rs144622532	C	T	p.Glu571Glu	p.Glu571Glu	c.1713G>A	PASS	synonymous		163	76128	1	0.002141	154	7182	1	0	5428	0	0	40880	0	0	4632	0	5	4996	0	1	624	0	3	12386	0
17	38563110	.	C	A	p.Glu571Ter	p.Glu571Ter	c.1711G>T	PASS	stop gained		2	76012	0	0.00002631	1	7144	0	0	5424	0	1	40842	0	0	4616	0	0	5004	0	0	624	0	0	12358	0
17	38563118	.	C	T	p.Arg568His	p.Arg568His	c.1703G>A	PASS	missense		1	75722	0	0.00001321	0	7102	0	0	5412	0	0	40772	0	0	4556	0	0	5040	0	0	626	0	1	12214	0
17	38563119	.	G	C	p.Arg568Gly	p.Arg568Gly	c.1702C>G	PASS	missense		1	75582	0	0.00001323	0	7100	0	0	5408	0	1	40696	0	0	4532	0	0	5022	0	0	628	0	0	12196	0
17	38563124	.	C	T	p.Arg566Gln	p.Arg566Gln	c.1697G>A	PASS	missense		2	75146	0	0.00002661	0	7028	0	0	5402	0	1	40446	0	0	4530	0	0	5030	0	0	620	0	1	12090	0
17	38563126	.	C	T	p.Leu565Leu	p.Leu565Leu	c.1695G>A	PASS	synonymous		1	74986	0	0.00001334	0	7008	0	0	5390	0	1	40394	0	0	4502	0	0	5000	0	0	622	0	0	12070	0
17	38563133	.	G	A	p.Ser563Phe	p.Ser563Phe	c.1688C>T	PASS	missense		1	73968	0	0.00001352	0	6920	0	0	5312	0	0	39850	0	0	4402	0	0	4946	0	0	610	0	1	11928	0
17	38563141	.	G	A	p.Asn560Asn	p.Asn560Asn	c.1680C>T	PASS	synonymous		1	71846	0	0.00001392	0	6788	0	0	5188	0	0	38586	0	0	4272	0	1	4754	0	0	594	0	0	11664	0
17	38563147	.	A	T	p.His558Gln	p.His558Gln	c.1674T>A	PASS	missense		1	69752	0	0.00001434	0	6644	0	0	4996	0	1	37360	0	0	4184	0	0	4528	0	0	586	0	0	11454	0
17	38563183	.	A	C	p.Gly546Gly	p.Gly546Gly	c.1638T>G	PASS	synonymous		5	56918	0	0.00008785	0	5540	0	0	3886	0	0	29994	0	0	3518	0	0	3246	0	0	480	0	5	10254	0
17	38563212	.	C	A			c.1627-18G>T	PASS	intron		1	40108	0	0.00002493	0	4190	0	1	2442	0	0	20030	0	0	2640	0	0	1536	0	0	366	0	0	8904	0
17	38563228	rs76819265	C	T			c.1627-34G>A	PASS	intron		869	32572	21	0.02668	309	3458	15	0	1652	0	426	15606	4	50	2240	1	24	934	0	5	312	0	55	8370	1
17	38563238	.	G	A			c.1627-44C>T	PASS	intron		2	28314	0	0.00007064	0	2946	0	0	1188	0	0	13050	0	0	2006	0	0	690	0	0	292	0	2	8142	0
17	38563242	.	G	A			c.1627-48C>T	PASS	intron		1	27804	0	0.00003597	0	2898	0	0	1148	0	1	12728	0	0	1964	0	0	670	0	0	288	0	0	8108	0
17	38563243	.	T	C			c.1627-49A>G	PASS	intron		1	27814	0	0.00003595	1	2900	0	0	1142	0	0	12770	0	0	1956	0	0	668	0	0	286	0	0	8092	0
17	38563244	.	G	C			c.1627-50C>G	PASS	intron		1	27648	0	0.00003617	0	2880	0	0	1120	0	1	12680	0	0	1938	0	0	658	0	0	286	0	0	8086	0
17	38563757	.	C	A			c.1626+44G>T	PASS	intron		1	85972	0	0.00001163	0	7708	0	0	6506	0	1	47344	0	0	5182	0	0	7584	0	0	688	0	0	10960	0
17	38563760	.	A	G			c.1626+41T>C	PASS	intron		3	86400	0	0.00003472	0	7716	0	0	6528	0	3	47528	0	0	5220	0	0	7646	0	0	688	0	0	11074	0
17	38563761	.	A	T			c.1626+40T>A	PASS	intron		1	86472	0	0.00001156	0	7728	0	0	6530	0	1	47570	0	0	5210	0	0	7644	0	0	690	0	0	11100	0
17	38563772	.	C	T			c.1626+29G>A	PASS	intron		1	87604	0	0.00001142	0	7796	0	0	6630	0	0	48176	0	0	5276	0	0	7732	0	0	698	0	1	11296	0
17	38563799	.	A	G	c.1626+2T>C		c.1626+2T>C	PASS	splice donor		2	96258	0	0.00002078	0	8102	0	0	7186	0	0	52794	0	0	5554	0	0	8642	0	0	732	0	2	13248	0
17	38563823	.	T	G	p.Lys535Thr	p.Lys535Thr	c.1604A>C	PASS	missense		3	99106	0	0.00003027	0	8234	0	0	7398	0	3	54292	0	0	5672	0	0	8932	0	0	744	0	0	13834	0
17	38563828	.	A	G	p.Tyr533Tyr	p.Tyr533Tyr	c.1599T>C	PASS	synonymous		1	98566	0	0.00001015	0	8208	0	0	7340	0	0	54042	0	0	5636	0	1	8828	0	0	744	0	0	13768	0
17	38563837	.	C	T	p.Thr530Thr	p.Thr530Thr	c.1590G>A	PASS	synonymous		1	97384	0	0.00001027	0	8168	0	0	7274	0	1	53290	0	0	5590	0	0	8654	0	0	744	0	0	13664	0
17	38563838	.	G	A	p.Thr530Met	p.Thr530Met	c.1589C>T	PASS	missense		4	97182	0	0.00004116	0	8156	0	0	7258	0	3	53178	0	0	5596	0	0	8596	0	0	744	0	1	13654	0
17	38563839	.	T	C	p.Thr530Ala	p.Thr530Ala	c.1588A>G	PASS	missense		1	97044	0	0.00001030	0	8144	0	1	7234	0	0	53112	0	0	5596	0	0	8560	0	0	744	0	0	13654	0
17	38563842	.	T	C	p.Lys529Glu	p.Lys529Glu	c.1585A>G	PASS	missense		1	96178	0	0.00001040	0	8122	0	0	7162	0	0	52608	0	0	5556	0	1	8416	0	0	748	0	0	13566	0
17	38563937	.	C	A			c.1501-11G>T	PASS	intron		4	64202	0	0.00006230	0	6074	0	0	4694	0	0	33772	0	0	3890	0	4	4166	0	0	544	0	0	11062	0
17	38563941	rs144990070	T	C			c.1501-15A>G	PASS	intron		19	62744	0	0.0003028	4	5988	0	0	4548	0	10	32942	0	0	3798	0	5	3986	0	0	538	0	0	10944	0
17	38563952	.	G	C			c.1501-26C>G	PASS	intron		1	55810	0	0.00001792	0	5456	0	0	4018	0	1	28888	0	0	3422	0	0	3136	0	0	480	0	0	10410	0
17	38563956	.	C	T			c.1501-30G>A	PASS	intron		5	53184	0	0.00009401	4	5262	0	0	3812	0	0	27346	0	0	3252	0	1	2836	0	0	462	0	0	10214	0
17	38563956	.	C	A			c.1501-30G>T	PASS	intron		2	53184	0	0.00003761	0	5262	0	0	3812	0	0	27346	0	0	3252	0	0	2836	0	0	462	0	2	10214	0
17	38563957	.	G	A			c.1501-31C>T	PASS	intron		1	52714	0	0.00001897	0	5226	0	1	3786	0	0	27016	0	0	3248	0	0	2786	0	0	456	0	0	10196	0
17	38563960	.	T	C			c.1501-34A>G	PASS	intron		8	50840	0	0.0001574	0	5088	0	0	3618	0	0	25918	0	0	3138	0	0	2564	0	0	438	0	8	10076	0
17	38563967	.	T	C			c.1501-41A>G	PASS	intron		4	47304	0	0.00008456	0	4822	0	0	3310	0	0	23858	0	0	2922	0	0	2172	0	0	416	0	4	9804	0
17	38564169	.	T	G			c.1500+50A>C	PASS	intron		1	118168	0	0.000008463	0	9758	0	0	8586	0	1	65780	0	0	6612	0	0	11556	0	0	876	0	0	15000	0
17	38564177	.	T	C			c.1500+42A>G	PASS	intron		1	118258	0	0.000008456	0	9760	0	0	8586	0	0	65806	0	0	6612	0	1	11556	0	0	876	0	0	15062	0
17	38564178	.	ATAAAT	A			c.1500+36_1500+40delATTTA	PASS	intron		2	118268	0	0.00001691	0	9760	0	0	8584	0	2	65814	0	0	6612	0	0	11556	0	0	876	0	0	15066	0
17	38564185	.	AG	A			c.1500+33delC	PASS	intron		1	118396	0	0.000008446	0	9764	0	0	8600	0	0	65864	0	0	6612	0	0	11556	0	0	876	0	1	15124	0
17	38564192	.	G	T			c.1500+27C>A	PASS	intron		4	118680	0	0.00003370	0	9768	0	0	8616	0	2	65966	0	0	6612	0	0	11558	0	0	878	0	2	15282	0
17	38564198	.	G	T			c.1500+21C>A	PASS	intron		2	119050	0	0.00001680	0	9782	0	0	8622	0	2	66060	0	0	6612	0	0	11558	0	0	886	0	0	15530	0
17	38564205	.	G	A			c.1500+14C>T	PASS	intron		22	119474	0	0.0001841	0	9790	0	3	8622	0	4	66194	0	1	6612	0	1	11562	0	1	886	0	12	15808	0
17	38564207	.	C	T			c.1500+12G>A	PASS	intron		1	119612	0	0.000008360	0	9792	0	0	8624	0	0	66232	0	0	6612	0	1	11564	0	0	888	0	0	15900	0
17	38564243	.	A	G	p.Asn492Asn	p.Asn492Asn	c.1476T>C	PASS	synonymous		1	120564	0	0.000008294	1	9796	0	0	8626	0	0	66594	0	0	6614	0	0	11572	0	0	900	0	0	16462	0
17	38564264	.	A	G	p.Pro485Pro	p.Pro485Pro	c.1455T>C	PASS	synonymous		1	120662	0	0.000008288	1	9794	0	0	8626	0	0	66648	0	0	6614	0	0	11572	0	0	900	0	0	16508	0
17	38564276	.	A	G	p.Tyr481Tyr	p.Tyr481Tyr	c.1443T>C	PASS	synonymous		2	120672	0	0.00001657	0	9794	0	0	8626	0	2	66658	0	0	6614	0	0	11572	0	0	900	0	0	16508	0
17	38564277	.	T	C	p.Tyr481Cys	p.Tyr481Cys	c.1442A>G	PASS	missense		1	120672	0	0.000008287	0	9794	0	0	8626	0	1	66658	0	0	6614	0	0	11572	0	0	900	0	0	16508	0
17	38564279	.	T	C	p.Lys480Lys	p.Lys480Lys	c.1440A>G	PASS	synonymous		1	120676	0	0.000008287	0	9794	0	0	8626	0	1	66662	0	0	6614	0	0	11572	0	0	900	0	0	16508	0
17	38564296	.	C	A	p.Val475Leu	p.Val475Leu	c.1423G>T	PASS	missense		1	120690	0	0.000008286	0	9792	0	0	8626	0	1	66678	0	0	6614	0	0	11572	0	0	900	0	0	16508	0
17	38564300	.	A	G	p.Leu473Leu	p.Leu473Leu	c.1419T>C	PASS	synonymous		3	120680	0	0.00002486	1	9792	0	0	8626	0	2	66670	0	0	6614	0	0	11570	0	0	900	0	0	16508	0
17	38564315	.	C	T	p.Leu468Leu	p.Leu468Leu	c.1404G>A	PASS	synonymous		2	120636	0	0.00001658	0	9788	0	0	8618	0	2	66648	0	0	6612	0	0	11566	0	0	898	0	0	16506	0
17	38564330	.	A	G	p.Asp463Asp	p.Asp463Asp	c.1389T>C	PASS	synonymous		2	120452	0	0.00001660	0	9768	0	2	8592	0	0	66528	0	0	6612	0	0	11554	0	0	896	0	0	16502	0
17	38564339	.	A	G	p.Thr460Thr	p.Thr460Thr	c.1380T>C	PASS	synonymous		1	120184	0	0.000008321	0	9730	0	0	8568	0	0	66362	0	0	6608	0	0	11532	0	0	896	0	1	16488	0
17	38564351	.	C	T	p.Thr456Thr	p.Thr456Thr	c.1368G>A	PASS	synonymous		1	119478	0	0.000008370	0	9678	0	0	8512	0	0	65912	0	0	6594	0	1	11448	0	0	894	0	0	16440	0
17	38564355	.	C	G	p.Cys455Ser	p.Cys455Ser	c.1364G>C	PASS	missense		4	118882	0	0.00003365	0	9626	0	0	8466	0	3	65542	0	0	6584	0	1	11378	0	0	890	0	0	16396	0
17	38564370	.	C	T	p.Arg450Gln	p.Arg450Gln	c.1349G>A	PASS	missense		2	105224	0	0.00001901	0	8612	0	0	7440	0	1	57312	0	0	6124	0	1	9556	0	0	812	0	0	15368	0
17	38564375	.	C	T	c.1344G>A	p.Gly448Gly	c.1344G>A	PASS	splice region		2	93846	0	0.00002131	0	7738	0	0	6496	0	2	50646	0	0	5556	0	0	8346	0	0	734	0	0	14330	0
17	38564394	.	A	G			c.1343-18T>C	PASS	intron		1	55618	0	0.00001798	0	4470	0	0	2864	0	1	29008	0	0	3562	0	0	4312	0	0	494	0	0	10908	0
17	38564697	.	TAAC	T			c.1342+44_1342+46delGTT	PASS	intron		14	114188	0	0.0001226	0	9414	0	0	8326	0	12	63412	0	1	6476	0	0	11240	0	0	866	0	1	14454	0
17	38564703	.	C	T			c.1342+41G>A	PASS	intron		1	114188	0	0.000008757	0	9410	0	0	8326	0	0	63450	0	0	6478	0	0	11252	0	0	866	0	1	14406	0
17	38564705	.	A	G			c.1342+39T>C	PASS	intron		3	114434	0	0.00002622	2	9438	0	0	8344	0	0	63544	0	1	6484	0	0	11264	0	0	866	0	0	14494	0
17	38564715	.	A	T			c.1342+29T>A	PASS	intron		2	115286	0	0.00001735	0	9502	0	0	8388	0	0	63972	0	0	6506	0	0	11320	0	0	872	0	2	14726	0
17	38564724	.	A	G			c.1342+20T>C	PASS	intron		1	116842	0	0.000008559	0	9582	0	0	8506	0	0	64760	0	0	6542	0	1	11384	0	0	888	0	0	15180	0
17	38564727	.	CATT	C			c.1342+14_1342+16delAAT	PASS	intron		1	117346	0	0.000008522	1	9616	0	0	8534	0	0	65022	0	0	6548	0	0	11408	0	0	888	0	0	15330	0
17	38564732	rs142200344	T	C			c.1342+12A>G	PASS	intron		1	118196	0	0.000008461	0	9654	0	0	8560	0	0	65416	0	0	6572	0	1	11438	0	0	890	0	0	15666	0
17	38564762	.	C	T	p.Asp442Asn	p.Asp442Asn	c.1324G>A	PASS	missense		2	120498	0	0.00001660	0	9788	0	0	8618	0	2	66558	0	0	6610	0	0	11532	0	0	898	0	0	16494	0
17	38564763	.	G	A	p.Leu441Leu	p.Leu441Leu	c.1323C>T	PASS	synonymous		1	120520	0	0.000008297	0	9788	0	0	8618	0	1	66578	0	0	6610	0	0	11530	0	0	898	0	0	16498	0
17	38564769	.	G	A	p.Pro439Pro	p.Pro439Pro	c.1317C>T	PASS	synonymous		1	120572	0	0.000008294	0	9792	0	0	8622	0	0	66610	0	0	6610	0	1	11538	0	0	898	0	0	16502	0
17	38564799	.	A	G	p.Ala429Ala	p.Ala429Ala	c.1287T>C	PASS	synonymous		1	120666	0	0.000008287	0	9796	0	0	8622	0	0	66674	0	0	6614	0	0	11556	0	0	898	0	1	16506	0
17	38564801	.	C	T	p.Ala429Thr	p.Ala429Thr	c.1285G>A	PASS	missense		4	120674	0	0.00003315	0	9798	0	1	8622	0	3	66676	0	0	6614	0	0	11556	0	0	898	0	0	16510	0
17	38564808	.	C	T	p.Lys426Lys	p.Lys426Lys	c.1278G>A	PASS	synonymous		1	120696	0	0.000008285	0	9800	0	0	8624	0	1	66692	0	0	6614	0	0	11558	0	0	898	0	0	16510	0
17	38564812	.	T	C	p.Lys425Arg	p.Lys425Arg	c.1274A>G	PASS	missense		1	120698	0	0.000008285	0	9798	0	0	8624	0	0	66696	0	0	6614	0	0	11558	0	0	898	0	1	16510	0
17	38564820	.	C	T	p.Gln422Gln	p.Gln422Gln	c.1266G>A	PASS	synonymous		1	120708	0	0.000008284	0	9798	0	0	8622	0	1	66706	0	0	6614	0	0	11560	0	0	898	0	0	16510	0
17	38564826	.	T	C	p.Gln420Gln	p.Gln420Gln	c.1260A>G	PASS	synonymous		2	120710	0	0.00001657	0	9798	0	0	8622	0	2	66708	0	0	6614	0	0	11560	0	0	898	0	0	16510	0
17	38564831	.	C	T	p.Ala419Thr	p.Ala419Thr	c.1255G>A	PASS	missense		2	120708	0	0.00001657	0	9798	0	2	8624	0	0	66704	0	0	6614	0	0	11560	0	0	898	0	0	16510	0
17	38564864	.	C	T	p.Val408Ile	p.Val408Ile	c.1222G>A	PASS	missense		1	120682	0	0.000008286	0	9798	0	0	8622	0	1	66688	0	0	6614	0	0	11556	0	0	898	0	0	16506	0
17	38564874	.	G	A	p.Gly404Gly	p.Gly404Gly	c.1212C>T	PASS	synonymous		1	120648	0	0.000008289	0	9794	0	0	8614	0	0	66670	0	0	6614	0	0	11554	0	0	898	0	1	16504	0
17	38564874	.	G	T	p.Gly404Gly	p.Gly404Gly	c.1212C>A	PASS	synonymous		1	120648	0	0.000008289	0	9794	0	0	8614	0	0	66670	0	0	6614	0	0	11554	0	0	898	0	1	16504	0
17	38564875	.	C	A	p.Gly404Val	p.Gly404Val	c.1211G>T	PASS	missense		1	120642	0	0.000008289	0	9794	0	0	8614	0	1	66666	0	0	6614	0	0	11552	0	0	898	0	0	16504	0
17	38564890	.	C	T	c.1204-8G>A		c.1204-8G>A	PASS	splice region		4	120454	0	0.00003321	0	9788	0	0	8592	0	3	66554	0	0	6614	0	0	11538	0	0	896	0	1	16472	0
17	38564891	.	G	A			c.1204-9C>T	PASS	intron		1	120458	0	0.000008302	0	9788	0	0	8594	0	0	66554	0	0	6614	0	1	11538	0	0	896	0	0	16474	0
17	38564901	.	A	G			c.1204-19T>C	PASS	intron		2	120158	0	0.00001664	0	9756	0	2	8584	0	0	66378	0	0	6606	0	0	11500	0	0	896	0	0	16438	0
17	38564910	.	A	G			c.1204-28T>C	PASS	intron		1	119598	0	0.000008361	0	9700	0	0	8532	0	0	66076	0	0	6600	0	1	11432	0	0	896	0	0	16362	0
17	38564911	.	T	C			c.1204-29A>G	PASS	intron		1	119496	0	0.000008368	0	9690	0	0	8520	0	0	66030	0	0	6596	0	0	11416	0	0	896	0	1	16348	0
17	38564913	.	A	C			c.1204-31T>G	PASS	intron		1	119198	0	0.000008389	1	9666	0	0	8494	0	0	65864	0	0	6588	0	0	11392	0	0	894	0	0	16300	0
17	38564928	.	G	A			c.1204-46C>T	PASS	intron		2	115636	0	0.00001730	0	9432	0	0	8158	0	2	63812	0	0	6522	0	0	10932	0	0	872	0	0	15908	0
17	38564959	.	C	A			c.1204-77G>T	PASS	intron		2	89892	0	0.00002225	0	7476	0	0	6312	0	1	48700	0	0	5440	0	0	7626	0	0	708	0	1	13630	0
17	38564964	.	A	C			c.1204-82T>G	PASS	intron		1	82344	0	0.00001214	0	6818	0	0	5674	0	0	44126	0	0	5096	0	0	6904	0	0	670	0	1	13056	0
17	38564979	.	A	C			c.1204-97T>G	PASS	intron		2	60886	0	0.00003285	0	5028	0	0	3862	0	2	31510	0	0	4162	0	0	4442	0	0	522	0	0	11360	0
17	38564987	.	A	G			c.1204-105T>C	PASS	intron		2	49354	0	0.00004052	0	4054	0	0	2784	0	2	25040	0	0	3560	0	0	3092	0	0	448	0	0	10376	0
17	38564999	.	T	G			c.1204-117A>C	PASS	intron		1	33310	0	0.00003002	0	2628	0	0	1398	0	0	15750	0	0	2648	0	1	1490	0	0	354	0	0	9042	0
17	38565063	.	A	G			c.1204-181T>C	PASS	intron		2	16200	0	0.0001235	0	930	0	0	314	0	0	5186	0	0	1532	0	0	332	0	0	202	0	2	7704	0
17	38565070	.	C	G			c.1204-188G>C	PASS	intron		2	15666	0	0.0001277	0	864	0	0	304	0	0	4892	0	0	1440	0	0	306	0	0	200	0	2	7660	0
17	38565097	.	T	C			c.1204-215A>G	PASS	intron		1	13796	0	0.00007248	0	670	0	0	246	0	0	4050	0	0	876	0	0	224	0	0	170	0	1	7560	0
17	38565126	.	T	C			c.1204-244A>G	PASS	intron		7	12706	0	0.0005509	6	572	0	0	216	0	0	3708	0	0	334	0	0	196	0	0	150	0	1	7530	0
17	38565138	rs146759076	T	C			c.1204-256A>G	PASS	intron		7	12482	0	0.0005608	7	560	0	0	208	0	0	3656	0	0	196	0	0	194	0	0	144	0	0	7524	0
17	38565139	.	G	A			c.1204-257C>T	PASS	intron		2	12456	0	0.0001606	0	558	0	0	208	0	0	3646	0	0	182	0	0	194	0	0	144	0	2	7524	0
17	38565145	.	A	G			c.1204-263T>C	PASS	intron		1	12380	0	0.00008078	0	554	0	0	208	0	0	3642	0	0	140	0	0	192	0	0	138	0	1	7506	0
17	38565149	.	T	A			c.1204-267A>T	PASS	intron		6	12348	1	0.0004859	0	556	0	0	208	0	0	3628	0	0	128	0	0	192	0	0	132	0	6	7504	1
17	38565178	.	G	T			c.1204-296C>A	PASS	intron		2	11936	0	0.0001676	1	554	0	0	196	0	1	3508	0	0	8	0	0	186	0	0	128	0	0	7356	0
17	38565498	rs9908218	A	G			c.1204-616T>C	PASS	intron		506	506	253	1.000	20	20	10	50	50	25	176	176	88	0	0	0	10	10	5	2	2	1	248	248	124
17	38565597	.	C	T			c.1204-715G>A	PASS	intron		7	10454	0	0.0006696	0	264	0	0	136	0	0	2642	0	0	0	0	0	90	0	0	118	0	7	7204	0
17	38565626	.	C	CA			c.1204-745dupT	PASS	intron		1857	6468	0	0.2871	58	204	0	26	104	0	471	1690	0	0	0	0	10	60	0	23	70	0	1269	4340	0
17	38565626	.	CA	C			c.1204-745delT	PASS	intron		551	6468	1	0.08519	11	204	0	4	104	0	157	1690	0	0	0	0	8	60	0	6	70	0	365	4340	1
17	38565626	.	C	CAA			c.1204-746_1204-745dupTT	PASS	intron		8	6468	0	0.001237	0	204	0	0	104	0	2	1690	0	0	0	0	0	60	0	0	70	0	6	4340	0
17	38565628	.	A	G			c.1204-746T>C	PASS	intron		1	7608	0	0.0001314	1	278	0	0	126	0	0	2054	0	0	0	0	0	78	0	0	86	0	0	4986	0
17	38565638	.	T	C			c.1204-756A>G	PASS	intron		5	11574	0	0.0004320	5	412	0	0	164	0	0	3198	0	0	0	0	0	140	0	0	124	0	0	7536	0
17	38565658	.	T	C			c.1204-776A>G	PASS	intron		1	12132	0	0.00008243	0	528	0	0	190	0	1	3522	0	0	2	0	0	178	0	0	132	0	0	7580	0
17	38565678	.	T	C			c.1204-796A>G	PASS	intron		3	12278	0	0.0002443	0	554	0	0	194	0	0	3604	0	0	2	0	0	184	0	0	132	0	3	7608	0
17	38565709	.	A	T			c.1204-827T>A	PASS	intron		1	12278	0	0.00008145	1	556	0	0	198	0	0	3604	0	0	2	0	0	188	0	0	132	0	0	7598	0
17	38565731	.	C	G			c.1204-849G>C	PASS	intron		1	12240	0	0.00008170	1	556	0	0	196	0	0	3584	0	0	2	0	0	184	0	0	134	0	0	7584	0
17	38565734	.	G	A			c.1204-852C>T	PASS	intron		4	12242	0	0.0003267	0	558	0	0	196	0	4	3584	0	0	2	0	0	184	0	0	134	0	0	7584	0
17	38565761	.	AG	A			c.1204-880delC	PASS	intron		23	12064	0	0.001906	0	528	0	0	192	0	0	3524	0	0	2	0	1	172	0	0	130	0	22	7516	0
17	38565761	.	A	G			c.1204-879T>C	PASS	intron		4	12064	0	0.0003316	4	528	0	0	192	0	0	3524	0	0	2	0	0	172	0	0	130	0	0	7516	0
17	38565776	.	C	T			c.1204-894G>A	PASS	intron		3	11636	0	0.0002578	0	506	0	0	186	0	3	3362	0	0	0	0	0	160	0	0	122	0	0	7300	0
17	38565784	.	G	A			c.1204-902C>T	PASS	intron		4	11358	0	0.0003522	0	490	0	0	176	0	0	3288	0	0	0	0	0	148	0	0	122	0	4	7134	0
17	38565897	rs145239164	G	A			c.1204-1015C>T	PASS	intron		2	250	0	0.008000	2	14	0	0	14	0	0	92	0	0	0	0	0	2	0	0	2	0	0	126	0
17	38566890	rs74850451	T	C			c.1203+471A>G	PASS	intron		22	12290	2	0.001790	22	560	2	0	198	0	0	3598	0	0	2	0	0	188	0	0	132	0	0	7612	0
17	38566895	.	C	T			c.1203+466G>A	PASS	intron		1	12290	0	0.00008137	0	560	0	0	198	0	0	3600	0	0	2	0	0	188	0	0	132	0	1	7610	0
17	38566896	.	G	A			c.1203+465C>T	PASS	intron		2	12274	0	0.0001629	0	560	0	0	198	0	0	3592	0	0	2	0	0	188	0	0	130	0	2	7604	0
17	38566909	.	G	A			c.1203+452C>T	PASS	intron		1	12222	0	0.00008182	0	560	0	0	198	0	0	3566	0	0	2	0	0	188	0	0	130	0	1	7578	0
17	38566981	.	T	C			c.1203+380A>G	PASS	intron		1	11132	0	0.00008983	0	548	0	0	196	0	0	3306	0	0	2	0	0	184	0	0	124	0	1	6772	0
17	38567317	.	A	G			c.1203+44T>C	PASS	intron		78	60610	0	0.001287	4	6222	0	0	4434	0	54	31576	0	0	4158	0	7	3360	0	4	492	0	9	10368	0
17	38567318	.	T	C			c.1203+43A>G	PASS	intron		162	60690	1	0.002669	160	6250	1	0	4430	0	1	31592	0	0	4162	0	1	3360	0	0	492	0	0	10404	0
17	38567318	.	TAA	T			c.1203+41_1203+42delTT	PASS	intron		2	60690	0	0.00003295	2	6250	0	0	4430	0	0	31592	0	0	4162	0	0	3360	0	0	492	0	0	10404	0
17	38567334	.	T	C			c.1203+27A>G	PASS	intron		1	64976	0	0.00001539	0	6524	0	1	4724	0	0	33962	0	0	4350	0	0	3852	0	0	528	0	0	11036	0
17	38567340	.	T	TA			c.1203+20dupT	PASS	intron		3	67252	0	0.00004461	3	6696	0	0	4864	0	0	35208	0	0	4460	0	0	4080	0	0	562	0	0	11382	0
17	38567372	.	A	AT	p.Phe398IlefsTer21	p.Phe398IlefsTer21	c.1191dupA	PASS	frameshift		1	94676	0	0.00001056	0	8422	0	0	6640	0	1	51142	0	0	5746	0	0	7810	0	0	742	0	0	14174	0
17	38567377	.	T	G	p.Glu396Ala	p.Glu396Ala	c.1187A>C	PASS	missense		3	97102	0	0.00003090	0	8522	0	0	6790	0	1	52606	0	0	5866	0	2	8158	0	0	754	0	0	14406	0
17	38567384	.	A	G	p.Leu394Leu	p.Leu394Leu	c.1180T>C	PASS	synonymous		2	101526	0	0.00001970	0	8728	0	0	7112	0	2	55192	0	0	6054	0	0	8860	0	0	782	0	0	14798	0
17	38567394	rs34370875	T	C	p.Ser390Ser	p.Ser390Ser	c.1170A>G	PASS	synonymous		411	105776	2	0.003886	11	8910	0	0	7370	0	357	57756	2	5	6210	0	29	9516	0	3	814	0	6	15200	0
17	38567407	.	T	C	p.Lys386Arg	p.Lys386Arg	c.1157A>G	PASS	missense		1	109824	0	0.000009105	1	9110	0	0	7646	0	0	60198	0	0	6346	0	0	10124	0	0	840	0	0	15560	0
17	38567409	.	G	C	p.Pro385Pro	p.Pro385Pro	c.1155C>G	PASS	synonymous		1	110298	0	0.000009066	1	9130	0	0	7690	0	0	60478	0	0	6364	0	0	10190	0	0	844	0	0	15602	0
17	38567416	.	A	G	p.Leu383Ser	p.Leu383Ser	c.1148T>C	PASS	missense		1	112174	0	0.000008915	1	9226	0	0	7844	0	0	61596	0	0	6408	0	0	10474	0	0	854	0	0	15772	0
17	38567445	.	A	G	p.Phe373Phe	p.Phe373Phe	c.1119T>C	PASS	synonymous		3	117334	0	0.00002557	1	9534	0	0	8278	0	2	64654	0	0	6560	0	0	11194	0	0	878	0	0	16236	0
17	38567448	.	G	A	p.Thr372Thr	p.Thr372Thr	c.1116C>T	PASS	synonymous		1	117716	0	0.000008495	0	9564	0	0	8316	0	0	64886	0	0	6566	0	0	11228	0	0	882	0	1	16274	0
17	38567480	.	T	G	p.Ile362Leu	p.Ile362Leu	c.1084A>C	PASS	missense		1	119658	0	0.000008357	0	9720	0	0	8522	0	0	66034	0	0	6594	0	1	11444	0	0	888	0	0	16456	0
17	38567496	.	C	T	c.1068G>A	p.Val356Val	c.1068G>A	PASS	splice region		3	120036	0	0.00002499	0	9744	0	0	8566	0	1	66262	0	0	6596	0	0	11494	0	0	894	0	2	16480	0
17	38567505	.	T	C	c.1066-7A>G		c.1066-7A>G	PASS	splice region		6	120168	0	0.00004993	0	9748	0	0	8578	0	0	66348	0	0	6602	0	0	11512	0	0	894	0	6	16486	0
17	38567506	.	A	G	c.1066-8T>C		c.1066-8T>C	PASS	splice region		1	120212	0	0.000008319	0	9752	0	0	8584	0	0	66362	0	0	6604	0	0	11526	0	0	894	0	1	16490	0
17	38567516	.	A	G			c.1066-18T>C	PASS	intron		33	120280	0	0.0002744	0	9768	0	0	8584	0	32	66404	0	0	6606	0	0	11536	0	1	892	0	0	16490	0
17	38567518	.	T	G			c.1066-20A>C	PASS	intron		1	120298	0	0.000008313	0	9770	0	0	8584	0	1	66418	0	0	6606	0	0	11538	0	0	892	0	0	16490	0
17	38567541	.	G	C			c.1066-43C>G	PASS	intron		71	120370	2	0.0005898	0	9780	0	0	8584	0	0	66462	0	0	6606	0	0	11544	0	0	894	0	71	16500	2
17	38567542	.	C	A			c.1066-44G>T	PASS	intron		35	120366	0	0.0002908	35	9784	0	0	8586	0	0	66456	0	0	6606	0	0	11546	0	0	894	0	0	16494	0
17	38567559	.	C	G			c.1065+47G>C	PASS	intron		2	120684	0	0.00001657	0	9792	0	0	8608	0	2	66696	0	0	6612	0	0	11574	0	0	894	0	0	16508	0
17	38567574	.	T	C			c.1065+32A>G	PASS	intron		1	120702	0	0.000008285	0	9796	0	0	8614	0	0	66706	0	0	6612	0	0	11572	0	0	894	0	1	16508	0
17	38567594	.	A	AC			c.1065+11_1065+12insG	PASS	intron		1	120732	0	0.000008283	1	9796	0	0	8624	0	0	66724	0	0	6614	0	0	11572	0	0	896	0	0	16506	0
17	38567628	.	C	T	p.Gly348Asp	p.Gly348Asp	c.1043G>A	PASS	missense		2	120740	0	0.00001656	0	9798	0	0	8624	0	0	66728	0	0	6614	0	0	11572	0	0	896	0	2	16508	0
17	38567636	.	G	C	p.Asn345Lys	p.Asn345Lys	c.1035C>G	PASS	missense		1	120734	0	0.000008283	0	9794	0	0	8624	0	1	66726	0	0	6614	0	0	11572	0	0	896	0	0	16508	0
17	38567654	.	A	G	p.Asp339Asp	p.Asp339Asp	c.1017T>C	PASS	synonymous		1	120730	0	0.000008283	0	9792	0	0	8624	0	1	66728	0	0	6614	0	0	11572	0	0	894	0	0	16506	0
17	38567658	.	A	C	p.Val338Gly	p.Val338Gly	c.1013T>G	PASS	missense		1	120728	0	0.000008283	1	9790	0	0	8624	0	0	66728	0	0	6614	0	0	11572	0	0	894	0	0	16506	0
17	38567662	.	G	A	p.Leu337Phe	p.Leu337Phe	c.1009C>T	PASS	missense		2	120724	0	0.00001657	0	9788	0	0	8624	0	0	66728	0	0	6614	0	2	11570	0	0	894	0	0	16506	0
17	38567662	.	G	T	p.Leu337Ile	p.Leu337Ile	c.1009C>A	PASS	missense		1	120724	0	0.000008283	1	9788	0	0	8624	0	0	66728	0	0	6614	0	0	11570	0	0	894	0	0	16506	0
17	38567678	.	A	G	p.Asp331Asp	p.Asp331Asp	c.993T>C	PASS	synonymous		1	120716	0	0.000008284	0	9786	0	0	8620	0	0	66726	0	0	6614	0	0	11568	0	0	896	0	1	16506	0
17	38567683	.	C	T	p.Ala330Thr	p.Ala330Thr	c.988G>A	PASS	missense		1	120714	0	0.000008284	1	9786	0	0	8620	0	0	66726	0	0	6614	0	0	11568	0	0	896	0	0	16504	0
17	38567686	.	C	T	p.Val329Ile	p.Val329Ile	c.985G>A	PASS	missense		1	120712	0	0.000008284	0	9788	0	0	8620	0	0	66722	0	0	6614	0	0	11568	0	0	896	0	1	16504	0
17	38567702	.	G	A	p.Gly323Gly	p.Gly323Gly	c.969C>T	PASS	synonymous		1	120696	0	0.000008285	0	9784	0	0	8620	0	0	66716	0	0	6614	0	0	11566	0	0	896	0	1	16500	0
17	38567711	.	A	G	c.964-4T>C		c.964-4T>C	PASS	splice region		1	120646	0	0.000008289	0	9776	0	0	8620	0	1	66682	0	0	6614	0	0	11562	0	0	894	0	0	16498	0
17	38567724	.	C	T			c.964-17G>A	PASS	intron		2	120580	0	0.00001659	0	9770	0	0	8618	0	2	66638	0	0	6612	0	0	11558	0	0	894	0	0	16490	0
17	38567732	.	T	G			c.964-25A>C	PASS	intron		1	120428	0	0.000008304	1	9742	0	0	8616	0	0	66546	0	0	6612	0	0	11542	0	0	892	0	0	16478	0
17	38567739	.	C	T			c.964-32G>A	PASS	intron		3	120174	0	0.00002496	0	9730	0	3	8590	0	0	66364	0	0	6612	0	0	11510	0	0	890	0	0	16478	0
17	38567739	.	C	G			c.964-32G>C	PASS	intron		1	120174	0	0.000008321	0	9730	0	0	8590	0	1	66364	0	0	6612	0	0	11510	0	0	890	0	0	16478	0
17	38567759	.	TAATC	T			c.964-56_964-53delGATT	PASS	intron		2	116460	0	0.00001717	0	9430	0	1	8210	0	1	63950	0	0	6536	0	0	11178	0	0	884	0	0	16272	0
17	38567761	.	A	G			c.964-54T>C	PASS	intron		5	115524	0	0.00004328	4	9372	0	0	8126	0	0	63338	0	0	6502	0	1	11112	0	0	880	0	0	16194	0
17	38567767	.	CATT	C			c.964-63_964-61delAAT	PASS	intron		1	113112	0	0.000008841	1	9218	0	0	7868	0	0	61834	0	0	6368	0	0	10932	0	0	858	0	0	16034	0
17	38567776	.	C	T			c.964-69G>A	PASS	intron		7	107062	0	0.00006538	0	8634	0	0	7196	0	0	58320	0	0	5968	0	0	10500	0	0	826	0	7	15618	0
17	38567785	.	C	A			c.964-78G>T	PASS	intron		3	103068	0	0.00002911	3	8262	0	0	6740	0	0	56008	0	0	5696	0	0	10258	0	0	800	0	0	15304	0
17	38567798	.	AAGCT	A			c.964-92_963+95delAGCT	PASS	intron		4	97782	0	0.00004091	0	7786	0	4	6162	0	0	52938	0	0	5400	0	0	9846	0	0	772	0	0	14878	0
17	38567801	.	C	T			c.964-94G>A	PASS	intron		1	97156	0	0.00001029	0	7730	0	0	6080	0	0	52572	0	0	5358	0	0	9812	0	0	766	0	1	14838	0
17	38567825	.	T	C			c.963+72A>G	PASS	intron		1	89560	0	0.00001117	0	6922	0	0	4964	0	0	48438	0	0	4760	0	0	9516	0	0	714	0	1	14246	0
17	38567835	.	AAAC	A			c.963+59_963+61delGTT	PASS	intron		79	87920	0	0.0008985	1	6762	0	75	4740	0	1	47582	0	0	4532	0	1	9520	0	1	702	0	0	14082	0
17	38567839	.	A	G			c.963+58T>C	PASS	intron		3	88002	0	0.00003409	0	6788	0	0	4614	0	0	47738	0	0	4544	0	0	9532	0	0	702	0	3	14084	0
17	38567843	.	A	G			c.963+54T>C	PASS	intron		1	88292	0	0.00001133	0	6784	0	0	4772	0	1	47874	0	0	4530	0	0	9582	0	0	704	0	0	14046	0
17	38567855	.	T	C			c.963+42A>G	PASS	intron		1	90680	0	0.00001103	0	6966	0	0	5032	0	0	49298	0	0	4624	0	1	9880	0	0	726	0	0	14154	0
17	38567875	.	A	C			c.963+22T>G	PASS	intron		2	102302	0	0.00001955	0	7992	0	2	6910	0	0	55840	0	0	5298	0	0	10660	0	0	808	0	0	14794	0
17	38567883	.	A	C			c.963+14T>G	PASS	intron		1	110654	0	0.000009037	0	8838	0	0	8052	0	0	60476	0	0	5976	0	1	10950	0	0	854	0	0	15508	0
17	38567894	.	T	C	c.963+3A>G		c.963+3A>G	PASS	splice region		2	117868	0	0.00001697	0	9564	0	0	8542	0	2	64888	0	0	6500	0	0	11338	0	0	888	0	0	16148	0
17	38567927	.	A	G	p.Ile311Ile	p.Ile311Ile	c.933T>C	PASS	synonymous		1	120314	0	0.000008312	0	9764	0	0	8612	0	1	66504	0	0	6602	0	0	11554	0	0	896	0	0	16382	0
17	38567951	.	C	T	p.Met303Ile	p.Met303Ile	c.909G>A	PASS	missense		39	120468	0	0.0003237	0	9776	0	39	8618	0	0	66582	0	0	6612	0	0	11564	0	0	896	0	0	16420	0
17	38567991	.	T	C	p.His290Arg	p.His290Arg	c.869A>G	PASS	missense		3	120064	0	0.00002499	3	9690	0	0	8614	0	0	66390	0	0	6600	0	0	11534	0	0	896	0	0	16340	0
17	38567992	.	G	T	p.His290Asn	p.His290Asn	c.868C>A	PASS	missense		1	120056	0	0.000008329	0	9686	0	0	8614	0	1	66388	0	0	6600	0	0	11534	0	0	896	0	0	16338	0
17	38567996	.	T	A	p.Val288Val	p.Val288Val	c.864A>T	PASS	synonymous		1	119956	0	0.000008336	0	9676	0	0	8612	0	0	66348	0	0	6600	0	0	11530	0	0	892	0	1	16298	0
17	38568005	.	G	C	p.Ser285Ser	p.Ser285Ser	c.855C>G	PASS	synonymous		1	119592	0	0.000008362	0	9622	0	0	8610	0	1	66212	0	0	6588	0	0	11506	0	0	892	0	0	16162	0
17	38568016	.	T	C	p.Thr282Ala	p.Thr282Ala	c.844A>G	PASS	missense		1	118948	0	0.000008407	0	9558	0	0	8606	0	0	65966	0	0	6582	0	0	11476	0	0	886	0	1	15874	0
17	38568041	.	C	T	p.Met273Ile	p.Met273Ile	c.819G>A	PASS	missense		1	115512	0	0.000008657	1	9346	0	0	8568	0	0	64750	0	0	6516	0	0	11268	0	0	864	0	0	14200	0
17	38568044	.	G	A	p.Asp272Asp	p.Asp272Asp	c.816C>T	PASS	synonymous		1	115112	0	0.000008687	0	9308	0	0	8558	0	1	64588	0	0	6510	0	0	11238	0	0	864	0	0	14046	0
17	38568050	.	A	G	p.Tyr270Tyr	p.Tyr270Tyr	c.810T>C	PASS	synonymous		1	113636	0	0.000008800	0	9208	0	0	8526	0	1	63948	0	0	6454	0	0	11124	0	0	844	0	0	13532	0
17	38568057	.	C	T	p.Arg268His	p.Arg268His	c.803G>A	PASS	missense		1	112364	0	0.000008900	0	9134	0	1	8498	0	0	63360	0	0	6412	0	0	11040	0	0	822	0	0	13098	0
17	38568079	.	G	A			c.790-9C>T	PASS	intron		2	104132	0	0.00001921	0	8652	0	0	8086	0	2	59032	0	0	6114	0	0	10308	0	0	752	0	0	11188	0
17	38568082	.	T	C			c.790-12A>G	PASS	intron		1	102870	0	0.000009721	0	8576	0	0	8032	0	1	58348	0	0	6060	0	0	10194	0	0	738	0	0	10922	0
17	38568088	.	G	A			c.790-18C>T	PASS	intron		10	99664	0	0.0001003	0	8390	0	0	7850	0	9	56634	0	0	5930	0	0	9828	0	0	704	0	1	10328	0
17	38568088	.	G	T			c.790-18C>A	PASS	intron		2	99664	0	0.00002007	0	8390	0	0	7850	0	0	56634	0	0	5930	0	2	9828	0	0	704	0	0	10328	0
17	38568099	.	A	G			c.790-29T>C	PASS	intron		3	93524	0	0.00003208	0	7922	0	0	7454	0	0	53432	0	0	5678	0	0	9340	0	0	658	0	3	9040	0
17	38568100	.	A	C			c.790-30T>G	PASS	intron		2	93022	0	0.00002150	0	7900	0	0	7422	0	0	53126	0	0	5670	0	2	9304	0	0	660	0	0	8940	0
17	38568109	.	T	C			c.790-39A>G	PASS	intron		2	86508	0	0.00002312	0	7484	0	0	6950	0	0	49342	0	0	5378	0	2	8786	0	0	600	0	0	7968	0
17	38568110	.	T	TA			c.790-41dupT	PASS	intron		7	85308	0	0.00008206	0	7414	0	0	6858	0	7	48620	0	0	5336	0	0	8656	0	0	600	0	0	7824	0
17	38568964	.	T	G			c.789+47A>C	PASS	intron		1	90540	0	0.00001104	0	8218	0	0	6302	0	1	49124	0	0	5646	0	0	7102	0	0	714	0	0	13434	0
17	38569000	.	A	G			c.789+11T>C	PASS	intron		1	103186	0	0.000009691	0	8970	0	0	7176	0	1	56566	0	0	6070	0	0	9018	0	0	794	0	0	14592	0
17	38569011	.	T	C	c.789A>G	p.Pro263Pro	c.789A>G	PASS	splice region		1	110654	0	0.000009037	0	9322	0	0	7838	0	0	60858	0	0	6354	0	0	10178	0	0	846	0	1	15258	0
17	38569028	.	T	C	p.Asn258Asp	p.Asn258Asp	c.772A>G	PASS	missense		1	116938	0	0.000008552	0	9600	0	0	8344	0	1	64556	0	0	6556	0	0	11074	0	0	872	0	0	15936	0
17	38569061	.	C	A	p.Ala247Ser	p.Ala247Ser	c.739G>T	PASS	missense		1	120084	0	0.000008328	0	9770	0	0	8572	0	1	66358	0	0	6612	0	0	11492	0	0	892	0	0	16388	0
17	38569068	.	A	G	p.Tyr244Tyr	p.Tyr244Tyr	c.732T>C	PASS	synonymous		1	120184	0	0.000008321	1	9776	0	0	8588	0	0	66396	0	0	6614	0	0	11512	0	0	894	0	0	16404	0
17	38569071	rs34209857	T	C	p.Ala243Ala	p.Ala243Ala	c.729A>G	PASS	synonymous		193	120218	1	0.001605	159	9776	1	0	8590	0	26	66416	0	0	6614	0	7	11520	0	0	894	0	1	16408	0
17	38569071	rs34209857	T	G	p.Ala243Ala	p.Ala243Ala	c.729A>C	PASS	synonymous		1	120218	0	0.000008318	0	9776	0	0	8590	0	0	66416	0	0	6614	0	1	11520	0	0	894	0	0	16408	0
17	38569074	.	T	C	p.Arg242Arg	p.Arg242Arg	c.726A>G	PASS	synonymous		1	120242	0	0.000008317	0	9778	0	0	8592	0	0	66432	0	0	6614	0	0	11520	0	0	894	0	1	16412	0
17	38569096	.	A	G	p.Ile235Thr	p.Ile235Thr	c.704T>C	PASS	missense		1	120212	0	0.000008319	0	9776	0	0	8592	0	1	66420	0	0	6614	0	0	11510	0	0	894	0	0	16406	0
17	38569097	.	T	C	p.Ile235Val	p.Ile235Val	c.703A>G	PASS	missense		1	120196	0	0.000008320	0	9776	0	0	8592	0	1	66410	0	0	6614	0	0	11508	0	0	894	0	0	16402	0
17	38569098	.	A	G	p.Asp234Asp	p.Asp234Asp	c.702T>C	PASS	synonymous		2	120168	0	0.00001664	2	9772	0	0	8588	0	0	66398	0	0	6614	0	0	11506	0	0	892	0	0	16398	0
17	38569099	.	T	C	p.Asp234Gly	p.Asp234Gly	c.701A>G	PASS	missense		1	120168	0	0.000008322	0	9774	0	0	8588	0	1	66394	0	0	6614	0	0	11506	0	0	892	0	0	16400	0
17	38569109	.	G	A	p.Leu231Leu	p.Leu231Leu	c.691C>T	PASS	synonymous		1	120004	0	0.000008333	0	9754	0	0	8576	0	1	66306	0	0	6610	0	0	11490	0	0	892	0	0	16376	0
17	38569110	.	G	C	p.Ser230Arg	p.Ser230Arg	c.690C>G	PASS	missense		48	119984	1	0.0004001	0	9750	0	0	8578	0	0	66294	0	0	6610	0	1	11490	0	0	892	0	47	16370	1
17	38569111	.	C	T	p.Ser230Asn	p.Ser230Asn	c.689G>A	PASS	missense		2	119966	0	0.00001667	0	9750	0	0	8576	0	2	66286	0	0	6610	0	0	11488	0	0	892	0	0	16364	0
17	38569122	.	A	G	p.Phe226Phe	p.Phe226Phe	c.678T>C	PASS	synonymous		1	119574	0	0.000008363	0	9704	0	1	8552	0	0	66076	0	0	6604	0	0	11438	0	0	882	0	0	16318	0
17	38569134	.	A	T	p.Asp222Glu	p.Asp222Glu	c.666T>A	PASS	missense		1	119040	0	0.000008401	0	9654	0	0	8518	0	1	65784	0	0	6588	0	0	11382	0	0	880	0	0	16234	0
17	38569154	.	A	G	p.Cys216Arg	p.Cys216Arg	c.646T>C	PASS	missense		2	117474	0	0.00001703	2	9540	0	0	8448	0	0	64876	0	0	6554	0	0	11176	0	0	874	0	0	16006	0
17	38569171	.	T	C	p.Asn210Ser	p.Asn210Ser	c.629A>G	PASS	missense		4	113926	0	0.00003511	0	9304	0	0	8248	0	0	62818	0	3	6452	0	0	10690	0	0	860	0	1	15554	0
17	38569196	.	C	A	p.Gly202Cys	p.Gly202Cys	c.604G>T	PASS	missense		1	104050	0	0.000009611	0	8766	0	0	7612	0	1	56996	0	0	6060	0	0	9224	0	0	796	0	0	14596	0
17	38569229	.	G	C	c.577-6C>G		c.577-6C>G	PASS	splice region		1	82534	0	0.00001212	0	7368	0	0	6104	0	0	44198	0	0	5142	0	0	6230	0	0	664	0	1	12828	0
17	38569240	.	T	C			c.577-17A>G	PASS	intron		3	74808	0	0.00004010	0	6888	0	3	5484	0	0	39658	0	0	4824	0	0	5284	0	0	624	0	0	12046	0
17	38569243	.	G	A			c.577-20C>T	PASS	intron		2	71896	0	0.00002782	0	6720	0	0	5284	0	2	37892	0	0	4666	0	0	4918	0	0	604	0	0	11812	0
17	38569375	rs189276981	A	G			c.576+72T>C	PASS	intron		33	22362	0	0.001476	1	2286	0	0	658	0	16	9534	0	1	1626	0	0	464	0	1	248	0	14	7546	0
17	38569414	.	T	C			c.576+33A>G	PASS	intron		1	23024	0	0.00004343	0	2324	0	0	688	0	1	9854	0	0	1626	0	0	470	0	0	250	0	0	7812	0
17	38569435	.	T	G			c.576+12A>C	PASS	intron		1	23646	0	0.00004229	0	2388	0	0	740	0	1	10240	0	0	1656	0	0	484	0	0	256	0	0	7882	0
17	38569436	.	T	TA			c.576+10dupT	PASS	intron		1	23702	0	0.00004219	0	2394	0	0	742	0	0	10270	0	0	1658	0	1	488	0	0	258	0	0	7892	0
17	38569473	.	T	C	p.Arg184Gly	p.Arg184Gly	c.550A>G	PASS	missense		1	25904	0	0.00003860	0	2644	0	0	954	0	1	11688	0	0	1716	0	0	594	0	0	272	0	0	8036	0
17	38569484	.	T	A	p.Glu180Val	p.Glu180Val	c.539A>T	PASS	missense		2	27038	0	0.00007397	0	2772	0	0	1064	0	0	12428	0	0	1750	0	0	654	0	0	278	0	2	8092	0
17	38569485	.	C	G	p.Glu180Gln	p.Glu180Gln	c.538G>C	PASS	missense		2	26952	0	0.00007421	2	2744	0	0	1060	0	0	12378	0	0	1744	0	0	658	0	0	278	0	0	8090	0
17	38569495	.	T	C	p.Lys176Lys	p.Lys176Lys	c.528A>G	PASS	synonymous		1	27446	0	0.00003644	0	2784	0	1	1112	0	0	12706	0	0	1766	0	0	690	0	0	284	0	0	8104	0
17	38569560	.	T	C			c.479-16A>G	PASS	intron		3	24198	0	0.0001240	3	2514	0	0	770	0	0	10900	0	0	1686	0	0	518	0	0	256	0	0	7554	0
17	38569567	rs143370932	C	T			c.479-23G>A	PASS	intron		35	23680	0	0.001478	35	2472	0	0	702	0	0	10636	0	0	1674	0	0	494	0	0	250	0	0	7452	0
17	38569575	.	T	C			c.479-31A>G	PASS	intron		1	23102	0	0.00004329	0	2424	0	1	662	0	0	10270	0	0	1672	0	0	466	0	0	252	0	0	7356	0
17	38569694	.	T	G			c.478+38A>C	PASS	intron		1	19044	0	0.00005251	1	2152	0	0	614	0	0	8376	0	0	1624	0	0	394	0	0	216	0	0	5668	0
17	38569723	.	A	G			c.478+9T>C	PASS	intron		1	20654	0	0.00004842	1	2202	0	0	620	0	0	8794	0	0	1624	0	0	404	0	0	222	0	0	6788	0
17	38569725	.	ACT	A	c.478+5_478+6delAG		c.478+5_478+6delAG	PASS	splice region		1	20776	0	0.00004813	1	2206	0	0	620	0	0	8824	0	0	1624	0	0	404	0	0	224	0	0	6874	0
17	38569751	.	A	G	p.Asp153Asp	p.Asp153Asp	c.459T>C	PASS	synonymous		1	21852	0	0.00004576	0	2208	0	0	620	0	0	9062	0	0	1624	0	0	408	0	0	236	0	1	7694	0
17	38569868	.	A	G	p.Asn114Asn	p.Asn114Asn	c.342T>C	PASS	synonymous		1	19916	0	0.00005021	0	2140	0	0	596	0	0	8442	0	0	1622	0	0	384	0	0	224	0	1	6508	0
17	38569921	rs182023725	C	T			c.333-44G>A	PASS	intron		8	15562	0	0.0005141	0	1888	0	0	544	0	8	6856	0	0	1608	0	0	316	0	0	190	0	0	4160	0
17	38572210	.	TAAC	T			c.332+44_332+46delGTT	PASS	intron		1	31266	0	0.00003198	0	3270	0	0	1824	0	1	14742	0	0	1970	0	0	792	0	0	312	0	0	8356	0
17	38572216	.	T	G			c.332+41A>C	PASS	intron		1	31300	0	0.00003195	1	3264	0	0	1828	0	0	14778	0	0	1968	0	0	792	0	0	310	0	0	8360	0
17	38572222	.	C	T			c.332+35G>A	PASS	intron		4	31442	0	0.0001272	3	3286	0	0	1858	0	1	14858	0	0	1972	0	0	788	0	0	316	0	0	8364	0
17	38572222	.	C	G			c.332+35G>C	PASS	intron		1	31442	0	0.00003180	0	3286	0	0	1858	0	1	14858	0	0	1972	0	0	788	0	0	316	0	0	8364	0
17	38572223	rs143059923	G	A			c.332+34C>T	PASS	intron		3	31474	0	0.00009532	1	3302	0	1	1854	0	1	14860	0	0	1980	0	0	804	0	0	314	0	0	8360	0
17	38572240	.	C	T			c.332+17G>A	PASS	intron		1	33074	0	0.00003024	0	3458	0	0	2076	0	1	15806	0	0	2044	0	0	922	0	0	324	0	0	8444	0
17	38572253	.	G	A	c.332+4C>T		c.332+4C>T	PASS	splice region		2	35840	0	0.00005580	0	3780	0	0	2412	0	2	17446	0	0	2098	0	0	1188	0	0	350	0	0	8566	0
17	38572303	.	T	G	p.Lys96Gln	p.Lys96Gln	c.286A>C	PASS	missense		1	39608	0	0.00002525	0	4086	0	0	2844	0	1	19484	0	0	2284	0	0	1616	0	0	368	0	0	8926	0
17	38572310	.	C	T	p.Ala93Ala	p.Ala93Ala	c.279G>A	PASS	synonymous		5	38372	0	0.0001303	0	3916	0	0	2676	0	4	18770	0	0	2238	0	0	1568	0	0	364	0	1	8840	0
17	38572339	.	T	C			c.269-19A>G	PASS	intron		1	28766	0	0.00003476	0	2908	0	1	1398	0	0	13250	0	0	1876	0	0	842	0	0	294	0	0	8198	0
17	38572366	rs2586112	G	A			c.269-46C>T	PASS	intron		19437	24436	7796	0.7954	2390	2474	1155	570	786	207	8847	10708	3624	1474	1702	639	365	514	129	217	268	87	5574	7984	1955
17	38572370	.	C	T			c.269-50G>A	PASS	intron		1	23752	0	0.00004210	0	2384	0	0	724	0	1	10268	0	0	1670	0	0	492	0	0	254	0	0	7960	0
17	38572632	.	TGAAA	T			c.268+38_268+41delTTTC	PASS	intron		2	30776	0	0.00006499	0	3132	0	0	1342	0	2	14596	0	0	2356	0	0	938	0	0	300	0	0	8112	0
17	38572636	.	A	G			c.268+38T>C	PASS	intron		1	30904	0	0.00003236	0	3144	0	0	1378	0	1	14668	0	0	2358	0	0	950	0	0	300	0	0	8106	0
17	38572647	.	G	A			c.268+27C>T	PASS	intron		1	32034	0	0.00003122	0	3232	0	0	1522	0	0	15358	0	0	2436	0	0	1000	0	0	310	0	1	8176	0
17	38572651	.	TTTATA	T			c.268+18_268+22delTATAA	PASS	intron		1	32656	0	0.00003062	1	3290	0	0	1604	0	0	15720	0	0	2464	0	0	1048	0	0	314	0	0	8216	0
17	38572663	.	G	A			c.268+11C>T	PASS	intron		1	34952	0	0.00002861	1	3474	0	0	1878	0	0	17144	0	0	2622	0	0	1146	0	0	330	0	0	8358	0
17	38572699	.	C	T	p.Leu81Leu	p.Leu81Leu	c.243G>A	PASS	synonymous		2	49760	0	0.00004019	0	4826	0	0	3400	0	2	25940	0	0	3388	0	0	2432	0	0	428	0	0	9346	0
17	38572702	.	A	G	p.Gly80Gly	p.Gly80Gly	c.240T>C	PASS	synonymous		1	51524	0	0.00001941	0	4994	0	0	3538	0	0	26924	0	0	3484	0	1	2636	0	0	446	0	0	9502	0
17	38572715	.	G	A	p.Thr76Ile	p.Thr76Ile	c.227C>T	PASS	missense		1	57754	0	0.00001731	1	5520	0	0	4118	0	0	30522	0	0	3764	0	0	3404	0	0	486	0	0	9940	0
17	38572719	.	C	CT	p.Val75SerfsTer12	p.Val75SerfsTer12	c.222dupA	PASS	frameshift		1	59186	0	0.00001690	0	5612	0	0	4224	0	1	31332	0	0	3868	0	0	3586	0	0	506	0	0	10058	0
17	38572737	.	C	A	p.Gly69Cys	p.Gly69Cys	c.205G>T	PASS	missense		4	62184	0	0.00006433	0	5796	0	0	4340	0	0	33186	0	0	4060	0	0	3810	0	0	542	0	4	10450	0
17	38572740	.	C	T	p.Val68Ile	p.Val68Ile	c.202G>A	PASS	missense		3	62518	0	0.00004799	0	5804	0	3	4348	0	0	33408	0	0	4074	0	0	3836	0	0	544	0	0	10504	0
17	38572760	rs187674496	A	G	p.Met61Thr	p.Met61Thr	c.182T>C	PASS	missense		6	63480	0	0.00009452	0	5824	0	0	4350	0	0	33958	0	0	4152	0	6	3858	0	0	556	0	0	10782	0
17	38572808	.	CA	C			c.178-45delT	PASS	intron		1	65530	0	0.00001526	0	5846	0	0	4198	0	1	34920	0	0	4436	0	0	3928	0	0	604	0	0	11598	0
17	38572955	.	C	G			c.177+37G>C	PASS	intron		1	119404	0	0.000008375	1	9786	0	0	8618	0	0	66364	0	0	6614	0	0	11562	0	0	884	0	0	15576	0
17	38572960	.	A	G			c.177+32T>C	PASS	intron		1	119608	0	0.000008361	0	9786	0	0	8620	0	0	66418	0	0	6614	0	0	11566	0	0	888	0	1	15716	0
17	38572985	.	AT	A	c.177+6delA		c.177+6delA	PASS	splice region		1	120318	0	0.000008311	0	9798	0	0	8626	0	0	66588	0	0	6614	0	1	11574	0	0	898	0	0	16220	0
17	38572986	.	T	C	c.177+6A>G		c.177+6A>G	PASS	splice region		1	120338	0	0.000008310	0	9798	0	0	8626	0	1	66594	0	0	6614	0	0	11572	0	0	898	0	0	16236	0
17	38573005	.	T	C	p.Glu55Gly	p.Glu55Gly	c.164A>G	PASS	missense		7	120632	0	0.00005803	0	9802	0	7	8626	0	0	66652	0	0	6614	0	0	11576	0	0	900	0	0	16462	0
17	38573028	.	T	G	p.Pro47Pro	p.Pro47Pro	c.141A>C	PASS	synonymous		3	120734	0	0.00002485	0	9802	0	3	8626	0	0	66708	0	0	6614	0	0	11576	0	0	900	0	0	16508	0
17	38573028	.	T	TGGGC	p.Asp48ProfsTer20	p.Asp48ProfsTer20	c.137_140dupGCCC	PASS	frameshift		1	120734	0	0.000008283	1	9802	0	0	8626	0	0	66708	0	0	6614	0	0	11576	0	0	900	0	0	16508	0
17	38573051	.	A	G	p.Leu40Leu	p.Leu40Leu	c.118T>C	PASS	synonymous		3	120750	0	0.00002484	0	9802	0	0	8626	0	2	66720	0	0	6614	0	1	11576	0	0	900	0	0	16512	0
17	38573052	.	T	C	p.Gln39Gln	p.Gln39Gln	c.117A>G	PASS	synonymous		1	120748	0	0.000008282	0	9802	0	0	8624	0	1	66720	0	0	6614	0	0	11576	0	0	900	0	0	16512	0
17	38573053	.	T	G	p.Gln39Pro	p.Gln39Pro	c.116A>C	PASS	missense		1	120750	0	0.000008282	0	9802	0	0	8626	0	1	66720	0	0	6614	0	0	11576	0	0	900	0	0	16512	0
17	38573091	.	T	G	p.Lys26Asn	p.Lys26Asn	c.78A>C	PASS	missense		1	120586	0	0.000008293	0	9796	0	0	8570	0	1	66638	0	0	6612	0	0	11568	0	0	900	0	0	16502	0
17	38573096	.	TA	T	p.Lys25ArgfsTer32	p.Lys25ArgfsTer32	c.72delT	PASS	frameshift		1	120448	0	0.000008302	0	9786	0	0	8526	0	1	66566	0	0	6612	0	0	11566	0	0	900	0	0	16492	0
17	38573109	.	T	C	p.Lys20Lys	p.Lys20Lys	c.60A>G	PASS	synonymous		1	119890	0	0.000008341	0	9764	0	0	8406	0	1	66258	0	0	6604	0	0	11548	0	0	898	0	0	16412	0
17	38573111	.	T	G	p.Lys20Gln	p.Lys20Gln	c.58A>C	PASS	missense		1	119886	0	0.000008341	1	9764	0	0	8406	0	0	66256	0	0	6604	0	0	11548	0	0	898	0	0	16410	0
17	38573116	.	AT	A	p.Ile18Ter	p.Ile18Ter	c.52delA	PASS	frameshift		1	119538	0	0.000008366	0	9746	0	0	8376	0	1	66090	0	0	6604	0	0	11522	0	0	890	0	0	16310	0
17	38573122	.	T	C	p.Asn16Ser	p.Asn16Ser	c.47A>G	PASS	missense		1	119088	0	0.000008397	0	9732	0	0	8342	0	1	65874	0	0	6602	0	0	11496	0	0	886	0	0	16156	0
17	38573127	.	T	C	p.Gln14Gln	p.Gln14Gln	c.42A>G	PASS	synonymous		3	118750	0	0.00002526	3	9716	0	0	8314	0	0	65690	0	0	6602	0	0	11468	0	0	884	0	0	16076	0
17	38573132	.	T	A	p.Met1?†	p.Met1?	c.1A>T	PASS	start lost		1	118144	0	0.000008464	0	9672	0	1	8278	0	0	65364	0	0	6596	0	0	11432	0	0	878	0	0	15924	0
17	38573147	.	GC	G	c.22-1delG		c.22-1delG	PASS	splice acceptor		1	115764	0	0.000008638	0	9540	0	0	8132	0	1	64184	0	0	6570	0	0	11262	0	0	860	0	0	15216	0
17	38573160	.	A	G			c.22-13T>C	PASS	intron		1	112160	0	0.000008916	0	9382	0	0	7916	0	0	62554	0	1	6536	0	0	10952	0	0	826	0	0	13994	0
17	38573164	.	AAGAG	A			c.22-21_22-18delCTCT	PASS	intron		7	111056	0	0.00006303	6	9338	0	0	7850	0	0	62030	0	0	6520	0	0	10866	0	0	816	0	1	13636	0
17	38573164	.	AAG	A			c.22-19_22-18delCT	PASS	intron		1	111056	0	0.000009004	0	9338	0	0	7850	0	1	62030	0	0	6520	0	0	10866	0	0	816	0	0	13636	0
17	38573170	.	G	GA			c.22-24dupT	PASS	intron		1	109664	0	0.000009119	0	9272	0	0	7802	0	0	61424	0	0	6504	0	0	10774	0	0	806	0	1	13082	0
17	38573179	.	G	A			c.22-32C>T	PASS	intron		1	108108	0	0.000009250	0	9196	0	0	7718	0	1	60810	0	0	6484	0	0	10668	0	0	794	0	0	12438	0
17	38573179	.	G	T			c.22-32C>A	PASS	intron		1	108108	0	0.000009250	0	9196	0	0	7718	0	0	60810	0	0	6484	0	0	10668	0	0	794	0	1	12438	0
17	38573189	.	T	C			c.22-42A>G	PASS	intron		1	104744	0	0.000009547	1	8982	0	0	7518	0	0	59264	0	0	6442	0	0	10352	0	0	766	0	0	11420	0
17	38573192	.	T	C			c.22-45A>G	PASS	intron		7	103572	0	0.00006759	7	8894	0	0	7432	0	0	58694	0	0	6434	0	0	10176	0	0	764	0	0	11178	0
17	38573975	.	C	T			c.21+48G>A	PASS	intron		1	109264	0	0.000009152	1	7926	0	0	8154	0	0	60146	0	0	5556	0	0	10830	0	0	746	0	0	15906	0
17	38573986	.	C	T			c.21+37G>A	PASS	intron		4	109810	0	0.00003643	1	7944	0	0	8194	0	3	60440	0	0	5630	0	0	10886	0	0	754	0	0	15962	0
17	38573988	.	G	A			c.21+35C>T	PASS	intron		5	110252	0	0.00004535	0	8014	0	5	8210	0	0	60630	0	0	5736	0	0	10898	0	0	766	0	0	15998	0
17	38573990	.	G	A			c.21+33C>T	PASS	intron		50	110392	0	0.0004529	5	8040	0	0	8212	0	34	60722	0	0	5744	0	5	10898	0	0	770	0	6	16006	0
17	38573998	.	C	A			c.21+25G>T	PASS	intron		1	111266	0	0.000008987	1	8140	0	0	8262	0	0	61140	0	0	5932	0	0	10934	0	0	780	0	0	16078	0
17	38574006	.	C	T			c.21+17G>A	PASS	intron		2	112350	0	0.00001780	0	8336	0	0	8334	0	1	61682	0	1	6050	0	0	11042	0	0	796	0	0	16110	0
17	38574009	.	C	A			c.21+14G>T	PASS	intron		16	113350	0	0.0001412	9	8460	0	1	8390	0	1	62236	0	0	6142	0	3	11110	0	0	808	0	2	16204	0
17	38574009	.	C	G			c.21+14G>C	PASS	intron		15	113350	0	0.0001323	0	8460	0	0	8390	0	4	62236	0	0	6142	0	1	11110	0	0	808	0	10	16204	0
17	38574009	.	C	T			c.21+14G>A	PASS	intron		4	113350	0	0.00003529	0	8460	0	0	8390	0	1	62236	0	1	6142	0	1	11110	0	0	808	0	1	16204	0
17	38574010	.	C	T			c.21+13G>A	PASS	intron		1	113390	0	0.000008819	0	8478	0	0	8394	0	1	62262	0	0	6124	0	0	11118	0	0	812	0	0	16202	0
17	38574010	.	C	A			c.21+13G>T	PASS	intron		1	113390	0	0.000008819	1	8478	0	0	8394	0	0	62262	0	0	6124	0	0	11118	0	0	812	0	0	16202	0
17	38574032	.	T	A	p.Ser4Ser	p.Ser4Ser	c.12A>T	PASS	synonymous		4	116834	0	0.00003424	3	9072	0	0	8498	0	0	64380	0	0	6410	0	1	11292	0	0	860	0	0	16322	0
17	38574043	.	T	G	p.Met1?	p.Met1?	c.1A>C	PASS	start lost		8	116952	0	0.00006840	0	9098	0	0	8494	0	8	64536	0	0	6376	0	0	11284	0	0	858	0	0	16306	0
17	38574051	.	G	T			c.-8C>A	PASS	5' UTR		1	116864	0	0.000008557	0	9096	0	0	8488	0	1	64550	0	0	6348	0	0	11246	0	0	852	0	0	16284	0
17	38574054	.	G	A			c.-11C>T	PASS	5' UTR		85	116862	0	0.0007274	17	9118	0	0	8482	0	41	64564	0	0	6336	0	25	11226	0	2	850	0	0	16286	0
17	38574059	.	G	A			c.-16C>T	PASS	5' UTR		1	116768	0	0.000008564	0	9106	0	1	8470	0	0	64518	0	0	6316	0	0	11226	0	0	852	0	0	16280	0
17	38574068	.	G	A			c.-25C>T	PASS	5' UTR		2	116552	0	0.00001716	0	9088	0	0	8460	0	2	64426	0	0	6284	0	0	11186	0	0	846	0	0	16262	0
17	38574070	.	AC	A			c.-28delG	PASS	5' UTR		1	116496	0	0.000008584	0	9078	0	1	8458	0	0	64424	0	0	6256	0	0	11178	0	0	846	0	0	16256	0
17	38574075	.	G	A			c.-32C>T	PASS	5' UTR		1	116370	0	0.000008593	0	9056	0	0	8452	0	0	64356	0	0	6252	0	0	11176	0	0	846	0	1	16232	0
17	38574075	.	G	T			c.-32C>A	PASS	5' UTR		1	116370	0	0.000008593	0	9056	0	0	8452	0	0	64356	0	0	6252	0	0	11176	0	0	846	0	1	16232	0
17	38574365	.	G	A				PASS	upstream gene		1	14588	0	0.00006855	0	586	0	0	200	0	0	4202	0	0	1608	0	0	188	0	0	184	0	1	7620	0
17	38574378	.	G	T				PASS	upstream gene		20	14604	0	0.001369	0	584	0	0	198	0	0	4220	0	0	1610	0	0	188	0	0	184	0	20	7620	0
17	38574380	.	G	A				PASS	upstream gene		1	14622	0	0.00006839	0	590	0	0	198	0	0	4230	0	0	1612	0	0	188	0	0	184	0	1	7620	0
17	38574384	.	C	A				PASS	upstream gene		1	14636	0	0.00006832	0	592	0	0	198	0	1	4240	0	0	1614	0	0	188	0	0	184	0	0	7620	0
17	38574387	.	G	A				PASS	upstream gene		1	14650	0	0.00006826	0	590	0	0	198	0	0	4250	0	0	1620	0	0	188	0	0	184	0	1	7620	0
17	38574396	rs138261912	A	G				PASS	upstream gene		19	14672	0	0.001295	17	594	0	0	198	0	0	4268	0	0	1618	0	2	190	0	0	184	0	0	7620	0
17	38574444	.	T	C				PASS	upstream gene		1	14702	0	0.00006802	0	596	0	0	198	0	0	4284	0	0	1632	0	0	190	0	0	184	0	1	7618	0
17	38574450	.	C	T				PASS	upstream gene		3	14678	0	0.0002044	0	592	0	0	200	0	0	4268	0	0	1626	0	0	190	0	0	184	0	3	7618	0
