# Supplementary material for: Natural variation in a single amino acid substitution underlies physiological responses to topoisomerase II poisons
Source: PLoS Genet. 2017 Jul 12;13(7):e1006891. doi: 10.1371/journal.pgen.1006891 (PMC5529024; doi:10.1371/journal.pgen.1006891)
Supplement: S15 Table — Natural variants present in human TOP2B. (CSV) [file pgen.1006891.s026.csv]

Chrom	Position	RSID	Reference	Alternate	Consequence	Protein Consequence	Transcript Consequence	Filter	Annotation	Flags	Allele Count	Allele Number	Number of Homozygotes	Allele Frequency	Allele Count African	Allele Number African	Homozygote Count African	Allele Count East Asian	Allele Number East Asian	Homozygote Count East Asian	Allele Count European (Non-Finnish)	Allele Number European (Non-Finnish)	Homozygote Count European (Non-Finnish)	Allele Count Finnish	Allele Number Finnish	Homozygote Count Finnish	Allele Count Latino	Allele Number Latino	Homozygote Count Latino	Allele Count Other	Allele Number Other	Homozygote Count Other	Allele Count South Asian	Allele Number South Asian	Homozygote Count South Asian
3	25634950	.	G	T				PASS	downstream gene		2	119398	0	0.00001675	0	10336	0	2	8580	0	0	66010	0	0	6566	0	0	11504	0	0	884	0	0	15518	0
3	25634950	.	G	C				PASS	downstream gene		1	119398	0	0.000008375	0	10336	0	0	8580	0	1	66010	0	0	6566	0	0	11504	0	0	884	0	0	15518	0
3	25634956	.	A	G				PASS	downstream gene		1	119554	0	0.000008364	1	10346	0	0	8598	0	0	66066	0	0	6564	0	0	11510	0	0	890	0	0	15580	0
3	25634960	.	C	CT				PASS	downstream gene		1	119602	0	0.000008361	0	10350	0	0	8606	0	0	66092	0	0	6564	0	0	11506	0	0	892	0	1	15592	0
3	25634968	.	A	G				PASS	downstream gene		1	120070	0	0.000008328	0	10368	0	0	8606	0	0	66236	0	0	6570	0	0	11532	0	0	894	0	1	15864	0
3	25634977	.	T	A				PASS	downstream gene		1	117086	0	0.000008541	0	10180	0	0	8472	0	0	64840	0	0	6540	0	0	11356	0	0	868	0	1	14830	0
3	25634986	.	C	A				PASS	downstream gene		2	121052	0	0.00001652	0	10396	0	0	8646	0	0	66552	0	0	6590	0	0	11562	0	0	902	0	2	16404	0
3	25634988	.	T	C				PASS	downstream gene		2	121136	0	0.00001651	0	10398	0	0	8648	0	2	66580	0	0	6592	0	0	11566	0	0	904	0	0	16448	0
3	25635017	.	T	C				PASS	downstream gene		10	121368	0	0.00008239	0	10404	0	0	8654	0	9	66704	0	0	6610	0	0	11576	0	1	908	0	0	16512	0
3	25635020	.	C	G				PASS	downstream gene		1	121376	0	0.000008239	0	10406	0	0	8654	0	0	66708	0	0	6612	0	1	11576	0	0	908	0	0	16512	0
3	25635050	rs139485327	C	T				PASS	downstream gene		9	121390	0	0.00007414	1	10406	0	4	8654	0	3	66722	0	0	6612	0	0	11576	0	0	908	0	1	16512	0
3	25635086	.	T	C				PASS	downstream gene		1	121382	0	0.000008238	0	10406	0	1	8654	0	0	66722	0	0	6606	0	0	11574	0	0	908	0	0	16512	0
3	25635125	rs113995209	C	T				PASS	downstream gene		4	121362	0	0.00003296	0	10404	0	4	8654	0	0	66702	0	0	6606	0	0	11576	0	0	908	0	0	16512	0
3	25635127	rs146757345	A	C				PASS	downstream gene		67	121350	0	0.0005521	3	10404	0	0	8654	0	61	66704	0	2	6606	0	0	11562	0	0	908	0	1	16512	0
3	25635152	.	T	C				PASS	downstream gene		1	121254	0	0.000008247	0	10386	0	0	8652	0	0	66648	0	0	6600	0	0	11552	0	0	908	0	1	16508	0
3	25635167	.	C	A				PASS	downstream gene		16	121074	1	0.0001322	0	10336	0	0	8642	0	16	66564	1	0	6600	0	0	11528	0	0	904	0	0	16500	0
3	25635182	.	C	G				PASS	downstream gene		1	120768	0	0.000008280	0	10300	0	0	8622	0	0	66376	0	0	6594	0	0	11492	0	0	904	0	1	16480	0
3	25635198	.	G	A				PASS	downstream gene		1	120162	0	0.000008322	0	10244	0	0	8560	0	1	66068	0	0	6574	0	0	11418	0	0	900	0	0	16398	0
3	25635208	.	A	G				PASS	downstream gene		15	119284	0	0.0001258	0	10148	0	0	8454	0	0	65658	0	0	6544	0	15	11328	0	0	898	0	0	16254	0
3	25635209	.	T	C				PASS	downstream gene		61	119186	0	0.0005118	0	10146	0	0	8444	0	33	65590	0	27	6548	0	0	11318	0	1	898	0	0	16242	0
3	25635216	.	A	G				PASS	downstream gene		1	117940	0	0.000008479	0	10054	0	0	8326	0	1	64864	0	0	6502	0	0	11214	0	0	894	0	0	16086	0
3	25635217	.	A	T				PASS	downstream gene		1	117898	0	0.000008482	0	10050	0	0	8322	0	1	64854	0	0	6502	0	0	11210	0	0	894	0	0	16066	0
3	25635218	.	G	A				PASS	downstream gene		1	117878	0	0.000008483	1	10054	0	0	8326	0	0	64832	0	0	6498	0	0	11198	0	0	894	0	0	16076	0
3	25635223	.	A	G				PASS	downstream gene		1	116524	0	0.000008582	0	9938	0	0	8164	0	1	64114	0	0	6458	0	0	11038	0	0	890	0	0	15922	0
3	25635224	.	T	G				PASS	downstream gene		1	116512	0	0.000008583	1	9932	0	0	8160	0	0	64102	0	0	6456	0	0	11048	0	0	888	0	0	15926	0
3	25635233	.	A	G				PASS	downstream gene		3	115618	0	0.00002595	0	9860	0	0	8064	0	3	63592	0	0	6432	0	0	10962	0	0	884	0	0	15824	0
3	25635234	.	TGAA	T				PASS	downstream gene		1	115294	0	0.000008673	0	9808	0	0	8008	0	1	63426	0	0	6434	0	0	10942	0	0	874	0	0	15802	0
3	25635234	.	T	A				PASS	downstream gene		1	115294	0	0.000008673	1	9808	0	0	8008	0	0	63426	0	0	6434	0	0	10942	0	0	874	0	0	15802	0
3	25635242	.	A	G				PASS	downstream gene		16	113142	0	0.0001414	0	9606	0	16	7800	0	0	62228	0	0	6374	0	0	10728	0	0	862	0	0	15544	0
3	25635243	rs140723306	G	A				PASS	downstream gene		325	111432	2	0.002917	7	9452	0	0	7682	0	274	61222	2	4	6340	0	37	10542	0	2	854	0	1	15340	0
3	25635247	.	A	T				PASS	downstream gene		1	110174	0	0.000009077	0	9352	0	1	7604	0	0	60466	0	0	6312	0	0	10376	0	0	838	0	0	15226	0
3	25635250	.	C	T				PASS	downstream gene		9	108638	0	0.00008284	0	9244	0	0	7478	0	0	59606	0	0	6260	0	1	10216	0	0	828	0	8	15006	0
3	25635966	.	G	A				PASS	downstream gene		1	115010	0	0.000008695	0	9810	0	1	8482	0	0	64900	0	0	6590	0	0	11452	0	0	852	0	0	12924	0
3	25635966	.	G	C				PASS	downstream gene		1	115010	0	0.000008695	0	9810	0	0	8482	0	1	64900	0	0	6590	0	0	11452	0	0	852	0	0	12924	0
3	25635967	.	G	A				PASS	downstream gene		1	115018	0	0.000008694	0	9800	0	0	8480	0	1	64906	0	0	6590	0	0	11454	0	0	852	0	0	12936	0
3	25635970	.	TA	T				PASS	downstream gene		2	115190	0	0.00001736	2	9820	0	0	8482	0	0	64946	0	0	6590	0	0	11450	0	0	854	0	0	13048	0
3	25635970	.	T	C				PASS	downstream gene		3	115190	0	0.00002604	0	9820	0	0	8482	0	3	64946	0	0	6590	0	0	11450	0	0	854	0	0	13048	0
3	25635984	.	G	A				PASS	downstream gene		1	115892	0	0.000008629	0	9848	0	0	8502	0	0	65120	0	0	6590	0	0	11454	0	0	858	0	1	13520	0
3	25635996	.	A	T				PASS	downstream gene		1	117302	0	0.000008525	0	9878	0	0	8510	0	1	65522	0	0	6590	0	0	11468	0	0	866	0	0	14468	0
3	25636014	.	G	A				PASS	downstream gene		2	119692	0	0.00001671	0	10024	0	0	8548	0	2	66146	0	0	6600	0	0	11502	0	0	894	0	0	15978	0
3	25636021	.	C	T				PASS	downstream gene		1	120086	0	0.000008327	0	10058	0	0	8558	0	1	66256	0	0	6602	0	0	11514	0	0	902	0	0	16196	0
3	25636033	rs115542602	G	A				PASS	downstream gene		1	120528	0	0.000008297	0	10146	0	0	8566	0	1	66396	0	0	6602	0	0	11534	0	0	902	0	0	16382	0
3	25636051	.	A	C				PASS	downstream gene		1	120916	0	0.000008270	0	10252	0	0	8596	0	1	66542	0	0	6602	0	0	11538	0	0	906	0	0	16480	0
3	25636057	.	A	G				PASS	downstream gene		3	120986	0	0.00002480	0	10266	0	1	8604	0	0	66582	0	0	6602	0	1	11544	0	1	906	0	0	16482	0
3	25636059	.	C	A				PASS	downstream gene		1	120988	0	0.000008265	0	10264	0	0	8602	0	0	66588	0	0	6602	0	0	11544	0	0	906	0	1	16482	0
3	25636060	.	A	G				PASS	downstream gene		1	121002	0	0.000008264	0	10270	0	0	8602	0	1	66596	0	0	6602	0	0	11544	0	0	906	0	0	16482	0
3	25636084	.	T	C				PASS	downstream gene		1	121164	0	0.000008253	0	10330	0	0	8618	0	1	66654	0	0	6604	0	0	11550	0	0	908	0	0	16500	0
3	25636087	rs146494197	C	T				PASS	downstream gene		1	121178	0	0.000008252	1	10334	0	0	8618	0	0	66662	0	0	6604	0	0	11554	0	0	906	0	0	16500	0
3	25636098	.	G	A				PASS	downstream gene		1	121268	0	0.000008246	0	10370	0	0	8638	0	0	66676	0	0	6608	0	0	11564	0	0	908	0	1	16504	0
3	25636100	.	C	A				PASS	downstream gene		1	121296	0	0.000008244	0	10382	0	0	8642	0	1	66688	0	0	6608	0	0	11566	0	0	906	0	0	16504	0
3	25636106	.	A	C				PASS	downstream gene		1	121324	0	0.000008242	0	10390	0	1	8644	0	0	66690	0	0	6610	0	0	11576	0	0	908	0	0	16506	0
3	25636114	.	CAT	C				PASS	downstream gene		1	121342	0	0.000008241	0	10400	0	0	8648	0	1	66690	0	0	6612	0	0	11578	0	0	908	0	0	16506	0
3	25636115	.	A	G				PASS	downstream gene		1	121332	0	0.000008242	1	10400	0	0	8648	0	0	66680	0	0	6612	0	0	11578	0	0	908	0	0	16506	0
3	25636116	.	T	A				PASS	downstream gene		1	121340	0	0.000008241	0	10400	0	0	8648	0	1	66688	0	0	6612	0	0	11578	0	0	908	0	0	16506	0
3	25636132	.	A	G				PASS	downstream gene		3	121302	0	0.00002473	0	10402	0	0	8646	0	3	66666	0	0	6612	0	0	11578	0	0	908	0	0	16490	0
3	25636144	.	A	G				PASS	downstream gene		1	121150	0	0.000008254	0	10404	0	0	8646	0	1	66614	0	0	6612	0	0	11578	0	0	904	0	0	16392	0
3	25636150	.	C	T				PASS	downstream gene		2	121060	0	0.00001652	0	10402	0	0	8646	0	0	66596	0	0	6612	0	0	11578	0	0	904	0	2	16322	0
3	25636151	.	C	T				PASS	downstream gene		1	121010	0	0.000008264	0	10402	0	1	8646	0	0	66584	0	0	6612	0	0	11578	0	0	904	0	0	16284	0
3	25636153	rs149081373	T	C				PASS	downstream gene		4	120950	0	0.00003307	3	10402	0	0	8646	0	1	66568	0	0	6612	0	0	11576	0	0	904	0	0	16242	0
3	25636159	.	C	G				PASS	downstream gene		1	120740	0	0.000008282	0	10398	0	0	8646	0	0	66504	0	0	6612	0	1	11578	0	0	904	0	0	16098	0
3	25636165	.	T	A				PASS	downstream gene		4	120430	0	0.00003321	0	10392	0	0	8640	0	1	66422	0	0	6612	0	3	11578	0	0	898	0	0	15888	0
3	25636176	.	C	G				PASS	downstream gene		5	119774	0	0.00004175	0	10384	0	5	8638	0	0	66272	0	0	6612	0	0	11578	0	0	894	0	0	15396	0
3	25636180	.	G	A				PASS	downstream gene		1	119570	0	0.000008363	0	10376	0	0	8634	0	1	66224	0	0	6612	0	0	11572	0	0	892	0	0	15260	0
3	25636181	.	T	C				PASS	downstream gene		1	119606	0	0.000008361	0	10378	0	0	8634	0	1	66242	0	0	6612	0	0	11572	0	0	894	0	0	15274	0
3	25636195	.	T	C				PASS	downstream gene		1	119102	0	0.000008396	0	10368	0	0	8630	0	1	66098	0	0	6612	0	0	11570	0	0	890	0	0	14934	0
3	25636195	.	T	A				PASS	downstream gene		1	119102	0	0.000008396	0	10368	0	0	8630	0	1	66098	0	0	6612	0	0	11570	0	0	890	0	0	14934	0
3	25636198	.	T	G				PASS	downstream gene		1	118984	0	0.000008404	0	10370	0	0	8630	0	0	66076	0	1	6612	0	0	11566	0	0	884	0	0	14846	0
3	25636200	.	A	C				PASS	downstream gene		10	118882	0	0.00008412	0	10368	0	0	8630	0	10	66040	0	0	6612	0	0	11564	0	0	890	0	0	14778	0
3	25636200	.	A	G				PASS	downstream gene		2	118882	0	0.00001682	0	10368	0	0	8630	0	0	66040	0	0	6612	0	0	11564	0	0	890	0	2	14778	0
3	25636204	.	A	G				PASS	downstream gene		1	118644	0	0.000008429	0	10364	0	0	8624	0	0	66014	0	0	6612	0	0	11558	0	0	884	0	1	14588	0
3	25636207	.	G	A				PASS	downstream gene		1	118450	0	0.000008442	0	10364	0	0	8622	0	0	65978	0	0	6612	0	0	11558	0	0	880	0	1	14436	0
3	25636211	rs188631888	T	C				PASS	downstream gene		37	118126	0	0.0003132	35	10344	0	0	8616	0	0	65880	0	0	6612	0	2	11556	0	0	876	0	0	14242	0
3	25636213	.	G	C				PASS	downstream gene		1	118010	0	0.000008474	1	10346	0	0	8616	0	0	65848	0	0	6612	0	0	11558	0	0	876	0	0	14154	0
3	25636215	.	G	A				PASS	downstream gene		20	117858	0	0.0001697	0	10334	0	20	8616	0	0	65788	0	0	6608	0	0	11554	0	0	874	0	0	14084	0
3	25637867	.	T	G				PASS	downstream gene		1	115504	0	0.000008658	0	10104	0	0	8584	0	1	65018	0	0	6588	0	0	11452	0	0	860	0	0	12898	0
3	25637873	.	C	T				PASS	downstream gene		1	115662	0	0.000008646	0	10120	0	0	8590	0	0	65060	0	0	6592	0	1	11462	0	0	856	0	0	12982	0
3	25637885	.	A	G				PASS	downstream gene		1	116494	0	0.000008584	0	10162	0	1	8614	0	0	65282	0	0	6598	0	0	11480	0	0	870	0	0	13488	0
3	25637890	.	T	C				PASS	downstream gene		1	117028	0	0.000008545	0	10198	0	0	8624	0	1	65416	0	0	6602	0	0	11500	0	0	874	0	0	13814	0
3	25637903	.	T	C				PASS	downstream gene		1	118920	0	0.000008409	0	10278	0	0	8644	0	1	65910	0	0	6606	0	0	11534	0	0	894	0	0	15054	0
3	25637915	rs61733682	A	G				PASS	downstream gene		772	120416	27	0.006411	704	10364	27	7	8650	0	16	66334	0	0	6612	0	42	11544	0	2	896	0	1	16016	0
3	25637925	.	A	G				PASS	downstream gene		2	120984	0	0.00001653	0	10386	0	0	8654	0	2	66528	0	0	6614	0	0	11556	0	0	900	0	0	16346	0
3	25637948	.	T	A				PASS	downstream gene		8	121306	0	0.00006595	0	10398	0	0	8654	0	0	66656	0	0	6614	0	0	11574	0	0	908	0	8	16502	0
3	25638010	.	C	G				PASS	downstream gene		1	121370	0	0.000008239	0	10402	0	0	8650	0	0	66720	0	0	6614	0	1	11570	0	0	908	0	0	16506	0
3	25638016	.	G	A				PASS	downstream gene		1	121364	0	0.000008240	0	10400	0	0	8650	0	1	66718	0	0	6614	0	0	11572	0	0	908	0	0	16502	0
3	25638024	.	G	A				PASS	downstream gene		1	121364	0	0.000008240	0	10398	0	1	8652	0	0	66720	0	0	6614	0	0	11570	0	0	908	0	0	16502	0
3	25638043	.	G	A				PASS	downstream gene		3	121350	0	0.00002472	0	10394	0	0	8652	0	0	66710	0	0	6614	0	3	11570	0	0	908	0	0	16502	0
3	25638047	.	T	C				PASS	downstream gene		4	121346	0	0.00003296	0	10396	0	0	8652	0	4	66708	0	0	6614	0	0	11564	0	0	908	0	0	16504	0
3	25638050	.	C	T				PASS	downstream gene		2	121338	0	0.00001648	2	10396	0	0	8650	0	0	66698	0	0	6614	0	0	11568	0	0	908	0	0	16504	0
3	25638058	.	C	G				PASS	downstream gene		1	121324	0	0.000008242	1	10394	0	0	8650	0	0	66684	0	0	6614	0	0	11570	0	0	908	0	0	16504	0
3	25638058	.	C	T				PASS	downstream gene		1	121324	0	0.000008242	0	10394	0	0	8650	0	0	66684	0	0	6614	0	1	11570	0	0	908	0	0	16504	0
3	25638073	.	A	G				PASS	downstream gene		1	121266	0	0.000008246	0	10394	0	0	8650	0	1	66656	0	0	6614	0	0	11550	0	0	908	0	0	16494	0
3	25638076	.	G	C				PASS	downstream gene		178	121254	5	0.001468	0	10392	0	0	8650	0	1	66644	0	0	6614	0	1	11548	0	1	908	0	175	16498	5
3	25638076	.	G	A				PASS	downstream gene		2	121254	0	0.00001649	0	10392	0	0	8650	0	0	66644	0	0	6614	0	2	11548	0	0	908	0	0	16498	0
3	25638098	rs143290192	C	G				PASS	downstream gene		6	120908	0	0.00004962	0	10388	0	0	8644	0	4	66532	0	0	6612	0	1	11524	0	0	904	0	1	16304	0
3	25638099	.	G	A				PASS	downstream gene		1	120874	0	0.000008273	0	10384	0	0	8644	0	1	66522	0	0	6612	0	0	11518	0	0	902	0	0	16292	0
3	25638100	.	T	G				PASS	downstream gene		1	120868	0	0.000008273	0	10384	0	0	8644	0	1	66522	0	0	6612	0	0	11520	0	0	902	0	0	16284	0
3	25638104	.	A	G				PASS	downstream gene		2	120788	0	0.00001656	0	10380	0	0	8642	0	2	66492	0	0	6612	0	0	11514	0	0	900	0	0	16248	0
3	25638105	.	T	C				PASS	downstream gene		1	120736	0	0.000008283	0	10380	0	0	8642	0	0	66482	0	0	6612	0	0	11504	0	1	900	0	0	16216	0
3	25638106	.	A	C				PASS	downstream gene		3	120734	0	0.00002485	1	10380	0	0	8640	0	2	66478	0	0	6612	0	0	11510	0	0	900	0	0	16214	0
3	25638111	rs150640333	A	G				PASS	downstream gene		82	120562	0	0.0006801	6	10380	0	0	8638	0	59	66434	0	2	6612	0	10	11500	0	3	900	0	2	16098	0
3	25638122	.	A	G				PASS	downstream gene		1	120084	0	0.000008328	0	10356	0	0	8616	0	0	66252	0	0	6608	0	1	11466	0	0	898	0	0	15888	0
3	25638124	.	T	G				PASS	downstream gene		12	119996	0	0.0001000	0	10358	0	12	8612	0	0	66214	0	0	6610	0	0	11456	0	0	896	0	0	15850	0
3	25638126	.	C	T				PASS	downstream gene		1	119842	0	0.000008344	0	10352	0	0	8608	0	0	66156	0	0	6606	0	1	11452	0	0	896	0	0	15772	0
3	25638134	.	C	T				PASS	downstream gene		1	119490	0	0.000008369	0	10336	0	0	8592	0	1	66028	0	0	6602	0	0	11418	0	0	886	0	0	15628	0
3	25638136	.	C	T				PASS	downstream gene		7	119374	0	0.00005864	7	10316	0	0	8582	0	0	65978	0	0	6600	0	0	11414	0	0	888	0	0	15596	0
3	25638142	.	C	T				PASS	downstream gene		2	119018	0	0.00001680	1	10318	0	0	8574	0	1	65824	0	0	6594	0	0	11396	0	0	888	0	0	15424	0
3	25639751	.	G	A			c.*47C>T	PASS	3' UTR		2	114792	0	0.00001742	2	9720	0	0	8570	0	0	64986	0	0	6592	0	0	11494	0	0	828	0	0	12602	0
3	25639753	rs71313307	A	C			c.*45T>G	PASS	3' UTR		1	114870	0	0.000008705	0	9724	0	0	8580	0	1	65006	0	0	6592	0	0	11496	0	0	828	0	0	12644	0
3	25639759	.	CAAGAT	C			c.*34_*38delATCTT	PASS	3' UTR		2	114922	0	0.00001740	0	9722	0	0	8580	0	2	65026	0	0	6596	0	0	11498	0	0	828	0	0	12672	0
3	25639760	.	A	AAGAT			c.*34_*37dupATCT	PASS	3' UTR		4	115106	0	0.00003475	0	9728	0	1	8584	0	3	65074	0	0	6598	0	0	11502	0	0	828	0	0	12792	0
3	25639763	.	A	G			c.*35T>C	PASS	3' UTR		1	115280	0	0.000008675	1	9728	0	0	8582	0	0	65116	0	0	6598	0	0	11508	0	0	828	0	0	12920	0
3	25639763	.	A	C			c.*35T>G	PASS	3' UTR		5	115280	0	0.00004337	5	9728	0	0	8582	0	0	65116	0	0	6598	0	0	11508	0	0	828	0	0	12920	0
3	25639766	rs75445475	T	C			c.*32A>G	PASS	3' UTR		94	115364	1	0.0008148	91	9728	1	0	8584	0	1	65138	0	0	6598	0	2	11510	0	0	828	0	0	12978	0
3	25639766	rs75445475	T	A			c.*32A>T	PASS	3' UTR		28	115364	1	0.0002427	0	9728	0	0	8584	0	1	65138	0	0	6598	0	27	11510	1	0	828	0	0	12978	0
3	25639772	.	G	GA			c.*25dupT	PASS	3' UTR		1	115592	0	0.000008651	0	9730	0	1	8588	0	0	65204	0	0	6598	0	0	11510	0	0	832	0	0	13130	0
3	25639774	rs139778767	A	G			c.*24T>C	PASS	3' UTR		16	115742	0	0.0001382	16	9732	0	0	8590	0	0	65234	0	0	6598	0	0	11516	0	0	836	0	0	13236	0
3	25639774	rs139778767	A	AAAATGTTTGTGCTCT			c.*9_*23dupAGAGCACAAACATTT	PASS	3' UTR		1	115742	0	0.000008640	0	9732	0	1	8590	0	0	65234	0	0	6598	0	0	11516	0	0	836	0	0	13236	0
3	25639777	.	A	ATGTT			c.*17_*20dupAACA	PASS	3' UTR		46	115990	0	0.0003966	1	9736	0	32	8602	0	8	65306	0	0	6598	0	1	11514	0	0	838	0	4	13396	0
3	25639784	.	T	C			c.*14A>G	PASS	3' UTR		1	116744	0	0.000008566	0	9752	0	0	8612	0	1	65500	0	0	6602	0	0	11524	0	0	860	0	0	13894	0
3	25639786	.	C	CTCTT			c.*8_*11dupAAGA	PASS	3' UTR		1	116980	0	0.000008548	0	9752	0	0	8616	0	0	65560	0	0	6602	0	1	11532	0	0	860	0	0	14058	0
3	25639794	.	G	A			c.*4C>T	PASS	3' UTR		3	118140	0	0.00002539	0	9770	0	0	8620	0	3	65852	0	0	6604	0	0	11548	0	0	870	0	0	14876	0
3	25639794	.	G	T			c.*4C>A	PASS	3' UTR		2	118140	0	0.00001693	0	9770	0	0	8620	0	2	65852	0	0	6604	0	0	11548	0	0	870	0	0	14876	0
3	25639795	.	C	CACTT			c.4865_*2dupAAGT	PASS	3' UTR		2	118226	0	0.00001692	1	9770	0	1	8620	0	0	65880	0	0	6600	0	0	11550	0	0	872	0	0	14934	0
3	25639797	.	CTTAA	C	p.Asn1621Lys	p.Asn1621Lys	c.4863_4866delTTAA	PASS	frameshift	LC LoF	1	118574	0	0.000008434	0	9772	0	0	8620	0	1	65974	0	0	6604	0	0	11550	0	0	876	0	0	15178	0
3	25639797	.	C	CTTAA			c.4863_4866dupTTAA	PASS	stop gained	LC LoF	1	118574	0	0.000008434	1	9772	0	0	8620	0	0	65974	0	0	6604	0	0	11550	0	0	876	0	0	15178	0
3	25639809	.	T	C	p.Met1619Val	p.Met1619Val	c.4855A>G	PASS	missense		1	119708	0	0.000008354	0	9788	0	0	8624	0	0	66324	0	0	6610	0	0	11554	0	0	882	0	1	15926	0
3	25639817	.	T	TCAA	p.Val1615dup	p.Val1615dup	c.4844_4846dupTTG	PASS	inframe insertion		2	120150	0	0.00001665	0	9790	0	0	8624	0	2	66444	0	0	6610	0	0	11564	0	0	886	0	0	16232	0
3	25639821	rs187350468	C	T	p.Val1615Ile	p.Val1615Ile	c.4843G>A	PASS	missense		73	120324	1	0.0006067	4	9794	0	0	8626	0	56	66510	1	0	6610	0	12	11570	0	1	892	0	0	16322	0
3	25639821	rs187350468	C	A	p.Val1615Phe	p.Val1615Phe	c.4843G>T	PASS	missense		1	120324	0	0.000008311	0	9794	0	1	8626	0	0	66510	0	0	6610	0	0	11570	0	0	892	0	0	16322	0
3	25639822	.	A	ATCATCT	p.Glu1612_Asp1613dup	p.Glu1612_Asp1613dup	c.4836_4841dupAGATGA	PASS	inframe insertion		3	120374	0	0.00002492	0	9796	0	0	8626	0	3	66518	0	0	6610	0	0	11570	0	0	892	0	0	16362	0
3	25639823	.	T	A	p.Asp1614Val	p.Asp1614Val	c.4841A>T	PASS	missense		1	120370	0	0.000008308	0	9796	0	0	8626	0	0	66510	0	0	6610	0	0	11570	0	0	892	0	1	16366	0
3	25639825	.	A	T	p.Asp1613Glu	p.Asp1613Glu	c.4839T>A	PASS	missense		7	120436	0	0.00005812	1	9796	0	6	8626	0	0	66540	0	0	6610	0	0	11570	0	0	894	0	0	16400	0
3	25639825	.	ATCT	A	p.Glu1612del	p.Glu1612del	c.4836_4838delAGA	PASS	inframe deletion		12	120436	0	0.00009964	4	9796	0	0	8626	0	4	66540	0	0	6610	0	2	11570	0	0	894	0	2	16400	0
3	25639825	.	A	ATCT	p.Glu1612dup	p.Glu1612dup	c.4836_4838dupAGA	PASS	inframe insertion		3	120436	0	0.00002491	3	9796	0	0	8626	0	0	66540	0	0	6610	0	0	11570	0	0	894	0	0	16400	0
3	25639827	.	C	G	p.Asp1613His	p.Asp1613His	c.4837G>C	PASS	missense		11	120308	0	0.00009143	0	9778	0	11	8626	0	0	66500	0	0	6608	0	0	11560	0	0	894	0	0	16342	0
3	25639828	rs61739570	T	A	p.Glu1612Asp	p.Glu1612Asp	c.4836A>T	PASS	missense		2781	120456	38	0.02309	473	9788	10	8	8626	0	1784	66546	21	133	6608	1	182	11566	1	26	894	2	175	16428	3
3	25639840	.	A	C	p.Ser1608Ser	p.Ser1608Ser	c.4824T>G	PASS	synonymous		4	120570	0	0.00003318	0	9800	0	4	8626	0	0	66580	0	0	6608	0	0	11570	0	0	898	0	0	16488	0
3	25639842	.	A	ACTC	p.Glu1607dup	p.Glu1607dup	c.4819_4821dupGAG	PASS	inframe insertion		4	120576	0	0.00003317	0	9800	0	1	8626	0	1	66584	0	0	6608	0	2	11568	0	0	898	0	0	16492	0
3	25639849	rs11548723	A	G	p.Phe1605Phe	p.Phe1605Phe	c.4815T>C	PASS	synonymous		3597	120608	95	0.02982	64	9800	0	0	8626	0	3039	66608	84	312	6608	7	139	11566	3	34	898	0	9	16502	1
3	25639860	.	C	A	p.Val1602Leu	p.Val1602Leu	c.4804G>T	PASS	missense		1	120560	0	0.000008295	1	9798	0	0	8626	0	0	66590	0	0	6600	0	0	11548	0	0	898	0	0	16500	0
3	25639860	.	C	T	p.Val1602Ile	p.Val1602Ile	c.4804G>A	PASS	missense		3	120560	0	0.00002488	0	9798	0	0	8626	0	0	66590	0	0	6600	0	0	11548	0	0	898	0	3	16500	0
3	25639877	rs192180550	C	G	p.Gly1596Ala	p.Gly1596Ala	c.4787G>C	PASS	missense		1	120434	0	0.000008303	0	9796	0	1	8618	0	0	66524	0	0	6584	0	0	11518	0	0	898	0	0	16496	0
3	25639878	.	C	T	p.Gly1596Ser	p.Gly1596Ser	c.4786G>A	PASS	missense		2	120424	0	0.00001661	0	9796	0	0	8618	0	1	66520	0	0	6582	0	1	11516	0	0	898	0	0	16494	0
3	25639879	.	G	A	p.Thr1595Thr	p.Thr1595Thr	c.4785C>T	PASS	synonymous		4	120420	0	0.00003322	0	9796	0	3	8618	0	0	66528	0	0	6584	0	0	11504	0	0	898	0	1	16492	0
3	25639880	.	G	A	p.Thr1595Ile	p.Thr1595Ile	c.4784C>T	PASS	missense		1	120410	0	0.000008305	0	9796	0	0	8618	0	1	66516	0	0	6580	0	0	11506	0	0	898	0	0	16496	0
3	25639883	rs184041688	C	T	p.Arg1594Gln	p.Arg1594Gln	c.4781G>A	PASS	missense		1	120380	0	0.000008307	0	9794	0	0	8618	0	1	66500	0	0	6578	0	0	11500	0	0	898	0	0	16492	0
3	25639884	.	G	A	p.Arg1594Ter	p.Arg1594Ter	c.4780C>T	PASS	stop gained		1	120374	0	0.000008307	0	9794	0	0	8616	0	1	66496	0	0	6578	0	0	11500	0	0	898	0	0	16492	0
3	25639887	.	G	T	p.Pro1593Thr	p.Pro1593Thr	c.4777C>A	PASS	missense		1	120334	0	0.000008310	0	9794	0	0	8612	0	1	66472	0	0	6576	0	0	11492	0	0	898	0	0	16490	0
3	25639887	.	G	A	p.Pro1593Ser	p.Pro1593Ser	c.4777C>T	PASS	missense		1	120334	0	0.000008310	0	9794	0	0	8612	0	0	66472	0	0	6576	0	1	11492	0	0	898	0	0	16490	0
3	25639911	.	A	AGTC	p.Asp1584dup	p.Asp1584dup	c.4750_4752dupGAC	PASS	inframe insertion		1	119812	0	0.000008346	0	9772	0	0	8574	0	1	66110	0	0	6566	0	0	11430	0	0	894	0	0	16466	0
3	25639912	.	G	A	p.Asp1584Asp	p.Asp1584Asp	c.4752C>T	PASS	synonymous		4	119754	0	0.00003340	3	9770	0	0	8564	0	1	66074	0	0	6566	0	0	11420	0	0	894	0	0	16466	0
3	25639913	.	T	C	p.Asp1584Gly	p.Asp1584Gly	c.4751A>G	PASS	missense		1	119726	0	0.000008352	0	9766	0	0	8562	0	0	66054	0	0	6570	0	0	11422	0	0	892	0	1	16460	0
3	25639920	.	G	C	p.Pro1582Ala	p.Pro1582Ala	c.4744C>G	PASS	missense		1	119370	0	0.000008377	1	9750	0	0	8536	0	0	65842	0	0	6556	0	0	11370	0	0	888	0	0	16428	0
3	25639923	.	A	AGAT	p.Ile1580dup	p.Ile1580dup	c.4738_4740dupATC	PASS	inframe insertion		1	119162	0	0.000008392	0	9736	0	1	8508	0	0	65702	0	0	6558	0	0	11360	0	0	884	0	0	16414	0
3	25639927	.	G	A	p.Asp1579Asp	p.Asp1579Asp	c.4737C>T	PASS	synonymous		3	118740	0	0.00002527	0	9724	0	0	8470	0	0	65424	0	0	6548	0	3	11312	0	0	882	0	0	16380	0
3	25639930	.	C	T	p.Val1578Val	p.Val1578Val	c.4734G>A	PASS	synonymous		2	118434	0	0.00001689	0	9714	0	0	8440	0	0	65248	0	0	6534	0	0	11260	0	0	882	0	2	16356	0
3	25639938	.	A	AATCCTG	p.Gln1574_Asp1575dup	p.Gln1574_Asp1575dup	c.4720_4725dupCAGGAT	PASS	inframe insertion		1	116658	0	0.000008572	0	9640	0	0	8258	0	1	64174	0	0	6498	0	0	11052	0	0	868	0	0	16168	0
3	25639940	.	T	G	p.Asp1575Ala	p.Asp1575Ala	c.4724A>C	PASS	missense		1	116724	0	0.000008567	0	9640	0	0	8272	0	1	64188	0	0	6506	0	0	11068	0	0	866	0	0	16184	0
3	25639941	.	C	G	p.Asp1575His	p.Asp1575His	c.4723G>C	PASS	missense		1	116394	0	0.000008592	0	9642	0	0	8236	0	1	63962	0	0	6488	0	0	11044	0	0	866	0	0	16156	0
3	25639951	.	A	T	p.Ser1571Ser	p.Ser1571Ser	c.4713T>A	PASS	synonymous		1	113182	0	0.000008835	0	9522	0	1	7946	0	0	62028	0	0	6370	0	0	10648	0	0	846	0	0	15822	0
3	25639951	.	A	AGAT	p.Ser1571dup	p.Ser1571dup	c.4710_4712dupATC	PASS	inframe insertion		12	113182	0	0.0001060	1	9522	0	6	7946	0	1	62028	0	0	6370	0	1	10648	0	0	846	0	3	15822	0
3	25639952	.	G	C	p.Ser1571Cys	p.Ser1571Cys	c.4712C>G	PASS	missense		1	112594	0	0.000008881	0	9486	0	1	7882	0	0	61672	0	0	6352	0	0	10574	0	0	838	0	0	15790	0
3	25639953	.	A	C	p.Ser1571Ala	p.Ser1571Ala	c.4711T>G	PASS	missense		1	111956	0	0.000008932	0	9464	0	0	7830	0	1	61286	0	0	6326	0	0	10496	0	0	832	0	0	15722	0
3	25639963	.	C	T	p.Pro1567Pro	p.Pro1567Pro	c.4701G>A	PASS	synonymous		2	94398	0	0.00002119	0	8126	0	2	6536	0	0	51176	0	0	5738	0	0	8220	0	0	720	0	0	13882	0
3	25639964	rs62638670	G	A	p.Pro1567Leu	p.Pro1567Leu	c.4700C>T	PASS	missense		179	89908	2	0.001991	4	7658	0	1	6268	0	111	48720	2	4	5528	0	57	7666	0	1	686	0	1	13382	0
3	25639967	.	T	G	p.Lys1566Thr	p.Lys1566Thr	c.4697A>C	PASS	missense		1	73828	0	0.00001354	0	5926	0	0	5256	0	1	40092	0	0	4770	0	0	5812	0	0	604	0	0	11368	0
3	25639973	.	A	AT	c.4696-6dupA		c.4696-6dupA	PASS	splice region		33319	80894	6516	0.4119	4071	7436	1103	1785	5402	260	16698	42866	2980	2372	5300	492	2896	6492	584	256	646	50	5241	12752	1047
3	25639973	.	A	ATT	c.4696-7_4696-6dupAA		c.4696-7_4696-6dupAA	PASS	splice region		18	80894	0	0.0002225	1	7436	0	11	5402	0	2	42866	0	0	5300	0	0	6492	0	0	646	0	4	12752	0
3	25639973	.	AT	A	c.4696-6delA		c.4696-6delA	PASS	splice region		1	80894	0	0.00001236	0	7436	0	0	5402	0	0	42866	0	0	5300	0	0	6492	0	0	646	0	1	12752	0
3	25639987	.	G	T			c.4696-19C>A	PASS	intron		6	57156	0	0.0001050	0	5440	0	0	3678	0	0	29852	0	0	4130	0	0	3734	0	0	512	0	6	9810	0
3	25639987	.	G	C			c.4696-19C>G	PASS	intron		1	57156	0	0.00001750	0	5440	0	1	3678	0	0	29852	0	0	4130	0	0	3734	0	0	512	0	0	9810	0
3	25639987	.	G	GAT			c.4696-21_4696-20dupAT	PASS	intron		1	57156	0	0.00001750	0	5440	0	0	3678	0	1	29852	0	0	4130	0	0	3734	0	0	512	0	0	9810	0
3	25639994	.	A	AAGTT			c.4696-30_4696-27dupAACT	PASS	intron		9	46994	0	0.0001915	0	4690	0	0	2860	0	2	24202	0	0	3666	0	0	2586	0	0	456	0	7	8534	0
3	25639995	.	A	AGTT			c.4696-30_4696-28dupAAC	PASS	intron		17	47016	0	0.0003616	0	4680	0	7	2870	0	5	24222	0	0	3662	0	0	2586	0	0	456	0	5	8540	0
3	25639996	.	G	GTT			c.4696-30_4696-29dupAA	PASS	intron		1	45738	0	0.00002186	0	4564	0	1	2754	0	0	23532	0	0	3598	0	0	2478	0	0	452	0	0	8360	0
3	25639998	.	TATGAA	T			c.4696-35_4696-31delTTCAT	PASS	intron		1	45050	0	0.00002220	0	4516	0	1	2690	0	0	23156	0	0	3556	0	0	2406	0	0	444	0	0	8282	0
3	25639999	.	A	T			c.4696-31T>A	PASS	intron		2	44112	0	0.00004534	0	4426	0	0	2606	0	0	22680	0	0	3498	0	0	2282	0	0	430	0	2	8190	0
3	25640006	.	G	T			c.4696-38C>A	PASS	intron		1	37282	0	0.00002682	0	3938	0	0	2060	0	1	19060	0	0	3092	0	0	1654	0	0	382	0	0	7096	0
3	25640006	.	G	A			c.4696-38C>T	PASS	intron		1	37282	0	0.00002682	0	3938	0	0	2060	0	1	19060	0	0	3092	0	0	1654	0	0	382	0	0	7096	0
3	25640878	.	C	A			c.4695+48G>T	PASS	intron		1	78910	0	0.00001267	0	7620	0	1	5502	0	0	42256	0	0	5054	0	0	5994	0	0	644	0	0	11840	0
3	25640895	.	T	C			c.4695+31A>G	PASS	intron		4	82992	0	0.00004820	0	7886	0	0	5818	0	0	44636	0	0	5216	0	4	6500	0	0	666	0	0	12270	0
3	25640896	.	G	A			c.4695+30C>T	PASS	intron		1	83130	0	0.00001203	0	7896	0	0	5824	0	1	44716	0	0	5216	0	0	6528	0	0	664	0	0	12286	0
3	25640904	.	A	G			c.4695+22T>C	PASS	intron		11	87574	0	0.0001256	0	8222	0	0	6170	0	1	47348	0	0	5380	0	10	7164	0	0	688	0	0	12602	0
3	25640906	.	G	A			c.4695+20C>T	PASS	intron		1	88946	0	0.00001124	0	8304	0	0	6270	0	0	48148	0	0	5454	0	0	7362	0	0	692	0	1	12716	0
3	25640920	.	G	T	c.4695+6C>A		c.4695+6C>A	PASS	splice region		1	101030	0	0.000009898	0	8942	0	0	7184	0	1	55384	0	0	5950	0	0	9164	0	0	770	0	0	13636	0
3	25640920	.	G	A	c.4695+6C>T		c.4695+6C>T	PASS	splice region		1	101030	0	0.000009898	0	8942	0	0	7184	0	1	55384	0	0	5950	0	0	9164	0	0	770	0	0	13636	0
3	25640921	.	G	A	c.4695+5C>T		c.4695+5C>T	PASS	splice region		1	101820	0	0.000009821	0	8982	0	0	7240	0	1	55864	0	0	5982	0	0	9276	0	0	784	0	0	13692	0
3	25640921	.	G	GT	c.4695+4dupA		c.4695+4dupA	PASS	splice region		1	101820	0	0.000009821	0	8982	0	1	7240	0	0	55864	0	0	5982	0	0	9276	0	0	784	0	0	13692	0
3	25640930	.	C	A	p.Ser1564Ile	p.Ser1564Ile	c.4691G>T	PASS	missense		1	107434	0	0.000009308	0	9246	0	0	7692	0	1	59236	0	0	6184	0	0	10062	0	0	812	0	0	14202	0
3	25640930	.	CTTG	C	p.Thr1563del	p.Thr1563del	c.4688_4690delCAA	PASS	inframe deletion		7	107434	0	0.00006516	1	9246	0	0	7692	0	4	59236	0	0	6184	0	0	10062	0	0	812	0	2	14202	0
3	25640934	rs17016865	T	C	p.Thr1563Ala	p.Thr1563Ala	c.4687A>G	PASS	missense		834	109036	24	0.007649	672	9370	24	0	7818	0	49	60132	0	0	6228	0	27	10294	0	4	820	0	82	14374	0
3	25640941	.	G	C	p.Ser1560Ser	p.Ser1560Ser	c.4680C>G	PASS	synonymous		1	111604	0	0.000008960	1	9464	0	0	8022	0	0	61652	0	0	6320	0	0	10582	0	0	842	0	0	14722	0
3	25640944	.	T	C	p.Thr1559Thr	p.Thr1559Thr	c.4677A>G	PASS	synonymous		1	112586	0	0.000008882	0	9500	0	0	8096	0	0	62244	0	0	6356	0	1	10694	0	0	846	0	0	14850	0
3	25640967	.	C	T	p.Asp1552Asn	p.Asp1552Asn	c.4654G>A	PASS	missense		1	114068	0	0.000008767	0	9554	0	0	8184	0	1	63098	0	0	6430	0	0	10844	0	0	848	0	0	15110	0
3	25640968	.	G	A	p.Gly1551Gly	p.Gly1551Gly	c.4653C>T	PASS	synonymous		26	114028	0	0.0002280	0	9554	0	1	8176	0	1	63074	0	0	6432	0	0	10828	0	0	846	0	24	15118	0
3	25640968	.	G	C	p.Gly1551Gly	p.Gly1551Gly	c.4653C>G	PASS	synonymous		1	114028	0	0.000008770	1	9554	0	0	8176	0	0	63074	0	0	6432	0	0	10828	0	0	846	0	0	15118	0
3	25640983	.	G	C	p.Gly1546Gly	p.Gly1546Gly	c.4638C>G	PASS	synonymous		1	112368	0	0.000008899	0	9454	0	0	8036	0	1	62046	0	0	6388	0	0	10674	0	0	842	0	0	14928	0
3	25640984	.	C	A	p.Gly1546Val	p.Gly1546Val	c.4637G>T	PASS	missense		2	112194	0	0.00001783	0	9432	0	0	8024	0	0	61962	0	0	6378	0	0	10648	0	0	842	0	2	14908	0
3	25640986	.	A	G	p.Ser1545Ser	p.Ser1545Ser	c.4635T>C	PASS	synonymous		1	111626	0	0.000008958	0	9426	0	0	7962	0	1	61608	0	0	6368	0	0	10584	0	0	840	0	0	14838	0
3	25640989	.	T	C	p.Ala1544Ala	p.Ala1544Ala	c.4632A>G	PASS	synonymous		1	110448	0	0.000009054	0	9360	0	0	7862	0	1	60874	0	0	6328	0	0	10456	0	0	836	0	0	14732	0
3	25640991	.	C	T	p.Ala1544Thr	p.Ala1544Thr	c.4630G>A	PASS	missense		2	108826	0	0.00001838	0	9240	0	2	7740	0	0	59912	0	0	6280	0	0	10244	0	0	828	0	0	14582	0
3	25641003	.	T	G	p.Lys1540Gln	p.Lys1540Gln	c.4618A>C	PASS	missense		2	104472	0	0.00001914	0	9038	0	0	7368	0	2	57282	0	0	6114	0	0	9640	0	0	806	0	0	14224	0
3	25641006	.	C	G	p.Ala1539Pro	p.Ala1539Pro	c.4615G>C	PASS	missense		1	102960	0	0.000009713	0	8982	0	0	7260	0	0	56372	0	0	6050	0	0	9408	0	0	794	0	1	14094	0
3	25641011	.	C	T	p.Arg1537Gln	p.Arg1537Gln	c.4610G>A	PASS	missense		3	99404	0	0.00003018	0	8798	0	0	6982	0	3	54248	0	0	5896	0	0	8878	0	0	766	0	0	13836	0
3	25641026	.	A	T	c.4601-6T>A		c.4601-6T>A	PASS	splice region		2	88054	1	0.00002271	0	8090	0	0	6156	0	0	47392	0	0	5458	0	0	7372	0	2	712	1	0	12874	0
3	25641029	.	G	A			c.4601-9C>T	PASS	intron		1	86682	0	0.00001154	0	8034	0	1	6042	0	0	46584	0	0	5378	0	0	7202	0	0	698	0	0	12744	0
3	25641030	.	A	G			c.4601-10T>C	PASS	intron		1	86762	0	0.00001153	0	8020	0	0	6058	0	0	46632	0	0	5382	0	0	7226	0	0	696	0	1	12748	0
3	25641033	.	C	T			c.4601-13G>A	PASS	intron		2	84980	0	0.00002353	2	7940	0	0	5922	0	0	45626	0	0	5302	0	0	6934	0	0	662	0	0	12594	0
3	25641039	.	G	T			c.4601-19C>A	PASS	intron		1	81486	0	0.00001227	0	7722	0	0	5632	0	1	43544	0	0	5196	0	0	6430	0	0	648	0	0	12314	0
3	25641050	.	C	T			c.4601-30G>A	PASS	intron		1	71100	0	0.00001406	0	7138	0	0	4906	0	0	37330	0	0	4790	0	0	4888	0	0	572	0	1	11476	0
3	25641050	.	C	A			c.4601-30G>T	PASS	intron		1	71100	0	0.00001406	0	7138	0	1	4906	0	0	37330	0	0	4790	0	0	4888	0	0	572	0	0	11476	0
3	25641051	.	G	A			c.4601-31C>T	PASS	intron		6	68706	0	0.00008733	1	7014	0	1	4790	0	1	35874	0	0	4696	0	0	4520	0	0	558	0	3	11254	0
3	25642544	.	T	C			c.4600+47A>G	PASS	intron		1	116340	0	0.000008595	0	9638	0	0	8402	0	0	64628	0	0	6520	0	1	11270	0	0	864	0	0	15018	0
3	25642550	.	C	T			c.4600+41G>A	PASS	intron		4	116276	0	0.00003440	0	9628	0	0	8392	0	0	64556	0	0	6518	0	0	11286	0	0	860	0	4	15036	0
3	25642554	.	G	C			c.4600+37C>G	PASS	intron		1	116438	0	0.000008588	0	9636	0	0	8398	0	1	64588	0	0	6520	0	0	11272	0	0	868	0	0	15156	0
3	25642554	.	G	A			c.4600+37C>T	PASS	intron		2	116438	0	0.00001718	0	9636	0	0	8398	0	0	64588	0	0	6520	0	2	11272	0	0	868	0	0	15156	0
3	25642557	.	T	C			c.4600+34A>G	PASS	intron		2	116712	0	0.00001714	0	9642	0	0	8410	0	2	64728	0	0	6526	0	0	11298	0	0	868	0	0	15240	0
3	25642559	.	T	C			c.4600+32A>G	PASS	intron		1	116744	0	0.000008566	0	9640	0	0	8408	0	0	64728	0	0	6526	0	1	11296	0	0	868	0	0	15278	0
3	25642569	.	G	T			c.4600+22C>A	PASS	intron		2	117088	0	0.00001708	0	9646	0	0	8412	0	0	64846	0	0	6524	0	0	11310	0	0	870	0	2	15480	0
3	25642574	.	A	C			c.4600+17T>G	PASS	intron		1	117424	0	0.000008516	1	9650	0	0	8424	0	0	64962	0	0	6524	0	0	11316	0	0	874	0	0	15674	0
3	25642581	.	T	C			c.4600+10A>G	PASS	intron		1	117830	0	0.000008487	0	9652	0	1	8438	0	0	65146	0	0	6532	0	0	11324	0	0	878	0	0	15860	0
3	25642583	.	A	C	c.4600+8T>G		c.4600+8T>G	PASS	splice region		9	117960	0	0.00007630	0	9650	0	0	8448	0	9	65194	0	0	6536	0	0	11328	0	0	880	0	0	15924	0
3	25642591	.	C	A	p.Gly1534Cys	p.Gly1534Cys	c.4600G>T	PASS	missense		1	118296	0	0.000008453	0	9652	0	0	8458	0	0	65352	0	0	6540	0	1	11334	0	0	886	0	0	16074	0
3	25642594	.	T	C	p.Lys1533Glu	p.Lys1533Glu	c.4597A>G	PASS	missense		1	118412	0	0.000008445	1	9660	0	0	8462	0	0	65414	0	0	6538	0	0	11332	0	0	886	0	0	16120	0
3	25642600	.	T	C	p.Thr1531Ala	p.Thr1531Ala	c.4591A>G	PASS	missense		1	118464	0	0.000008441	0	9662	0	0	8464	0	0	65442	0	1	6540	0	0	11326	0	0	884	0	0	16146	0
3	25642605	.	GTCT	G	p.Lys1528del	p.Lys1528del	c.4583_4585delAGA	PASS	inframe deletion		1	118500	0	0.000008439	0	9660	0	1	8456	0	0	65476	0	0	6540	0	0	11322	0	0	882	0	0	16164	0
3	25642612	.	T	C	p.Lys1527Glu	p.Lys1527Glu	c.4579A>G	PASS	missense		1	118504	0	0.000008439	0	9658	0	0	8458	0	0	65462	0	1	6534	0	0	11326	0	0	884	0	0	16182	0
3	25642614	.	G	C	p.Pro1526Arg	p.Pro1526Arg	c.4577C>G	PASS	missense		1	118454	0	0.000008442	0	9642	0	0	8462	0	1	65442	0	0	6532	0	0	11320	0	0	884	0	0	16172	0
3	25642614	.	G	A	p.Pro1526Leu	p.Pro1526Leu	c.4577C>T	PASS	missense		1	118454	0	0.000008442	0	9642	0	0	8462	0	1	65442	0	0	6532	0	0	11320	0	0	884	0	0	16172	0
3	25642618	.	T	A	p.Ile1525Phe	p.Ile1525Phe	c.4573A>T	PASS	missense		1	118344	0	0.000008450	0	9638	0	0	8442	0	0	65362	0	0	6534	0	0	11322	0	1	884	0	0	16162	0
3	25642634	.	C	T	p.Ser1519Ser	p.Ser1519Ser	c.4557G>A	PASS	synonymous		2	117978	0	0.00001695	0	9616	0	0	8400	0	1	65190	0	0	6518	0	0	11256	0	1	880	0	0	16118	0
3	25642635	.	G	A	p.Ser1519Leu	p.Ser1519Leu	c.4556C>T	PASS	missense		3	117946	0	0.00002544	0	9616	0	0	8386	0	2	65172	0	0	6522	0	0	11256	0	1	882	0	0	16112	0
3	25642657	.	C	T	p.Val1512Ile	p.Val1512Ile	c.4534G>A	PASS	missense		1	117004	0	0.000008547	0	9574	0	0	8294	0	0	64598	0	0	6512	0	1	11130	0	0	878	0	0	16018	0
3	25642661	.	T	C	p.Lys1510Lys	p.Lys1510Lys	c.4530A>G	PASS	synonymous		1	116788	0	0.000008563	0	9558	0	1	8284	0	0	64476	0	0	6508	0	0	11094	0	0	878	0	0	15990	0
3	25642663	.	T	G	p.Lys1510Gln	p.Lys1510Gln	c.4528A>C	PASS	missense		2	116802	0	0.00001712	0	9552	0	0	8294	0	2	64478	0	0	6508	0	0	11094	0	0	878	0	0	15998	0
3	25642664	.	C	A	p.Lys1509Asn	p.Lys1509Asn	c.4527G>T	PASS	missense		2	116786	0	0.00001713	0	9550	0	0	8292	0	2	64470	0	0	6510	0	0	11092	0	0	878	0	0	15994	0
3	25642670	.	T	C	p.Lys1507Lys	p.Lys1507Lys	c.4521A>G	PASS	synonymous		2	116462	0	0.00001717	0	9536	0	0	8272	0	0	64284	0	0	6510	0	0	11026	0	0	876	0	2	15958	0
3	25642672	.	T	C	p.Lys1507Glu	p.Lys1507Glu	c.4519A>G	PASS	missense		2	116324	0	0.00001719	2	9526	0	0	8266	0	0	64194	0	0	6504	0	0	11014	0	0	874	0	0	15946	0
3	25642682	.	C	T	p.Lys1503Lys	p.Lys1503Lys	c.4509G>A	PASS	synonymous		1	115464	0	0.000008661	0	9476	0	0	8174	0	0	63726	0	0	6496	0	1	10902	0	0	868	0	0	15822	0
3	25642686	.	G	A	p.Pro1502Leu	p.Pro1502Leu	c.4505C>T	PASS	missense		1	115096	0	0.000008688	0	9462	0	0	8134	0	1	63538	0	0	6486	0	0	10842	0	0	866	0	0	15768	0
3	25642687	.	G	A	p.Pro1502Ser	p.Pro1502Ser	c.4504C>T	PASS	missense		2	114938	0	0.00001740	1	9446	0	0	8126	0	0	63448	0	0	6476	0	0	10826	0	0	866	0	1	15750	0
3	25642693	rs114586748	G	T	p.Pro1500Thr	p.Pro1500Thr	c.4498C>A	PASS	missense		34	114242	1	0.0002976	29	9410	1	0	8052	0	0	63058	0	0	6448	0	5	10736	0	0	862	0	0	15676	0
3	25642696	.	C	A	p.Val1499Phe	p.Val1499Phe	c.4495G>T	PASS	missense		2	113804	0	0.00001757	0	9376	0	0	8014	0	2	62824	0	0	6428	0	0	10664	0	0	854	0	0	15644	0
3	25642699	.	T	G	p.Thr1498Pro	p.Thr1498Pro	c.4492A>C	PASS	missense		1	113324	0	0.000008824	0	9358	0	0	7986	0	1	62514	0	0	6424	0	0	10598	0	0	852	0	0	15592	0
3	25642699	.	T	A	p.Thr1498Ser	p.Thr1498Ser	c.4492A>T	PASS	missense		1	113324	0	0.000008824	0	9358	0	0	7986	0	0	62514	0	0	6424	0	0	10598	0	0	852	0	1	15592	0
3	25642709	.	C	T	p.Pro1494Pro	p.Pro1494Pro	c.4482G>A	PASS	synonymous		15	111058	0	0.0001351	1	9260	0	0	7848	0	11	61206	0	0	6348	0	3	10256	0	0	840	0	0	15300	0
3	25642710	.	G	A	p.Pro1494Leu	p.Pro1494Leu	c.4481C>T	PASS	missense		2	110634	0	0.00001808	0	9248	0	1	7808	0	1	60958	0	0	6338	0	0	10174	0	0	838	0	0	15270	0
3	25642717	.	C	T	c.4475-1G>A		c.4475-1G>A	PASS	splice acceptor		1	109262	0	0.000009152	0	9196	0	0	7694	0	1	60138	0	0	6288	0	0	9964	0	0	834	0	0	15148	0
3	25642747	rs191315549	A	G			c.4475-31T>C	PASS	intron		2	103516	0	0.00001932	2	8626	0	0	7308	0	0	57050	0	0	6138	0	0	9226	0	0	796	0	0	14372	0
3	25642751	.	A	T			c.4475-35T>A	PASS	intron		1	101964	0	0.000009807	0	8266	0	0	7206	0	0	56354	0	0	6108	0	0	9054	0	0	788	0	1	14188	0
3	25642759	rs112934953	AC	A			c.4475-44delG	PASS	intron		1343	99802	79	0.01346	1174	8536	79	0	6994	0	41	54820	0	0	6052	0	47	8744	0	6	766	0	75	13890	0
3	25646201	.	C	T			c.4474+50G>A	PASS	intron		1	118530	0	0.000008437	0	9656	0	0	8380	0	1	65428	0	0	6532	0	0	11244	0	0	882	0	0	16408	0
3	25646206	.	A	C			c.4474+45T>G	PASS	intron		1	118988	0	0.000008404	0	9684	0	0	8422	0	1	65702	0	0	6554	0	0	11308	0	0	884	0	0	16434	0
3	25646208	.	T	C			c.4474+43A>G	PASS	intron		1	118920	0	0.000008409	0	9682	0	1	8426	0	0	65654	0	0	6548	0	0	11298	0	0	884	0	0	16428	0
3	25646209	.	ATC	A			c.4474+40_4474+41delGA	PASS	intron		1	118922	0	0.000008409	0	9686	0	0	8422	0	1	65652	0	0	6552	0	0	11298	0	0	884	0	0	16428	0
3	25646218	.	C	A			c.4474+33G>T	PASS	intron		2	119250	0	0.00001677	2	9708	0	0	8456	0	0	65860	0	0	6554	0	0	11336	0	0	884	0	0	16452	0
3	25646246	.	C	A	c.4474+5G>T		c.4474+5G>T	PASS	splice region		1	120256	0	0.000008316	0	9774	0	1	8608	0	0	66436	0	0	6586	0	0	11462	0	0	898	0	0	16492	0
3	25646253	.	T	C	p.Lys1491Arg	p.Lys1491Arg	c.4472A>G	PASS	missense		1	120388	0	0.000008306	0	9776	0	0	8612	0	1	66526	0	0	6598	0	0	11478	0	0	898	0	0	16500	0
3	25646259	.	G	C	p.Ala1489Gly	p.Ala1489Gly	c.4466C>G	PASS	missense		1	120438	0	0.000008303	1	9782	0	0	8616	0	0	66550	0	0	6602	0	0	11488	0	0	898	0	0	16502	0
3	25646267	.	C	T	p.Thr1486Thr	p.Thr1486Thr	c.4458G>A	PASS	synonymous		3	120498	0	0.00002490	0	9784	0	0	8618	0	2	66578	0	0	6606	0	0	11508	0	0	898	0	1	16506	0
3	25646268	rs61751634	G	A	p.Thr1486Met	p.Thr1486Met	c.4457C>T	PASS	missense		2464	120510	155	0.02045	22	9784	0	1327	8624	94	22	66580	0	2	6606	0	8	11510	0	12	898	2	1071	16508	59
3	25646275	.	T	C	p.Ser1484Gly	p.Ser1484Gly	c.4450A>G	PASS	missense		1	120530	0	0.000008297	0	9786	0	0	8622	0	1	66598	0	0	6606	0	0	11512	0	0	898	0	0	16508	0
3	25646281	.	C	T	p.Val1482Ile	p.Val1482Ile	c.4444G>A	PASS	missense		1	120546	0	0.000008296	0	9786	0	0	8622	0	0	66608	0	0	6606	0	1	11520	0	0	896	0	0	16508	0
3	25646309	.	T	C	p.Pro1472Pro	p.Pro1472Pro	c.4416A>G	PASS	synonymous		1	120550	0	0.000008295	0	9784	0	0	8624	0	1	66608	0	0	6606	0	0	11526	0	0	896	0	0	16506	0
3	25646313	.	G	A	p.Ser1471Leu	p.Ser1471Leu	c.4412C>T	PASS	missense		2	120532	0	0.00001659	0	9776	0	0	8624	0	2	66602	0	0	6606	0	0	11522	0	0	896	0	0	16506	0
3	25646331	.	T	C	p.Asp1465Gly	p.Asp1465Gly	c.4394A>G	PASS	missense		1	120424	0	0.000008304	0	9774	0	1	8608	0	0	66548	0	0	6598	0	0	11502	0	0	894	0	0	16500	0
3	25646345	.	G	A	p.Asp1460Asp	p.Asp1460Asp	c.4380C>T	PASS	synonymous		1	120228	0	0.000008318	1	9762	0	0	8588	0	0	66428	0	0	6590	0	0	11472	0	0	894	0	0	16494	0
3	25646358	.	G	A	p.Ser1456Leu	p.Ser1456Leu	c.4367C>T	PASS	missense		1	119748	0	0.000008351	0	9724	0	0	8544	0	1	66132	0	0	6578	0	0	11422	0	0	890	0	0	16458	0
3	25646370	.	T	G			c.4364-9A>C	PASS	intron		3	118264	0	0.00002537	0	9608	0	0	8378	0	0	65200	0	0	6542	0	0	11292	0	0	884	0	3	16360	0
3	25646370	.	T	C			c.4364-9A>G	PASS	intron		1	118264	0	0.000008456	0	9608	0	0	8378	0	0	65200	0	0	6542	0	0	11292	0	0	884	0	1	16360	0
3	25646385	.	T	C			c.4364-24A>G	PASS	intron		1	116476	0	0.000008585	0	9512	0	0	8132	0	0	64042	0	0	6510	0	0	11118	0	0	876	0	1	16286	0
3	25646391	.	A	G			c.4364-30T>C	PASS	intron		2	115610	0	0.00001730	0	9452	0	0	8026	0	2	63530	0	0	6498	0	0	11052	0	0	874	0	0	16178	0
3	25646392	.	G	A			c.4364-31C>T	PASS	intron		1	115412	0	0.000008665	0	9428	0	0	7986	0	1	63434	0	0	6484	0	0	11036	0	0	874	0	0	16170	0
3	25646395	.	A	T			c.4364-34T>A	PASS	intron		17	115132	0	0.0001477	0	9410	0	0	7952	0	17	63224	0	0	6484	0	0	11016	0	0	872	0	0	16174	0
3	25646406	.	A	T			c.4364-45T>A	PASS	intron		1	112392	0	0.000008897	1	9244	0	0	7696	0	0	61458	0	0	6428	0	0	10744	0	0	866	0	0	15956	0
3	25647487	.	C	T			c.4363+47G>A	PASS	intron		2	20174	0	0.00009914	0	2196	0	0	614	0	0	8612	0	0	1354	0	0	394	0	0	222	0	2	6782	0
3	25647497	rs181482666	T	A			c.4363+37A>T	PASS	intron		42	20342	0	0.002065	3	2198	0	0	614	0	32	8644	0	1	1356	0	1	394	0	0	230	0	5	6906	0
3	25647519	.	A	C			c.4363+15T>G	PASS	intron		1	20870	0	0.00004792	0	2200	0	0	620	0	0	8756	0	0	1404	0	0	398	0	0	232	0	1	7260	0
3	25647523	.	A	C			c.4363+11T>G	PASS	intron		1	21038	0	0.00004753	0	2200	0	0	620	0	1	8794	0	0	1416	0	0	404	0	0	232	0	0	7372	0
3	25647536	.	T	A	p.Asp1454Val	p.Asp1454Val	c.4361A>T	PASS	missense		1	21438	0	0.00004665	0	2206	0	0	622	0	0	8908	0	0	1472	0	0	406	0	0	238	0	1	7586	0
3	25647573	.	G	T	p.Leu1442Ile	p.Leu1442Ile	c.4324C>A	PASS	missense		1	21766	0	0.00004594	1	2190	0	0	616	0	0	8982	0	0	1528	0	0	406	0	0	240	0	0	7804	0
3	25647576	.	T	A	p.Asn1441Tyr	p.Asn1441Tyr	c.4321A>T	PASS	missense		1	21752	0	0.00004597	0	2190	0	0	616	0	1	8976	0	0	1524	0	0	406	0	0	240	0	0	7800	0
3	25647616	.	A	G	c.4284-3T>C		c.4284-3T>C	PASS	splice region		4	20888	0	0.0001915	4	2090	0	0	556	0	0	8642	0	0	1436	0	0	378	0	0	232	0	0	7554	0
3	25647623	.	A	G			c.4284-10T>C	PASS	intron		1	20634	0	0.00004846	0	2056	0	0	536	0	1	8564	0	0	1418	0	0	374	0	0	230	0	0	7456	0
3	25647632	rs73051956	A	G			c.4284-19T>C	PASS	intron		1559	20224	93	0.07709	36	2000	0	0	520	0	1090	8400	82	98	1400	1	27	366	1	11	224	1	297	7314	8
3	25648613	.	A	C			c.4283+49T>G	PASS	intron		1	112430	0	0.000008894	0	9434	0	0	8228	0	1	62638	0	0	6430	0	0	10886	0	0	836	0	0	13978	0
3	25648619	.	T	C			c.4283+43A>G	PASS	intron		1	112490	0	0.000008890	1	9442	0	0	8228	0	0	62602	0	0	6434	0	0	10882	0	0	840	0	0	14062	0
3	25648625	.	A	G			c.4283+37T>C	PASS	intron		1	112648	0	0.000008877	0	9438	0	1	8232	0	0	62654	0	0	6434	0	0	10882	0	0	844	0	0	14164	0
3	25648627	.	T	G			c.4283+35A>C	PASS	intron		1	112676	0	0.000008875	0	9434	0	0	8230	0	1	62656	0	0	6430	0	0	10880	0	0	842	0	0	14204	0
3	25648634	.	T	C			c.4283+28A>G	PASS	intron		1	112906	0	0.000008857	0	9434	0	0	8232	0	1	62758	0	0	6430	0	0	10888	0	0	844	0	0	14320	0
3	25648644	.	C	T			c.4283+18G>A	PASS	intron		2	113360	0	0.00001764	0	9440	0	0	8228	0	2	62804	0	0	6428	0	0	10872	0	0	848	0	0	14740	0
3	25648649	.	T	C			c.4283+13A>G	PASS	intron		3	113530	0	0.00002642	1	9436	0	0	8224	0	0	62794	0	0	6426	0	0	10856	0	0	850	0	2	14944	0
3	25648652	rs146330122	C	T			c.4283+10G>A	PASS	intron		1	113624	0	0.000008801	0	9434	0	1	8222	0	0	62830	0	0	6424	0	0	10850	0	0	848	0	0	15016	0
3	25648653	.	A	G			c.4283+9T>C	PASS	intron		2	113642	0	0.00001760	2	9432	0	0	8214	0	0	62834	0	0	6424	0	0	10834	0	0	850	0	0	15054	0
3	25648656	.	AC	A	c.4283+5delG		c.4283+5delG	PASS	splice region		1	113522	0	0.000008809	0	9424	0	1	8194	0	0	62710	0	0	6414	0	0	10822	0	0	850	0	0	15108	0
3	25648670	.	G	C	p.Ala1425Ala	p.Ala1425Ala	c.4275C>G	PASS	synonymous		1	111966	0	0.000008931	0	9312	0	0	8090	0	0	61716	0	0	6342	0	0	10584	0	0	842	0	1	15080	0
3	25648679	.	T	C	p.Lys1422Lys	p.Lys1422Lys	c.4266A>G	PASS	synonymous		1	109648	0	0.000009120	1	9210	0	0	7944	0	0	60246	0	0	6258	0	0	10324	0	0	828	0	0	14838	0
3	25648694	.	T	C	p.Thr1417Thr	p.Thr1417Thr	c.4251A>G	PASS	synonymous		1	103156	0	0.000009694	0	8826	0	0	7510	0	0	56306	0	0	5962	0	0	9516	0	0	786	0	1	14250	0
3	25648698	.	T	C	p.Tyr1416Cys	p.Tyr1416Cys	c.4247A>G	PASS	missense		15	99542	0	0.0001507	15	8640	0	0	7298	0	0	54120	0	0	5804	0	0	8980	0	0	764	0	0	13936	0
3	25648703	.	A	G	p.Asp1414Asp	p.Asp1414Asp	c.4242T>C	PASS	synonymous		1	97598	0	0.00001025	0	8538	0	0	7168	0	0	52946	0	0	5730	0	1	8708	0	0	750	0	0	13758	0
3	25648708	.	T	C	p.Lys1413Glu	p.Lys1413Glu	c.4237A>G	PASS	missense		1	94746	0	0.00001055	0	8368	0	0	6976	0	1	51264	0	0	5582	0	0	8318	0	0	736	0	0	13502	0
3	25648733	.	T	A	p.Glu1404Asp	p.Glu1404Asp	c.4212A>T	PASS	missense		5	75598	0	0.00006614	0	6944	0	0	5512	0	4	40058	0	0	4658	0	0	5874	0	0	622	0	1	11930	0
3	25648736	.	A	C	p.Asp1403Glu	p.Asp1403Glu	c.4209T>G	PASS	missense		8	71752	0	0.0001115	0	6652	0	0	5144	0	8	37828	0	0	4520	0	0	5428	0	0	584	0	0	11596	0
3	25648744	.	C	T	p.Gly1401Arg	p.Gly1401Arg	c.4201G>A	PASS	missense		1	65698	0	0.00001522	0	6186	0	0	4586	0	0	34218	0	0	4234	0	1	4808	0	0	544	0	0	11122	0
3	25648759	.	G	A	p.Pro1396Ser	p.Pro1396Ser	c.4186C>T	PASS	missense		9	50330	0	0.0001788	0	4984	0	0	3264	0	0	25416	0	0	3388	0	0	2886	0	0	472	0	9	9920	0
3	25648760	.	A	T	p.Ser1395Ser	p.Ser1395Ser	c.4185T>A	PASS	synonymous		14	48378	0	0.0002894	0	4840	0	0	3116	0	0	24280	0	0	3268	0	0	2668	0	0	454	0	14	9752	0
3	25648763	.	T	C	p.Ala1394Ala	p.Ala1394Ala	c.4182A>G	PASS	synonymous		1	45908	0	0.00002178	0	4624	0	0	2912	0	1	22872	0	0	3166	0	0	2358	0	0	448	0	0	9528	0
3	25648765	.	C	G	p.Ala1394Pro	p.Ala1394Pro	c.4180G>C	PASS	missense		1	43486	0	0.00002300	0	4408	0	0	2674	0	0	21532	0	0	3024	0	1	2110	0	0	420	0	0	9318	0
3	25648767	rs61751635	T	A	p.Lys1393Ile	p.Lys1393Ile	c.4178A>T	PASS	missense		9	42780	0	0.0002104	0	4360	0	0	2614	0	6	21098	0	0	2998	0	1	2044	0	0	416	0	2	9250	0
3	25648775	.	C	T	p.Leu1390Leu	p.Leu1390Leu	c.4170G>A	PASS	synonymous		1	36590	0	0.00002733	0	3808	0	0	2122	0	1	17506	0	0	2618	0	0	1360	0	0	360	0	0	8816	0
3	25648777	rs115100264	A	G	p.Leu1390Leu	p.Leu1390Leu	c.4168T>C	PASS	synonymous		1	33878	0	0.00002952	1	3572	0	0	1886	0	0	15954	0	0	2430	0	0	1094	0	0	350	0	0	8592	0
3	25648778	.	T	C	p.Glu1389Glu	p.Glu1389Glu	c.4167A>G	PASS	synonymous		1	33844	0	0.00002955	0	3566	0	0	1880	0	0	15940	0	0	2428	0	0	1078	0	0	350	0	1	8602	0
3	25648795	.	TGTC	T	p.Asp1383del	p.Asp1383del	c.4147_4149delGAC	PASS	inframe deletion		1	27996	0	0.00003572	1	2958	0	0	1166	0	0	12682	0	0	2006	0	0	674	0	0	304	0	0	8206	0
3	25648796	.	GTCA	G	p.Asp1383del	p.Asp1383del	c.4146_4148delTGA	PASS	inframe deletion		6	27334	0	0.0002195	0	2886	0	0	1100	0	5	12298	0	0	1958	0	0	644	0	0	292	0	1	8156	0
3	25648796	.	G	GTCA	p.Asp1383dup	p.Asp1383dup	c.4146_4148dupTGA	PASS	inframe insertion		1	27334	0	0.00003658	0	2886	0	0	1100	0	1	12298	0	0	1958	0	0	644	0	0	292	0	0	8156	0
3	25648801	.	C	A	p.Asp1382Tyr	p.Asp1382Tyr	c.4144G>T	PASS	missense		1	25572	0	0.00003911	0	2666	0	1	892	0	0	11274	0	0	1838	0	0	552	0	0	280	0	0	8070	0
3	25648812	.	T	G	p.Asp1378Ala	p.Asp1378Ala	c.4133A>C	PASS	missense		5	24416	1	0.0002048	1	2498	0	0	778	0	2	10608	0	0	1730	0	0	524	0	0	266	0	2	8012	1
3	25648820	.	A	T	p.Asp1375Glu	p.Asp1375Glu	c.4125T>A	PASS	missense		1	24036	0	0.00004160	0	2456	0	0	744	0	1	10398	0	0	1682	0	0	504	0	0	256	0	0	7996	0
3	25648821	rs139649989	T	G	p.Asp1375Ala	p.Asp1375Ala	c.4124A>C	PASS	missense		1	23906	0	0.00004183	0	2440	0	1	736	0	0	10328	0	0	1662	0	0	498	0	0	254	0	0	7988	0
3	25648828	.	C	T	p.Glu1373Lys	p.Glu1373Lys	c.4117G>A	PASS	missense		1	23530	0	0.00004250	0	2392	0	0	708	0	1	10102	0	0	1624	0	0	498	0	0	252	0	0	7954	0
3	25648886	rs189825483	T	C			c.4079-20A>G	PASS	intron		45	20752	0	0.002168	42	2186	0	0	638	0	0	8982	0	0	948	0	3	436	0	0	222	0	0	7340	0
3	25650626	.	G	A			c.4078+48C>T	PASS	intron		1	39976	0	0.00002502	0	4106	0	0	2334	0	1	21286	0	0	2582	0	0	3068	0	0	354	0	0	6246	0
3	25650631	.	G	A			c.4078+43C>T	PASS	intron		2	40430	0	0.00004947	0	4150	0	0	2372	0	2	21502	0	0	2596	0	0	3126	0	0	356	0	0	6328	0
3	25650634	.	T	A			c.4078+40A>T	PASS	intron		1	40918	0	0.00002444	0	4170	0	0	2444	0	0	21734	0	0	2606	0	0	3164	0	0	360	0	1	6440	0
3	25650644	.	T	C			c.4078+30A>G	PASS	intron		1	42414	0	0.00002358	0	4276	0	0	2578	0	1	22526	0	0	2666	0	0	3304	0	0	366	0	0	6698	0
3	25650650	.	G	A			c.4078+24C>T	PASS	intron		1	44430	0	0.00002251	0	4406	0	0	2776	0	0	23516	0	0	2754	0	1	3526	0	0	380	0	0	7072	0
3	25650654	.	T	C			c.4078+20A>G	PASS	intron		1	46510	0	0.00002150	0	4588	0	0	2950	0	1	24524	0	0	2802	0	0	3764	0	0	398	0	0	7484	0
3	25650656	.	T	A			c.4078+18A>T	PASS	intron		1	47494	0	0.00002106	0	4650	0	0	3062	0	1	25030	0	0	2868	0	0	3840	0	0	406	0	0	7638	0
3	25650671	.	T	C	c.4078+3A>G		c.4078+3A>G	PASS	splice region		1	59906	0	0.00001669	1	5604	0	0	4380	0	0	31278	0	0	3420	0	0	5158	0	0	480	0	0	9586	0
3	25650689	.	G	C	p.Leu1355Val	p.Leu1355Val	c.4063C>G	PASS	missense		1	71754	0	0.00001394	0	6432	0	0	5562	0	1	37752	0	0	4042	0	0	6456	0	0	530	0	0	10980	0
3	25650707	.	T	G	p.Ile1349Leu	p.Ile1349Leu	c.4045A>C	PASS	missense		5	74980	0	0.00006668	0	6786	0	0	5842	0	0	39500	0	0	4234	0	0	6672	0	0	558	0	5	11388	0
3	25650730	.	A	T	p.Leu1341Ter	p.Leu1341Ter	c.4022T>A	PASS	stop gained		1	72314	0	0.00001383	0	6792	0	0	5524	0	0	37958	0	0	4126	0	0	6082	0	0	552	0	1	11280	0
3	25650735	.	A	T	p.Ser1339Arg	p.Ser1339Arg	c.4017T>A	PASS	missense		1	70772	0	0.00001413	0	6748	0	1	5398	0	0	37022	0	0	4026	0	0	5850	0	0	550	0	0	11178	0
3	25650742	.	G	A	p.Ser1337Leu	p.Ser1337Leu	c.4010C>T	PASS	missense		2	69864	0	0.00002863	0	6722	0	0	5322	0	2	36478	0	0	3976	0	0	5680	0	0	552	0	0	11134	0
3	25650745	.	T	C	p.Lys1336Arg	p.Lys1336Arg	c.4007A>G	PASS	missense		1	69442	0	0.00001440	0	6710	0	0	5288	0	1	36268	0	0	3938	0	0	5578	0	0	550	0	0	11110	0
3	25650795	.	A	T	p.Pro1319Pro	p.Pro1319Pro	c.3957T>A	PASS	synonymous		2	60206	0	0.00003322	0	6374	0	0	4578	0	2	30544	0	0	3450	0	0	4122	0	0	494	0	0	10644	0
3	25650796	.	G	C	p.Pro1319Arg	p.Pro1319Arg	c.3956C>G	PASS	missense		2	60134	0	0.00003326	0	6380	0	0	4552	0	2	30516	0	0	3436	0	0	4108	0	0	492	0	0	10650	0
3	25650802	.	C	A	p.Gly1317Val	p.Gly1317Val	c.3950G>T	PASS	missense		3	59040	0	0.00005081	0	6324	0	0	4456	0	0	29908	0	0	3382	0	0	3962	0	0	482	0	3	10526	0
3	25650805	.	G	C	p.Ser1316Cys	p.Ser1316Cys	c.3947C>G	PASS	missense		3	58270	0	0.00005148	0	6272	0	0	4370	0	1	29480	0	0	3326	0	2	3858	0	0	484	0	0	10480	0
3	25650812	rs17016875	T	C	p.Thr1314Ala	p.Thr1314Ala	c.3940A>G	PASS	missense		1171	57156	65	0.02049	1003	6344	65	0	4218	0	46	28740	0	0	3266	0	41	3734	0	5	474	0	76	10380	0
3	25650815	.	G	A	p.Pro1313Ser	p.Pro1313Ser	c.3937C>T	PASS	missense		2	56176	0	0.00003560	0	5866	0	0	4176	0	2	28444	0	0	3256	0	0	3638	0	0	470	0	0	10326	0
3	25650848	.	A	T			c.3917-13T>A	PASS	intron		1	46520	0	0.00002150	1	5096	0	0	3228	0	0	23076	0	0	2804	0	0	2648	0	0	386	0	0	9282	0
3	25650860	.	G	C			c.3917-25C>G	PASS	intron		1	43096	0	0.00002320	1	4840	0	0	2874	0	0	21204	0	0	2610	0	0	2266	0	0	372	0	0	8930	0
3	25650865	.	T	C			c.3917-30A>G	PASS	intron		2	39070	0	0.00005119	0	4432	0	0	2444	0	2	19100	0	0	2388	0	0	1866	0	0	350	0	0	8490	0
3	25650870	.	A	G			c.3917-35T>C	PASS	intron		1	37862	0	0.00002641	0	4300	0	0	2246	0	1	18496	0	0	2328	0	0	1786	0	0	344	0	0	8362	0
3	25650879	.	G	T			c.3917-44C>A	PASS	intron		1	33944	0	0.00002946	1	3826	0	0	1784	0	0	16550	0	0	2180	0	0	1456	0	0	314	0	0	7834	0
3	25651009	.	T	C			c.3916+50A>G	PASS	intron		1	65276	0	0.00001532	0	6478	0	0	4880	0	1	33716	0	0	4314	0	0	4834	0	0	512	0	0	10542	0
3	25651012	.	A	C			c.3916+47T>G	PASS	intron		1	65066	0	0.00001537	0	6476	0	0	4872	0	1	33600	0	0	4310	0	0	4780	0	0	510	0	0	10518	0
3	25651017	.	T	G			c.3916+42A>C	PASS	intron		1	65244	0	0.00001533	0	6498	0	0	4876	0	0	33690	0	0	4316	0	1	4822	0	0	516	0	0	10526	0
3	25651023	.	C	G			c.3916+36G>C	PASS	intron		1	65340	0	0.00001530	0	6498	0	1	4868	0	0	33772	0	0	4310	0	0	4840	0	0	516	0	0	10536	0
3	25651026	.	T	A			c.3916+33A>T	PASS	intron		1	65758	0	0.00001521	0	6542	0	0	4922	0	0	33996	0	1	4324	0	0	4894	0	0	518	0	0	10562	0
3	25651037	.	C	A			c.3916+22G>T	PASS	intron		1	66826	0	0.00001496	0	6628	0	0	4980	0	1	34620	0	0	4364	0	0	4998	0	0	528	0	0	10708	0
3	25651062	.	G	A	p.Pro1305Ser	p.Pro1305Ser	c.3913C>T	PASS	missense		1	68884	0	0.00001452	0	6770	0	1	5168	0	0	35848	0	0	4414	0	0	5208	0	0	548	0	0	10928	0
3	25651062	.	G	T	p.Pro1305Thr	p.Pro1305Thr	c.3913C>A	PASS	missense		10	68884	0	0.0001452	0	6770	0	0	5168	0	9	35848	0	0	4414	0	1	5208	0	0	548	0	0	10928	0
3	25651064	.	T	C	p.Glu1304Gly	p.Glu1304Gly	c.3911A>G	PASS	missense		1	68584	0	0.00001458	0	6752	0	1	5132	0	0	35686	0	0	4396	0	0	5184	0	0	542	0	0	10892	0
3	25651065	.	CCTT	C	p.Lys1303del	p.Lys1303del	c.3907_3909delAAG	PASS	inframe deletion		2	68320	0	0.00002927	0	6718	0	0	5110	0	1	35544	0	0	4378	0	1	5144	0	0	544	0	0	10882	0
3	25651076	.	C	G	p.Arg1300Thr	p.Arg1300Thr	c.3899G>C	PASS	missense		5	66710	0	0.00007495	5	6560	0	0	5032	0	0	34628	0	0	4302	0	0	4896	0	0	546	0	0	10746	0
3	25651088	.	G	C	p.Pro1296Arg	p.Pro1296Arg	c.3887C>G	PASS	missense		1	62736	0	0.00001594	0	6218	0	1	4688	0	0	32394	0	0	4076	0	0	4396	0	0	512	0	0	10452	0
3	25651089	.	G	T	p.Pro1296Thr	p.Pro1296Thr	c.3886C>A	PASS	missense		1	62246	0	0.00001607	0	6174	0	0	4654	0	1	32118	0	0	4042	0	0	4352	0	0	512	0	0	10394	0
3	25651090	.	A	G	p.Gly1295Gly	p.Gly1295Gly	c.3885T>C	PASS	synonymous		7	61530	0	0.0001138	0	6114	0	6	4606	0	0	31714	0	0	4018	0	0	4258	0	0	494	0	1	10326	0
3	25651095	.	T	G	p.Lys1294Gln	p.Lys1294Gln	c.3880A>C	PASS	missense		2	59910	0	0.00003338	0	5968	0	0	4450	0	0	30830	0	0	3926	0	0	4090	0	0	484	0	2	10162	0
3	25651107	.	C	A	p.Val1290Phe	p.Val1290Phe	c.3868G>T	PASS	missense		1	55372	0	0.00001806	0	5586	0	0	4030	0	1	28436	0	0	3670	0	0	3596	0	0	452	0	0	9602	0
3	25651108	.	T	G	p.Ser1289Ser	p.Ser1289Ser	c.3867A>C	PASS	synonymous		1	55446	0	0.00001804	0	5598	0	0	4042	0	1	28458	0	0	3680	0	0	3606	0	0	454	0	0	9608	0
3	25651111	.	T	C	p.Pro1288Pro	p.Pro1288Pro	c.3864A>G	PASS	synonymous		1	53926	0	0.00001854	1	5462	0	0	3888	0	0	27622	0	0	3608	0	0	3466	0	0	448	0	0	9432	0
3	25651115	.	G	A	p.Thr1287Ile	p.Thr1287Ile	c.3860C>T	PASS	missense		1	52642	0	0.00001900	0	5302	0	0	3782	0	0	26998	0	1	3520	0	0	3314	0	0	442	0	0	9284	0
3	25651117	.	C	T	p.Leu1286Leu	p.Leu1286Leu	c.3858G>A	PASS	synonymous		2	51688	0	0.00003869	0	5216	0	0	3706	0	2	26486	0	0	3496	0	0	3208	0	0	432	0	0	9144	0
3	25651122	.	C	T	p.Ala1285Thr	p.Ala1285Thr	c.3853G>A	PASS	missense		4	48700	0	0.00008214	0	4978	0	0	3442	0	4	24882	0	0	3374	0	0	2918	0	0	412	0	0	8694	0
3	25651156	.	G	A	p.Phe1273Phe	p.Phe1273Phe	c.3819C>T	PASS	synonymous		2	32214	0	0.00006208	0	3618	0	0	2104	0	0	16162	0	0	2568	0	0	1274	0	0	288	0	2	6200	0
3	25651231	.	C	T			c.3772-28G>A	PASS	intron		1	12722	0	0.00007860	0	2108	0	0	580	0	0	7102	0	0	1634	0	1	378	0	0	136	0	0	784	0
3	25651232	.	G	A			c.3772-29C>T	PASS	intron		4	12618	0	0.0003170	3	2092	0	0	578	0	0	7046	0	0	1634	0	0	374	0	0	136	0	1	758	0
3	25653956	.	T	C			c.3771+50A>G	PASS	intron		1	114572	0	0.000008728	1	9420	0	0	8300	0	0	63896	0	0	6522	0	0	11358	0	0	848	0	0	14228	0
3	25653958	.	T	C			c.3771+48A>G	PASS	intron		7	114698	0	0.00006103	0	9444	0	0	8316	0	4	63974	0	0	6520	0	3	11362	0	0	848	0	0	14234	0
3	25653964	.	A	G			c.3771+42T>C	PASS	intron		1	115344	0	0.000008670	0	9510	0	0	8360	0	0	64366	0	0	6534	0	0	11388	0	0	854	0	1	14332	0
3	25653978	.	T	C			c.3771+28A>G	PASS	intron		1	117348	0	0.000008522	1	9656	0	0	8492	0	0	65566	0	0	6598	0	0	11494	0	0	868	0	0	14674	0
3	25653995	.	G	T			c.3771+11C>A	PASS	intron		33	119222	0	0.0002768	0	9762	0	33	8606	0	0	66208	0	0	6610	0	0	11554	0	0	882	0	0	15600	0
3	25653998	rs41285073	T	C	c.3771+8A>G		c.3771+8A>G	PASS	splice region		2267	119536	26	0.01896	35	9766	0	1	8612	0	1767	66302	20	130	6610	1	143	11566	0	23	888	2	168	15792	3
3	25653998	rs41285073	T	G	c.3771+8A>C		c.3771+8A>C	PASS	splice region		1	119536	0	0.000008366	0	9766	0	0	8612	0	1	66302	0	0	6610	0	0	11566	0	0	888	0	0	15792	0
3	25653999	.	G	C	c.3771+7C>G		c.3771+7C>G	PASS	splice region		2	119590	0	0.00001672	0	9772	0	0	8614	0	2	66320	0	0	6610	0	0	11566	0	0	888	0	0	15820	0
3	25654007	.	T	C	p.Lys1257Arg	p.Lys1257Arg	c.3770A>G	PASS	missense		1	120070	0	0.000008328	0	9792	0	0	8618	0	1	66492	0	0	6612	0	0	11574	0	0	892	0	0	16090	0
3	25654009	.	C	A	p.Lys1256Asn	p.Lys1256Asn	c.3768G>T	PASS	missense		1	120154	0	0.000008323	0	9792	0	0	8620	0	0	66522	0	0	6612	0	1	11574	0	0	894	0	0	16140	0
3	25654016	.	T	G	p.Lys1254Thr	p.Lys1254Thr	c.3761A>C	PASS	missense		1	120450	0	0.000008302	0	9794	0	0	8624	0	1	66612	0	0	6614	0	0	11576	0	0	894	0	0	16336	0
3	25654019	.	A	C	p.Leu1253Arg	p.Leu1253Arg	c.3758T>G	PASS	missense		1	120502	0	0.000008299	0	9794	0	0	8624	0	1	66624	0	0	6612	0	0	11576	0	0	896	0	0	16376	0
3	25654048	rs6534	A	G	p.Ala1243Ala	p.Ala1243Ala	c.3729T>C	PASS	synonymous		461	120716	4	0.003819	413	9796	4	0	8626	0	13	66698	0	0	6614	0	33	11576	0	2	898	0	0	16508	0
3	25654050	.	C	A	p.Ala1243Ser	p.Ala1243Ser	c.3727G>T	PASS	missense		1	120714	0	0.000008284	0	9796	0	0	8626	0	1	66696	0	0	6614	0	0	11576	0	0	898	0	0	16508	0
3	25654050	.	C	T	p.Ala1243Thr	p.Ala1243Thr	c.3727G>A	PASS	missense		1	120714	0	0.000008284	1	9796	0	0	8626	0	0	66696	0	0	6614	0	0	11576	0	0	898	0	0	16508	0
3	25654055	.	A	G	p.Ile1241Thr	p.Ile1241Thr	c.3722T>C	PASS	missense		5	120728	0	0.00004142	0	9796	0	0	8626	0	0	66710	0	0	6614	0	0	11576	0	0	898	0	5	16508	0
3	25654055	.	A	C	p.Ile1241Ser	p.Ile1241Ser	c.3722T>G	PASS	missense		1	120728	0	0.000008283	0	9796	0	0	8626	0	0	66710	0	0	6614	0	0	11576	0	0	898	0	1	16508	0
3	25654079	.	T	C	p.Tyr1233Cys	p.Tyr1233Cys	c.3698A>G	PASS	missense		2	120750	0	0.00001656	0	9796	0	0	8626	0	2	66730	0	0	6614	0	0	11576	0	0	898	0	0	16510	0
3	25654083	.	G	A	p.Pro1232Ser	p.Pro1232Ser	c.3694C>T	PASS	missense		1	120750	0	0.000008282	1	9796	0	0	8626	0	0	66730	0	0	6614	0	0	11576	0	0	898	0	0	16510	0
3	25654087	.	G	A	p.Pro1230Pro	p.Pro1230Pro	c.3690C>T	PASS	synonymous		1	120752	0	0.000008281	0	9796	0	0	8626	0	1	66732	0	0	6614	0	0	11576	0	0	898	0	0	16510	0
3	25654102	.	C	T	p.Leu1225Leu	p.Leu1225Leu	c.3675G>A	PASS	synonymous		2	120746	0	0.00001656	0	9794	0	0	8626	0	1	66728	0	0	6614	0	1	11576	0	0	898	0	0	16510	0
3	25654104	.	A	G	p.Leu1225Leu	p.Leu1225Leu	c.3673T>C	PASS	synonymous		1	120746	0	0.000008282	0	9796	0	0	8626	0	0	66726	0	0	6614	0	0	11576	0	0	898	0	1	16510	0
3	25654105	.	C	G	p.Gln1224His	p.Gln1224His	c.3672G>C	PASS	missense		1	120744	0	0.000008282	0	9796	0	0	8626	0	1	66724	0	0	6614	0	0	11576	0	0	898	0	0	16510	0
3	25654117	.	C	T	p.Val1220Val	p.Val1220Val	c.3660G>A	PASS	synonymous		1	120746	0	0.000008282	0	9796	0	0	8626	0	1	66726	0	0	6614	0	0	11576	0	0	898	0	0	16510	0
3	25654125	.	G	A	p.Pro1218Ser	p.Pro1218Ser	c.3652C>T	PASS	missense		1	120744	0	0.000008282	0	9796	0	0	8626	0	1	66724	0	0	6614	0	0	11576	0	0	898	0	0	16510	0
3	25654131	.	C	G	p.Gly1216Arg	p.Gly1216Arg	c.3646G>C	PASS	missense		1	120746	0	0.000008282	0	9796	0	0	8626	0	1	66726	0	0	6614	0	0	11576	0	0	898	0	0	16510	0
3	25654133	.	A	T	p.Val1215Asp	p.Val1215Asp	c.3644T>A	PASS	missense		1	120746	0	0.000008282	0	9796	0	0	8626	0	1	66726	0	0	6614	0	0	11576	0	0	898	0	0	16510	0
3	25654142	.	T	C	p.Lys1212Arg	p.Lys1212Arg	c.3635A>G	PASS	missense		23	120740	2	0.0001905	0	9796	0	0	8626	0	0	66720	0	0	6614	0	0	11576	0	0	898	0	23	16510	2
3	25654149	.	C	T	p.Ala1210Thr	p.Ala1210Thr	c.3628G>A	PASS	missense		1	120732	0	0.000008283	0	9796	0	0	8626	0	0	66712	0	0	6614	0	0	11576	0	0	898	0	1	16510	0
3	25654163	.	C	A	p.Gly1205Val	p.Gly1205Val	c.3614G>T	PASS	missense	MNP	1	120714	0	0.000008284	0	9794	0	0	8626	0	0	66700	0	1	6614	0	0	11576	0	0	898	0	0	16506	0
3	25654164	.	C	A	p.Gly1205Ter	p.Gly1205Ter	c.3613G>T	PASS	stop gained	MNP	1	120714	0	0.000008284	0	9794	0	0	8626	0	0	66700	0	1	6614	0	0	11576	0	0	898	0	0	16506	0
3	25654166	.	G	A	p.Ala1204Val	p.Ala1204Val	c.3611C>T	PASS	missense		34	120708	0	0.0002817	0	9794	0	0	8626	0	31	66694	0	0	6614	0	3	11576	0	0	898	0	0	16506	0
3	25654167	.	C	A	p.Ala1204Ser	p.Ala1204Ser	c.3610G>T	PASS	missense		1	120706	0	0.000008285	0	9794	0	0	8626	0	1	66692	0	0	6614	0	0	11576	0	0	898	0	0	16506	0
3	25654173	.	C	T	p.Val1202Ile	p.Val1202Ile	c.3604G>A	PASS	missense		1	120684	0	0.000008286	0	9794	0	0	8624	0	1	66678	0	0	6614	0	0	11574	0	0	898	0	0	16502	0
3	25654186	.	T	C	p.Gln1197Gln	p.Gln1197Gln	c.3591A>G	PASS	synonymous		1	120568	0	0.000008294	0	9788	0	0	8622	0	0	66636	0	0	6614	0	1	11570	0	0	898	0	0	16440	0
3	25654195	.	C	T	p.Val1194Val	p.Val1194Val	c.3582G>A	PASS	synonymous		2	120368	0	0.00001662	0	9772	0	0	8620	0	2	66544	0	0	6614	0	0	11568	0	0	894	0	0	16356	0
3	25654199	.	T	C	p.Lys1193Arg	p.Lys1193Arg	c.3578A>G	PASS	missense		2	120200	0	0.00001664	0	9758	0	0	8620	0	2	66478	0	0	6614	0	0	11564	0	0	892	0	0	16274	0
3	25654204	.	A	C	c.3577-4T>G		c.3577-4T>G	PASS	splice region		2	120020	0	0.00001666	2	9740	0	0	8618	0	0	66424	0	0	6614	0	0	11564	0	0	888	0	0	16172	0
3	25654214	.	A	G			c.3577-14T>C	PASS	intron		2	119568	0	0.00001673	0	9720	0	0	8608	0	0	66284	0	0	6612	0	2	11550	0	0	888	0	0	15906	0
3	25654218	.	G	A			c.3577-18C>T	PASS	intron		1	119432	0	0.000008373	0	9716	0	0	8602	0	0	66226	0	0	6610	0	0	11550	0	0	888	0	1	15840	0
3	25654225	.	G	T			c.3577-25C>A	PASS	intron		2	119098	0	0.00001679	1	9702	0	0	8576	0	1	66088	0	0	6612	0	0	11542	0	0	884	0	0	15694	0
3	25654230	.	A	G			c.3577-30T>C	PASS	intron		2	118888	0	0.00001682	0	9690	0	0	8572	0	1	65982	0	0	6612	0	0	11540	0	1	880	0	0	15612	0
3	25654230	.	A	T			c.3577-30T>A	PASS	intron		3	118888	0	0.00002523	0	9690	0	0	8572	0	3	65982	0	0	6612	0	0	11540	0	0	880	0	0	15612	0
3	25654233	.	A	AT			c.3577-34_3577-33insA	PASS	intron		1	118766	0	0.000008420	0	9666	0	0	8570	0	1	65950	0	0	6612	0	0	11538	0	0	880	0	0	15550	0
3	25654237	.	A	C			c.3577-37T>G	PASS	intron		6	118326	0	0.00005071	6	9654	0	0	8558	0	0	65784	0	0	6610	0	0	11532	0	0	876	0	0	15312	0
3	25654237	.	ACTT	A			c.3577-40_3577-38delAAG	PASS	intron		1	118326	0	0.000008451	0	9654	0	0	8558	0	0	65784	0	0	6610	0	1	11532	0	0	876	0	0	15312	0
3	25654239	.	T	C			c.3577-39A>G	PASS	intron		1	118210	0	0.000008460	0	9652	0	0	8554	0	1	65742	0	0	6610	0	0	11530	0	0	872	0	0	15250	0
3	25656646	.	G	T			c.3576+50C>A	PASS	intron		1	114488	0	0.000008735	0	9312	0	0	8084	0	1	63142	0	0	6504	0	0	10952	0	0	866	0	0	15628	0
3	25656646	.	G	A			c.3576+50C>T	PASS	intron		1	114488	0	0.000008735	0	9312	0	0	8084	0	1	63142	0	0	6504	0	0	10952	0	0	866	0	0	15628	0
3	25656651	.	TA	T			c.3576+44delT	PASS	intron		2	116132	0	0.00001722	2	9408	0	0	8206	0	0	63948	0	0	6536	0	0	11200	0	0	868	0	0	15966	0
3	25656651	.	T	C			c.3576+45A>G	PASS	intron		1	116132	0	0.000008611	0	9408	0	0	8206	0	1	63948	0	0	6536	0	0	11200	0	0	868	0	0	15966	0
3	25656655	.	C	A			c.3576+41G>T	PASS	intron		1	116008	0	0.000008620	0	9404	0	0	8196	0	1	63900	0	0	6532	0	0	11192	0	0	866	0	0	15918	0
3	25656656	.	A	G			c.3576+40T>C	PASS	intron		1	116174	0	0.000008608	0	9404	0	0	8216	0	1	63982	0	0	6536	0	0	11196	0	0	868	0	0	15972	0
3	25656680	.	T	C			c.3576+16A>G	PASS	intron		1	118314	0	0.000008452	0	9524	0	0	8484	0	1	65268	0	0	6576	0	0	11338	0	0	878	0	0	16246	0
3	25656686	.	C	G			c.3576+10G>C	PASS	intron		3	118902	0	0.00002523	0	9572	0	0	8540	0	0	65610	0	0	6584	0	0	11384	0	0	882	0	3	16330	0
3	25656692	.	C	T	c.3576+4G>A		c.3576+4G>A	PASS	splice region		1	119260	0	0.000008385	0	9600	0	0	8572	0	1	65828	0	0	6584	0	0	11400	0	0	890	0	0	16386	0
3	25656693	.	T	C	c.3576+3A>G		c.3576+3A>G	PASS	splice region		2	119324	0	0.00001676	0	9602	0	0	8574	0	2	65860	0	0	6584	0	0	11412	0	0	890	0	0	16402	0
3	25656709	.	A	G	p.Val1188Ala	p.Val1188Ala	c.3563T>C	PASS	missense		1	119766	0	0.000008350	0	9628	0	0	8596	0	0	66136	0	1	6596	0	0	11456	0	0	892	0	0	16462	0
3	25656714	.	T	C	p.Ala1186Ala	p.Ala1186Ala	c.3558A>G	PASS	synonymous		1	119818	0	0.000008346	0	9632	0	0	8600	0	0	66168	0	0	6596	0	0	11464	0	0	892	0	1	16466	0
3	25656715	.	G	A	p.Ala1186Val	p.Ala1186Val	c.3557C>T	PASS	missense		1	119824	0	0.000008346	0	9632	0	0	8600	0	1	66174	0	0	6596	0	0	11464	0	0	892	0	0	16466	0
3	25656716	.	C	T	p.Ala1186Thr	p.Ala1186Thr	c.3556G>A	PASS	missense		2	119828	0	0.00001669	0	9634	0	0	8600	0	2	66174	0	0	6596	0	0	11468	0	0	892	0	0	16464	0
3	25656717	.	C	T	p.Ala1185Ala	p.Ala1185Ala	c.3555G>A	PASS	synonymous		1	119828	0	0.000008345	0	9632	0	0	8598	0	1	66176	0	0	6596	0	0	11466	0	0	892	0	0	16468	0
3	25656718	.	G	A	p.Ala1185Val	p.Ala1185Val	c.3554C>T	PASS	missense		7	119838	0	0.00005841	0	9634	0	0	8598	0	3	66180	0	0	6596	0	0	11468	0	1	892	0	3	16470	0
3	25656727	.	T	A	p.Glu1182Val	p.Glu1182Val	c.3545A>T	PASS	missense		3	119868	0	0.00002503	3	9638	0	0	8598	0	0	66198	0	0	6594	0	0	11474	0	0	894	0	0	16472	0
3	25656730	.	T	G	p.Lys1181Thr	p.Lys1181Thr	c.3542A>C	PASS	missense		5	119878	0	0.00004171	4	9634	0	0	8600	0	0	66210	0	0	6594	0	1	11476	0	0	894	0	0	16470	0
3	25656761	.	G	T	p.Leu1171Ile	p.Leu1171Ile	c.3511C>A	PASS	missense		2	119534	0	0.00001673	0	9576	0	2	8582	0	0	65996	0	0	6586	0	0	11448	0	0	892	0	0	16454	0
3	25656766	.	T	C	p.Asn1169Ser	p.Asn1169Ser	c.3506A>G	PASS	missense		1	119318	0	0.000008381	0	9530	0	0	8570	0	1	65870	0	0	6586	0	0	11436	0	0	892	0	0	16434	0
3	25656771	.	C	T	p.Glu1167Glu	p.Glu1167Glu	c.3501G>A	PASS	synonymous		2	118984	0	0.00001681	0	9484	0	0	8546	0	0	65656	0	0	6580	0	0	11418	0	0	890	0	2	16410	0
3	25656775	.	C	T	p.Arg1166Gln	p.Arg1166Gln	c.3497G>A	PASS	missense		3	118736	0	0.00002527	2	9440	0	0	8532	0	1	65496	0	0	6576	0	0	11410	0	0	890	0	0	16392	0
3	25656776	.	G	A	p.Arg1166Ter	p.Arg1166Ter	c.3496C>T	PASS	stop gained		1	118632	0	0.000008429	0	9432	0	0	8528	0	0	65424	0	1	6572	0	0	11404	0	0	890	0	0	16382	0
3	25656779	.	C	T	p.Gly1165Arg	p.Gly1165Arg	c.3493G>A	PASS	missense		4	118454	0	0.00003377	0	9414	0	0	8510	0	0	65320	0	0	6570	0	4	11386	0	0	890	0	0	16364	0
3	25656782	.	A	G	c.3493-3T>C		c.3493-3T>C	PASS	splice region		2	118232	0	0.00001692	0	9388	0	0	8482	0	1	65190	0	0	6568	0	1	11364	0	0	890	0	0	16350	0
3	25656793	.	G	C			c.3493-14C>G	PASS	intron		1	117536	0	0.000008508	0	9340	0	0	8400	0	0	64726	0	0	6558	0	1	11312	0	0	888	0	0	16312	0
3	25656798	.	G	A			c.3493-19C>T	PASS	intron		1	117210	0	0.000008532	0	9322	0	0	8368	0	1	64520	0	0	6554	0	0	11280	0	0	886	0	0	16280	0
3	25656804	.	A	G			c.3493-25T>C	PASS	intron		5	116860	0	0.00004279	0	9310	0	0	8334	0	1	64284	0	4	6540	0	0	11246	0	0	886	0	0	16260	0
3	25656809	.	C	T			c.3493-30G>A	PASS	intron		3	116284	0	0.00002580	0	9276	0	0	8260	0	3	63936	0	0	6524	0	0	11208	0	0	882	0	0	16198	0
3	25656810	.	A	G			c.3493-31T>C	PASS	intron		2	116234	0	0.00001721	0	9264	0	0	8244	0	2	63892	0	0	6526	0	0	11216	0	0	874	0	0	16218	0
3	25656812	.	T	C			c.3493-33A>G	PASS	intron		78	116196	1	0.0006713	0	9258	0	0	8246	0	75	63872	1	0	6526	0	0	11210	0	1	870	0	2	16214	0
3	25656818	.	T	C			c.3493-39A>G	PASS	intron		1	115622	0	0.000008649	0	9200	0	0	8182	0	1	63472	0	0	6516	0	0	11198	0	0	872	0	0	16182	0
3	25656824	.	A	G			c.3493-45T>C	PASS	intron		1	114224	0	0.000008755	0	9074	0	0	8044	0	1	62624	0	0	6482	0	0	11078	0	0	870	0	0	16052	0
3	25656825	.	T	C			c.3493-46A>G	PASS	intron		1	114248	0	0.000008753	0	9070	0	0	8040	0	1	62642	0	0	6482	0	0	11078	0	0	870	0	0	16066	0
3	25656827	.	T	C			c.3493-48A>G	PASS	intron		1	113936	0	0.000008777	0	9066	0	0	7998	0	0	62466	0	0	6470	0	0	11048	0	0	868	0	1	16020	0
3	25656899	.	A	G			c.3492+23T>C	PASS	intron		2	42748	0	0.00004679	0	4180	0	0	2566	0	0	21428	0	2	2988	0	0	3008	0	0	390	0	0	8188	0
3	25656928	rs61733940	A	G	p.Asp1162Asp	p.Asp1162Asp	c.3486T>C	PASS	synonymous		160	41590	0	0.003847	152	4156	0	0	2492	0	0	20540	0	0	2844	0	6	2770	0	2	380	0	0	8408	0
3	25656947	.	T	C	p.Glu1156Gly	p.Glu1156Gly	c.3467A>G	PASS	missense		1	41566	0	0.00002406	0	4056	0	0	2498	0	1	20358	0	0	2768	0	0	2750	0	0	382	0	0	8754	0
3	25656961	.	T	C	p.Lys1151Lys	p.Lys1151Lys	c.3453A>G	PASS	synonymous		1	41254	0	0.00002424	0	3970	0	0	2462	0	0	20148	0	0	2692	0	1	2708	0	0	380	0	0	8894	0
3	25656969	.	G	C	p.Leu1149Val	p.Leu1149Val	c.3445C>G	PASS	missense		1	40250	0	0.00002484	0	3808	0	0	2402	0	1	19592	0	0	2630	0	0	2576	0	0	370	0	0	8872	0
3	25656994	.	A	G	p.Tyr1140Tyr	p.Tyr1140Tyr	c.3420T>C	PASS	synonymous		1	37952	0	0.00002635	0	3564	0	0	2188	0	0	18336	0	0	2452	0	0	2352	0	0	352	0	1	8708	0
3	25657003	.	A	G	p.Asp1137Asp	p.Asp1137Asp	c.3411T>C	PASS	synonymous		1	37418	0	0.00002673	0	3490	0	0	2154	0	0	18048	0	0	2418	0	1	2310	0	0	350	0	0	8648	0
3	25657021	.	T	A	p.Gly1131Gly	p.Gly1131Gly	c.3393A>T	PASS	synonymous		1	36572	0	0.00002734	0	3440	0	0	2052	0	1	17660	0	0	2346	0	0	2126	0	0	354	0	0	8594	0
3	25657029	.	C	T	p.Asp1129Asn	p.Asp1129Asn	c.3385G>A	PASS	missense		1	35980	0	0.00002779	0	3356	0	1	2008	0	0	17374	0	0	2316	0	0	2046	0	0	360	0	0	8520	0
3	25657030	.	G	A	p.Ser1128Ser	p.Ser1128Ser	c.3384C>T	PASS	synonymous		4	35898	0	0.0001114	0	3358	0	0	1980	0	2	17338	0	0	2302	0	0	2058	0	0	358	0	2	8504	0
3	25657034	.	G	A	p.Ser1127Phe	p.Ser1127Phe	c.3380C>T	PASS	missense		1	35664	0	0.00002804	0	3306	0	0	1970	0	0	17240	0	0	2288	0	0	2028	0	0	356	0	1	8476	0
3	25657041	.	C	T	p.Asp1125Asn	p.Asp1125Asn	c.3373G>A	PASS	missense		1	35108	0	0.00002848	0	3218	0	1	1916	0	0	16916	0	0	2276	0	0	1974	0	0	348	0	0	8460	0
3	25657075	.	T	C	p.Ser67Gly†	p.Ser67Gly	c.199A>G	PASS	missense		2	27614	0	0.00007243	2	2404	0	0	1432	0	0	12952	0	0	2066	0	0	1374	0	0	304	0	0	7082	0
3	25659859	.	G	C			c.3336+50C>G	PASS	intron		2	83466	0	0.00002396	0	8028	0	2	5842	0	0	44296	0	0	5386	0	0	6508	0	0	650	0	0	12756	0
3	25659860	.	A	C			c.3336+49T>G	PASS	intron		1	83624	0	0.00001196	0	8040	0	0	5856	0	1	44398	0	0	5412	0	0	6514	0	0	652	0	0	12752	0
3	25659872	.	A	G			c.3336+37T>C	PASS	intron		1	84782	0	0.00001179	0	8140	0	0	5942	0	0	44996	0	0	5464	0	0	6686	0	0	666	0	1	12888	0
3	25659875	.	G	C			c.3336+34C>G	PASS	intron		1	84838	0	0.00001179	0	8144	0	0	5932	0	1	45092	0	0	5466	0	0	6668	0	0	664	0	0	12872	0
3	25659887	.	G	A			c.3336+22C>T	PASS	intron		1	89270	0	0.00001120	0	8446	0	0	6268	0	1	47768	0	0	5644	0	0	7282	0	0	678	0	0	13184	0
3	25659915	.	T	G	p.Gln1110His	p.Gln1110His	c.3330A>C	PASS	missense		2	107822	0	0.00001855	0	9330	0	0	7794	0	2	59044	0	0	6256	0	0	10024	0	0	808	0	0	14566	0
3	25659972	.	T	A	p.Gln1091His	p.Gln1091His	c.3273A>T	PASS	missense		1	110902	0	0.000009017	0	9444	0	0	7970	0	1	60866	0	0	6342	0	0	10376	0	0	830	0	0	15074	0
3	25659972	.	T	G	p.Gln1091His	p.Gln1091His	c.3273A>C	PASS	missense		2	110902	0	0.00001803	0	9444	0	0	7970	0	2	60866	0	0	6342	0	0	10376	0	0	830	0	0	15074	0
3	25659999	.	C	T	c.3246G>A	p.Glu1082Glu	c.3246G>A	PASS	splice region		1	101550	0	0.000009847	1	9020	0	0	7170	0	0	55078	0	0	5978	0	0	9072	0	0	776	0	0	14456	0
3	25660004	.	T	C	c.3245-4A>G		c.3245-4A>G	PASS	splice region		1	99710	0	0.00001003	0	8912	0	0	7000	0	1	53988	0	0	5910	0	0	8870	0	0	768	0	0	14262	0
3	25660005	.	G	A	c.3245-5C>T		c.3245-5C>T	PASS	splice region		1	99256	0	0.00001007	0	8894	0	0	6960	0	1	53718	0	0	5898	0	0	8782	0	0	768	0	0	14236	0
3	25660034	.	T	A			c.3245-34A>T	PASS	intron		1	89100	0	0.00001122	0	8316	0	1	6016	0	0	47500	0	0	5556	0	0	7454	0	0	710	0	0	13548	0
3	25660097	.	T	C			c.3244+48A>G	PASS	intron		2	83928	0	0.00002383	0	7370	0	0	5466	0	2	44540	0	0	5192	0	0	7730	0	0	668	0	0	12962	0
3	25660113	.	T	G			c.3244+32A>C	PASS	intron		1	86526	0	0.00001156	0	7588	0	0	5738	0	1	46036	0	0	5362	0	0	7940	0	0	678	0	0	13184	0
3	25660114	.	A	G			c.3244+31T>C	PASS	intron		1	86782	0	0.00001152	0	7626	0	0	5762	0	1	46164	0	0	5380	0	0	7946	0	0	678	0	0	13226	0
3	25660126	.	T	C			c.3244+19A>G	PASS	intron		7	92672	0	0.00007554	0	8118	0	0	6344	0	0	49630	0	0	5660	0	0	8470	0	0	714	0	7	13736	0
3	25660134	.	T	C			c.3244+11A>G	PASS	intron		1	98854	0	0.00001012	0	8546	0	0	6878	0	1	53362	0	0	5916	0	0	9108	0	0	756	0	0	14288	0
3	25660136	.	G	T			c.3244+9C>A	PASS	intron		1	100174	0	0.000009983	0	8614	0	0	6974	0	0	54202	0	0	5968	0	0	9228	0	0	768	0	1	14420	0
3	25660148	.	T	C	p.Ile1081Val	p.Ile1081Val	c.3241A>G	PASS	missense		1	108338	0	0.000009230	0	9084	0	1	7668	0	0	59194	0	0	6264	0	0	10168	0	0	798	0	0	15162	0
3	25660184	.	G	A	p.Arg1069Cys	p.Arg1069Cys	c.3205C>T	PASS	missense		2	116514	0	0.00001717	0	9480	0	0	8378	0	0	64248	0	0	6462	0	0	11038	0	0	866	0	2	16042	0
3	25660192	.	T	C	p.Asn1066Ser	p.Asn1066Ser	c.3197A>G	PASS	missense		1	116924	0	0.000008553	0	9510	0	0	8414	0	1	64536	0	0	6464	0	0	11046	0	0	868	0	0	16086	0
3	25660206	.	A	T	p.Ser1061Ser	p.Ser1061Ser	c.3183T>A	PASS	synonymous		1	117100	0	0.000008540	0	9512	0	0	8422	0	1	64650	0	0	6466	0	0	11060	0	0	870	0	0	16120	0
3	25660206	.	A	G	p.Ser1061Ser	p.Ser1061Ser	c.3183T>C	PASS	synonymous		2	117100	0	0.00001708	0	9512	0	0	8422	0	0	64650	0	0	6466	0	2	11060	0	0	870	0	0	16120	0
3	25660237	.	T	C	p.Glu1051Gly	p.Glu1051Gly	c.3152A>G	PASS	missense		1	115218	0	0.000008679	0	9410	0	0	8308	0	1	63464	0	0	6472	0	0	10930	0	0	856	0	0	15778	0
3	25660243	.	C	T	p.Arg1049His	p.Arg1049His	c.3146G>A	PASS	missense		1	112652	0	0.000008877	1	9244	0	0	8144	0	0	61920	0	0	6406	0	0	10634	0	0	848	0	0	15456	0
3	25660248	.	A	G	p.Gly1047Gly	p.Gly1047Gly	c.3141T>C	PASS	synonymous		1	111544	0	0.000008965	0	9184	0	0	8048	0	0	61298	0	0	6356	0	0	10474	0	0	848	0	1	15336	0
3	25660250	.	C	T	p.Gly1047Ser	p.Gly1047Ser	c.3139G>A	PASS	missense		2	110936	0	0.00001803	1	9142	0	0	7994	0	1	60954	0	0	6332	0	0	10390	0	0	844	0	0	15280	0
3	25660251	.	G	A	p.Tyr1046Tyr	p.Tyr1046Tyr	c.3138C>T	PASS	synonymous		13	110324	0	0.0001178	0	9100	0	0	7946	0	2	60614	0	0	6314	0	1	10294	0	1	846	0	9	15210	0
3	25660266	.	T	C	p.Leu1041Leu	p.Leu1041Leu	c.3123A>G	PASS	synonymous		10	102552	0	0.00009751	0	8714	0	0	7364	0	0	55976	0	0	5980	0	0	9196	0	0	800	0	10	14522	0
3	25660282	.	T	C	p.Lys1036Arg	p.Lys1036Arg	c.3107A>G	PASS	missense		1	95300	0	0.00001049	1	8374	0	0	6882	0	0	51722	0	0	5626	0	0	8120	0	0	756	0	0	13820	0
3	25660296	.	C	T	p.Val1031Val	p.Val1031Val	c.3093G>A	PASS	synonymous		1	89296	0	0.00001120	0	8088	0	0	6500	0	1	48186	0	0	5330	0	0	7302	0	0	706	0	0	13184	0
3	25660298	.	C	A	p.Val1031Leu	p.Val1031Leu	c.3091G>T	PASS	missense		1	88428	0	0.00001131	0	8052	0	1	6438	0	0	47710	0	0	5286	0	0	7184	0	0	702	0	0	13056	0
3	25660324	.	A	C	p.Met1022Arg	p.Met1022Arg	c.3065T>G	PASS	missense		1	73798	0	0.00001355	0	7136	0	0	5464	0	0	39820	0	0	4568	0	0	5412	0	0	582	0	1	10816	0
3	25660325	.	T	C	p.Met1022Val	p.Met1022Val	c.3064A>G	PASS	missense		1	73710	0	0.00001357	0	7120	0	0	5464	0	1	39778	0	0	4558	0	0	5392	0	0	582	0	0	10816	0
3	25660327	.	T	A	p.His1021Leu	p.His1021Leu	c.3062A>T	PASS	missense		1	72764	0	0.00001374	0	7066	0	0	5370	0	0	39288	0	0	4512	0	1	5312	0	0	580	0	0	10636	0
3	25660332	.	A	G	p.Phe1019Phe	p.Phe1019Phe	c.3057T>C	PASS	synonymous		1	69868	0	0.00001431	0	6878	0	0	5172	0	1	37718	0	0	4374	0	0	5050	0	0	552	0	0	10124	0
3	25660344	.	A	G	c.3049-4T>C		c.3049-4T>C	PASS	splice region		4	62250	0	0.00006426	0	6368	0	0	4584	0	4	33792	0	0	4038	0	0	4214	0	0	504	0	0	8750	0
3	25660347	rs41285075	A	G	c.3049-7T>C		c.3049-7T>C	PASS	splice region		1574	60616	15	0.02597	27	6274	0	0	4468	0	1201	32868	9	105	3972	1	84	4100	0	21	512	2	136	8422	3
3	25660348	.	A	C	c.3049-8T>G		c.3049-8T>G	PASS	splice region		18	58486	0	0.0003078	0	6188	0	0	4370	0	0	31484	0	0	3852	0	0	3890	0	0	492	0	18	8210	0
3	25660357	.	T	C			c.3049-17A>G	PASS	intron		25	52884	0	0.0004727	0	5806	0	1	3956	0	18	28560	0	1	3620	0	0	3322	0	0	446	0	5	7174	0
3	25660366	.	G	C			c.3049-26C>G	PASS	intron		1	42714	0	0.00002341	1	5142	0	0	3240	0	0	22954	0	0	3148	0	0	2280	0	0	366	0	0	5584	0
3	25660368	.	T	A			c.3049-28A>T	PASS	intron		1	42824	0	0.00002335	1	5152	0	0	3252	0	0	23012	0	0	3154	0	0	2306	0	0	364	0	0	5584	0
3	25661305	.	T	C			c.3048+48A>G	PASS	intron		1	93870	0	0.00001065	0	7960	0	0	6406	0	1	50848	0	0	5662	0	0	8420	0	0	722	0	0	13852	0
3	25661308	.	T	C			c.3048+45A>G	PASS	intron		1	94038	0	0.00001063	0	7960	0	0	6424	0	0	50944	0	0	5682	0	0	8430	0	0	724	0	1	13874	0
3	25661313	.	T	C			c.3048+40A>G	PASS	intron		1	94538	0	0.00001058	0	8006	0	0	6478	0	1	51202	0	0	5704	0	0	8468	0	0	734	0	0	13946	0
3	25661315	.	C	T			c.3048+38G>A	PASS	intron		2	94528	0	0.00002116	0	8002	0	0	6464	0	0	51228	0	0	5720	0	0	8490	0	0	730	0	2	13894	0
3	25661318	.	G	T			c.3048+35C>A	PASS	intron		2	95200	0	0.00002101	0	8042	0	0	6534	0	0	51612	0	0	5722	0	0	8562	0	0	736	0	2	13992	0
3	25661333	.	C	T			c.3048+20G>A	PASS	intron		4	99422	0	0.00004023	0	8354	0	0	6862	0	4	54020	0	0	5864	0	0	9214	0	0	760	0	0	14348	0
3	25661339	.	A	G			c.3048+14T>C	PASS	intron		1	102782	0	0.000009729	0	8544	0	0	7186	0	1	56056	0	0	5974	0	0	9642	0	0	776	0	0	14604	0
3	25661340	.	T	C			c.3048+13A>G	PASS	intron		1	103342	0	0.000009677	0	8590	0	0	7234	0	1	56386	0	0	5984	0	0	9712	0	0	778	0	0	14658	0
3	25661341	.	C	T			c.3048+12G>A	PASS	intron		1	103934	0	0.000009621	0	8626	0	0	7288	0	1	56728	0	0	6008	0	0	9760	0	0	780	0	0	14744	0
3	25661345	.	T	A	c.3048+8A>T		c.3048+8A>T	PASS	splice region		1	106540	0	0.000009386	0	8792	0	0	7582	0	1	58272	0	0	6100	0	0	10058	0	0	804	0	0	14932	0
3	25661356	.	G	T	p.Ser1015Ser	p.Ser1015Ser	c.3045C>A	PASS	synonymous		1	112610	0	0.000008880	0	9220	0	0	8080	0	0	61908	0	0	6306	0	0	10746	0	0	846	0	1	15504	0
3	25661398	rs182970955	C	T	p.Leu1001Leu	p.Leu1001Leu	c.3003G>A	PASS	synonymous		77	118484	0	0.0006499	0	9648	0	0	8502	0	72	65488	0	5	6508	0	0	11324	0	0	882	0	0	16132	0
3	25661416	.	T	C	p.Gln995Gln	p.Gln995Gln	c.2985A>G	PASS	synonymous		1	117750	0	0.000008493	0	9598	0	0	8456	0	1	65034	0	0	6480	0	0	11272	0	0	872	0	0	16038	0
3	25661418	.	G	C	p.Gln995Glu	p.Gln995Glu	c.2983C>G	PASS	missense		1	117748	0	0.000008493	0	9600	0	0	8460	0	1	65028	0	0	6478	0	0	11272	0	0	870	0	0	16040	0
3	25661425	.	T	C	p.Lys992Lys	p.Lys992Lys	c.2976A>G	PASS	synonymous		2	117048	0	0.00001709	2	9550	0	0	8410	0	0	64616	0	0	6456	0	0	11204	0	0	872	0	0	15940	0
3	25661476	.	T	C	p.Glu975Glu	p.Glu975Glu	c.2925A>G	PASS	synonymous		1	82518	0	0.00001212	0	7436	0	0	5842	0	1	43964	0	0	4914	0	0	6834	0	0	636	0	0	12892	0
3	25661497	.	T	G	p.Ala968Ala	p.Ala968Ala	c.2904A>C	PASS	synonymous		2	66420	0	0.00003011	0	6268	0	0	4416	0	0	34504	0	0	4124	0	0	4942	0	0	530	0	2	11636	0
3	25661504	.	G	A	p.Thr966Ile	p.Thr966Ile	c.2897C>T	PASS	missense		1	59538	0	0.00001680	0	5804	0	0	3774	0	1	30528	0	0	3758	0	0	4140	0	0	504	0	0	11030	0
3	25661526	.	T	C	p.Met959Val	p.Met959Val	c.2875A>G	PASS	missense		1	43152	0	0.00002317	0	4460	0	0	2460	0	0	21186	0	0	2866	0	0	2110	0	0	396	0	1	9674	0
3	25661528	.	G	A	p.Pro958Leu	p.Pro958Leu	c.2873C>T	PASS	missense		1	40990	0	0.00002440	0	4274	0	1	2278	0	0	19970	0	0	2708	0	0	1856	0	0	380	0	0	9524	0
3	25661545	.	T	C	p.Lys952Lys	p.Lys952Lys	c.2856A>G	PASS	synonymous		9	26586	0	0.0003385	0	2702	0	0	1036	0	9	12050	0	0	1592	0	0	694	0	0	276	0	0	8236	0
3	25661548	.	A	G	p.Tyr951Tyr	p.Tyr951Tyr	c.2853T>C	PASS	synonymous		1	24602	0	0.00004065	0	2472	0	0	858	0	1	10990	0	0	1348	0	0	592	0	0	262	0	0	8080	0
3	25661557	rs59844256	T	TA	c.2848-5dupT		c.2848-5dupT	PASS	splice region		7415	22992	1206	0.3225	1137	2372	264	225	688	33	2754	10058	357	418	1162	65	213	526	41	71	242	11	2597	7944	435
3	25661595	.	T	A			c.2848-42A>T	PASS	intron		1	18154	0	0.00005508	0	2074	0	0	510	0	1	8158	0	0	210	0	0	368	0	0	180	0	0	6654	0
3	25662123	.	T	C			c.2847+50A>G	PASS	intron		1	89204	0	0.00001121	0	7848	0	0	6686	0	1	49584	0	0	5466	0	0	7838	0	0	668	0	0	11114	0
3	25662124	.	T	C			c.2847+49A>G	PASS	intron		1	89138	0	0.00001122	0	7854	0	0	6678	0	1	49578	0	0	5464	0	0	7820	0	0	664	0	0	11080	0
3	25662125	.	G	T			c.2847+48C>A	PASS	intron		1	88848	0	0.00001126	0	7840	0	0	6654	0	1	49402	0	0	5430	0	0	7786	0	0	664	0	0	11072	0
3	25662132	.	A	G			c.2847+41T>C	PASS	intron		1	89552	0	0.00001117	0	7884	0	0	6730	0	1	49762	0	0	5484	0	0	7854	0	0	670	0	0	11168	0
3	25662133	.	C	CACTG			c.2847+36_2847+39dupCAGT	PASS	intron		2	89330	0	0.00002239	0	7872	0	2	6710	0	0	49688	0	0	5470	0	0	7850	0	0	664	0	0	11076	0
3	25662134	.	A	C			c.2847+39T>G	PASS	intron		1	89884	0	0.00001113	0	7906	0	0	6752	0	1	49924	0	0	5484	0	0	7910	0	0	666	0	0	11242	0
3	25662135	.	C	T			c.2847+38G>A	PASS	intron		2	89916	0	0.00002224	0	7906	0	0	6746	0	2	49938	0	0	5486	0	0	7918	0	0	670	0	0	11252	0
3	25662136	.	T	G			c.2847+37A>C	PASS	intron		14	90302	0	0.0001550	0	7932	0	14	6784	0	0	50096	0	0	5498	0	0	7938	0	0	674	0	0	11380	0
3	25662138	rs75172548	C	T			c.2847+35G>A	PASS	intron		479	90418	13	0.005298	443	8004	13	0	6798	0	6	50136	0	0	5498	0	27	7950	0	3	674	0	0	11358	0
3	25662153	.	G	A			c.2847+20C>T	PASS	intron		1	94526	0	0.00001058	0	8178	0	0	7032	0	0	52254	0	1	5642	0	0	8414	0	0	698	0	0	12308	0
3	25662155	.	T	C			c.2847+18A>G	PASS	intron		1	95234	0	0.00001050	0	8228	0	0	7074	0	1	52616	0	0	5690	0	0	8494	0	0	698	0	0	12434	0
3	25662158	.	C	T			c.2847+15G>A	PASS	intron		10	95828	0	0.0001044	0	8242	0	0	7116	0	0	52926	0	0	5698	0	1	8552	0	0	702	0	9	12592	0
3	25662159	rs145741583	A	G			c.2847+14T>C	PASS	intron		81	96352	1	0.0008407	70	8304	1	0	7148	0	3	53170	0	0	5712	0	8	8630	0	0	706	0	0	12682	0
3	25662170	.	G	A	c.2847+3C>T		c.2847+3C>T	PASS	splice region		2	99494	0	0.00002010	0	8424	0	0	7354	0	2	54864	0	0	5846	0	0	9006	0	0	728	0	0	13272	0
3	25662183	.	G	C	p.Thr946Ser	p.Thr946Ser	c.2837C>G	PASS	missense		3	103208	0	0.00002907	0	8586	0	0	7548	0	0	56976	0	0	6030	0	0	9450	0	0	756	0	3	13862	0
3	25662184	.	T	C	p.Thr946Ala	p.Thr946Ala	c.2836A>G	PASS	missense		2	103480	0	0.00001933	0	8604	0	0	7570	0	1	57138	0	0	6040	0	1	9472	0	0	760	0	0	13896	0
3	25662229	.	C	T	p.Val931Ile	p.Val931Ile	c.2791G>A	PASS	missense		1	109074	0	0.000009168	0	8952	0	0	7864	0	0	60252	0	0	6282	0	1	10196	0	0	804	0	0	14724	0
3	25662232	.	A	G	p.Phe930Leu	p.Phe930Leu	c.2788T>C	PASS	missense		1	109466	0	0.000009135	0	8976	0	0	7884	0	1	60488	0	0	6296	0	0	10254	0	0	810	0	0	14758	0
3	25662273	.	T	G	p.Gln916Pro	p.Gln916Pro	c.2747A>C	PASS	missense		1	111924	0	0.000008935	0	9236	0	0	8032	0	0	61742	0	1	6418	0	0	10536	0	0	836	0	0	15124	0
3	25662278	.	C	T	p.Thr914Thr	p.Thr914Thr	c.2742G>A	PASS	synonymous		2	111542	0	0.00001793	0	9232	0	0	8008	0	2	61510	0	0	6400	0	0	10486	0	0	832	0	0	15074	0
3	25662279	.	G	A	p.Thr914Met	p.Thr914Met	c.2741C>T	PASS	missense		8	111542	0	0.00007172	0	9228	0	0	8006	0	2	61506	0	0	6400	0	1	10490	0	0	830	0	5	15082	0
3	25662307	.	G	A	p.Leu905Phe	p.Leu905Phe	c.2713C>T	PASS	missense		1	108152	0	0.000009246	0	9092	0	1	7786	0	0	59608	0	0	6238	0	0	10096	0	0	800	0	0	14532	0
3	25662311	.	T	C	c.2713-4A>G		c.2713-4A>G	PASS	splice region		1	107472	0	0.000009305	0	9050	0	0	7738	0	1	59262	0	0	6220	0	0	9998	0	0	800	0	0	14404	0
3	25662313	.	G	A	c.2713-6C>T		c.2713-6C>T	PASS	splice region		1	107180	0	0.000009330	0	9026	0	0	7704	0	0	59108	0	0	6216	0	1	9964	0	0	794	0	0	14368	0
3	25662316	.	A	G			c.2713-9T>C	PASS	intron		1	106548	0	0.000009385	0	9002	0	0	7638	0	1	58774	0	0	6188	0	0	9904	0	0	796	0	0	14246	0
3	25662321	.	G	C			c.2713-14C>G	PASS	intron		2	106030	0	0.00001886	0	8970	0	0	7630	0	2	58520	0	0	6174	0	0	9808	0	0	796	0	0	14132	0
3	25662329	.	G	A			c.2713-22C>T	PASS	intron		2	104852	0	0.00001907	0	8910	0	0	7548	0	2	57942	0	0	6150	0	0	9684	0	0	784	0	0	13834	0
3	25662332	.	T	C			c.2713-25A>G	PASS	intron		1	104298	0	0.000009588	0	8894	0	0	7512	0	0	57624	0	0	6142	0	1	9620	0	0	778	0	0	13728	0
3	25662334	.	GA	G			c.2713-28delT	PASS	intron		2	103838	0	0.00001926	0	8872	0	0	7462	0	2	57412	0	0	6122	0	0	9576	0	0	776	0	0	13618	0
3	25662336	.	C	A			c.2713-29G>T	PASS	intron		1	103358	0	0.000009675	0	8858	0	0	7440	0	1	57190	0	0	6104	0	0	9534	0	0	772	0	0	13460	0
3	25662340	.	T	A			c.2713-33A>T	PASS	intron		2	102892	0	0.00001944	0	8812	0	0	7414	0	2	56894	0	0	6098	0	0	9470	0	0	764	0	0	13440	0
3	25662340	.	T	TAA			c.2713-34_2713-33insTT	PASS	intron		1	102892	0	0.000009719	0	8812	0	0	7414	0	0	56894	0	0	6098	0	0	9470	0	0	764	0	1	13440	0
3	25662343	.	CTT	C			c.2713-38_2713-37delAA	PASS	intron		10	101914	0	0.00009812	0	8778	0	1	7370	0	5	56418	0	1	6052	0	0	9340	0	0	756	0	3	13200	0
3	25662345	.	T	G			c.2713-38A>C	PASS	intron		1	101246	0	0.000009877	0	8766	0	0	7308	0	0	56066	0	0	6020	0	0	9242	0	0	756	0	1	13088	0
3	25662352	rs192198716	C	T			c.2713-45G>A	PASS	intron		923	99200	14	0.009304	5	8664	0	0	7182	0	612	54928	6	216	5934	8	23	8980	0	6	742	0	61	12770	0
3	25662355	.	T	C			c.2713-48A>G	PASS	intron		1	98804	0	0.00001012	1	8648	0	0	7164	0	0	54716	0	0	5922	0	0	8884	0	0	756	0	0	12714	0
3	25664966	.	T	C			c.2712+40A>G	PASS	intron		4	97776	0	0.00004091	0	8080	0	0	6498	0	2	53850	0	0	5794	0	1	8974	0	1	776	0	0	13804	0
3	25664970	.	C	G			c.2712+36G>C	PASS	intron		1	98016	0	0.00001020	0	8098	0	0	6510	0	0	53998	0	0	5806	0	0	9012	0	0	768	0	1	13824	0
3	25664971	.	A	G			c.2712+35T>C	PASS	intron		1	98300	0	0.00001017	0	8124	0	0	6548	0	1	54118	0	0	5826	0	0	9048	0	0	772	0	0	13864	0
3	25664976	.	T	C			c.2712+30A>G	PASS	intron		1	99426	0	0.00001006	1	8224	0	0	6668	0	0	54748	0	0	5856	0	0	9172	0	0	780	0	0	13978	0
3	25664987	.	A	T			c.2712+19T>A	PASS	intron		1	105644	0	0.000009466	0	8638	0	0	7384	0	1	58330	0	0	6052	0	0	9826	0	0	810	0	0	14604	0
3	25665032	.	G	A	p.Leu896Leu	p.Leu896Leu	c.2686C>T	PASS	synonymous		1	120354	0	0.000008309	0	9766	0	0	8594	0	0	66572	0	0	6608	0	1	11468	0	0	894	0	0	16452	0
3	25665033	.	C	A	p.Met895Ile	p.Met895Ile	c.2685G>T	PASS	missense		1	120418	0	0.000008304	0	9770	0	0	8598	0	1	66598	0	0	6608	0	0	11494	0	0	894	0	0	16456	0
3	25665038	.	G	A	p.Arg894Ter	p.Arg894Ter	c.2680C>T	PASS	stop gained		1	120498	0	0.000008299	0	9774	0	0	8600	0	1	66636	0	0	6610	0	0	11514	0	0	894	0	0	16470	0
3	25665065	.	C	A	p.Ala885Ser	p.Ala885Ser	c.2653G>T	PASS	missense		1	120660	0	0.000008288	0	9794	0	0	8608	0	1	66702	0	0	6612	0	0	11542	0	0	896	0	0	16506	0
3	25665069	.	A	G	p.Tyr883Tyr	p.Tyr883Tyr	c.2649T>C	PASS	synonymous		1	120660	0	0.000008288	0	9796	0	0	8610	0	0	66694	0	0	6612	0	0	11540	0	0	900	0	1	16508	0
3	25665099	.	A	C	p.Gly873Gly	p.Gly873Gly	c.2619T>G	PASS	synonymous		1	120656	0	0.000008288	0	9796	0	1	8614	0	0	66690	0	0	6612	0	0	11542	0	0	900	0	0	16502	0
3	25665105	.	G	A	p.Gly871Gly	p.Gly871Gly	c.2613C>T	PASS	synonymous		2	120646	0	0.00001658	0	9796	0	0	8612	0	2	66686	0	0	6614	0	0	11538	0	0	900	0	0	16500	0
3	25665140	.	T	C	p.Ile860Val	p.Ile860Val	c.2578A>G	PASS	missense		1	120362	0	0.000008308	1	9764	0	0	8596	0	0	66528	0	0	6606	0	0	11506	0	0	894	0	0	16468	0
3	25665145	.	A	C	p.Ile858Ser	p.Ile858Ser	c.2573T>G	PASS	missense		1	120258	0	0.000008315	0	9752	0	0	8592	0	1	66474	0	0	6600	0	0	11486	0	0	894	0	0	16460	0
3	25665147	rs76657458	A	G	p.Tyr857Tyr	p.Tyr857Tyr	c.2571T>C	PASS	synonymous		20	120180	0	0.0001664	20	9742	0	0	8582	0	0	66436	0	0	6596	0	0	11482	0	0	894	0	0	16448	0
3	25665151	.	C	A	p.Trp856Leu	p.Trp856Leu	c.2567G>T	PASS	missense		1	120066	0	0.000008329	0	9722	0	0	8580	0	1	66380	0	0	6596	0	0	11462	0	0	894	0	0	16432	0
3	25665164	.	C	T	p.Val852Ile	p.Val852Ile	c.2554G>A	PASS	missense		1	119546	0	0.000008365	1	9650	0	0	8538	0	0	66104	0	0	6588	0	0	11384	0	0	888	0	0	16394	0
3	25665167	.	G	A	p.Arg851Cys	p.Arg851Cys	c.2551C>T	PASS	missense		1	119418	0	0.000008374	0	9640	0	0	8534	0	0	66040	0	0	6592	0	1	11360	0	0	886	0	0	16366	0
3	25665199	.	T	C	p.Asn840Ser	p.Asn840Ser	c.2519A>G	PASS	missense		3	115522	0	0.00002597	0	9268	0	0	8164	0	3	64098	0	0	6458	0	0	10808	0	0	846	0	0	15880	0
3	25665200	.	T	A	p.Asn840Tyr	p.Asn840Tyr	c.2518A>T	PASS	missense		3	115302	0	0.00002602	3	9248	0	0	8138	0	0	63984	0	0	6454	0	0	10770	0	0	842	0	0	15866	0
3	25665200	.	T	G	p.Asn840His	p.Asn840His	c.2518A>C	PASS	missense		1	115302	0	0.000008673	0	9248	0	0	8138	0	1	63984	0	0	6454	0	0	10770	0	0	842	0	0	15866	0
3	25665232	.	A	G	p.Leu829Ser	p.Leu829Ser	c.2486T>C	PASS	missense		1	96032	0	0.00001041	0	7740	0	0	6460	0	1	53844	0	0	5608	0	0	7818	0	0	740	0	0	13822	0
3	25665276	.	G	C			c.2481-39C>G	PASS	intron		2	53350	0	0.00003749	0	4420	0	0	2798	0	1	30304	0	0	3794	0	1	2306	0	0	500	0	0	9228	0
3	25665738	.	T	C			c.2480+50A>G	PASS	intron		1	119544	0	0.000008365	0	9790	0	0	8620	0	1	66278	0	0	6614	0	0	11544	0	0	890	0	0	15808	0
3	25665742	rs186284989	T	A			c.2480+46A>T	PASS	intron		33	119616	0	0.0002759	0	9792	0	33	8622	0	0	66292	0	0	6614	0	0	11552	0	0	888	0	0	15856	0
3	25665754	.	C	A			c.2480+34G>T	PASS	intron		1	119628	0	0.000008359	0	9788	0	0	8622	0	1	66294	0	0	6614	0	0	11554	0	0	888	0	0	15868	0
3	25665756	.	A	G			c.2480+32T>C	PASS	intron		1	119748	0	0.000008351	0	9794	0	0	8624	0	0	66330	0	0	6614	0	0	11552	0	0	888	0	1	15946	0
3	25665762	.	A	C			c.2480+26T>G	PASS	intron		3	119852	0	0.00002503	0	9794	0	0	8622	0	0	66346	0	0	6614	0	0	11558	0	0	888	0	3	16030	0
3	25665768	.	T	C			c.2480+20A>G	PASS	intron		2	120074	0	0.00001666	1	9794	0	0	8624	0	1	66412	0	0	6614	0	0	11558	0	0	890	0	0	16182	0
3	25665770	.	A	G			c.2480+18T>C	PASS	intron		1	120116	0	0.000008325	0	9796	0	0	8624	0	0	66430	0	0	6614	0	1	11560	0	0	890	0	0	16202	0
3	25665771	.	T	C			c.2480+17A>G	PASS	intron		3	120154	0	0.00002497	0	9794	0	0	8624	0	2	66440	0	1	6614	0	0	11560	0	0	894	0	0	16228	0
3	25665776	.	G	C			c.2480+12C>G	PASS	intron		2	120332	0	0.00001662	2	9798	0	0	8624	0	0	66508	0	0	6614	0	0	11564	0	0	896	0	0	16328	0
3	25665780	rs190801855	A	C	c.2480+8T>G		c.2480+8T>G	PASS	splice region		1	120436	0	0.000008303	1	9800	0	0	8624	0	0	66540	0	0	6614	0	0	11568	0	0	896	0	0	16394	0
3	25665783	.	T	C	c.2480+5A>G		c.2480+5A>G	PASS	splice region		2	120506	0	0.00001660	0	9800	0	0	8624	0	0	66578	0	0	6614	0	2	11572	0	0	896	0	0	16422	0
3	25665805	.	A	G	p.Tyr821Tyr	p.Tyr821Tyr	c.2463T>C	PASS	synonymous		2	120706	0	0.00001657	0	9800	0	0	8624	0	2	66686	0	0	6614	0	0	11572	0	0	900	0	0	16510	0
3	25665820	.	A	G	p.Ala816Ala	p.Ala816Ala	c.2448T>C	PASS	synonymous		1	120744	0	0.000008282	0	9802	0	0	8624	0	1	66722	0	0	6614	0	0	11572	0	0	900	0	0	16510	0
3	25665834	.	C	T	p.Gly812Ser	p.Gly812Ser	c.2434G>A	PASS	missense		1	120746	0	0.000008282	0	9802	0	0	8624	0	0	66722	0	0	6614	0	0	11572	0	0	900	0	1	16512	0
3	25665841	.	C	T	p.Arg809Arg	p.Arg809Arg	c.2427G>A	PASS	synonymous		1	120746	0	0.000008282	1	9802	0	0	8624	0	0	66722	0	0	6614	0	0	11572	0	0	900	0	0	16512	0
3	25665861	.	T	C	p.Ile803Val	p.Ile803Val	c.2407A>G	PASS	missense		8	120742	0	0.00006626	0	9800	0	0	8624	0	7	66724	0	0	6614	0	0	11568	0	0	900	0	1	16512	0
3	25665866	.	T	C	p.Gln801Arg	p.Gln801Arg	c.2402A>G	PASS	missense		1	120740	0	0.000008282	0	9800	0	0	8624	0	0	66724	0	0	6614	0	1	11568	0	0	900	0	0	16510	0
3	25665875	.	T	C	p.Asn798Ser	p.Asn798Ser	c.2393A>G	PASS	missense		1	120732	0	0.000008283	0	9800	0	0	8622	0	1	66718	0	0	6614	0	0	11568	0	0	900	0	0	16510	0
3	25665878	.	ATGT	A	p.Asn796del	p.Asn796del	c.2387_2389delACA	PASS	inframe deletion		1	120734	0	0.000008283	0	9800	0	0	8624	0	1	66718	0	0	6614	0	0	11568	0	0	900	0	0	16510	0
3	25665884	.	T	C	p.Asn795Ser	p.Asn795Ser	c.2384A>G	PASS	missense		1	120720	0	0.000008284	0	9800	0	0	8622	0	1	66710	0	0	6614	0	0	11564	0	0	900	0	0	16510	0
3	25665901	.	C	T	p.Gln789Gln	p.Gln789Gln	c.2367G>A	PASS	synonymous		6	120688	0	0.00004971	0	9798	0	0	8620	0	6	66688	0	0	6614	0	0	11562	0	0	898	0	0	16508	0
3	25665909	.	A	C	p.Leu787Val	p.Leu787Val	c.2359T>G	PASS	missense		1	120658	0	0.000008288	0	9794	0	0	8620	0	0	66666	0	0	6614	0	1	11564	0	0	898	0	0	16502	0
3	25665909	.	A	T	p.Leu787Met	p.Leu787Met	c.2359T>A	PASS	missense		1	120658	0	0.000008288	0	9794	0	0	8620	0	1	66666	0	0	6614	0	0	11564	0	0	898	0	0	16502	0
3	25665917	.	A	G	p.Ile784Thr	p.Ile784Thr	c.2351T>C	PASS	missense		2	120612	0	0.00001658	0	9792	0	0	8620	0	0	66638	0	2	6614	0	0	11560	0	0	898	0	0	16490	0
3	25665918	.	T	G	p.Ile784Leu	p.Ile784Leu	c.2350A>C	PASS	missense		1	120608	0	0.000008291	1	9792	0	0	8620	0	0	66634	0	0	6614	0	0	11560	0	0	898	0	0	16490	0
3	25665928	.	C	T	p.Leu780Leu	p.Leu780Leu	c.2340G>A	PASS	synonymous		2	120520	0	0.00001659	2	9780	0	0	8616	0	0	66592	0	0	6612	0	0	11552	0	0	896	0	0	16472	0
3	25665928	.	C	A	p.Leu780Phe	p.Leu780Phe	c.2340G>T	PASS	missense		1	120520	0	0.000008297	0	9780	0	0	8616	0	0	66592	0	0	6612	0	0	11552	0	0	896	0	1	16472	0
3	25665934	.	T	C	c.2334A>G	p.Gln778Gln	c.2334A>G	PASS	splice region		1	120454	0	0.000008302	0	9778	0	0	8614	0	1	66546	0	0	6612	0	0	11554	0	0	896	0	0	16454	0
3	25665948	.	A	G			c.2332-12T>C	PASS	intron		1	120008	0	0.000008333	0	9752	0	0	8598	0	0	66356	0	0	6608	0	0	11546	0	0	894	0	1	16254	0
3	25665959	.	A	C			c.2332-23T>G	PASS	intron		1	119592	0	0.000008362	0	9714	0	1	8596	0	0	66152	0	0	6602	0	0	11532	0	0	888	0	0	16108	0
3	25665960	.	C	A			c.2332-24G>T	PASS	intron		1	119524	0	0.000008367	0	9712	0	0	8598	0	0	66144	0	0	6602	0	0	11528	0	1	888	0	0	16052	0
3	25665960	.	C	T			c.2332-24G>A	PASS	intron		1	119524	0	0.000008367	0	9712	0	0	8598	0	1	66144	0	0	6602	0	0	11528	0	0	888	0	0	16052	0
3	25665970	.	A	C			c.2332-34T>G	PASS	intron		5	119080	0	0.00004199	4	9682	0	0	8564	0	1	65932	0	0	6596	0	0	11514	0	0	886	0	0	15906	0
3	25665977	.	A	G			c.2332-41T>C	PASS	intron		1	118680	0	0.000008426	0	9670	0	0	8546	0	1	65760	0	0	6594	0	0	11494	0	0	872	0	0	15744	0
3	25666124	.	T	C			c.2331+49A>G	PASS	intron		1	119428	0	0.000008373	0	9752	0	0	8534	0	0	65986	0	0	6584	0	0	11404	0	0	888	0	1	16280	0
3	25666128	.	A	G			c.2331+45T>C	PASS	intron		1	119414	0	0.000008374	0	9756	0	0	8534	0	1	65976	0	0	6584	0	0	11402	0	0	884	0	0	16278	0
3	25666134	.	T	C			c.2331+39A>G	PASS	intron		2	119528	0	0.00001673	2	9760	0	0	8548	0	0	66040	0	0	6584	0	0	11414	0	0	890	0	0	16292	0
3	25666138	.	T	C			c.2331+35A>G	PASS	intron		17	119536	0	0.0001422	0	9756	0	8	8550	0	0	66044	0	0	6584	0	1	11420	0	0	888	0	8	16294	0
3	25666142	.	G	C			c.2331+31C>G	PASS	intron		1	119534	0	0.000008366	0	9752	0	1	8548	0	0	66034	0	0	6582	0	0	11418	0	0	888	0	0	16312	0
3	25666149	.	A	G			c.2331+24T>C	PASS	intron		1	119672	0	0.000008356	0	9760	0	0	8554	0	1	66132	0	0	6586	0	0	11428	0	0	890	0	0	16322	0
3	25666150	.	T	C			c.2331+23A>G	PASS	intron		3	119696	0	0.00002506	0	9762	0	0	8560	0	3	66150	0	0	6586	0	0	11424	0	0	888	0	0	16326	0
3	25666150	.	T	A			c.2331+23A>T	PASS	intron		7	119696	0	0.00005848	0	9762	0	0	8560	0	0	66150	0	0	6586	0	0	11424	0	0	888	0	7	16326	0
3	25666156	rs2293787	C	T			c.2331+17G>A	PASS	intron		19741	119914	1759	0.1646	289	9766	5	1631	8558	135	11257	66268	1000	1275	6596	131	2145	11444	196	130	888	12	3014	16394	280
3	25666159	.	A	G			c.2331+14T>C	PASS	intron		1	120122	0	0.000008325	0	9770	0	0	8586	0	1	66394	0	0	6600	0	0	11478	0	0	894	0	0	16400	0
3	25666161	.	C	T			c.2331+12G>A	PASS	intron		1	120120	0	0.000008325	0	9768	0	0	8586	0	0	66386	0	0	6598	0	0	11482	0	0	894	0	1	16406	0
3	25666164	.	A	C			c.2331+9T>G	PASS	intron		1	120168	0	0.000008322	0	9770	0	0	8590	0	0	66404	0	0	6600	0	0	11486	0	0	894	0	1	16424	0
3	25666166	.	T	C	c.2331+7A>G		c.2331+7A>G	PASS	splice region		1	120194	0	0.000008320	0	9772	0	0	8588	0	1	66428	0	0	6600	0	0	11490	0	0	894	0	0	16422	0
3	25666190	.	C	A	p.Ala772Ser	p.Ala772Ser	c.2314G>T	PASS	missense		2	120284	0	0.00001663	0	9764	0	0	8590	0	2	66502	0	0	6598	0	0	11488	0	0	896	0	0	16446	0
3	25666191	.	C	A	p.Ser771Ser	p.Ser771Ser	c.2313G>T	PASS	synonymous		49	120290	0	0.0004073	0	9768	0	0	8588	0	0	66500	0	0	6598	0	49	11492	0	0	896	0	0	16448	0
3	25666191	.	C	T	p.Ser771Ser	p.Ser771Ser	c.2313G>A	PASS	synonymous		1	120290	0	0.000008313	0	9768	0	0	8588	0	0	66500	0	0	6598	0	0	11492	0	0	896	0	1	16448	0
3	25666227	.	T	TTTTA	p.Lys759AsnfsTer12	p.Lys759AsnfsTer12	c.2273_2276dupTAAA	PASS	frameshift		1	119782	0	0.000008348	0	9700	0	0	8558	0	1	66220	0	0	6582	0	0	11434	0	0	894	0	0	16394	0
3	25666237	.	C	T	p.Arg756His	p.Arg756His	c.2267G>A	PASS	missense		2	119284	0	0.00001677	1	9634	0	0	8542	0	1	65938	0	0	6574	0	0	11358	0	0	888	0	0	16350	0
3	25666245	.	A	C	p.Asn753Lys	p.Asn753Lys	c.2259T>G	PASS	missense		1	118480	0	0.000008440	0	9534	0	0	8482	0	0	65484	0	0	6550	0	0	11268	0	0	882	0	1	16280	0
3	25666266	rs79628592	T	C	p.Leu746Leu	p.Leu746Leu	c.2238A>G	PASS	synonymous		532	116066	14	0.004584	488	9306	14	0	8272	0	9	64066	0	0	6498	0	32	10996	0	3	862	0	0	16066	0
3	25666268	.	A	T	p.Leu746Ile	p.Leu746Ile	c.2236T>A	PASS	missense		150	115564	0	0.001298	4	9212	0	0	8238	0	139	63800	0	5	6472	0	2	10948	0	0	860	0	0	16034	0
3	25666269	.	A	C	p.Val745Val	p.Val745Val	c.2235T>G	PASS	synonymous		2	115398	0	0.00001733	0	9188	0	0	8224	0	0	63688	0	0	6468	0	0	10932	0	0	858	0	2	16040	0
3	25666276	.	C	T	p.Arg743Gln	p.Arg743Gln	c.2228G>A	PASS	missense		1	113872	0	0.000008782	0	9068	0	0	8126	0	1	62774	0	0	6410	0	0	10748	0	0	850	0	0	15896	0
3	25666281	.	G	A	p.Gly741Gly	p.Gly741Gly	c.2223C>T	PASS	synonymous		1	112374	0	0.000008899	0	8950	0	0	8008	0	0	61912	0	0	6352	0	0	10590	0	0	842	0	1	15720	0
3	25666311	.	T	C			n.219A>G	PASS	non coding transcript exon		1	102852	0	0.000009723	0	8226	0	0	7390	0	1	56188	0	0	5964	0	0	9588	0	0	768	0	0	14728	0
3	25666340	.	TG	T			n.189delC	PASS	non coding transcript exon		1	93126	0	0.00001074	0	7512	0	0	6718	0	1	50494	0	0	5606	0	0	8468	0	0	716	0	0	13612	0
3	25668002	.	A	T			c.2209+49T>A	PASS	intron		89	21464	1	0.004146	0	2108	0	0	634	0	4	8744	0	1	1618	0	0	424	0	2	244	0	82	7692	1
3	25668008	.	T	C			c.2209+43A>G	PASS	intron		3	21502	0	0.0001395	1	2114	0	1	634	0	0	8774	0	0	1618	0	0	428	0	0	242	0	1	7692	0
3	25668052	.	A	G	c.2208T>C	p.Asp736Asp	c.2208T>C	PASS	splice region		1	22906	0	0.00004366	0	2352	0	0	716	0	1	9686	0	0	1634	0	0	468	0	0	252	0	0	7798	0
3	25668110	.	T	C	p.Lys717Arg	p.Lys717Arg	c.2150A>G	PASS	missense		1	26570	0	0.00003764	0	2850	0	0	1168	0	0	11952	0	0	1750	0	0	636	0	0	272	0	1	7942	0
3	25668127	.	A	G	p.Tyr711Tyr	p.Tyr711Tyr	c.2133T>C	PASS	synonymous		4	26876	0	0.0001488	0	2910	0	0	1190	0	1	12124	0	0	1776	0	0	676	0	0	272	0	3	7928	0
3	25668145	.	T	C	p.Ala705Ala	p.Ala705Ala	c.2115A>G	PASS	synonymous		1	27274	0	0.00003666	0	2952	0	0	1234	0	1	12350	0	0	1796	0	0	702	0	0	274	0	0	7966	0
3	25668177	.	G	T			c.2095-12C>A	PASS	intron		1	28800	0	0.00003472	0	3088	0	0	1416	0	0	13254	0	0	1960	0	0	776	0	0	282	0	1	8024	0
3	25668206	.	C	T			c.2095-41G>A	PASS	intron		1	34882	0	0.00002867	0	3842	0	0	2036	0	0	16684	0	0	2324	0	1	1232	0	0	328	0	0	8436	0
3	25668224	.	T	C			c.2094+39A>G	PASS	intron		1	46078	0	0.00002170	0	5110	0	0	3144	0	1	22946	0	0	3014	0	0	2192	0	0	428	0	0	9244	0
3	25668226	.	T	C			c.2094+37A>G	PASS	intron		1	47860	0	0.00002089	1	5318	0	0	3308	0	0	23950	0	0	3090	0	0	2398	0	0	440	0	0	9356	0
3	25668229	.	T	G			c.2094+34A>C	PASS	intron		2	51046	0	0.00003918	0	5600	0	0	3648	0	2	25756	0	0	3268	0	0	2682	0	0	470	0	0	9622	0
3	25668232	.	T	C			c.2094+31A>G	PASS	intron		1	53784	0	0.00001859	0	5848	0	0	3916	0	0	27304	0	1	3430	0	0	2988	0	0	480	0	0	9818	0
3	25668245	.	C	T			c.2094+18G>A	PASS	intron		1	66398	0	0.00001506	0	6938	0	0	4980	0	1	34552	0	0	4032	0	0	4650	0	0	556	0	0	10690	0
3	25668246	.	C	CA			c.2094+16dupT	PASS	intron		1	67430	0	0.00001483	1	7008	0	0	5068	0	0	35162	0	0	4084	0	0	4758	0	0	562	0	0	10788	0
3	25668253	.	T	C			c.2094+10A>G	PASS	intron		1	74002	0	0.00001351	1	7434	0	0	5594	0	0	39086	0	0	4386	0	0	5700	0	0	606	0	0	11196	0
3	25668255	.	A	G	c.2094+8T>C		c.2094+8T>C	PASS	splice region		1	75698	0	0.00001321	0	7536	0	0	5748	0	0	40090	0	0	4480	0	0	5944	0	0	610	0	1	11290	0
3	25668278	.	T	C	p.Leu693Leu	p.Leu693Leu	c.2079A>G	PASS	synonymous		1	84908	0	0.00001178	0	8106	0	0	6422	0	1	45720	0	0	4930	0	0	7212	0	0	658	0	0	11860	0
3	25668281	.	C	T	p.Arg692Arg	p.Arg692Arg	c.2076G>A	PASS	synonymous		3	85246	0	0.00003519	2	8128	0	0	6440	0	1	45938	0	0	4938	0	0	7232	0	0	662	0	0	11908	0
3	25668284	.	A	G	p.Arg691Arg	p.Arg691Arg	c.2073T>C	PASS	synonymous		1	85686	0	0.00001167	0	8168	0	0	6476	0	0	46178	0	0	4952	0	0	7298	0	1	668	0	0	11946	0
3	25668295	.	G	T	p.Arg688Arg	p.Arg688Arg	c.2062C>A	PASS	synonymous		2	84646	0	0.00002363	0	8096	0	0	6382	0	0	45518	0	0	4956	0	2	7110	0	0	662	0	0	11922	0
3	25668345	.	T	C	p.Lys671Arg	p.Lys671Arg	c.2012A>G	PASS	missense		1	74864	0	0.00001336	1	7258	0	0	5524	0	0	39694	0	0	4662	0	0	5688	0	0	598	0	0	11440	0
3	25668358	.	G	C	c.2002-3C>G		c.2002-3C>G	PASS	splice region		1	71188	0	0.00001405	0	6892	0	0	5152	0	1	37630	0	0	4518	0	0	5244	0	0	568	0	0	11184	0
3	25668366	.	C	G			c.2002-11G>C	PASS	intron		1	66596	0	0.00001502	1	6506	0	0	4688	0	0	34930	0	0	4328	0	0	4744	0	0	532	0	0	10868	0
3	25668368	.	A	G			c.2002-13T>C	PASS	intron		2	65064	0	0.00003074	0	6372	0	0	4538	0	2	34042	0	0	4256	0	0	4560	0	0	532	0	0	10764	0
3	25668374	rs181494177	C	T			c.2002-19G>A	PASS	intron		37	54392	1	0.0006802	0	5382	0	0	3610	0	12	27848	0	23	3678	1	0	3412	0	1	460	0	1	10002	0
3	25668375	.	G	A			c.2002-20C>T	PASS	intron		1	54228	0	0.00001844	0	5358	0	1	3600	0	0	27800	0	0	3670	0	0	3372	0	0	456	0	0	9972	0
3	25668382	.	C	T			c.2002-27G>A	PASS	intron		1	35162	0	0.00002844	0	3442	0	0	1678	0	1	16946	0	0	2558	0	0	1574	0	0	344	0	0	8620	0
3	25668388	.	A	G			c.2002-33T>C	PASS	intron		1	26700	0	0.00003745	0	2456	0	0	866	0	1	12064	0	0	1988	0	0	902	0	0	292	0	0	8132	0
3	25668633	.	T	A			n.499A>T	PASS	non coding transcript exon		1	112720	0	0.000008872	0	9666	0	0	8514	0	1	64600	0	0	6608	0	0	11428	0	0	806	0	0	11098	0
3	25668635	.	G	C			n.497C>G	PASS	non coding transcript exon		2	112818	0	0.00001773	2	9680	0	0	8518	0	0	64626	0	0	6608	0	0	11434	0	0	810	0	0	11142	0
3	25668635	.	G	A			n.497C>T	PASS	non coding transcript exon		1	112818	0	0.000008864	0	9680	0	0	8518	0	0	64626	0	0	6608	0	0	11434	0	0	810	0	1	11142	0
3	25668636	.	G	A			n.496C>T	PASS	non coding transcript exon		2	112884	0	0.00001772	0	9674	0	0	8524	0	0	64650	0	0	6608	0	0	11446	0	0	810	0	2	11172	0
3	25668637	.	G	A			n.495C>T	PASS	non coding transcript exon		1	112926	0	0.000008855	1	9680	0	0	8520	0	0	64672	0	0	6608	0	0	11444	0	0	810	0	0	11192	0
3	25668637	.	G	C			n.495C>G	PASS	non coding transcript exon		1	112926	0	0.000008855	0	9680	0	0	8520	0	1	64672	0	0	6608	0	0	11444	0	0	810	0	0	11192	0
3	25668639	.	G	A			n.493C>T	PASS	non coding transcript exon		2	113018	0	0.00001770	0	9684	0	0	8532	0	2	64704	0	0	6608	0	0	11452	0	0	810	0	0	11228	0
3	25668641	.	T	G			n.491A>C	PASS	non coding transcript exon		1	113104	0	0.000008841	0	9684	0	1	8536	0	0	64734	0	0	6610	0	0	11452	0	0	810	0	0	11278	0
3	25668644	.	C	T			n.488G>A	PASS	non coding transcript exon		1	113106	0	0.000008841	0	9686	0	0	8540	0	1	64724	0	0	6606	0	0	11448	0	0	806	0	0	11296	0
3	25668662	.	A	T			n.470T>A	PASS	non coding transcript exon		2	114288	0	0.00001750	2	9708	0	0	8584	0	0	65028	0	0	6612	0	0	11486	0	0	820	0	0	12050	0
3	25668690	.	A	C	p.Ala663Ala	p.Ala663Ala	c.1989T>G	PASS	synonymous		1	118468	0	0.000008441	0	9766	0	0	8616	0	0	66042	0	1	6614	0	0	11540	0	0	876	0	0	15014	0
3	25668691	.	G	T	p.Ala663Asp	p.Ala663Asp	c.1988C>A	PASS	missense		1	118566	0	0.000008434	0	9770	0	0	8616	0	1	66062	0	0	6614	0	0	11544	0	0	878	0	0	15082	0
3	25668702	.	A	G	p.Pro659Pro	p.Pro659Pro	c.1977T>C	PASS	synonymous		3	119522	0	0.00002510	0	9794	0	0	8618	0	3	66330	0	0	6614	0	0	11558	0	0	882	0	0	15726	0
3	25668710	.	C	T	p.Ala657Thr	p.Ala657Thr	c.1969G>A	PASS	missense		1	119816	0	0.000008346	0	9800	0	0	8620	0	0	66418	0	0	6614	0	1	11556	0	0	892	0	0	15916	0
3	25668726	rs189565377	G	T	p.Arg651Arg	p.Arg651Arg	c.1953C>A	PASS	synonymous		26	120128	0	0.0002164	0	9802	0	0	8622	0	24	66522	0	0	6614	0	2	11562	0	0	896	0	0	16110	0
3	25668726	rs189565377	G	A	p.Arg651Arg	p.Arg651Arg	c.1953C>T	PASS	synonymous		6	120128	0	0.00004995	0	9802	0	6	8622	0	0	66522	0	0	6614	0	0	11562	0	0	896	0	0	16110	0
3	25668727	.	C	T	p.Arg651His	p.Arg651His	c.1952G>A	PASS	missense		1	120118	0	0.000008325	0	9802	0	0	8622	0	1	66516	0	0	6614	0	0	11560	0	0	896	0	0	16108	0
3	25668733	.	C	T	p.Arg649Lys	p.Arg649Lys	c.1946G>A	PASS	missense		1	120142	0	0.000008323	0	9800	0	0	8624	0	0	66526	0	0	6614	0	0	11558	0	0	894	0	1	16126	0
3	25668771	.	T	C	p.Thr636Thr	p.Thr636Thr	c.1908A>G	PASS	synonymous		3	118974	0	0.00002522	0	9788	0	0	8622	0	3	66226	0	0	6614	0	0	11546	0	0	890	0	0	15288	0
3	25668799	.	T	A			c.1892-12A>T	PASS	intron		1	115864	0	0.000008631	0	9720	0	0	8602	0	1	65382	0	0	6612	0	0	11520	0	0	860	0	0	13168	0
3	25668815	.	T	C			c.1892-28A>G	PASS	intron		1	114486	0	0.000008735	1	9698	0	0	8582	0	0	65030	0	0	6610	0	0	11506	0	0	844	0	0	12216	0
3	25668819	.	G	A			c.1892-32C>T	PASS	intron		2	114146	0	0.00001752	0	9690	0	0	8576	0	2	64940	0	0	6610	0	0	11498	0	0	842	0	0	11990	0
3	25668821	.	A	G			c.1892-34T>C	PASS	intron		1	114130	0	0.000008762	0	9688	0	0	8578	0	1	64936	0	0	6614	0	0	11502	0	0	844	0	0	11968	0
3	25668823	.	A	T			c.1892-36T>A	PASS	intron		2	113990	0	0.00001755	0	9688	0	0	8582	0	2	64882	0	0	6614	0	0	11496	0	0	842	0	0	11886	0
3	25668825	.	C	T			c.1892-38G>A	PASS	intron		2	113730	0	0.00001759	0	9684	0	0	8572	0	2	64794	0	0	6612	0	0	11494	0	0	836	0	0	11738	0
3	25670292	.	T	C			c.1891+46A>G	PASS	intron		2	43704	0	0.00004576	1	4668	0	0	1344	0	1	22412	0	0	2184	0	0	3570	0	0	394	0	0	9132	0
3	25670294	.	C	T			c.1891+44G>A	PASS	intron		1	43610	0	0.00002293	0	4664	0	0	1342	0	0	22368	0	1	2184	0	0	3600	0	0	388	0	0	9064	0
3	25670299	.	A	T			c.1891+39T>A	PASS	intron		1	44304	0	0.00002257	0	4698	0	0	1366	0	0	22740	0	0	2210	0	0	3670	0	0	394	0	1	9226	0
3	25670301	rs74788864	A	G			c.1891+37T>C	PASS	intron		536	44540	22	0.01203	504	4822	22	0	1378	0	7	22820	0	0	2208	0	23	3682	0	1	394	0	1	9236	0
3	25670306	.	T	C			c.1891+32A>G	PASS	intron		1	45618	0	0.00002192	0	4932	0	0	1468	0	1	23306	0	0	2266	0	0	3816	0	0	400	0	0	9430	0
3	25670308	.	T	A			c.1891+30A>T	PASS	intron		1	46130	0	0.00002168	0	4964	0	0	1522	0	0	23606	0	0	2288	0	0	3858	0	0	408	0	1	9484	0
3	25670376	.	A	G	p.Ile618Thr	p.Ile618Thr	c.1853T>C	PASS	missense		2	115378	0	0.00001733	1	9430	0	1	8304	0	0	63148	0	0	6354	0	0	11100	0	0	864	0	0	16178	0
3	25670379	.	T	C	p.His617Arg	p.His617Arg	c.1850A>G	PASS	missense		7	116190	0	0.00006025	0	9494	0	0	8356	0	7	63676	0	0	6384	0	0	11162	0	0	874	0	0	16244	0
3	25670381	.	T	C	p.Lys616Lys	p.Lys616Lys	c.1848A>G	PASS	synonymous		1	116566	0	0.000008579	0	9514	0	0	8384	0	0	63924	0	0	6398	0	0	11194	0	0	880	0	1	16272	0
3	25670392	.	C	T	p.Glu613Lys	p.Glu613Lys	c.1837G>A	PASS	missense		1	117844	0	0.000008486	0	9614	0	0	8460	0	0	64776	0	0	6452	0	0	11302	0	0	886	0	1	16354	0
3	25670393	.	G	A	p.Asp612Asp	p.Asp612Asp	c.1836C>T	PASS	synonymous		5	117940	0	0.00004239	0	9612	0	0	8470	0	3	64834	0	0	6460	0	1	11314	0	0	888	0	1	16362	0
3	25670400	.	T	G	p.Glu610Ala	p.Glu610Ala	c.1829A>C	PASS	missense		1	118406	0	0.000008446	0	9638	0	0	8500	0	1	65166	0	0	6486	0	0	11326	0	0	888	0	0	16402	0
3	25670411	.	G	A	p.Tyr606Tyr	p.Tyr606Tyr	c.1818C>T	PASS	synonymous		1	118680	0	0.000008426	0	9658	0	0	8508	0	1	65352	0	0	6498	0	0	11350	0	0	888	0	0	16426	0
3	25670426	.	C	G	p.Gln601His	p.Gln601His	c.1803G>C	PASS	missense		1	118908	0	0.000008410	0	9676	0	1	8530	0	0	65504	0	0	6500	0	0	11368	0	0	890	0	0	16440	0
3	25670427	.	T	C	p.Gln601Arg	p.Gln601Arg	c.1802A>G	PASS	missense		43	118884	1	0.0003617	0	9678	0	0	8518	0	0	65494	0	0	6498	0	0	11366	0	0	888	0	43	16442	1
3	25670433	.	T	C	p.Asn599Ser	p.Asn599Ser	c.1796A>G	PASS	missense		1	118916	0	0.000008409	0	9676	0	0	8512	0	1	65532	0	0	6496	0	0	11370	0	0	890	0	0	16440	0
3	25670434	.	T	G	p.Asn599His	p.Asn599His	c.1795A>C	PASS	missense		1	118928	0	0.000008408	0	9678	0	0	8516	0	1	65532	0	0	6496	0	0	11372	0	0	890	0	0	16444	0
3	25670434	.	T	A	p.Asn599Tyr	p.Asn599Tyr	c.1795A>T	PASS	missense		1	118928	0	0.000008408	0	9678	0	0	8516	0	1	65532	0	0	6496	0	0	11372	0	0	890	0	0	16444	0
3	25670436	.	T	C	p.Lys598Arg	p.Lys598Arg	c.1793A>G	PASS	missense		5	118934	0	0.00004204	0	9678	0	0	8514	0	2	65536	0	0	6500	0	0	11374	0	0	890	0	3	16442	0
3	25670438	rs142311674	G	A	p.Ser597Ser	p.Ser597Ser	c.1791C>T	PASS	synonymous		1	118930	0	0.000008408	0	9678	0	1	8508	0	0	65536	0	0	6502	0	0	11374	0	0	892	0	0	16440	0
3	25670447	.	A	T	c.1786-4T>A		c.1786-4T>A	PASS	splice region		1	118938	0	0.000008408	0	9686	0	0	8496	0	1	65516	0	0	6510	0	0	11382	0	0	890	0	0	16458	0
3	25670476	.	C	G			c.1786-33G>C	PASS	intron		1	119162	0	0.000008392	1	9718	0	0	8482	0	0	65656	0	0	6538	0	0	11400	0	0	892	0	0	16476	0
3	25670478	.	G	A			c.1786-35C>T	PASS	intron		1	119200	0	0.000008389	0	9724	0	0	8484	0	0	65686	0	0	6538	0	1	11398	0	0	892	0	0	16478	0
3	25670480	.	T	C			c.1786-37A>G	PASS	intron		1	119300	0	0.000008382	0	9728	0	0	8488	0	1	65758	0	0	6550	0	0	11404	0	0	892	0	0	16480	0
3	25670493	.	A	AACAAT			c.1785+28_1785+32dupATTGT	PASS	intron		4	119558	0	0.00003346	4	9748	0	0	8500	0	0	65936	0	0	6560	0	0	11430	0	0	894	0	0	16490	0
3	25670502	.	A	T			c.1785+24T>A	PASS	intron		9	119752	0	0.00007516	0	9758	0	0	8512	0	9	66090	0	0	6570	0	0	11436	0	0	896	0	0	16490	0
3	25670507	.	A	G			c.1785+19T>C	PASS	intron		1	119906	0	0.000008340	1	9762	0	0	8536	0	0	66188	0	0	6580	0	0	11452	0	0	896	0	0	16492	0
3	25670508	.	T	C			c.1785+18A>G	PASS	intron		2	119938	0	0.00001668	1	9764	0	0	8538	0	1	66212	0	0	6582	0	0	11452	0	0	896	0	0	16494	0
3	25670511	.	T	C			c.1785+15A>G	PASS	intron		1	120040	0	0.000008331	0	9772	0	0	8576	0	1	66264	0	0	6582	0	0	11456	0	0	896	0	0	16494	0
3	25670522	.	G	A	c.1785+4C>T		c.1785+4C>T	PASS	splice region		22	120312	0	0.0001829	0	9788	0	0	8602	0	0	66428	0	0	6598	0	22	11500	0	0	898	0	0	16498	0
3	25670570	.	A	G	p.Leu581Leu	p.Leu581Leu	c.1741T>C	PASS	synonymous		1	120572	0	0.000008294	0	9798	0	0	8620	0	1	66598	0	0	6612	0	0	11540	0	0	900	0	0	16504	0
3	25670571	.	A	C	p.Leu580Leu	p.Leu580Leu	c.1740T>G	PASS	synonymous		1	120568	0	0.000008294	1	9798	0	0	8620	0	0	66596	0	0	6612	0	0	11538	0	0	900	0	0	16504	0
3	25670595	.	G	A	p.Phe572Phe	p.Phe572Phe	c.1716C>T	PASS	synonymous		15	120554	0	0.0001244	11	9796	0	0	8620	0	1	66592	0	0	6612	0	3	11536	0	0	900	0	0	16498	0
3	25670637	.	CTAAA	C	c.1675-5_1675-2delTT...		c.1675-5_1675-2delTTTA	PASS	splice acceptor		2	119580	0	0.00001673	0	9742	0	2	8612	0	0	66226	0	0	6602	0	0	11496	0	0	892	0	0	16010	0
3	25670648	.	TTAGTA	T			c.1675-17_1675-13delTACTA	PASS	intron		1	118692	0	0.000008425	0	9718	0	0	8586	0	0	65834	0	0	6594	0	0	11462	0	0	886	0	1	15612	0
3	25670651	.	G	A			c.1675-15C>T	PASS	intron		2	118426	0	0.00001689	0	9702	0	2	8570	0	0	65704	0	0	6588	0	0	11456	0	0	884	0	0	15522	0
3	25670652	.	T	C			c.1675-16A>G	PASS	intron		2	118384	0	0.00001689	0	9694	0	0	8562	0	2	65684	0	0	6590	0	0	11452	0	0	880	0	0	15522	0
3	25670663	.	ATGT	A			c.1675-30_1675-28delACA	PASS	intron		1	116652	0	0.000008573	0	9586	0	0	8404	0	1	64704	0	0	6512	0	0	11376	0	0	866	0	0	15204	0
3	25670663	.	AT	A			c.1675-28delA	PASS	intron		1	116652	0	0.000008573	0	9586	0	0	8404	0	0	64704	0	0	6512	0	1	11376	0	0	866	0	0	15204	0
3	25670664	.	T	C			c.1675-28A>G	PASS	intron		1	116692	0	0.000008570	0	9588	0	0	8402	0	0	64724	0	0	6514	0	1	11380	0	0	866	0	0	15218	0
3	25670668	.	G	T			c.1675-32C>A	PASS	intron		1	115434	0	0.000008663	1	9516	0	0	8314	0	0	64036	0	0	6452	0	0	11308	0	0	852	0	0	14956	0
3	25670668	.	G	C			c.1675-32C>G	PASS	intron		1	115434	0	0.000008663	0	9516	0	0	8314	0	0	64036	0	0	6452	0	0	11308	0	0	852	0	1	14956	0
3	25670669	.	T	C			c.1675-33A>G	PASS	intron		35	114698	1	0.0003051	0	9456	0	35	8262	1	0	63542	0	0	6446	0	0	11270	0	0	850	0	0	14872	0
3	25670678	.	T	C			c.1675-42A>G	PASS	intron		1	107390	0	0.000009312	1	8746	0	0	7464	0	0	59434	0	0	6088	0	0	11032	0	0	824	0	0	13802	0
3	25670679	.	A	G			c.1675-43T>C	PASS	intron		1	107368	0	0.000009314	1	8758	0	0	7452	0	0	59416	0	0	6094	0	0	11024	0	0	822	0	0	13802	0
3	25670686	.	G	A			c.1675-50C>T	PASS	intron		10	98310	0	0.0001017	0	7850	0	0	6054	0	3	54788	0	0	5426	0	0	10782	0	0	780	0	7	12630	0
3	25671471	.	A	T			c.1674+49T>A	PASS	intron		1	53698	0	0.00001862	0	5854	0	0	3848	0	1	27644	0	0	3130	0	0	3420	0	0	464	0	0	9338	0
3	25671484	.	C	T			c.1674+36G>A	PASS	intron		1	54684	0	0.00001829	0	5904	0	0	3928	0	0	28246	0	0	3178	0	1	3538	0	0	470	0	0	9420	0
3	25671486	.	T	C			c.1674+34A>G	PASS	intron		1	55324	0	0.00001808	1	5966	0	0	3984	0	0	28536	0	0	3212	0	0	3596	0	0	468	0	0	9562	0
3	25671495	.	A	G			c.1674+25T>C	PASS	intron		2	57366	0	0.00003486	0	6134	0	2	4118	0	0	29656	0	0	3316	0	0	3810	0	0	484	0	0	9848	0
3	25671525	.	C	A	p.Asp557Tyr	p.Asp557Tyr	c.1669G>T	PASS	missense		1	76122	0	0.00001314	0	7266	0	0	5802	0	0	40108	0	0	4134	0	0	6274	0	0	592	0	1	11946	0
3	25671526	.	G	A	p.Thr556Thr	p.Thr556Thr	c.1668C>T	PASS	synonymous		8	77272	0	0.0001035	1	7320	0	0	5908	0	5	40766	0	0	4180	0	2	6456	0	0	598	0	0	12044	0
3	25671550	.	G	A	p.Arg548Arg	p.Arg548Arg	c.1644C>T	PASS	synonymous		1	90092	0	0.00001110	0	7888	0	0	6882	0	0	48474	0	0	4956	0	1	8096	0	0	682	0	0	13114	0
3	25671552	.	G	GT	p.Arg548ThrfsTer24	p.Arg548ThrfsTer24	c.1641dupA	PASS	frameshift		1	90474	0	0.00001105	0	7914	0	0	6898	0	1	48664	0	0	4996	0	0	8164	0	0	686	0	0	13152	0
3	25671559	.	T	C	p.Lys545Lys	p.Lys545Lys	c.1635A>G	PASS	synonymous		1	90442	0	0.00001106	0	7890	0	0	6886	0	1	48674	0	0	5016	0	0	8150	0	0	686	0	0	13140	0
3	25671560	.	T	C	p.Lys545Arg	p.Lys545Arg	c.1634A>G	PASS	missense		1	90362	0	0.00001107	1	7878	0	0	6882	0	0	48646	0	0	5014	0	0	8148	0	0	684	0	0	13110	0
3	25671568	.	T	A	p.Glu542Asp	p.Glu542Asp	c.1626A>T	PASS	missense		2	88770	0	0.00002253	0	7798	0	0	6746	0	0	47696	0	0	4936	0	2	7920	0	0	670	0	0	13004	0
3	25671580	.	G	A	p.Tyr538Tyr	p.Tyr538Tyr	c.1614C>T	PASS	synonymous		25	84312	0	0.0002965	1	7556	0	0	6364	0	22	45152	0	1	4674	0	0	7282	0	0	648	0	1	12636	0
3	25671620	.	T	C	p.Asn525Ser	p.Asn525Ser	c.1574A>G	PASS	missense		1	41116	0	0.00002432	0	4000	0	0	2018	0	1	20500	0	0	2304	0	0	2748	0	0	396	0	0	9150	0
3	25671675	.	G	T			c.1549-30C>A	PASS	intron		1	22702	0	0.00004405	0	2410	0	1	662	0	0	9896	0	0	1618	0	0	512	0	0	242	0	0	7362	0
3	25671753	rs17016886	A	G			c.1548+50T>C	PASS	intron		5	21032	0	0.0002377	0	2212	0	5	606	0	0	9014	0	0	1634	0	0	416	0	0	222	0	0	6928	0
3	25671774	.	TAC	T			c.1548+27_1548+28delGT	PASS	intron		9	21406	0	0.0004204	4	2220	0	2	608	0	0	9140	0	0	1632	0	0	422	0	0	232	0	3	7152	0
3	25671778	rs3736605	C	T			c.1548+25G>A	PASS	intron		6434	21320	935	0.3018	890	2194	171	196	602	25	2373	9052	287	479	1626	74	154	412	27	61	234	9	2281	7200	342
3	25671778	rs3736605	C	CAT			c.1548+23_1548+24dupAT	PASS	intron		1	21320	0	0.00004690	0	2194	0	0	602	0	1	9052	0	0	1626	0	0	412	0	0	234	0	0	7200	0
3	25671788	rs115470594	C	T			c.1548+15G>A	PASS	intron		19	21620	0	0.0008788	18	2190	0	0	610	0	0	9146	0	0	1632	0	1	400	0	0	242	0	0	7400	0
3	25671790	.	C	A			c.1548+13G>T	PASS	intron		1	21790	0	0.00004589	0	2206	0	0	616	0	1	9210	0	0	1632	0	0	404	0	0	240	0	0	7482	0
3	25671800	.	T	C	c.1548+3A>G		c.1548+3A>G	PASS	splice region		2	22074	0	0.00009060	0	2214	0	0	616	0	0	9334	0	1	1630	0	0	412	0	0	242	0	1	7626	0
3	25671860	rs147681016	G	A	p.Tyr497Tyr	p.Tyr497Tyr	c.1491C>T	PASS	synonymous		8	22906	0	0.0003493	1	2322	0	7	628	0	0	9756	0	0	1650	0	0	408	0	0	248	0	0	7894	0
3	25671941	.	C	A	p.Glu470Asp	p.Glu470Asp	c.1410G>T	PASS	missense		1	22714	0	0.00004403	0	2314	0	0	594	0	1	9692	0	0	1632	0	0	398	0	0	244	0	0	7840	0
3	25671967	.	G	T	c.1391-7C>A		c.1391-7C>A	PASS	splice region		1	19754	0	0.00005062	0	1890	0	1	474	0	0	8070	0	0	1606	0	0	318	0	0	210	0	0	7186	0
3	25671992	.	A	T			c.1391-32T>A	PASS	intron		1	17440	0	0.00005734	0	1570	0	0	412	0	0	6880	0	0	1596	0	0	264	0	1	194	0	0	6524	0
3	25672245	.	A	C			c.1390+47T>G	PASS	intron		1	61428	0	0.00001628	0	5736	0	0	3376	0	1	35608	0	0	3480	0	0	6472	0	0	482	0	0	6274	0
3	25672252	.	A	C			c.1390+40T>G	PASS	intron		45	62806	0	0.0007165	1	5814	0	0	3528	0	43	36310	0	0	3552	0	1	6624	0	0	484	0	0	6494	0
3	25672257	.	TAAATC	T			c.1390+30_1390+34delGATTT	PASS	intron		2	63754	0	0.00003137	0	5886	0	0	3624	0	1	36822	0	1	3612	0	0	6704	0	0	482	0	0	6624	0
3	25672262	.	CA	C			c.1390+29delT	PASS	intron		1	64998	0	0.00001539	0	5996	0	0	3786	0	0	37416	0	0	3698	0	1	6800	0	0	496	0	0	6806	0
3	25672275	.	A	T			c.1390+17T>A	PASS	intron		61	77104	0	0.0007911	0	6838	0	0	5322	0	45	43698	0	0	4556	0	11	7834	0	0	572	0	5	8284	0
3	25672285	.	A	G	c.1390+7T>C		c.1390+7T>C	PASS	splice region		1	92766	0	0.00001078	0	7872	0	0	6914	0	0	52322	0	0	5530	0	0	9120	0	0	690	0	1	10318	0
3	25672317	.	G	A	p.Pro455Pro	p.Pro455Pro	c.1365C>T	PASS	synonymous		3	115086	0	0.00002607	0	9270	0	0	8362	0	3	63908	0	0	6458	0	0	10934	0	0	854	0	0	15300	0
3	25672322	.	T	C	p.Ile454Val	p.Ile454Val	c.1360A>G	PASS	missense		6	116368	0	0.00005156	0	9384	0	0	8422	0	0	64530	0	0	6490	0	6	11034	0	0	864	0	0	15644	0
3	25672331	.	T	C	p.Ile451Val	p.Ile451Val	c.1351A>G	PASS	missense		2	117734	0	0.00001699	0	9494	0	0	8494	0	2	65182	0	0	6520	0	0	11140	0	0	880	0	0	16024	0
3	25672336	.	C	T	p.Ser449Asn	p.Ser449Asn	c.1346G>A	PASS	missense		1	118298	0	0.000008453	0	9552	0	0	8522	0	1	65456	0	0	6542	0	0	11198	0	0	884	0	0	16144	0
3	25672350	.	T	C	p.Ser444Ser	p.Ser444Ser	c.1332A>G	PASS	synonymous		1	119500	0	0.000008368	0	9684	0	0	8588	0	0	66070	0	0	6554	0	0	11340	0	1	890	0	0	16374	0
3	25672356	.	C	T	p.Lys442Lys	p.Lys442Lys	c.1326G>A	PASS	synonymous		1	119738	0	0.000008352	0	9712	0	0	8592	0	1	66200	0	0	6562	0	0	11376	0	0	892	0	0	16404	0
3	25672370	.	G	C	p.Gln438Glu	p.Gln438Glu	c.1312C>G	PASS	missense		1	120006	0	0.000008333	0	9764	0	1	8610	0	0	66332	0	0	6576	0	0	11402	0	0	894	0	0	16428	0
3	25672412	.	C	T	p.Val424Ile	p.Val424Ile	c.1270G>A	PASS	missense		34	119398	0	0.0002848	0	9770	0	0	8614	0	34	66206	0	0	6600	0	0	11440	0	0	890	0	0	15878	0
3	25672415	.	T	C	p.Ile423Val	p.Ile423Val	c.1267A>G	PASS	missense		1	119320	0	0.000008381	0	9766	0	0	8614	0	1	66158	0	0	6600	0	0	11442	0	0	890	0	0	15850	0
3	25672416	.	G	A	p.Gly422Gly	p.Gly422Gly	c.1266C>T	PASS	synonymous		13	119156	0	0.0001091	0	9766	0	13	8614	0	0	66110	0	0	6598	0	0	11436	0	0	890	0	0	15742	0
3	25672420	.	C	A	p.Cys421Phe	p.Cys421Phe	c.1262G>T	PASS	missense		1	118776	0	0.000008419	0	9760	0	0	8614	0	0	65986	0	0	6598	0	0	11432	0	0	882	0	1	15504	0
3	25672423	.	T	C	p.Asn420Ser	p.Asn420Ser	c.1259A>G	PASS	missense		2	118610	0	0.00001686	0	9744	0	0	8614	0	1	65944	0	0	6596	0	0	11428	0	0	880	0	1	15404	0
3	25672430	.	C	T	p.Ala418Thr	p.Ala418Thr	c.1252G>A	PASS	missense		1	117938	0	0.000008479	0	9728	0	1	8604	0	0	65742	0	0	6594	0	0	11414	0	0	874	0	0	14982	0
3	25672433	.	A	T	c.1252-3T>A		c.1252-3T>A	PASS	splice region		1	117810	0	0.000008488	0	9726	0	0	8602	0	1	65708	0	0	6596	0	0	11412	0	0	872	0	0	14894	0
3	25672443	.	G	T			c.1252-13C>A	PASS	intron		1	117248	0	0.000008529	0	9704	0	0	8592	0	1	65568	0	0	6590	0	0	11394	0	0	868	0	0	14532	0
3	25672446	.	T	C			c.1252-16A>G	PASS	intron		1	117114	0	0.000008539	0	9702	0	0	8586	0	1	65530	0	0	6592	0	0	11392	0	0	868	0	0	14444	0
3	25672450	.	G	C			c.1252-20C>G	PASS	intron		4	116824	0	0.00003424	0	9690	0	0	8586	0	0	65444	0	0	6592	0	0	11382	0	0	864	0	4	14266	0
3	25672454	.	T	C			c.1252-24A>G	PASS	intron		4	116596	0	0.00003431	0	9688	0	0	8582	0	3	65388	0	1	6588	0	0	11382	0	0	864	0	0	14104	0
3	25672456	.	C	T			c.1252-26G>A	PASS	intron		4	116352	0	0.00003438	0	9688	0	0	8582	0	4	65338	0	0	6590	0	0	11378	0	0	860	0	0	13916	0
3	25672457	.	A	C			c.1252-27T>G	PASS	intron		1	116188	0	0.000008607	0	9680	0	0	8582	0	1	65274	0	0	6592	0	0	11370	0	0	860	0	0	13830	0
3	25672459	.	A	G			c.1252-29T>C	PASS	intron		1	116194	0	0.000008606	0	9678	0	0	8582	0	1	65272	0	0	6592	0	0	11372	0	0	862	0	0	13836	0
3	25672460	.	C	T			c.1252-30G>A	PASS	intron		1	116016	0	0.000008620	0	9670	0	1	8580	0	0	65240	0	0	6590	0	0	11374	0	0	858	0	0	13704	0
3	25672474	.	A	G			c.1252-44T>C	PASS	intron		1	115116	0	0.000008687	0	9632	0	0	8568	0	1	64970	0	0	6584	0	0	11350	0	0	838	0	0	13174	0
3	25672475	.	T	C			c.1252-45A>G	PASS	intron		7	114698	0	0.00006103	0	9606	0	0	8554	0	6	64832	0	1	6576	0	0	11338	0	0	836	0	0	12956	0
3	25672477	.	C	T			c.1252-47G>A	PASS	intron		1	114560	0	0.000008729	0	9598	0	0	8554	0	0	64764	0	0	6574	0	0	11338	0	0	832	0	1	12900	0
3	25672478	.	AT	A			c.1252-49delA	PASS	intron		3	114586	0	0.00002618	0	9608	0	3	8552	0	0	64798	0	0	6566	0	0	11342	0	0	832	0	0	12888	0
3	25673888	rs76364067	C	G			c.1251+49G>C	PASS	intron		22	23028	0	0.0009554	22	2440	0	0	768	0	0	9866	0	0	1670	0	0	536	0	0	252	0	0	7496	0
3	25673889	.	T	C			c.1251+48A>G	PASS	intron		1	23138	0	0.00004322	0	2454	0	0	766	0	0	9878	0	0	1670	0	0	538	0	0	252	0	1	7580	0
3	25673921	.	T	A			c.1251+16A>T	PASS	intron		3	24780	0	0.0001211	0	2604	0	0	912	0	0	10722	0	0	1732	0	0	622	0	0	264	0	3	7924	0
3	25673923	.	C	T			c.1251+14G>A	PASS	intron		2	25006	0	0.00007998	0	2620	0	0	926	0	0	10870	0	0	1746	0	0	626	0	0	266	0	2	7952	0
3	25673928	.	T	C			c.1251+9A>G	PASS	intron		1	25656	0	0.00003898	0	2684	0	0	1004	0	0	11242	0	0	1768	0	0	654	0	0	272	0	1	8032	0
3	25673966	.	A	C	p.Cys408Gly	p.Cys408Gly	c.1222T>G	PASS	missense		1	37144	0	0.00002692	0	3958	0	0	2280	0	1	17738	0	0	2308	0	0	1508	0	0	340	0	0	9012	0
3	25673973	.	C	A	p.Gly405Gly	p.Gly405Gly	c.1215G>T	PASS	synonymous		1	39990	0	0.00002501	0	4234	0	0	2578	0	1	19300	0	0	2484	0	0	1730	0	0	360	0	0	9304	0
3	25673993	.	G	A	p.Leu399Leu	p.Leu399Leu	c.1195C>T	PASS	synonymous		2	51008	0	0.00003921	0	5156	0	0	3638	0	2	25364	0	0	3162	0	0	2866	0	0	434	0	0	10388	0
3	25673996	.	T	A	p.Thr398Ser	p.Thr398Ser	c.1192A>T	PASS	missense		1	52852	0	0.00001892	0	5310	0	0	3776	0	0	26414	0	0	3272	0	0	3068	0	0	448	0	1	10564	0
3	25673997	.	C	T	p.Met397Ile	p.Met397Ile	c.1191G>A	PASS	missense		1	53438	0	0.00001871	0	5358	0	0	3832	0	0	26760	0	0	3312	0	0	3096	0	0	452	0	1	10628	0
3	25674012	.	C	T	p.Gln392Gln	p.Gln392Gln	c.1176G>A	PASS	synonymous		15	60872	0	0.0002464	0	5922	0	0	4476	0	2	30974	0	0	3772	0	0	3898	0	0	502	0	13	11328	0
3	25674025	.	G	C	p.Thr388Ser	p.Thr388Ser	c.1163C>G	PASS	missense		1	68570	0	0.00001458	0	6426	0	0	4998	0	1	35372	0	0	4272	0	0	4888	0	0	564	0	0	12050	0
3	25674037	.	A	G	p.Ile384Thr	p.Ile384Thr	c.1151T>C	PASS	missense		1	76056	0	0.00001315	0	6888	0	0	5550	0	1	39732	0	0	4692	0	0	5788	0	0	624	0	0	12782	0
3	25674066	.	G	A	p.Asn374Asn	p.Asn374Asn	c.1122C>T	PASS	synonymous		1	96936	0	0.00001032	0	8120	0	1	6798	0	0	52230	0	0	5808	0	0	8530	0	0	752	0	0	14698	0
3	25674072	.	T	C	c.1116A>G	p.Val372Val	c.1116A>G	PASS	splice region		3	100350	0	0.00002990	0	8314	0	0	7026	0	3	54278	0	0	5954	0	0	8984	0	0	776	0	0	15018	0
3	25674085	.	C	T			c.1114-11G>A	PASS	intron		1	106974	0	0.000009348	0	8760	0	0	7424	0	1	58328	0	0	6180	0	0	9862	0	0	820	0	0	15600	0
3	25674087	.	T	G			c.1114-13A>C	PASS	intron		1	107804	0	0.000009276	0	8816	0	0	7488	0	1	58834	0	0	6214	0	0	9950	0	0	826	0	0	15676	0
3	25674091	.	C	A			c.1114-17G>T	PASS	intron		32799	114352	4639	0.2868	2240	9274	262	2442	8004	319	16910	62812	2191	1884	6396	274	3998	10768	719	209	856	29	5116	16242	845
3	25674091	.	CA	C			c.1114-18delT	PASS	intron		2	114352	0	0.00001749	0	9274	0	0	8004	0	1	62812	0	0	6396	0	0	10768	0	0	856	0	1	16242	0
3	25674102	.	A	C			c.1114-28T>G	PASS	intron		2	116408	0	0.00001718	0	9414	0	0	8212	0	2	64044	0	0	6482	0	0	11056	0	0	870	0	0	16330	0
3	25674102	.	A	G			c.1114-28T>C	PASS	intron		9	116408	1	0.00007731	0	9414	0	0	8212	0	4	64044	0	0	6482	0	0	11056	0	0	870	0	5	16330	1
3	25674105	.	T	C			c.1114-31A>G	PASS	intron		1	116672	0	0.000008571	0	9462	0	0	8224	0	1	64208	0	0	6484	0	0	11072	0	0	876	0	0	16346	0
3	25674111	.	C	G			c.1114-37G>C	PASS	intron		1	117316	0	0.000008524	0	9546	0	0	8288	0	1	64588	0	0	6502	0	0	11140	0	0	876	0	0	16376	0
3	25674114	.	A	G			c.1114-40T>C	PASS	intron		1	117578	0	0.000008505	0	9578	0	0	8302	0	1	64764	0	0	6506	0	0	11160	0	0	878	0	0	16390	0
3	25674116	.	A	G			c.1114-42T>C	PASS	intron		1	117704	0	0.000008496	0	9578	0	1	8320	0	0	64874	0	0	6508	0	0	11156	0	0	878	0	0	16390	0
3	25674117	.	T	C			c.1114-43A>G	PASS	intron		1	117778	0	0.000008491	0	9592	0	0	8328	0	0	64914	0	0	6510	0	0	11162	0	0	878	0	1	16394	0
3	25674141	.	T	C			c.1113+43A>G	PASS	intron		1	120136	0	0.000008324	0	9774	0	1	8612	0	0	66372	0	0	6594	0	0	11404	0	0	892	0	0	16488	0
3	25674143	rs115120722	C	T			c.1113+41G>A	PASS	intron		470	120132	5	0.003912	422	9774	5	0	8610	0	13	66374	0	0	6594	0	33	11404	0	2	894	0	0	16482	0
3	25674144	.	A	G			c.1113+40T>C	PASS	intron		1	120160	0	0.000008322	0	9774	0	0	8612	0	1	66392	0	0	6594	0	0	11404	0	0	894	0	0	16490	0
3	25674147	.	T	C			c.1113+37A>G	PASS	intron		5	120130	0	0.00004162	0	9772	0	0	8610	0	4	66382	0	1	6594	0	0	11402	0	0	892	0	0	16478	0
3	25674152	.	G	T			c.1113+32C>A	PASS	intron		1	120162	0	0.000008322	0	9776	0	0	8612	0	1	66388	0	0	6594	0	0	11414	0	0	894	0	0	16484	0
3	25674159	.	G	A			c.1113+25C>T	PASS	intron		3	120182	0	0.00002496	0	9776	0	0	8616	0	2	66398	0	0	6598	0	1	11416	0	0	896	0	0	16482	0
3	25674159	.	G	C			c.1113+25C>G	PASS	intron		4	120182	0	0.00003328	0	9776	0	4	8616	0	0	66398	0	0	6598	0	0	11416	0	0	896	0	0	16482	0
3	25674167	.	T	C			c.1113+17A>G	PASS	intron		1	120362	0	0.000008308	0	9784	0	0	8620	0	1	66488	0	0	6600	0	0	11480	0	0	896	0	0	16494	0
3	25674169	.	T	C			c.1113+15A>G	PASS	intron		1	120340	0	0.000008310	0	9784	0	0	8622	0	1	66480	0	0	6604	0	0	11464	0	0	896	0	0	16490	0
3	25674184	.	T	C	c.1113A>G	p.Gln371Gln	c.1113A>G	PASS	splice region		1	120428	0	0.000008304	0	9788	0	0	8624	0	1	66532	0	0	6606	0	0	11484	0	0	896	0	0	16498	0
3	25674196	.	C	T	p.Val367Val	p.Val367Val	c.1101G>A	PASS	synonymous		1	120452	0	0.000008302	0	9788	0	0	8624	0	1	66554	0	0	6604	0	0	11492	0	0	894	0	0	16496	0
3	25674199	.	T	C	p.Ser366Ser	p.Ser366Ser	c.1098A>G	PASS	synonymous		1	120512	0	0.000008298	0	9790	0	0	8624	0	1	66582	0	0	6608	0	0	11512	0	0	896	0	0	16500	0
3	25674235	.	A	T	p.Ile354Ile	p.Ile354Ile	c.1062T>A	PASS	synonymous		1	120650	0	0.000008288	0	9796	0	0	8624	0	0	66668	0	0	6610	0	1	11548	0	0	898	0	0	16506	0
3	25674235	.	A	C	p.Ile354Met	p.Ile354Met	c.1062T>G	PASS	missense		1	120650	0	0.000008288	0	9796	0	0	8624	0	1	66668	0	0	6610	0	0	11548	0	0	898	0	0	16506	0
3	25674236	.	A	G	p.Ile354Thr	p.Ile354Thr	c.1061T>C	PASS	missense		1	120652	0	0.000008288	0	9796	0	1	8624	0	0	66666	0	0	6610	0	0	11552	0	0	898	0	0	16506	0
3	25674261	.	C	A	p.Val346Leu	p.Val346Leu	c.1036G>T	PASS	missense		2	120654	0	0.00001658	0	9796	0	0	8626	0	2	66670	0	0	6610	0	0	11548	0	0	898	0	0	16506	0
3	25674273	.	C	T	p.Val342Met	p.Val342Met	c.1024G>A	PASS	missense		1	120600	0	0.000008292	0	9796	0	0	8624	0	0	66642	0	0	6610	0	0	11526	0	0	898	0	1	16504	0
3	25674273	.	C	A	p.Val342Leu	p.Val342Leu	c.1024G>T	PASS	missense		1	120600	0	0.000008292	1	9796	0	0	8624	0	0	66642	0	0	6610	0	0	11526	0	0	898	0	0	16504	0
3	25674274	.	G	A	p.His341His	p.His341His	c.1023C>T	PASS	synonymous		6	120580	0	0.00004976	1	9794	0	0	8622	0	1	66638	0	0	6610	0	0	11516	0	1	898	0	3	16502	0
3	25674279	.	G	T	p.Arg340Arg	p.Arg340Arg	c.1018C>A	PASS	synonymous		2	120508	0	0.00001660	0	9790	0	0	8622	0	1	66584	0	0	6610	0	1	11502	0	0	898	0	0	16502	0
3	25674279	.	G	A	p.Arg340Trp	p.Arg340Trp	c.1018C>T	PASS	missense		1	120508	0	0.000008298	0	9790	0	0	8622	0	1	66584	0	0	6610	0	0	11502	0	0	898	0	0	16502	0
3	25674280	.	T	A	p.Gly339Gly	p.Gly339Gly	c.1017A>T	PASS	synonymous		1	120522	0	0.000008297	0	9790	0	0	8622	0	1	66594	0	0	6610	0	0	11506	0	0	898	0	0	16502	0
3	25674281	.	C	A	p.Gly339Val	p.Gly339Val	c.1016G>T	PASS	missense		1	120512	0	0.000008298	0	9792	0	0	8620	0	1	66580	0	0	6610	0	0	11510	0	0	898	0	0	16502	0
3	25674288	.	A	G	c.1012-3T>C		c.1012-3T>C	PASS	splice region		1	120384	0	0.000008307	0	9784	0	0	8622	0	1	66488	0	0	6610	0	0	11482	0	0	898	0	0	16500	0
3	25674291	.	G	GA	c.1012-7dupT		c.1012-7dupT	PASS	splice region		76	118966	0	0.0006388	0	9718	0	22	8586	0	19	65888	0	1	6606	0	3	11376	0	0	880	0	31	15912	0
3	25674291	.	GA	G	c.1012-7delT		c.1012-7delT	PASS	splice region		269	118966	2	0.002261	205	9718	2	2	8586	0	29	65888	0	1	6606	0	24	11376	0	2	880	0	6	15912	0
3	25674299	.	A	T			c.1012-14T>A	PASS	intron		1	120220	0	0.000008318	0	9778	0	0	8602	0	1	66390	0	0	6610	0	0	11466	0	0	896	0	0	16478	0
3	25674300	.	AT	A			c.1012-16delA	PASS	intron		11	120204	0	0.00009151	0	9780	0	0	8602	0	8	66382	0	0	6610	0	1	11462	0	0	894	0	2	16474	0
3	25674301	.	T	C			c.1012-16A>G	PASS	intron		3	120116	0	0.00002498	0	9766	0	0	8598	0	0	66338	0	0	6610	0	0	11454	0	0	894	0	3	16456	0
3	25674302	.	A	G			c.1012-17T>C	PASS	intron		1	120140	0	0.000008324	0	9772	0	1	8600	0	0	66346	0	0	6610	0	0	11454	0	0	892	0	0	16466	0
3	25674303	.	T	C			c.1012-18A>G	PASS	intron		2	120164	0	0.00001664	0	9776	0	0	8602	0	1	66358	0	0	6606	0	0	11456	0	0	894	0	1	16472	0
3	25674321	.	G	A			c.1012-36C>T	PASS	intron		1	119812	0	0.000008346	1	9764	0	0	8554	0	0	66136	0	0	6600	0	0	11412	0	0	890	0	0	16456	0
3	25674324	.	T	C			c.1012-39A>G	PASS	intron		5	119742	0	0.00004176	1	9762	0	0	8536	0	0	66092	0	0	6598	0	0	11408	0	0	890	0	4	16456	0
3	25674327	.	T	C			c.1012-42A>G	PASS	intron		1	119606	0	0.000008361	1	9756	0	0	8522	0	0	66014	0	0	6600	0	0	11384	0	0	890	0	0	16440	0
3	25674335	.	G	C			c.1012-50C>G	PASS	intron		5	119164	0	0.00004196	0	9738	0	0	8436	0	0	65774	0	0	6594	0	0	11342	0	0	890	0	5	16390	0
3	25675282	.	T	C			c.1011+50A>G	PASS	intron		1	113100	0	0.000008842	0	9662	0	0	8572	0	1	64590	0	0	6598	0	0	11376	0	0	822	0	0	11480	0
3	25675282	.	T	G			c.1011+50A>C	PASS	intron		1	113100	0	0.000008842	0	9662	0	0	8572	0	1	64590	0	0	6598	0	0	11376	0	0	822	0	0	11480	0
3	25675287	.	T	C			c.1011+45A>G	PASS	intron		1	113134	0	0.000008839	0	9666	0	0	8572	0	1	64594	0	0	6598	0	0	11378	0	0	822	0	0	11504	0
3	25675289	.	C	T			c.1011+43G>A	PASS	intron		1	113110	0	0.000008841	0	9662	0	0	8568	0	0	64594	0	1	6598	0	0	11376	0	0	822	0	0	11490	0
3	25675297	.	C	T			c.1011+35G>A	PASS	intron		1	113342	0	0.000008823	0	9674	0	0	8568	0	0	64668	0	0	6598	0	0	11400	0	0	822	0	1	11612	0
3	25675298	.	C	A			c.1011+34G>T	PASS	intron		29	113442	0	0.0002556	27	9672	0	0	8570	0	0	64712	0	0	6598	0	1	11402	0	0	824	0	1	11664	0
3	25675298	.	C	T			c.1011+34G>A	PASS	intron		1	113442	0	0.000008815	0	9672	0	0	8570	0	1	64712	0	0	6598	0	0	11402	0	0	824	0	0	11664	0
3	25675312	rs111604317	C	A			c.1011+20G>T	PASS	intron		2	114374	0	0.00001749	2	9700	0	0	8588	0	0	64950	0	0	6600	0	0	11424	0	0	834	0	0	12278	0
3	25675314	.	A	T			c.1011+18T>A	PASS	intron		1	114728	0	0.000008716	1	9706	0	0	8592	0	0	65030	0	0	6604	0	0	11424	0	0	836	0	0	12536	0
3	25675315	.	A	C			c.1011+17T>G	PASS	intron		1	114822	0	0.000008709	0	9706	0	0	8592	0	0	65056	0	0	6604	0	0	11426	0	1	838	0	0	12600	0
3	25675324	.	T	G	c.1011+8A>C		c.1011+8A>C	PASS	splice region		1	115990	0	0.000008621	0	9738	0	0	8600	0	0	65348	0	0	6604	0	0	11452	0	0	844	0	1	13404	0
3	25675325	.	T	C	c.1011+7A>G		c.1011+7A>G	PASS	splice region		1	116160	0	0.000008609	0	9740	0	0	8600	0	0	65396	0	0	6604	0	0	11456	0	0	846	0	1	13518	0
3	25675335	.	T	G	p.Thr336Thr	p.Thr336Thr	c.1008A>C	PASS	synonymous		2	117972	0	0.00001695	0	9770	0	0	8608	0	2	65886	0	0	6608	0	0	11484	0	0	866	0	0	14750	0
3	25675335	.	T	C	p.Thr336Thr	p.Thr336Thr	c.1008A>G	PASS	synonymous		5	117972	1	0.00004238	0	9770	0	0	8608	0	0	65886	0	0	6608	0	0	11484	0	0	866	0	5	14750	1
3	25675341	.	T	C	p.Ala334Ala	p.Ala334Ala	c.1002A>G	PASS	synonymous		9	118766	0	0.00007578	0	9784	0	0	8620	0	9	66102	0	0	6608	0	0	11504	0	0	874	0	0	15274	0
3	25675348	.	C	T	p.Ser332Asn	p.Ser332Asn	c.995G>A	PASS	missense		1	119470	0	0.000008370	0	9792	0	0	8622	0	0	66284	0	0	6610	0	1	11514	0	0	884	0	0	15764	0
3	25675350	.	A	G	p.Asn331Asn	p.Asn331Asn	c.993T>C	PASS	synonymous		1	119640	0	0.000008358	1	9792	0	0	8626	0	0	66328	0	0	6610	0	0	11516	0	0	884	0	0	15884	0
3	25675362	.	G	A	p.Ile327Ile	p.Ile327Ile	c.981C>T	PASS	synonymous		1	120316	0	0.000008311	0	9794	0	0	8626	0	1	66504	0	0	6610	0	0	11534	0	0	890	0	0	16358	0
3	25675367	.	G	A	p.Gln326Ter	p.Gln326Ter	c.976C>T	PASS	stop gained		1	120434	0	0.000008303	0	9794	0	0	8626	0	0	66542	0	0	6612	0	0	11536	0	0	898	0	1	16426	0
3	25675388	.	A	G	p.Leu319Leu	p.Leu319Leu	c.955T>C	PASS	synonymous		2	120600	0	0.00001658	2	9794	0	0	8626	0	0	66640	0	0	6610	0	0	11538	0	0	898	0	0	16494	0
3	25675389	.	T	C	p.Thr318Thr	p.Thr318Thr	c.954A>G	PASS	synonymous		3	120608	0	0.00002487	0	9796	0	0	8626	0	0	66644	0	0	6610	0	1	11538	0	0	898	0	2	16496	0
3	25675401	.	A	G	p.Asp314Asp	p.Asp314Asp	c.942T>C	PASS	synonymous		1	120598	0	0.000008292	0	9794	0	0	8626	0	1	66646	0	0	6608	0	0	11528	0	0	898	0	0	16498	0
3	25675419	.	A	C	p.Leu308Leu	p.Leu308Leu	c.924T>G	PASS	synonymous		1	120538	0	0.000008296	0	9794	0	0	8626	0	1	66626	0	0	6604	0	0	11488	0	0	898	0	0	16502	0
3	25675431	.	A	C	p.Val304Val	p.Val304Val	c.912T>G	PASS	synonymous		5	120458	0	0.00004151	0	9794	0	0	8624	0	5	66584	0	0	6598	0	0	11460	0	0	898	0	0	16500	0
3	25675450	.	G	A	p.Thr298Ile	p.Thr298Ile	c.893C>T	PASS	missense		1	120136	0	0.000008324	1	9776	0	0	8600	0	0	66396	0	0	6584	0	0	11396	0	0	892	0	0	16492	0
3	25675457	.	C	T	p.Asp296Asn	p.Asp296Asn	c.886G>A	PASS	missense		1	119942	0	0.000008337	0	9766	0	0	8578	0	1	66276	0	0	6572	0	0	11368	0	0	892	0	0	16490	0
3	25675461	.	T	C	p.Lys294Lys	p.Lys294Lys	c.882A>G	PASS	synonymous		1	119794	0	0.000008348	0	9756	0	0	8564	0	0	66178	0	0	6558	0	0	11358	0	0	890	0	1	16490	0
3	25675467	.	T	C	p.Lys292Lys	p.Lys292Lys	c.876A>G	PASS	synonymous		1	119442	0	0.000008372	0	9738	0	0	8528	0	0	65948	0	0	6552	0	0	11316	0	0	886	0	1	16474	0
3	25675474	.	T	A	p.Tyr290Phe	p.Tyr290Phe	c.869A>T	PASS	missense		1	118822	0	0.000008416	0	9694	0	0	8470	0	0	65532	0	0	6544	0	0	11256	0	0	884	0	1	16442	0
3	25675482	.	T	C	p.Val287Val	p.Val287Val	c.861A>G	PASS	synonymous		6	117172	0	0.00005121	0	9602	0	0	8304	0	6	64504	0	0	6504	0	0	11062	0	0	870	0	0	16326	0
3	25675485	.	A	G	p.Tyr286Tyr	p.Tyr286Tyr	c.858T>C	PASS	synonymous		2	115524	0	0.00001731	1	9494	0	0	8172	0	1	63526	0	0	6464	0	0	10858	0	0	866	0	0	16144	0
3	25675491	.	G	A	p.Arg284Arg	p.Arg284Arg	c.852C>T	PASS	synonymous		2	113014	0	0.00001770	2	9366	0	0	7944	0	0	62074	0	0	6364	0	0	10500	0	0	846	0	0	15920	0
3	25675492	.	C	T	p.Arg284His	p.Arg284His	c.851G>A	PASS	missense		1	112300	0	0.000008905	0	9326	0	0	7868	0	1	61666	0	0	6348	0	0	10406	0	0	842	0	0	15844	0
3	25675493	.	G	A	p.Arg284Cys	p.Arg284Cys	c.850C>T	PASS	missense		3	111502	0	0.00002691	0	9274	0	0	7800	0	3	61256	0	0	6320	0	0	10274	0	0	838	0	0	15740	0
3	25675493	.	G	T	p.Arg284Ser	p.Arg284Ser	c.850C>A	PASS	missense		1	111502	0	0.000008968	0	9274	0	1	7800	0	0	61256	0	0	6320	0	0	10274	0	0	838	0	0	15740	0
3	25675496	.	A	C	p.Phe283Val	p.Phe283Val	c.847T>G	PASS	missense		1	109116	0	0.000009165	0	9144	0	0	7608	0	1	59860	0	0	6236	0	0	9948	0	0	832	0	0	15488	0
3	25675505	.	C	T	p.Val280Ile	p.Val280Ile	c.838G>A	PASS	missense		1	98886	0	0.00001011	0	8402	0	0	6794	0	1	53934	0	0	5840	0	0	8668	0	0	770	0	0	14478	0
3	25675505	.	C	A	p.Val280Leu	p.Val280Leu	c.838G>T	PASS	missense		18	98886	0	0.0001820	0	8402	0	0	6794	0	14	53934	0	0	5840	0	4	8668	0	0	770	0	0	14478	0
3	25675511	rs76782171	A	G	c.838-6T>C		c.838-6T>C	PASS	splice region		5	90798	0	0.00005507	0	7778	0	5	6082	0	0	49250	0	0	5522	0	0	7838	0	0	734	0	0	13594	0
3	25675528	.	CA	C			c.838-24delT	PASS	intron		2	69970	0	0.00002858	0	6160	0	0	4212	0	2	37712	0	0	4492	0	0	5620	0	0	610	0	0	11164	0
3	25677378	.	T	C			c.837+49A>G	PASS	intron		1	106952	0	0.000009350	0	8730	0	0	7472	0	0	58766	0	0	6114	0	0	10448	0	0	822	0	1	14600	0
3	25677386	.	T	C			c.837+41A>G	PASS	intron		6	107492	0	0.00005582	0	8764	0	0	7514	0	2	59086	0	0	6134	0	0	10472	0	0	814	0	4	14708	0
3	25677392	.	A	G			c.837+35T>C	PASS	intron		1	108574	0	0.000009210	0	8868	0	0	7624	0	0	59708	0	0	6168	0	1	10544	0	0	822	0	0	14840	0
3	25677394	.	C	A			c.837+33G>T	PASS	intron		16	109040	0	0.0001467	0	8922	0	0	7720	0	16	59974	0	0	6186	0	0	10580	0	0	822	0	0	14836	0
3	25677396	.	T	C			c.837+31A>G	PASS	intron		4	110096	0	0.00003633	1	9002	0	0	7820	0	2	60542	0	0	6238	0	0	10640	0	0	828	0	1	15026	0
3	25677396	.	T	A			c.837+31A>T	PASS	intron		1	110096	0	0.000009083	0	9002	0	0	7820	0	0	60542	0	0	6238	0	0	10640	0	0	828	0	1	15026	0
3	25677398	rs117093092	G	A			c.837+29C>T	PASS	intron		9	110718	1	0.00008129	0	9060	0	4	7916	0	0	60898	0	0	6264	0	0	10664	0	0	828	0	5	15088	1
3	25677407	.	CT	C			c.837+19delA	PASS	intron		1	115780	0	0.000008637	1	9422	0	0	8342	0	0	63930	0	0	6490	0	0	11004	0	0	870	0	0	15722	0
3	25677407	.	C	G			c.837+20G>C	PASS	intron		1	115780	0	0.000008637	0	9422	0	0	8342	0	0	63930	0	0	6490	0	0	11004	0	1	870	0	0	15722	0
3	25677407	.	CTA	C			c.837+18_837+19delTA	PASS	intron		1	115780	0	0.000008637	0	9422	0	0	8342	0	0	63930	0	0	6490	0	0	11004	0	0	870	0	1	15722	0
3	25677408	.	T	C			c.837+19A>G	PASS	intron		1	116366	0	0.000008594	1	9448	0	0	8374	0	0	64264	0	0	6504	0	0	11066	0	0	872	0	0	15838	0
3	25677442	.	A	G	p.Asn274Asn	p.Asn274Asn	c.822T>C	PASS	synonymous		1	120376	0	0.000008307	0	9756	0	0	8618	0	0	66560	0	0	6602	0	1	11460	0	0	894	0	0	16486	0
3	25677461	.	C	A	p.Gly268Val	p.Gly268Val	c.803G>T	PASS	missense		1	120542	0	0.000008296	0	9792	0	0	8620	0	0	66658	0	0	6600	0	0	11484	0	0	896	0	1	16492	0
3	25677469	.	C	T	p.Ser265Ser	p.Ser265Ser	c.795G>A	PASS	synonymous		17	120562	1	0.0001410	0	9794	0	0	8624	0	4	66666	0	13	6600	1	0	11490	0	0	898	0	0	16490	0
3	25677487	.	T	C	p.Ala259Ala	p.Ala259Ala	c.777A>G	PASS	synonymous		2	120512	0	0.00001660	0	9796	0	0	8624	0	0	66634	0	0	6604	0	1	11470	0	0	898	0	1	16486	0
3	25677497	.	G	T	p.Thr256Asn	p.Thr256Asn	c.767C>A	PASS	missense		1	120424	0	0.000008304	0	9792	0	0	8620	0	1	66594	0	0	6602	0	0	11444	0	0	898	0	0	16474	0
3	25677501	.	T	C	p.Met255Val	p.Met255Val	c.763A>G	PASS	missense		1	120382	0	0.000008307	0	9786	0	0	8618	0	0	66578	0	0	6600	0	0	11434	0	0	896	0	1	16470	0
3	25677502	.	G	A	p.Leu254Leu	p.Leu254Leu	c.762C>T	PASS	synonymous		1	120360	0	0.000008308	0	9786	0	0	8618	0	1	66562	0	0	6600	0	0	11432	0	0	896	0	0	16466	0
3	25677513	.	T	A	p.Ile251Phe	p.Ile251Phe	c.751A>T	PASS	missense		1	120000	0	0.000008333	0	9768	0	0	8594	0	1	66370	0	0	6590	0	0	11390	0	0	890	0	0	16398	0
3	25677556	.	T	C	p.Gln236Gln	p.Gln236Gln	c.708A>G	PASS	synonymous		1	108976	0	0.000009176	0	9172	0	1	7714	0	0	59962	0	0	6170	0	0	9996	0	0	804	0	0	15158	0
3	25677559	.	G	A	p.Phe235Phe	p.Phe235Phe	c.705C>T	PASS	synonymous		1	107378	0	0.000009313	0	9072	0	0	7574	0	1	59080	0	0	6092	0	0	9778	0	0	786	0	0	14996	0
3	25677562	.	T	C	p.Thr234Thr	p.Thr234Thr	c.702A>G	PASS	synonymous		1	105128	0	0.000009512	0	8956	0	1	7386	0	0	57774	0	0	5996	0	0	9412	0	0	774	0	0	14830	0
3	25677567	.	T	C	p.Ile233Val	p.Ile233Val	c.697A>G	PASS	missense		1	103366	0	0.000009674	0	8858	0	1	7246	0	0	56740	0	0	5922	0	0	9164	0	0	768	0	0	14668	0
3	25677571	.	T	C	p.Thr231Thr	p.Thr231Thr	c.693A>G	PASS	synonymous		1	100034	0	0.000009997	0	8656	0	0	7002	0	1	54858	0	0	5772	0	0	8664	0	0	736	0	0	14346	0
3	25677576	.	A	G	p.Tyr230His	p.Tyr230His	c.688T>C	PASS	missense		1	95440	0	0.00001048	0	8408	0	0	6640	0	1	52106	0	0	5588	0	0	8006	0	0	714	0	0	13978	0
3	25677578	.	T	G	p.Asp229Ala	p.Asp229Ala	c.686A>C	PASS	missense		1	93730	0	0.00001067	0	8292	0	0	6508	0	0	51134	0	0	5514	0	1	7764	0	0	696	0	0	13822	0
3	25677580	.	T	G	p.Glu228Asp	p.Glu228Asp	c.684A>C	PASS	missense		3	92442	0	0.00003245	0	8206	0	0	6430	0	0	50348	0	0	5472	0	3	7604	0	0	686	0	0	13696	0
3	25677614	.	G	A	p.Thr217Ile	p.Thr217Ile	c.650C>T	PASS	missense		1	64008	0	0.00001562	0	6068	0	0	4106	0	1	33786	0	0	4116	0	0	4146	0	0	510	0	0	11276	0
3	25677619	.	C	T	p.Met215Ile	p.Met215Ile	c.645G>A	PASS	missense		3	60374	0	0.00004969	0	5784	0	0	3804	0	3	31694	0	0	3900	0	0	3786	0	0	484	0	0	10922	0
3	25677633	.	T	C	p.Met211Val	p.Met211Val	c.631A>G	PASS	missense		2	45862	0	0.00004361	0	4590	0	0	2698	0	0	23246	0	0	3140	0	0	2288	0	0	414	0	2	9486	0
3	25677642	.	T	G	c.625-3A>C		c.625-3A>C	PASS	splice region		1	32892	0	0.00003040	0	3398	0	0	1558	0	1	15948	0	0	2458	0	0	1214	0	0	310	0	0	8006	0
3	25677669	.	A	C			c.625-30T>G	PASS	intron		2	19558	0	0.0001023	0	2232	0	0	612	0	0	8952	0	0	1620	0	0	472	0	0	202	0	2	5468	0
3	25677679	.	C	T			c.625-40G>A	PASS	intron		13	17210	0	0.0007554	0	2078	0	0	566	0	10	8032	0	1	1580	0	0	418	0	0	178	0	2	4358	0
3	25678666	.	C	T			c.624+40G>A	PASS	intron		1	21894	0	0.00004567	0	2172	0	0	556	0	1	9194	0	0	1436	0	0	402	0	0	240	0	0	7894	0
3	25678674	.	T	C			c.624+32A>G	PASS	intron		1	22010	0	0.00004543	0	2180	0	0	566	0	1	9248	0	0	1470	0	0	408	0	0	242	0	0	7896	0
3	25678716	.	C	T	p.Ser205Asn	p.Ser205Asn	c.614G>A	PASS	missense		9	23644	0	0.0003806	0	2362	0	0	752	0	8	10208	0	0	1618	0	1	482	0	0	254	0	0	7968	0
3	25678716	.	C	G	p.Ser205Thr	p.Ser205Thr	c.614G>C	PASS	missense		1	23644	0	0.00004229	0	2362	0	0	752	0	0	10208	0	0	1618	0	0	482	0	0	254	0	1	7968	0
3	25678719	rs147912364	T	A	p.His204Leu	p.His204Leu	c.611A>T	PASS	missense		2	23788	0	0.00008408	0	2376	0	2	766	0	0	10298	0	0	1626	0	0	492	0	0	254	0	0	7976	0
3	25678748	.	T	C	p.Thr194Thr	p.Thr194Thr	c.582A>G	PASS	synonymous		1	24814	0	0.00004030	0	2488	0	0	852	0	0	11000	0	0	1656	0	0	538	0	0	270	0	1	8010	0
3	25678757	.	T	C	p.Thr191Thr	p.Thr191Thr	c.573A>G	PASS	synonymous		1	24984	0	0.00004003	1	2486	0	0	856	0	0	11136	0	0	1668	0	0	542	0	0	276	0	0	8020	0
3	25678770	.	T	C	p.Asn187Ser	p.Asn187Ser	c.560A>G	PASS	missense		1	24852	0	0.00004024	0	2470	0	0	844	0	1	11050	0	0	1666	0	0	532	0	0	272	0	0	8018	0
3	25678821	.	T	A			c.527-18A>T	PASS	intron		1	23230	0	0.00004305	0	2292	0	0	644	0	1	10098	0	0	1618	0	0	434	0	0	262	0	0	7882	0
3	25678828	.	G	C			c.527-25C>G	PASS	intron		1	22806	0	0.00004385	0	2258	0	0	600	0	1	9820	0	0	1598	0	0	416	0	0	256	0	0	7858	0
3	25678845	.	T	A			c.527-42A>T	PASS	intron		3	21912	0	0.0001369	0	2154	0	0	516	0	3	9298	0	0	1550	0	0	384	0	0	252	0	0	7758	0
3	25679619	.	A	G			c.526+37T>C	PASS	intron		1	27960	0	0.00003577	0	3056	0	0	1208	0	1	12694	0	0	1778	0	0	786	0	0	292	0	0	8146	0
3	25679649	rs181062957	A	T	c.526+7T>A		c.526+7T>A	PASS	splice region		2	29814	0	0.00006708	0	3328	0	0	1482	0	0	13764	0	0	1826	0	2	892	0	0	296	0	0	8226	0
3	25679671	.	C	G	p.Glu171Gln	p.Glu171Gln	c.511G>C	PASS	missense		1	30882	0	0.00003238	0	3474	0	1	1636	0	0	14390	0	0	1848	0	0	958	0	0	294	0	0	8282	0
3	25679693	.	T	G	p.Thr163Thr	p.Thr163Thr	c.489A>C	PASS	synonymous		1	30320	0	0.00003298	0	3416	0	0	1568	0	1	14058	0	0	1818	0	0	920	0	0	288	0	0	8252	0
3	25679713	.	T	C	p.Ile157Val	p.Ile157Val	c.469A>G	PASS	missense		1	28890	0	0.00003461	0	3234	0	0	1432	0	0	13202	0	0	1768	0	0	802	0	0	284	0	1	8168	0
3	25679735	.	C	T	p.Glu149Glu	p.Glu149Glu	c.447G>A	PASS	synonymous		8	26818	0	0.0002983	1	2998	0	0	1122	0	0	11990	0	0	1712	0	0	636	0	1	272	0	6	8088	0
3	25679738	rs60422476	T	C	p.Val148Val	p.Val148Val	c.444A>G	PASS	synonymous		9673	28354	1541	0.3412	1509	3256	324	508	1252	73	4014	12802	545	580	1804	91	349	772	69	80	278	11	2633	8190	428
3	25679753	.	T	C	p.Val143Val	p.Val143Val	c.429A>G	PASS	synonymous		20	23932	0	0.0008357	0	2480	0	0	764	0	0	10342	0	0	1658	0	0	484	0	1	260	0	19	7944	0
3	25679762	.	G	A	p.Gly140Gly	p.Gly140Gly	c.420C>T	PASS	synonymous		4	23530	0	0.0001700	0	2426	0	0	714	0	0	10094	0	0	1638	0	0	470	0	0	258	0	4	7930	0
3	25679770	.	C	G	p.Gly138Arg	p.Gly138Arg	c.412G>C	PASS	missense		1	23176	0	0.00004315	0	2370	0	0	682	0	1	9874	0	0	1628	0	0	448	0	0	254	0	0	7920	0
3	25679804	.	G	GT	c.381-4dupA		c.381-4dupA	PASS	splice region		31	5230	1	0.005927	30	938	1	0	162	0	0	3024	0	0	316	0	1	76	0	0	46	0	0	668	0
3	25679804	.	G	GTT	c.381-4_381-3insAA		c.381-4_381-3insAA	PASS	splice region		1	5230	0	0.0001912	0	938	0	0	162	0	1	3024	0	0	316	0	0	76	0	0	46	0	0	668	0
3	25679804	.	G	A	c.381-3C>T		c.381-3C>T	PASS	splice region		1	5230	0	0.0001912	0	938	0	0	162	0	0	3024	0	1	316	0	0	76	0	0	46	0	0	668	0
3	25679806	.	A	T	c.381-5T>A		c.381-5T>A	PASS	splice region		18	1868	0	0.009636	16	240	0	0	74	0	1	800	0	0	450	0	1	52	0	0	16	0	0	236	0
3	25679806	.	A	G	c.381-5T>C		c.381-5T>C	PASS	splice region		2	1868	0	0.001071	1	240	0	0	74	0	1	800	0	0	450	0	0	52	0	0	16	0	0	236	0
3	25679807	.	A	T	c.381-6T>A		c.381-6T>A	PASS	splice region		3	3904	0	0.0007684	3	252	0	0	150	0	0	1822	0	0	530	0	0	94	0	0	50	0	0	1006	0
3	25679814	.	A	G			c.381-13T>C	PASS	intron		5	14128	0	0.0003539	0	772	0	0	382	0	2	5456	0	0	800	0	0	244	0	0	186	0	3	6288	0
3	25679821	.	A	T			c.381-20T>A	PASS	intron		1	16178	0	0.00006181	0	1186	0	0	440	0	0	5964	0	0	1098	0	0	304	0	0	194	0	1	6992	0
3	25679832	.	A	T			c.381-31T>A	PASS	intron		2	16406	0	0.0001219	0	1260	0	0	456	0	0	6100	0	0	1056	0	0	306	0	0	194	0	2	7034	0
3	25683799	.	T	C			c.380+14A>G	PASS	intron		1	21564	0	0.00004637	0	2190	0	0	646	0	0	9004	0	0	1520	0	0	432	0	0	238	0	1	7534	0
3	25683802	.	A	C			c.380+11T>G	PASS	intron		3	21692	0	0.0001383	0	2196	0	0	648	0	0	9048	0	0	1520	0	0	434	0	0	240	0	3	7606	0
3	25683824	.	A	G	p.Val123Val	p.Val123Val	c.369T>C	PASS	synonymous		1	22416	0	0.00004461	0	2226	0	0	670	0	1	9392	0	0	1584	0	0	452	0	0	248	0	0	7844	0
3	25683837	.	G	C	p.Thr119Ser	p.Thr119Ser	c.356C>G	PASS	missense		1	22666	0	0.00004412	0	2258	0	0	674	0	0	9560	0	0	1598	0	0	462	0	0	248	0	1	7866	0
3	25683846	.	T	A	p.Lys116Met	p.Lys116Met	c.347A>T	PASS	missense		2	22806	0	0.00008770	0	2258	0	0	688	0	2	9652	0	0	1608	0	0	476	0	0	250	0	0	7874	0
3	25685138	.	T	G			c.316+47A>C	PASS	intron		1	120324	0	0.000008311	0	9786	0	0	8622	0	1	66508	0	0	6614	0	0	11564	0	0	898	0	0	16332	0
3	25685141	.	T	C			c.316+44A>G	PASS	intron		1	120360	0	0.000008308	0	9790	0	1	8622	0	0	66518	0	0	6614	0	0	11566	0	0	900	0	0	16350	0
3	25685142	.	G	A			c.316+43C>T	PASS	intron		1	120328	0	0.000008311	1	9788	0	0	8618	0	0	66506	0	0	6614	0	0	11566	0	0	900	0	0	16336	0
3	25685143	rs191059538	A	G			c.316+42T>C	PASS	intron		1	120368	0	0.000008308	0	9786	0	0	8622	0	0	66520	0	0	6614	0	1	11566	0	0	900	0	0	16360	0
3	25685152	.	G	A			c.316+33C>T	PASS	intron		1	120340	0	0.000008310	0	9790	0	0	8614	0	1	66502	0	0	6614	0	0	11564	0	0	898	0	0	16358	0
3	25685158	.	T	C			c.316+27A>G	PASS	intron		1	120456	0	0.000008302	1	9792	0	0	8620	0	0	66552	0	0	6614	0	0	11570	0	0	900	0	0	16408	0
3	25685160	.	C	A			c.316+25G>T	PASS	intron		1	120398	0	0.000008306	1	9792	0	0	8622	0	0	66528	0	0	6614	0	0	11568	0	0	900	0	0	16374	0
3	25685160	.	C	T			c.316+25G>A	PASS	intron		1	120398	0	0.000008306	0	9792	0	0	8622	0	0	66528	0	0	6614	0	0	11568	0	0	900	0	1	16374	0
3	25685162	.	T	A			c.316+23A>T	PASS	intron		5	120458	0	0.00004151	0	9790	0	0	8620	0	4	66552	0	0	6614	0	1	11570	0	0	900	0	0	16412	0
3	25685165	.	A	C			c.316+20T>G	PASS	intron		8	120438	0	0.00006642	0	9786	0	7	8618	0	0	66524	0	0	6614	0	0	11564	0	0	900	0	1	16432	0
3	25685167	.	T	A			c.316+18A>T	PASS	intron		1	120408	0	0.000008305	0	9786	0	0	8616	0	0	66506	0	0	6614	0	1	11562	0	0	900	0	0	16424	0
3	25685175	.	A	G			c.316+10T>C	PASS	intron		1	120644	0	0.000008289	0	9796	0	0	8622	0	1	66654	0	0	6614	0	0	11572	0	0	900	0	0	16486	0
3	25685195	.	A	G	p.Asp102Asp	p.Asp102Asp	c.306T>C	PASS	synonymous		2	120694	0	0.00001657	0	9798	0	0	8624	0	2	66682	0	0	6614	0	0	11570	0	0	900	0	0	16506	0
3	25685219	.	C	G	p.Val94Val	p.Val94Val	c.282G>C	PASS	synonymous		9	120704	0	0.00007456	0	9798	0	9	8622	0	0	66696	0	0	6614	0	0	11570	0	0	900	0	0	16504	0
3	25685222	.	A	G	p.Phe93Phe	p.Phe93Phe	c.279T>C	PASS	synonymous		1	120702	0	0.000008285	0	9798	0	0	8622	0	1	66694	0	0	6614	0	0	11570	0	0	900	0	0	16504	0
3	25685231	.	C	G	p.Glu90Asp	p.Glu90Asp	c.270G>C	PASS	missense		2	120700	0	0.00001657	0	9798	0	2	8622	0	0	66696	0	0	6614	0	0	11570	0	0	900	0	0	16500	0
3	25685238	.	C	T	p.Cys88Tyr	p.Cys88Tyr	c.263G>A	PASS	missense		1	120690	0	0.000008286	0	9798	0	0	8622	0	1	66688	0	0	6614	0	0	11570	0	0	900	0	0	16498	0
3	25685238	.	C	A	p.Cys88Phe	p.Cys88Phe	c.263G>T	PASS	missense		2	120690	0	0.00001657	0	9798	0	0	8622	0	2	66688	0	0	6614	0	0	11570	0	0	900	0	0	16498	0
3	25685252	rs146891384	A	G	p.Asp83Asp	p.Asp83Asp	c.249T>C	PASS	synonymous		28	120636	0	0.0002321	27	9794	0	0	8608	0	1	66662	0	0	6608	0	0	11568	0	0	900	0	0	16496	0
3	25685262	.	T	C	p.Tyr80Cys	p.Tyr80Cys	c.239A>G	PASS	missense		3	120582	0	0.00002488	0	9784	0	0	8596	0	0	66636	0	0	6606	0	3	11566	0	0	900	0	0	16494	0
3	25685266	.	C	A	p.Val79Leu	p.Val79Leu	c.235G>T	PASS	missense		1	120566	0	0.000008294	0	9784	0	0	8594	0	1	66628	0	0	6606	0	0	11562	0	0	900	0	0	16492	0
3	25685280	.	A	G	c.226-5T>C		c.226-5T>C	PASS	splice region		6	120334	0	0.00004986	0	9742	0	0	8558	0	6	66518	0	0	6600	0	0	11536	0	0	900	0	0	16480	0
3	25685297	.	A	C			c.226-22T>G	PASS	intron		10	120104	0	0.00008326	0	9702	0	0	8534	0	10	66400	0	0	6598	0	0	11524	0	0	898	0	0	16448	0
3	25685299	.	A	AT			c.226-25dupA	PASS	intron		3	120038	0	0.00002499	0	9690	0	0	8530	0	0	66366	0	0	6598	0	3	11526	0	0	894	0	0	16434	0
3	25685301	.	T	G			c.226-26A>C	PASS	intron		1	120028	0	0.000008331	0	9688	0	0	8528	0	1	66358	0	0	6598	0	0	11526	0	0	894	0	0	16436	0
3	25685315	rs74876478	C	G			c.226-40G>C	PASS	intron		2269	119752	27	0.01895	35	9642	0	1	8512	0	1767	66216	21	130	6598	1	145	11510	0	24	892	2	167	16382	3
3	25685325	.	A	G			c.226-50T>C	PASS	intron		1	119530	0	0.000008366	0	9602	0	1	8492	0	0	66114	0	0	6598	0	0	11494	0	0	892	0	0	16338	0
3	25686745	.	T	C			c.225+46A>G	PASS	intron		1	113264	0	0.000008829	0	9688	0	0	8570	0	1	64750	0	0	6614	0	0	11514	0	0	834	0	0	11294	0
3	25686747	rs138978210	T	C			c.225+44A>G	PASS	intron		80	113310	1	0.0007060	1	9688	0	73	8572	1	3	64756	0	0	6614	0	0	11514	0	1	834	0	2	11332	0
3	25686747	rs138978210	T	G			c.225+44A>C	PASS	intron		1	113310	0	0.000008825	0	9688	0	0	8572	0	0	64756	0	0	6614	0	0	11514	0	0	834	0	1	11332	0
3	25686750	.	A	C			c.225+41T>G	PASS	intron		1	113412	0	0.000008817	0	9692	0	0	8574	0	0	64790	0	0	6614	0	0	11516	0	0	834	0	1	11392	0
3	25686751	.	T	A			c.225+40A>T	PASS	intron		1	113444	0	0.000008815	1	9688	0	0	8576	0	0	64798	0	0	6614	0	0	11520	0	0	834	0	0	11414	0
3	25686755	.	C	T			c.225+36G>A	PASS	intron		1	113576	0	0.000008805	0	9696	0	0	8576	0	0	64858	0	0	6614	0	0	11520	0	0	832	0	1	11480	0
3	25686788	.	T	C	c.225+3A>G		c.225+3A>G	PASS	splice region		1	116742	0	0.000008566	0	9748	0	0	8610	0	0	65682	0	0	6614	0	0	11552	0	0	862	0	1	13674	0
3	25686794	.	C	T	p.Thr74Thr	p.Thr74Thr	c.222G>A	PASS	synonymous		1	117684	0	0.000008497	0	9762	0	0	8614	0	1	65910	0	0	6614	0	0	11554	0	0	874	0	0	14356	0
3	25686795	.	G	A	p.Thr74Met	p.Thr74Met	c.221C>T	PASS	missense		1	118022	0	0.000008473	1	9774	0	0	8618	0	0	65998	0	0	6614	0	0	11554	0	0	878	0	0	14586	0
3	25686797	.	C	T	p.Leu73Leu	p.Leu73Leu	c.219G>A	PASS	synonymous		1	118306	0	0.000008453	0	9776	0	0	8616	0	1	66062	0	0	6614	0	0	11558	0	0	880	0	0	14800	0
3	25686803	.	C	T	p.Glu71Glu	p.Glu71Glu	c.213G>A	PASS	synonymous		1	118880	0	0.000008412	0	9790	0	0	8618	0	0	66206	0	0	6614	0	0	11566	0	0	884	0	1	15202	0
3	25686806	.	C	G	p.Val70Val	p.Val70Val	c.210G>C	PASS	synonymous		1	119228	0	0.000008387	0	9788	0	0	8618	0	0	66290	0	0	6614	0	0	11566	0	0	886	0	1	15466	0
3	25686812	.	C	G	p.Gly68Gly	p.Gly68Gly	c.204G>C	PASS	synonymous		1	119704	0	0.000008354	1	9796	0	0	8620	0	0	66406	0	0	6614	0	0	11568	0	0	888	0	0	15812	0
3	25686821	rs61756344	T	C	p.Thr65Thr	p.Thr65Thr	c.195A>G	PASS	synonymous		2	120148	0	0.00001665	1	9802	0	0	8626	0	1	66516	0	0	6614	0	0	11576	0	0	892	0	0	16122	0
3	25686838	.	G	T	p.Leu60Ile	p.Leu60Ile	c.178C>A	PASS	missense		6	120614	0	0.00004975	0	9802	0	0	8626	0	2	66652	0	0	6614	0	3	11574	0	1	896	0	0	16450	0
3	25686841	.	T	C	p.Ile59Val	p.Ile59Val	c.175A>G	PASS	missense		1	120640	0	0.000008289	0	9802	0	0	8626	0	1	66658	0	0	6614	0	0	11574	0	0	898	0	0	16468	0
3	25686869	.	C	T	p.Val49Val	p.Val49Val	c.147G>A	PASS	synonymous		1	120710	0	0.000008284	0	9796	0	0	8626	0	1	66700	0	0	6614	0	0	11574	0	0	900	0	0	16500	0
3	25686882	.	G	A	p.Ser45Phe	p.Ser45Phe	c.134C>T	PASS	missense		3	120690	0	0.00002486	0	9796	0	0	8626	0	3	66686	0	0	6614	0	0	11568	0	0	900	0	0	16500	0
3	25686885	.	A	C	p.Leu44Trp	p.Leu44Trp	c.131T>G	PASS	missense		1	120662	0	0.000008288	0	9792	0	0	8626	0	0	66676	0	0	6612	0	1	11560	0	0	900	0	0	16496	0
3	25686900	.	T	G	p.Asp39Ala	p.Asp39Ala	c.116A>C	PASS	missense		3	120448	0	0.00002491	0	9778	0	0	8602	0	3	66548	0	0	6604	0	0	11544	0	0	898	0	0	16474	0
3	25686901	.	C	A	p.Asp39Tyr	p.Asp39Tyr	c.115G>T	PASS	missense		1	120438	0	0.000008303	0	9776	0	0	8602	0	1	66542	0	0	6604	0	0	11542	0	0	898	0	0	16474	0
3	25686901	.	C	T	p.Asp39Asn	p.Asp39Asn	c.115G>A	PASS	missense		1	120438	0	0.000008303	0	9776	0	0	8602	0	1	66542	0	0	6604	0	0	11542	0	0	898	0	0	16474	0
3	25686904	.	T	C	p.Asn38Asp	p.Asn38Asp	c.112A>G	PASS	missense		3	120338	0	0.00002493	0	9768	0	0	8596	0	3	66468	0	0	6604	0	0	11534	0	0	898	0	0	16470	0
3	25686908	.	G	A	p.Asn36Asn	p.Asn36Asn	c.108C>T	PASS	synonymous		2	120128	0	0.00001665	0	9754	0	0	8566	0	0	66346	0	0	6600	0	2	11512	0	0	896	0	0	16454	0
3	25686909	.	T	C	p.Asn36Ser	p.Asn36Ser	c.107A>G	PASS	missense		2	120052	0	0.00001666	0	9746	0	0	8554	0	1	66298	0	0	6600	0	1	11510	0	0	894	0	0	16450	0
3	25686910	.	T	C	p.Asn36Asp	p.Asn36Asp	c.106A>G	PASS	missense		1	119772	0	0.000008349	0	9730	0	0	8528	0	0	66090	0	0	6596	0	0	11502	0	0	894	0	1	16432	0
3	25686923	.	CTCT	C	p.Glu31del	p.Glu31del	c.90_92delAGA	PASS	inframe deletion		1	118574	0	0.000008434	0	9646	0	0	8410	0	1	65314	0	0	6580	0	0	11416	0	0	890	0	0	16318	0
3	25686927	.	T	C	p.Glu30Gly	p.Glu30Gly	c.89A>G	PASS	missense		1	117730	0	0.000008494	0	9590	0	0	8330	0	1	64820	0	0	6572	0	0	11340	0	0	886	0	0	16192	0
3	25686929	.	T	G	p.Lys29Asn	p.Lys29Asn	c.87A>C	PASS	missense		2	117074	0	0.00001708	1	9564	0	0	8278	0	1	64392	0	0	6556	0	0	11284	0	0	882	0	0	16118	0
3	25686942	.	T	C	p.Asn25Ser	p.Asn25Ser	c.74A>G	PASS	missense		1	110944	0	0.000009014	0	9232	0	0	7766	0	1	60766	0	0	6438	0	0	10568	0	0	852	0	0	15322	0
3	25686949	.	G	A	p.Gln28Ter†	p.Gln28Ter	c.82C>T	PASS	stop gained		1	104844	0	0.000009538	0	8876	0	1	7350	0	0	57218	0	0	6230	0	0	9790	0	0	816	0	0	14564	0
3	25686950	.	A	C	p.Asp27Glu†	p.Asp27Glu	c.81T>G	PASS	missense		2	104896	0	0.00001907	0	8886	0	2	7356	0	0	57232	0	0	6232	0	0	9796	0	0	818	0	0	14576	0
3	25686951	.	T	A	p.Asp27Val†	p.Asp27Val	c.80A>T	PASS	missense		4	102712	0	0.00003894	4	8758	0	0	7250	0	0	55952	0	0	6136	0	0	9502	0	0	802	0	0	14312	0
3	25686952	.	C	CA	p.Asp27Ter†	p.Asp27Ter	c.78dupT	PASS	frameshift		1	102466	0	0.000009759	0	8742	0	0	7236	0	1	55776	0	0	6132	0	0	9490	0	0	796	0	0	14294	0
3	25686956	.	A	G	p.Leu25Leu†	p.Leu25Leu	c.75T>C	PASS	synonymous		1	98300	0	0.00001017	0	8488	0	0	6950	0	1	53398	0	0	5990	0	0	8920	0	0	774	0	0	13780	0
3	25686972	.	C	A			c.70-26G>T	PASS	intron		4	85540	0	0.00004676	0	7602	0	0	6036	0	1	46172	0	3	5474	0	0	7414	0	0	694	0	0	12148	0
3	25686974	rs184481449	A	C			c.70-28T>G	PASS	intron		7	83414	0	0.00008392	7	7444	0	0	5876	0	0	44972	0	0	5398	0	0	7178	0	0	674	0	0	11872	0
3	25686996	.	T	G			c.70-50A>C	PASS	intron		1	63476	0	0.00001575	0	6090	0	1	4454	0	0	33992	0	0	4640	0	0	4478	0	0	524	0	0	9298	0
3	25687003	.	G	A			c.70-57C>T	PASS	intron		1	60448	0	0.00001654	0	5866	0	0	4198	0	0	32326	0	0	4510	0	0	4136	0	0	514	0	1	8898	0
3	25687003	.	G	C			c.70-57C>G	PASS	intron		1	60448	0	0.00001654	0	5866	0	1	4198	0	0	32326	0	0	4510	0	0	4136	0	0	514	0	0	8898	0
3	25705674	.	G	C			c.69+46C>G	PASS	intron		1	12584	0	0.00007947	0	686	0	0	186	0	0	3734	0	0	8	0	0	170	0	0	130	0	1	7670	0
3	25705689	.	C	A			c.69+31G>T	PASS	intron		2	12630	0	0.0001584	0	704	0	0	180	0	0	3768	0	0	8	0	0	170	0	0	130	0	2	7670	0
3	25705690	.	A	G			c.69+30T>C	PASS	intron		2	12650	0	0.0001581	0	710	0	0	182	0	0	3774	0	0	8	0	0	170	0	0	130	0	2	7676	0
3	25705700	.	C	T			c.69+20G>A	PASS	intron		1	12688	0	0.00007881	0	716	0	0	180	0	1	3802	0	0	10	0	0	170	0	0	130	0	0	7680	0
3	25705734	.	C	T	p.Ala19Thr	p.Ala19Thr	c.55G>A	PASS	missense		1	12622	0	0.00007923	0	750	0	0	176	0	1	3718	0	0	6	0	0	168	0	0	128	0	0	7676	0
3	25705758	rs145455403	C	T	p.Ala11Thr	p.Ala11Thr	c.31G>A	PASS	missense		219	12262	3	0.01786	2	660	0	0	160	0	109	3474	0	0	10	0	6	164	0	3	126	0	99	7668	3
3	25705767	.	C	G	p.Gly8Arg	p.Gly8Arg	c.22G>C	PASS	missense		1	12086	0	0.00008274	0	652	0	0	146	0	0	3340	0	0	8	0	0	158	0	0	126	0	1	7656	0
3	25705776	.	C	T	p.Gly5Ser	p.Gly5Ser	c.13G>A	PASS	missense		1	12010	0	0.00008326	0	644	0	0	146	0	0	3286	0	0	10	0	0	158	0	0	126	0	1	7640	0
3	25705790	.	G	A			c.-2C>T	PASS	5' UTR		1	11790	0	0.00008482	0	624	0	0	142	0	0	3154	0	0	6	0	0	152	0	0	126	0	1	7586	0
3	25705797	.	C	A			c.-9G>T	PASS	5' UTR		2	11566	0	0.0001729	0	582	0	0	136	0	1	3046	0	0	4	0	0	148	0	0	124	0	1	7526	0
3	25705799	.	T	C			c.-11A>G	PASS	5' UTR		1	11506	0	0.00008691	1	562	0	0	136	0	0	3036	0	0	2	0	0	148	0	0	124	0	0	7498	0
3	25706347	rs191941563	G	A			c.-44+20C>T	PASS	intron		4	88	1	0.04545	4	12	1	0	6	0	0	64	0	0	0	0	0	4	0	0	2	0	0	0	0
3	25706350	rs149168792	G	A			c.-44+17C>T	PASS	intron		1	84	0	0.01190	1	10	0	0	6	0	0	62	0	0	0	0	0	4	0	0	2	0	0	0	0
3	25706415	rs6784191	G	C				PASS	upstream gene		1	14	0	0.07143	1	4	0	0	4	0	0	6	0	0	0	0	0	0	0	0	0	0	0	0	0
