# Supplementary material for: Natural variation in a single amino acid substitution underlies physiological responses to topoisomerase II poisons
Source: PLoS Genet. 2017 Jul 12;13(7):e1006891. doi: 10.1371/journal.pgen.1006891 (PMC5529024; doi:10.1371/journal.pgen.1006891)
Supplement: S1 File — Multiple sequence alignment of multiple TOP2 orthologues. (ALN) [file pgen.1006891.s027.aln]

CLUSTAL 2.1 multiple sequence alignment


TOP2_C.elegans_Resistant      MSDSDSEFSIEDSPKKKTAPKKEKASPKKKKDDANESMVMTEEDRNVFTS
TOP2_C.elegans_Sensitive      MSDSDSEFSIEDSPKKKTAPKKEKASPKKKKDDANESMVMTEEDRNVFTS
TOP2A_H.sapiens               MEVSP--------------LQPVN-------ENMQVNKIKKNED------
TOP2A_M.musculus              MELSP--------------LQPVN-------ENMLMNK-KKNED------
TOP2B_H.sapiens               MAKSGGCGAGAGVGGGNGALTWVTLFDQNNAAKKEESETANKND------
TOP2BOS_M.musculus            MAKSS-------LAGSDGALTWV-----NNATKKEELETANKND------
TOP2_D.melanogaster           -----------------------------------------MEN------
TOP2_S.cerevisiae             --------------------------------------------------
                                                                                

TOP2_C.elegans_Resistant      IDKKGGGSKQMAIEDIYQKKSQLEHILLRPDTYIGSVEHTEKTPMWVYNM
TOP2_C.elegans_Sensitive      IDKKGGGSKQMAIEDIYQKKSQLEHILLRPDTYIGSVEHTEKTPMWVYNM
TOP2A_H.sapiens               ------AKKRLSVERIYQKKTQLEHILLRPDTYIGSVELVTQQ-MWVYDE
TOP2A_M.musculus              ------GKKRLSIERIYQKKTQLEHILLRPDTYIGSVELVTQQ-MWVYDE
TOP2B_H.sapiens               ------SSKKLSVERVYQKKTQLEHILLRPDTYIGSVEPLTQF-MWVYDE
TOP2BOS_M.musculus            ------STKKLSVERVYQKKTQLEHILLRPDTYIGSVEPLTQL-MWVYDE
TOP2_D.melanogaster           ------GNKALSIEQMYQKKSQLEHILLRPDSYIGSVEFTKEL-MWVYDN
TOP2_S.cerevisiae             -----MSTEPVSASDKYQKISQLEHILKRPDTYIGSVETQEQL-QWIYDE
                                    ..: :: .  *** :****** ***:******   :   *:*: 

TOP2_C.elegans_Resistant      EESKLEQRDISYVPGLYKIYDEILVNAADNKQRDPKMNTIKITINKEKNE
TOP2_C.elegans_Sensitive      EESKLEQRDISYVPGLYKIYDEILVNAADNKQRDPKMNTIKITINKEKNE
TOP2A_H.sapiens               DVG-INYREVTFVPGLYKIFDEILVNAADNKQRDPKMSCIRVTIDPENNL
TOP2A_M.musculus              DVG-INYREVTFVPGLYKIFDEILVNAADNKQRDPKMSCIRVTIDPENNV
TOP2B_H.sapiens               DVG-MNCREVTFVPGLYKIFDEILVNAADNKQRDKNMTCIKVSIDPESNI
TOP2BOS_M.musculus            DVG-MNCREVTFVPGLYKIFDEILVNAADNKQRDKNMTCIKVSIDPESNI
TOP2_D.melanogaster           SQNRMVQKEISFVPGLYKIFDEILVNAADNKQRDKSMNTIKIDIDPERNM
TOP2_S.cerevisiae             ETDCMIEKNVTIVPGLFKIFDEILVNAADNKVRDPSMKRIDVNIHAEEHT
                              . . :  :::: ****:**:*********** ** .*. * : *. * : 

TOP2_C.elegans_Resistant      ISVYNNGKGIPVTQHKVEKVYVPELIFGTLLTSSNYNDDEKKVTGGRNGY
TOP2_C.elegans_Sensitive      ISVYNNGKGIPVTQHKVEKVYVPELIFGTLLTSSNYNDDEKKVTGGRNGY
TOP2A_H.sapiens               ISIWNNGKGIPVVEHKVEKMYVPALIFGQLLTSSNYDDDEKKVTGGRNGY
TOP2A_M.musculus              ISIWNNGKGIPVVEHKVEKIYVPALIFGQLLTSSNYDDDEKKVTGGRNGY
TOP2B_H.sapiens               ISIWNNGKGIPVVEHKVEKVYVPALIFGQLLTSSNYDDDEKKVTGGRNGY
TOP2BOS_M.musculus            ISIWNNGKGIPVVEHKVEKVYVPALIFGQLLTSSNYDDDEKKVTGGRNGY
TOP2_D.melanogaster           VSVWNNGQGIPVTMHKEQKMYVPTMIFGHLLTSSNYNDDEKKVTGGRNGY
TOP2_S.cerevisiae             IEVKNDGKGIPIEIHNKENIYIPEMIFGHLLTSSNYDDDEKKVTGGRNGY
                              :.: *:*:***:  *: :::*:* :*** *******:*************

TOP2_C.elegans_Resistant      GAKLCNIFSTKFTLETSSRDYKSAFKQTWIKNMTRDEEPKIVKST-DEDF
TOP2_C.elegans_Sensitive      GAKLCNIFSTKFTLETSSRDYKSAFKQTWIKNMTRDEEPKIVKST-DEDF
TOP2A_H.sapiens               GAKLCNIFSTKFTVETASREYKKMFKQTWMDNMGRAGEMELKPFN-GEDY
TOP2A_M.musculus              GAKLCNIFSTKFTVETASREYKKMFKQTWMDNMGRAGDMELKPFS-GEDY
TOP2B_H.sapiens               GAKLCNIFSTKFTVETACKEYKHSFKQTWMNNMMKTSEAKIKHFD-GEDY
TOP2BOS_M.musculus            GAKLCNIFSTKFTVETACKEYKHSFKQTWMNNMMKTSEAKIKHFD-GEDY
TOP2_D.melanogaster           GAKLCNIFSTSFTVETATREYKKSFKQTWGNNMGKASDVQIKDFN-GTDY
TOP2_S.cerevisiae             GAKLCNIFSTEFILETADLNVGQKYVQKWENNMSICHPPKITSYKKGPSY
                              **********.* :**:  :    : *.* .**      ::     . .:

TOP2_C.elegans_Resistant      TKITFSPDLAKFKMKELDDDICHLMARRAYDVAGSSKGVAVFLNGKRIPI
TOP2_C.elegans_Sensitive      TKITFSPDLAKFKMKELDDDICHLMARRAYDVAGSSKGVAVFLNGKRIPI
TOP2A_H.sapiens               TCITFQPDLSKFKMQSLDKDIVALMVRRAYDIAGSTKDVKVFLNGNKLPV
TOP2A_M.musculus              TCITFQPDLSKFKMQSLDKDIVALMVRRAYDIAGSTKDVKVFLNGNSLPV
TOP2B_H.sapiens               TCITFQPDLSKFKMEKLDKDIVALMTRRAYDLAGSCRGVKVMFNGKKLPV
TOP2BOS_M.musculus            TCITFQPDLSKFKMEKLDKDIVALMTRRAYDLAGSCKGVKVMFNGKKLPV
TOP2_D.melanogaster           TRITFSPDLAKFKMDRLDEDIVALMSRRAYDVAASSKGVSVFLNGNKLGV
TOP2_S.cerevisiae             TKVTFKPDLTRFGMKELDNDILGVMRRRVYDINGSVRDINVYLNGKSLKI
                              * :**.***::* *. **.**  :* **.**: .* :.: * :**: : :

TOP2_C.elegans_Resistant      KGFEDYVQMYTSQFNNE------------GEPLKIAYEQVGDRWQVALAL
TOP2_C.elegans_Sensitive      KGFEDYVQMYTSQFNNE------------GEPLKIAYEQVGDRWQVALAL
TOP2A_H.sapiens               KGFRSYVDMYLKDKLDET-----------GNSLKVIHEQVNHRWEVCLTM
TOP2A_M.musculus              KGFRSYVDLYLKDKVDET-----------GNSLKVIHEQVNPRWEVCLTM
TOP2B_H.sapiens               NGFRSYVDLYVKDKLDET-----------GVALKVIHELANERWDVCLTL
TOP2BOS_M.musculus            NGFRSYVDLYVKDKLDET-----------GVALKVIHELANERWDVCLTL
TOP2_D.melanogaster           RNFKDYIDLHIKNTDDDS-----------GPPIKIVHEVANERWEVACCP
TOP2_S.cerevisiae             RNFKNYVELYLKSLEKKRQLDNGEDGAAKSDIPTILYERINNRWEVAFAV
                              ..*..*:::: ..  ..            .   .: :*  . **:*.   

TOP2_C.elegans_Resistant      SEKGFQQVSFVNSIATTKGGRHVDYVADQMVAKFIDSIKRKLTKTSMNIK
TOP2_C.elegans_Sensitive      SEKGFQQVSFVNSIATTKGGRHVDYVADQMVAKFIDSIKRKLTKTSMNIK
TOP2A_H.sapiens               SEKGFQQISFVNSIATSKGGRHVDYVADQIVTKLVDVVK-KKNKGGVAVK
TOP2A_M.musculus              SERGFQQISFVNSIATSKGGRHVDYVADQIVSKLVDVVK-KKNKGGVAVK
TOP2B_H.sapiens               SEKGFQQISFVNSIATTKGGRHVDYVVDQVVGKLIEVVK-KKNKAGVSVK
TOP2BOS_M.musculus            SEKGFQQISFVNSIATTKGGRHVDYVVDQVVSKLIEVVK-KKNKAGVSVK
TOP2_D.melanogaster           SDRGFQQVSFVNSIATYKGGRHVDHVVDNLIKQLLEVLK-KKNKGGINIK
TOP2_S.cerevisiae             SDISFQQISFVNSIATTMGGTHVNYITDQIVKKISEILKKKKKK---SVK
                              *: .***:********  ** **:::.*::: :: : :* * .*    :*

TOP2_C.elegans_Resistant      PFQIKNHMWVFVNCLIENPTFDSQTKETMTLQQKQFGSTCVLSEKFSKAA
TOP2_C.elegans_Sensitive      PFQIKNHMWVFVNCLIENPTFDSQTKETMTLQQKQFGSTCVLSEKFSKAA
TOP2A_H.sapiens               AHQVKNHMWIFVNALIENPTFDSQTKENMTLQPKSFGSTCQLSEKFIKAA
TOP2A_M.musculus              AHQVKNHMWIFVNALIENPTFDSQTKENMTLQAKSFGSTCQLSEKFIKAA
TOP2B_H.sapiens               PFQVKNHIWVFINCLIENPTFDSQTKENMTLQPKSFGSKCQLSEKFFKAA
TOP2BOS_M.musculus            PFQVKNHIWVFINCLIENPTFDSQTKENMTLQPKSFGSKCQLSEKFFKAA
TOP2_D.melanogaster           PFQVRNHLWVFVNCLIENPTFDSQTKENMTLQQKGFGSKCTLSEKFINNM
TOP2_S.cerevisiae             SFQIKNNMFIFINCLIENPAFTSQTKEQLTTRVKDFGSRCEIPLEYINKI
                              ..*::*::::*:*.*****:* ***** :* : * *** * :. :: :  

TOP2_C.elegans_Resistant      SSVGITDAVMSWVRFKQMDDLNKKCSKTKTSKLKGIPKLEDANDAGTKNS
TOP2_C.elegans_Sensitive      SSVGITDAVMSWVRFKQMDDLNKKCSKTKTSKLKGIPKLEDANDAGTKNS
TOP2A_H.sapiens               IGCGIVESILNWVKFKAQVQLNKKCSAVKHNRIKGIPKLDDANDAGGRNS
TOP2A_M.musculus              IGCGIVESILNWVKFKAQIQLNKKCSAVKHTKIKGIPKLDDANDAGSRNS
TOP2B_H.sapiens               SNCGIVESILNWVKFKAQTQLNKKCSSVKYSKIKGIPKLDDANDAGGKHS
TOP2BOS_M.musculus            SNCGIVESILNWVKFKAQTQLNKKCSSVKYSKIKGIPKLDDANDAGGKHS
TOP2_D.melanogaster           SKSGIVESVLAWAKFKAQNDIAKTG-GRKSSKIKGIPKLEDANEAGGKNS
TOP2_S.cerevisiae             MKTDLATRMFEIADANEENAL-KKSDGTRKSRITNYPKLEDANKAGTKEG
                                 .:.  ::  .  :    : *.    : .::.. ***:***.** :..

TOP2_C.elegans_Resistant      QQCTLILTEGDSAKTLAVSGLSVVGRDKYGVFPLRGKLLNVREGNMKQIA
TOP2_C.elegans_Sensitive      QQCTLILTEGDSAKTLAVSGLSVVGRDKYGVFPLRGKLLNVREGNMKQIA
TOP2A_H.sapiens               TECTLILTEGDSAKTLAVSGLGVVGRDKYGVFPLRGKILNVREASHKQIM
TOP2A_M.musculus              TECTLILTEGDSAKTLAVSGLGVVGRDKYGVFPLRGKILNVREASHKQIM
TOP2B_H.sapiens               LECTLILTEGDSAKSLAVSGLGVIGRDRYGVFPLRGKILNVREASHKQIM
TOP2BOS_M.musculus            LECTLILTEGDSAKSLAVSGLGVIGRDRYGVFPLRGKILNVREASHKQIM
TOP2_D.melanogaster           IKCTLILTEGDSAKSLAVSGLGVIGRDLYGVFPLRGKLLNVREANFKQLS
TOP2_S.cerevisiae             YKCTLVLTEGDSALSLAVAGLAVVGRDYYGCYPLRGKMLNVREASADQIL
                               :***:******* :***:**.*:*** ** :*****:*****.. .*: 

TOP2_C.elegans_Resistant      DNAEVNAMIKILGLQYKKKYETEDDFKTLRYGKLMVMADQDQDGSHIKGL
TOP2_C.elegans_Sensitive      DNAEVNAMIKILGLQYKKKYETEDDFKTLRYGKLMVMADQDQDGSHIKGL
TOP2A_H.sapiens               ENAEINNIIKIVGLQYKKNYEDEDSLKTLRYGKIMIMTDQDQDGSHIKGL
TOP2A_M.musculus              ENAEINNIIKIVGLQYKKNYEDEDSLKTLRYGKIMIMTDQDQDGSHIKGL
TOP2B_H.sapiens               ENAEINNIIKIVGLQYKKSYDDAESLKTLRYGKIMIMTDQDQDGSHIKGL
TOP2BOS_M.musculus            ENAEINNIIKIVGLQYKKSYDDAESLKTLRYGKIMIMTDQDQDGSHIKGL
TOP2_D.melanogaster           ENAEINNLCKIIGLQYKKKYLTEDDLKTLRYGKVMIMTDQDQDGSHIKGL
TOP2_S.cerevisiae             KNAEIQAIKKIMGLQHRKKYEDT---KSLRYGHLMIMTDQDHDGSHIKGL
                              .***:: : **:***::*.*      *:****::*:*:***:********

TOP2_C.elegans_Resistant      VINFIHHFWPSLIQRN-FVEEFITPIVKATKGK---EEVSFYSLPEYSEW
TOP2_C.elegans_Sensitive      VINFIHHFWPSLIQRN-FVEEFITPIVKATKGK---EEVSFYSLPEYSEW
TOP2A_H.sapiens               LINFIHHNWPSLLRHR-FLEEFITPIVKVSKNK---QEMAFYSLPEFEEW
TOP2A_M.musculus              LINFIHHNWPSLLRHR-FLEEFITPIVKVSKNK---QEIAFYSLPEFEEW
TOP2B_H.sapiens               LINFIHHNWPSLLKHG-FLEEFITPIVKASKNK---QELSFYSIPEFDEW
TOP2BOS_M.musculus            LINFIHHNWPSLLKHG-FLEEFITPIVKASKNK---QELSFYSIPEFDEW
TOP2_D.melanogaster           LINFIHTNWPELLRLP-FLEEFITPIVKATKKN---EELSFYSLPEFEEW
TOP2_S.cerevisiae             IINFLESSFPGLLDIQGFLLEFITPIIKVSITKPTKNTIAFYNMPDYEKW
                              :***:.  :* *:    *: ******:*.:  :   : ::**.:*::.:*

TOP2_C.elegans_Resistant      RMNTDNWKSYKIKYYKGLGTSTSKEAKEYFLDMVRHRIRFKYNGADDDNA
TOP2_C.elegans_Sensitive      RMNTDNWKSYKIKYYKGLGTSTSKEAKEYFLDMVRHRIRFKYNGADDDNA
TOP2A_H.sapiens               KSSTPNHKKWKVKYYKGLGTSTSKEAKEYFADMKRHRIQFKYSGPEDDAA
TOP2A_M.musculus              KSSTPNHKKWKVKYYKGLGTSTSKEAKEYFADMKRHRIQFKYSGPEDDAA
TOP2B_H.sapiens               KKHIENQKAWKIKYYKGLGTSTAKEAKEYFADMERHRILFRYAGPEDDAA
TOP2BOS_M.musculus            KKHIENQKAWKIKYYKGLGTSTAKEAKEYFADMERHRILFRYAGPEDDAA
TOP2_D.melanogaster           KNDTANHHTYNIKYYKGLGTSTSKEAKEYFQDMDRHRILFKYDGSVDDES
TOP2_S.cerevisiae             REEESHKFTWKQKYYKGLGTSLAQEVREYFSNLDRHLKIFHSLQGNDKDY
                              :    :   :: ********* ::*.:*** :: **   *:     *.  

TOP2_C.elegans_Resistant      VDMAFSKKKIEERKDWLSKWMREKKDRKQQGLAEEYLYNKDTRFVTFKDF
TOP2_C.elegans_Sensitive      VDMAFSKKKIEERKDWLSKWMREKKDRKQQGLAEEYLYNKDTRFVTFKDF
TOP2A_H.sapiens               ISLAFSKKQIDDRKEWLTNFMEDRRQRKLLGLPEDYLYGQTTTYLTYNDF
TOP2A_M.musculus              ISLAFSKKQVDDRKEWLTNFMEDRRQRKLLGLPEDYLYGQSTSYLTYNDF
TOP2B_H.sapiens               ITLAFSKKKIDDRKEWLTNFMEDRRQRRLHGLPEQFLYGTATKHLTYNDF
TOP2BOS_M.musculus            ITLAFSKKKIDDRKEWLTNFMEDRRQRRLHGLPEQFLYGTATKHLTYNDF
TOP2_D.melanogaster           IVMAFSKKHIESRKVWLTNHMDEVKRRKELGLPERYLYTKGTKSITYADF
TOP2_S.cerevisiae             IDLAFSKKKADDRKEWLRQYEPG------------TVLDPTLKEIPISDF
                              : :*****: :.** ** :                 :       :.  **

TOP2_C.elegans_Resistant      VNRELVLFSNLDNERSIPCLVDGFKPGQRKVLFACFKRADKREVKVAQLA
TOP2_C.elegans_Sensitive      VNRELVLFSNLDNERSIPCLVDGFKPGQRKVLFACFKRADKREVKVAQLA
TOP2A_H.sapiens               INKELILFSNSDNERSIPSMVDGLKPGQRKVLFTCFKRNDKREVKVAQLA
TOP2A_M.musculus              INKELILFSNSDNERSIPSMVDGLKPGQRKVLFTCFKRNDKREVKVAQLA
TOP2B_H.sapiens               INKELILFSNSDNERSIPSLVDGFKPGQRKVLFTCFKRNDKREVKVAQLA
TOP2BOS_M.musculus            INKELILFSNSDNERSIPSLVDGFKPGQRKVLFTCFKRNDKREVKVAQLA
TOP2_D.melanogaster           INLELVLFSNADNERSIPSLVDGLKPGQRKVMFTCFKRNDKREVKVAQLS
TOP2_S.cerevisiae             INKELILFSLADNIRSIPNVLDGFKPGQRKVLYGCFKKNLKSELKVAQLA
                              :* **:***  ** **** ::**:*******:: ***:  * *:*****:

TOP2_C.elegans_Resistant      GAVAEISAYHHGEQSLMGTIVNLAQDYVGSNNINLLLPIGQFGTRLQGGK
TOP2_C.elegans_Sensitive      GAVAEISAYHHGEMSLMGTIVNLAQDYVGSNNINLLLPIGQFGTRLQGGK
TOP2A_H.sapiens               GSVAEMSSYHHGEMSLMMTIINLAQNFVGSNNLNLLQPIGQFGTRLHGGK
TOP2A_M.musculus              GSVAEMSSYHHGEMSLMMTIINLAQNFVGSNNLNLLQPIGQFGTRLHGGK
TOP2B_H.sapiens               GSVAEMSAYHHGEQALMMTIVNLAQNFVGSNNINLLQPIGQFGTRLHGGK
TOP2BOS_M.musculus            GSVAEMSAYHHGEQALMMTIVNLAQNFVGSNNINLLQPIGQFGTRLHGGK
TOP2_D.melanogaster           GSVAEMSAYHHGEVSLQMTIVNLAQNFVGANNINLLEPRGQFGTRLSGGK
TOP2_S.cerevisiae             PYVSECTAYHHGEQSLAQTIIGLAQNFVGSNNIYLLLPNGAFGTRATGGK
                                *:* ::***** :*  **:.***::**:**: ** * * ****  ***

TOP2_C.elegans_Resistant      DSASARYIFTQLSPVTRTLFPAHDDNVLRFLYEENQRIEPEWYCPIIPMV
TOP2_C.elegans_Sensitive      DSASARYIFTQLSPVTRTLFPAHDDNVLRFLYEENQRIEPEWYCPIIPMV
TOP2A_H.sapiens               DSASPRYIFTMLSSLARLLFPPKDDHTLKFLYDDNQRVEPEWYIPIIPMV
TOP2A_M.musculus              DSASPRYIFTMLSPLARLLFPPKDDHTLRFLYDDNQRVEPEWYIPIIPMV
TOP2B_H.sapiens               DAASPRYIFTMLSTLARLLFPAVDDNLLKFLYDDNQRVEPEWYIPIIPMV
TOP2BOS_M.musculus            DAASPRYIFTMLSSLARLLFPAVDDNLLKFLYDDNQRVEPEWYIPIIPMV
TOP2_D.melanogaster           DCASARYIFTIMSPLTRLIYHPLDDPLLDYQVDDGQKIEPLWYLPIIPMV
TOP2_S.cerevisiae             DAAAARYIYTELNKLTRKIFHPADDPLYKYIQEDEKTVEPEWYLPILPMI
                              *.*:.***:* :. ::* :: . **    :  :: : :** ** **:**:

TOP2_C.elegans_Resistant      LVNGAQGIGTGWSTNIPNYNPRELVKNIKRLIAGEPQKALAPWYKNFRGK
TOP2_C.elegans_Sensitive      LVNGAQGIGTGWSTNIPNYNPRELVKNIKRLIAGEPQKALAPWYKNFRGK
TOP2A_H.sapiens               LINGAEGIGTGWSCKIPNFDVREIVNNIRRLMDGEEPLPMLPSYKNFKGT
TOP2A_M.musculus              LINGAEGIGTGWSCKIPNFDVREVVNNIRRLLDGEEPLPMLPSYKNFKGT
TOP2B_H.sapiens               LINGAEGIGTGWACKLPNYDAREIVNNVRRMLDGLDPHPMLPNYKNFKGT
TOP2BOS_M.musculus            LINGAEGIGTGWACKLPNYDAREIVNNVRRMLEGLDPHPMLPNYKNFKGT
TOP2_D.melanogaster           LVNGAEGIGTGWSTKISNYNPREIMKNLRKMINGQEPSVMHPWYKNFLGR
TOP2_S.cerevisiae             LVNGAEGIGTGWSTYIPPFNPLEIIKNIRHLMNDEELEQMHPWFRGWTGT
                              *:***:******:  :. ::  *:::*::::: .     : * ::.: * 

TOP2_C.elegans_Resistant      IIQIDPSRFACYGEVAVLDDNTIEITELPIKQWTQDYKEKVLEGLMESSD
TOP2_C.elegans_Sensitive      IIQIDPSRFACYGEVAVLDDNTIEITELPIKQWTQDYKEKVLEGLMESSD
TOP2A_H.sapiens               IEELAPNQYVISGEVAILNSTTIEISELPVRTWTQTYKEQVLEPMLNGTE
TOP2A_M.musculus              IEELASNQYVINGEVAILDSTTIEISELPIRTWTQTYKEQVLEPMLNGTE
TOP2B_H.sapiens               IQELGQNQYAVSGEIFVVDRNTVEITELPVRTWTQVYKEQVLEPMLNGTD
TOP2BOS_M.musculus            IQELGQNQYAVSGEIFVVDRNTVEITELPVRTWTQVYKEQVLEPMLNGTD
TOP2_D.melanogaster           MEYVSDGRYIQTGNIQILSGNRLEISELPVGVWTQNYKENVLEPLSNGTE
TOP2_S.cerevisiae             IEEIEPLRYRMYGRIEQIGDNVLEITELPARTWTSTIKEYLLLGLS-GND
                              :  :   ::   *.:  :. . :**:***   **.  ** :*  :  ..:

TOP2_C.elegans_Resistant      KKSPVIVDYKEYHTDTTVKFVVKLS--PGKLRELERGQDLHQVFKLQAVI
TOP2_C.elegans_Sensitive      KKSPVIVDYKEYHTDTTVKFVVKLS--PGKLRELERGQDLHQVFKLQAVI
TOP2A_H.sapiens               KTPPLITDYREYHTDTTVKFVVKMT--EEKLAEAERV-GLHKVFKLQTSL
TOP2A_M.musculus              KTPSLITDYREYHTDTTVKFVIKMT--EEKLAEAERV-GLHKVFKLQSSL
TOP2B_H.sapiens               KTPALISDYKEYHTDTTVKFVVKMT--EEKLAQAEAA-GLHKVFKLQTTL
TOP2BOS_M.musculus            KTPALISDYKEYHTDTTVKFVVKMT--EEKLAQAEAA-GLHKVFKLQTTL
TOP2_D.melanogaster           KVKGIISEYREYHTDTTVRFVISFAPGEFERIHAEEG-GFYRVFKLTTTL
TOP2_S.cerevisiae             KIKPWIKDMEEQHDDN-IKFIITLS--PEEMAKTRKI-GFYERFKLISPI
                              *    * : .* * *. ::*::.::    :  . .   .::. *** : :

TOP2_C.elegans_Resistant      NTTCMVLFDAAGCLRTYTSPEAITQEFYDSRQEKYVQRKEYLLGVLQAQS
TOP2_C.elegans_Sensitive      NTTCMVLFDAAGCLRTYTSPEAITQEFYDSRQEKYVQRKEYLLGVLQAQS
TOP2A_H.sapiens               TCNSMVLFDHVGCLKKYDTVLDILRDFFELRLKYYGLRKEWLLGMLGAES
TOP2A_M.musculus              TCNSMVLFDHVGCLKKYDTVLDILRDFFELRLKYYGLRKEWLLGMLGAES
TOP2B_H.sapiens               TCNSMVLFDHMGCLKKYETVQDILKEFFDLRLSYYGLRKEWLVGMLGAES
TOP2BOS_M.musculus            TCNSMVLFDHMGCLKKYETVQDILKEFFDLRLSYYGLRKEWLVGMLGAES
TOP2_D.melanogaster           STNQMHAFDQNNCLRRFPTAIDILKEYYKLRREYYARRRDFLVGQLTAQA
TOP2_S.cerevisiae             SLMNMVAFDPHGKIKKYNSVNEILSEFYYVRLEYYQKRKDHMSERLQWEV
                              .   *  **  . :: : :   *  :::  * . *  *:: :   *  : 

TOP2_C.elegans_Resistant      KRLTNQARFILAKINNEIVLENKKKAAIVDVLIKMKFD--ADPVKKWKEE
TOP2_C.elegans_Sensitive      KRLTNQARFILAKINNEIVLENKKKAAIVDVLIKMKFD--ADPVKKWKEE
TOP2A_H.sapiens               AKLNNQARFILEKIDGKIIIENKPKKELIKVLIQRGYD--SDPVKAWK--
TOP2A_M.musculus              SKLNNQARFILEKIDGKIVIENKPKKELIKVLIQRGYD--SDPVKAWK--
TOP2B_H.sapiens               TKLNNQARFILEKIQGKITIENRSKKDLIQMLVQRGYE--SDPVKAWK--
TOP2BOS_M.musculus            TKLNNQARFILEKIQGKITIENRSKKDLIQMLVQRGYE--SDPVKAWK--
TOP2_D.melanogaster           DRLSDQARFILEKCEKKLVVENKQRKAMCDELLKRGYR--PDPVKEWQR-
TOP2_S.cerevisiae             EKYSFQVKFIKMIIEKELTVTNKPRNAIIQELENLGFPRFNKEGKPYYG-
                               : . *.:**    : :: : *: :  : . * :  :    .  * :   

TOP2_C.elegans_Resistant      QKLKELRESGEIELDEDDLAAVAVEEDEAISSAAKAV-ETKLS-------
TOP2_C.elegans_Sensitive      QKLKELRESGEIELDEDDLAAVAVEEDEAISSAAKAV-ETKLS-------
TOP2A_H.sapiens               -------EAQQKVPDEEENEESDNEKETEKSDSVTDS-GPT---------
TOP2A_M.musculus              -------EAQQKVPDEEENEESD--TETSTSDSAAEA-GPT---------
TOP2B_H.sapiens               -------EAQEKAAEEDETQNQH---DDSSSDSGTPS-GPD---------
TOP2BOS_M.musculus            -------EAQEKAAEEEDSQNQH---DDSSSDSGTPS-GPD---------
TOP2_D.melanogaster           ---RIKMEDAEQADEEDEEEEEAAPSVSSKAKKEKEV-DPEKAFKKLTDV
TOP2_S.cerevisiae             ---SPNDEIAEQINDVKGATSDEEDEESSHEDTENVINGPEELYG-----
                                     *  :   : .              .       .          

TOP2_C.elegans_Resistant      -DYDYLVGMALIKLSEEEKNKLIKESEEKMAEVRVIEKKTWQDLWHEDLD
TOP2_C.elegans_Sensitive      -DYDYLVGMALIKLSEEEKNKLIKESEEKMAEVRVIEKKTWQDLWHEDLD
TOP2A_H.sapiens               --FNYLLDMPLWYLTKEKKDELCRLRNEKEQELDTLKRKSPSDLWKEDLA
TOP2A_M.musculus              --FNYLLDMPLWYLTKEKKDELCKQRNEKEQELNTLKQKSPSDLWKEDLA
TOP2B_H.sapiens               --FNYILNMSLWSLTKEKVEELIKQRDAKGREVNDLKRKSPSDLWKEDLA
TOP2BOS_M.musculus            --FNYILNMSLWSLTKEKVEELIKQRDTKGREVNDLKRKSPSDLWKEDLA
TOP2_D.melanogaster           KKFDYLLGMSMWMLTEEKKNELLKQRDTKLSELESLRKKTPEMLWLDDLD
TOP2_S.cerevisiae             -TYEYLLGMRIWSLTKERYQKLLKQKQEKETELENLLKLSAKDIWNTDLK
                                ::*::.* :  *::*. ::* :  : *  *:  : : : . :*  ** 

TOP2_C.elegans_Resistant      NFVSELDKQEAREKADQDASIKNAAKKLAADAKTGRGPKKNVC-TEVLPS
TOP2_C.elegans_Sensitive      NFVSELDKQEAREKADQDASIKNAAKKLAADAKTGRGPKKNVC-TEVLPS
TOP2A_H.sapiens               TFIEELEAVEAKEKQDEQVGLP-------GKGGKAKGKKTQM--AEVLPS
TOP2A_M.musculus              VFIEELEVVEAKEKQDEQVGLP-------GKAGKAKGKKAQMC-ADVLPS
TOP2B_H.sapiens               AFVEELDKVESQEREDVLAGMSGKA--IKGKVGKPKVKKLQL--EETMPS
TOP2BOS_M.musculus            AFVEELDKVEAQEREDILAGMSGKA--IKGKVGKPKVKKLQL--EETMPS
TOP2_D.melanogaster           ALESKLNEVEEKERAEE-QGIN---------LKTAKALKGQK-----SAS
TOP2_S.cerevisiae             AFEVGYQEFLQRDAEARGGNVPNK-----GSKTKGKGKRKLVDDEDYDPS
                               :    :    ::      .:            . :  :         .*

TOP2_C.elegans_Resistant      KDGQRIEPMLDAATKAKYEKMS-------------------QPKKERVKK
TOP2_C.elegans_Sensitive      KDGQRIEPMLDAATKAKYEKMS-------------------QPKKERVKK
TOP2A_H.sapiens               PRGQRVIPRITIEMKAEAEKKNKKKIK------------NENTEGSPQE-
TOP2A_M.musculus              PRGKRVIPQVTVEMKAEAEKKIRKKIK------------SENVEGTPAE-
TOP2B_H.sapiens               PYGRRIIPEIT-AMKADASKKLLKKKKGDLDTAAVKVEFDEEFSGAPVEG
TOP2BOS_M.musculus            PYGRRIVPEIT-AMKADASRKLLKKKKGDPDTTVVKVEFDEEFSGTPAEG
TOP2_D.melanogaster           AKGRKVKSMGGGAGAGDVFP---------------------DPDGEPVEF
TOP2_S.cerevisiae             KKNKKSTARKG--------------------------------KKIKLED
                                .::  .                                   .    : 

TOP2_C.elegans_Resistant      EPKEPKEPKK-----------VKKEGQDIKKFMSPAAPKTAKKEKSDGFN
TOP2_C.elegans_Sensitive      EPKEPKEPKK-----------VKKEGQDIKKFMSPAAPKTAKKEKSDGFN
TOP2A_H.sapiens               DGVELEGLKQRLEK-----KQKREPGTKTKKQTTLAFKP-IKKGKKRNPW
TOP2A_M.musculus              DGAEPGSLRQRIEK-----KQKKEPG--AKKQTTLPFKP-VKKGRKKNPW
TOP2B_H.sapiens               AGEEALTPSVPINKGPKPKREKKEPGTRVRKTPTSSGKPSAKKVKKRNPW
TOP2BOS_M.musculus            TGEETLTPSAPVNKGPKPKREKKEPGTRVRKTPTSTGKTNAKKVKKRNPW
TOP2_D.melanogaster           KITEEIIKKMAAAA-------KVAQAAKEPKKPKEPKEPKVKKEPKGKQI
TOP2_S.cerevisiae             KNFERILLEQKLVT-------KSKAPTKIKKEKTPSVSETKTEEEENAPS
                                 *                          *  . .     .:  .    

TOP2_C.elegans_Resistant      SDMSEESDVEFDEGIDFDSDDDGVEREDVVSKPK----------------
TOP2_C.elegans_Sensitive      SDMSEESDVEFDEGIDFDSDDDGVEREDVVSKPK----------------
TOP2A_H.sapiens               SDSESDRSS--DESNFDVPPRETEPRRAAT-KTKFTMDLDSDED------
TOP2A_M.musculus              SDSESDVSS--NESNVDVPPRQKEQRSAAA-KAKFTVDLDSDED------
TOP2B_H.sapiens               SDDESKSESDLEETEPVVIPRDSLLRRAAAERPKYTFDFSEEEDDDADDD
TOP2BOS_M.musculus            SDDESKSESDLEEAEPVVIPRDSLLRRAAAERPKYTFDFSEEEDDDAAAA
TOP2_D.melanogaster           KAEPDASGDEVDEFDAMVE-------------------------------
TOP2_S.cerevisiae             STSSSSIFDIKKEDKDEGE-------------------------------
                              .   .      .*                                     

TOP2_C.elegans_Resistant      ---------------------------------------PRTGKGAAKAE
TOP2_C.elegans_Sensitive      ---------------------------------------PRTGKGAAKAE
TOP2A_H.sapiens               ---FSDFDE---------KTDDEDFVPSDAS--------PPKTKTSPKLS
TOP2A_M.musculus              ---FSGLDE---------KDEDEDFLPLDAT--------PPKAKIPPKNT
TOP2B_H.sapiens               DDDNNDLEELKVKASPITNDGEDEFVPSDGLDKDEYTFSPGKSKATPEKS
TOP2BOS_M.musculus            DD-SNDLEELKVKASPITNDGEDEFVPSDGLDKDEYAFSSGKSKATPEKS
TOP2_D.melanogaster           ----------------------------------------GGSKTSPKAK
TOP2_S.cerevisiae             -----------------------------------------LSKISNKFK
                                                                         * . :  

TOP2_C.elegans_Resistant      VIDLSDD----------DEVPAKKPAPAKKAAPKKKKSEFSDLSGGDSDE
TOP2_C.elegans_Sensitive      VIDLSDD----------DEVPAKKPAPAKKAAPKKKKSEFSDLSGGDSDE
TOP2A_H.sapiens               NKELKPQ-----KSVVSDLEAD-DVKGSVPLSSSPPATHFPDET--EITN
TOP2A_M.musculus              KKALKTQ-----GSSMSVVDLESDVKDSVPASPGVPAADFPAET--EQSK
TOP2B_H.sapiens               LHDKKSQDFGNLFSFPSYSQKSEDDSAKFDSNEEDSASVFSPSFGLKQTD
TOP2BOS_M.musculus            SNDKKSQDFGNLFSFPSYSQKSEDDSAKFDSNEEDTASVFAPSFGLKQTD
TOP2_D.melanogaster           KAVVKKE----------PGEKKPRQKKENGGGLKQSKIDFSKAKAKKSDD
TOP2_S.cerevisiae             KISTIFD--------------KMGSTSATSKENTPEQDDVATKKNQTTAK
                                    :                                ..        .

TOP2_C.elegans_Resistant      EAEKKPSTSKKPSPKKAAPKTAEPKSKAVTDFFGASKKNGKKAAGSDDED
TOP2_C.elegans_Sensitive      EAEKKPSTSKKPSPKKAAPKTAEPKSKAVTDFFGASKKNGKKAAGSDDED
TOP2A_H.sapiens               PVPKKNVTVKKTAAKSQSS-TSTTGAKKRAAPKGTKRDPALNSGVSQKPD
TOP2A_M.musculus              PS-KKTVGVKKTATKSQSS-VSTAGTKKRAAPKGTKSDSALSARVSEKPA
TOP2B_H.sapiens               KVPSKTVAAKKGKPSSDTVPKPKRAPKQKKVVEAVNSDSDSEFGIPKKTT
TOP2BOS_M.musculus            KLPSKTVAAKKGKPPSDTAPKAKRAPKQKKIVETINSDSDSEFGIPKKTT
TOP2_D.melanogaster           DVEEVTPRAERPGRRQASKKIDYSSLFSDEEEDGGNVGSDDDGNASDDDS
TOP2_S.cerevisiae             KTAVKPKLAKKPVRK--QQKVVELSGESDLEILDSYTDREDSNKDEDDAI
                                       ::                              .    ..  

TOP2_C.elegans_Resistant      D------------ESFVVAPREKSGRARKAPPTYDVDSGSDSD-------
TOP2_C.elegans_Sensitive      D------------ESFVVAPREKSGRARKAPPTYDVDSGSDSD-------
TOP2A_H.sapiens               PAKTKNR--RKRKPSTSDDSDSNFEKIVSKAVTSKKSKGESDD-------
TOP2A_M.musculus              PAKAKNS--RKRKPSSSDSSDSDFERAISKGATSKKAKGEEQD-------
TOP2B_H.sapiens               TPKGKGRGAKKRKASGSENEGDYNPGRKTSKTTSKKPKKTSFDQDSDVDI
TOP2BOS_M.musculus            TPKGKGRGAKKRKASGSENEGDYNPGRKPSKTASKKPKKTSFDQDSDVDI
TOP2_D.melanogaster           P----------KRPAKRGREDESSGGAKKKAPPKKRRAVIESD-------
TOP2_S.cerevisiae             P----------QRSRRQRSSRAASVPKKSYVETLELSDDSFIE-------
                                                              . .       :       

TOP2_C.elegans_Resistant      ----------------QPKKKRGRVVDSDSD-----------
TOP2_C.elegans_Sensitive      ----------------QPKKKRGRVVDSDSD-----------
TOP2A_H.sapiens               FHMDFDSAVAPRAKSVRAKKPIKYLEESDEDD------LF--
TOP2A_M.musculus              FPVDLEDTIAPRAKSDRARKPIKYLEESDDDDD-----LF--
TOP2B_H.sapiens               FPSDFPTEPPSLPRTGRARKEVKYFAESDEEEDDVDFAMFN-
TOP2BOS_M.musculus            FPSDFTSEPPALPRTGRARKEVKYFAESDEEED-VDFAMFN-
TOP2_D.melanogaster           ------------------DDDIEIDEDDDDDSD------FNC
TOP2_S.cerevisiae             ---------------DDEEENQGSDVSFNEED----------
                                                 .      . :.:           
