# Supplementary material for: Natural variation in a single amino acid substitution underlies physiological responses to topoisomerase II poisons
Source: PLoS Genet. 2017 Jul 12;13(7):e1006891. doi: 10.1371/journal.pgen.1006891 (PMC5529024; doi:10.1371/journal.pgen.1006891)
Supplement: S2 File — C. elegans TOP-2(Q797) 3-dimensional homology model. (PDB) [file pgen.1006891.s028.pdb]

HETATM    1  C   **** 1601      32.447  95.856  52.014  0.00  0.00      ***  C  
HETATM    2  C   **** 1601      33.638  96.864  52.223  0.00  0.00      ***  C  
HETATM    3  C   **** 1601      34.632  96.221  53.216  0.00  0.00      ***  C  
HETATM    4  C   **** 1601      35.374  95.037  52.514  0.00  0.00      ***  C  
HETATM    5  C   **** 1601      34.374  94.140  51.818  0.00  0.00      ***  C  
HETATM    6  C   **** 1601      33.014  94.534  51.560  0.00  0.00      ***  C  
HETATM    7  C   **** 1601      32.138  93.624  50.907  0.00  0.00      ***  C  
HETATM    8  C   **** 1601      32.618  92.374  50.490  0.00  0.00      ***  C  
HETATM    9  C   **** 1601      33.035  90.580  49.386  0.00  0.00      ***  C  
HETATM   10  C   **** 1601      33.935  92.009  50.711  0.00  0.00      ***  C  
HETATM   11  C   **** 1601      34.819  92.869  51.376  0.00  0.00      ***  C  
HETATM   12  C   **** 1601      36.517  95.499  51.640  0.00  0.00      ***  C  
HETATM   13  C   **** 1601      36.389  95.706  50.246  0.00  0.00      ***  C  
HETATM   14  C   **** 1601      37.455  96.195  49.468  0.00  0.00      ***  C  
HETATM   15  C   **** 1601      37.720  95.248  47.349  0.00  0.00      ***  C  
HETATM   16  C   **** 1601      38.677  96.543  50.091  0.00  0.00      ***  C  
HETATM   17  C   **** 1601      38.845  96.327  51.471  0.00  0.00      ***  C  
HETATM   18  C   **** 1601      40.828  95.727  52.660  0.00  0.00      ***  C  
HETATM   19  C   **** 1601      37.773  95.809  52.227  0.00  0.00      ***  C  
HETATM   20  C   **** 1601      35.367  97.380  53.731  0.00  0.00      ***  C  
HETATM   21  C   **** 1601      33.580  98.365  52.628  0.00  0.00      ***  C  
HETATM   22  C   **** 1601      30.433  96.191  53.496  0.00  0.00      ***  C  
HETATM   23  C   **** 1601      29.758  98.248  54.555  0.00  0.00      ***  C  
HETATM   24  C   **** 1601      28.930  97.537  55.658  0.00  0.00      ***  C  
HETATM   25  C   **** 1601      28.392  99.686  56.618  0.00  0.00      ***  C  
HETATM   26  C   **** 1601      30.295  99.576  55.131  0.00  0.00      ***  C  
HETATM   27  C   **** 1601      27.210 100.605  56.982  0.00  0.00      ***  C  
HETATM   28  C   **** 1601      28.380  96.209  55.080  0.00  0.00      ***  C  
HETATM   29  C   **** 1601      29.526  95.358  54.457  0.00  0.00      ***  C  
HETATM   30  O   **** 1601      31.643  95.472  53.163  0.00  0.00      ***  O  
HETATM   31  O   **** 1601      31.943  91.407  49.836  0.00  0.00      ***  O  
HETATM   32  O   **** 1601      34.204  90.791  50.198  0.00  0.00      ***  O  
HETATM   33  O   **** 1601      37.285  96.380  48.124  0.00  0.00      ***  O  
HETATM   34  O   **** 1601      39.671  97.120  49.368  0.00  0.00      ***  O  
HETATM   35  O   **** 1601      40.011  96.751  52.066  0.00  0.00      ***  O  
HETATM   36  O   **** 1601      34.746  98.541  53.431  0.00  0.00      ***  O  
HETATM   37  O   **** 1601      36.353  97.309  54.653  0.00  0.00      ***  O  
HETATM   38  O   **** 1601      30.820  97.394  54.149  0.00  0.00      ***  O  
HETATM   39  O   **** 1601      27.886  98.423  56.114  0.00  0.00      ***  O  
HETATM   40  O   **** 1601      29.207 100.372  55.637  0.00  0.00      ***  O  
HETATM   41  O   **** 1601      27.722  95.468  56.114  0.00  0.00      ***  O  
HETATM   42  O   **** 1601      28.960  94.258  53.747  0.00  0.00      ***  O  
HETATM   43  H   **** 1601      31.814  96.259  51.215  0.00  0.00      ***  H  
HETATM   44  H   **** 1601      34.110  96.916  51.238  0.00  0.00      ***  H  
HETATM   45  H   **** 1601      34.086  95.819  54.076  0.00  0.00      ***  H  
HETATM   46  H   **** 1601      35.802  94.434  53.323  0.00  0.00      ***  H  
HETATM   47  H   **** 1601      31.164  93.870  50.725  0.00  0.00      ***  H  
HETATM   48  H   **** 1601      33.268  90.834  48.347  0.00  0.00      ***  H  
HETATM   49  H   **** 1601      32.747  89.528  49.420  0.00  0.00      ***  H  
HETATM   50  H   **** 1601      35.789  92.570  51.524  0.00  0.00      ***  H  
HETATM   51  H   **** 1601      35.501  95.509  49.775  0.00  0.00      ***  H  
HETATM   52  H   **** 1601      38.791  95.069  47.475  0.00  0.00      ***  H  
HETATM   53  H   **** 1601      37.533  95.465  46.297  0.00  0.00      ***  H  
HETATM   54  H   **** 1601      37.167  94.343  47.613  0.00  0.00      ***  H  
HETATM   55  H   **** 1601      39.357  98.032  49.178  0.00  0.00      ***  H  
HETATM   56  H   **** 1601      40.980  94.883  51.984  0.00  0.00      ***  H  
HETATM   57  H   **** 1601      40.389  95.375  53.596  0.00  0.00      ***  H  
HETATM   58  H   **** 1601      41.803  96.158  52.885  0.00  0.00      ***  H  
HETATM   59  H   **** 1601      37.901  95.690  53.232  0.00  0.00      ***  H  
HETATM   60  H   **** 1601      32.741  98.654  53.209  0.00  0.00      ***  H  
HETATM   61  H   **** 1601      33.644  99.028  51.751  0.00  0.00      ***  H  
HETATM   62  H   **** 1601      29.867  96.407  52.582  0.00  0.00      ***  H  
HETATM   63  H   **** 1601      29.114  98.501  53.703  0.00  0.00      ***  H  
HETATM   64  H   **** 1601      29.584  97.286  56.499  0.00  0.00      ***  H  
HETATM   65  H   **** 1601      28.978  99.512  57.526  0.00  0.00      ***  H  
HETATM   66  H   **** 1601      30.796 100.134  54.336  0.00  0.00      ***  H  
HETATM   67  H   **** 1601      31.026  99.389  55.923  0.00  0.00      ***  H  
HETATM   68  H   **** 1601      26.590 100.135  57.747  0.00  0.00      ***  H  
HETATM   69  H   **** 1601      26.598 100.801  56.099  0.00  0.00      ***  H  
HETATM   70  H   **** 1601      27.580 101.555  57.369  0.00  0.00      ***  H  
HETATM   71  H   **** 1601      27.634  96.432  54.308  0.00  0.00      ***  H  
HETATM   72  H   **** 1601      28.438  95.168  56.718  0.00  0.00      ***  H  
HETATM   73  H   **** 1601      30.142  94.969  55.275  0.00  0.00      ***  H  
HETATM   74  H   **** 1601      29.643  93.562  53.789  0.00  0.00      ***  H  
HETATM   75  N   LEU A   1      32.211  69.874  46.520  0.00  0.00      A    N1+
HETATM   76  CA  LEU A   1      32.628  71.067  47.249  0.00  0.00      A    C  
HETATM   77  C   LEU A   1      33.988  71.508  46.753  0.00  0.00      A    C  
HETATM   78  O   LEU A   1      34.143  72.667  46.400  0.00  0.00      A    O  
HETATM   79  CB  LEU A   1      32.689  70.838  48.787  0.00  0.00      A    C  
HETATM   80  CG  LEU A   1      31.377  70.276  49.415  0.00  0.00      A    C  
HETATM   81  CD1 LEU A   1      31.552  70.147  50.956  0.00  0.00      A    C  
HETATM   82  CD2 LEU A   1      30.141  71.161  49.091  0.00  0.00      A    C  
HETATM   83  H   LEU A   1      32.432  68.965  46.874  0.00  0.00      A    H  
HETATM   84 HNCA LEU A   1      31.781  69.975  45.621  0.00  0.00      A    H  
HETATM   85  HA  LEU A   1      31.913  71.882  47.042  0.00  0.00      A    H  
HETATM   86  HB2 LEU A   1      33.505  70.133  49.014  0.00  0.00      A    H  
HETATM   87  HB3 LEU A   1      32.935  71.796  49.270  0.00  0.00      A    H  
HETATM   88  HG  LEU A   1      31.186  69.265  49.016  0.00  0.00      A    H  
HETATM   89 HD11 LEU A   1      31.722  71.135  51.409  0.00  0.00      A    H  
HETATM   90 HD12 LEU A   1      30.654  69.705  51.414  0.00  0.00      A    H  
HETATM   91 HD13 LEU A   1      32.412  69.502  51.195  0.00  0.00      A    H  
HETATM   92 HD21 LEU A   1      29.884  71.106  48.023  0.00  0.00      A    H  
HETATM   93 HD22 LEU A   1      29.262  70.823  49.661  0.00  0.00      A    H  
HETATM   94 HD23 LEU A   1      30.346  72.208  49.353  0.00  0.00      A    H  
HETATM   95  N   ASN A   2      34.989  70.597  46.728  0.00  0.00      A    N  
HETATM   96  CA  ASN A   2      36.345  70.992  46.347  0.00  0.00      A    C  
HETATM   97  C   ASN A   2      36.499  70.985  44.842  0.00  0.00      A    C  
HETATM   98  O   ASN A   2      35.618  70.484  44.161  0.00  0.00      A    O  
HETATM   99  CB  ASN A   2      37.377  70.015  46.977  0.00  0.00      A    C  
HETATM  100  CG  ASN A   2      37.230  69.883  48.474  0.00  0.00      A    C  
HETATM  101  ND2 ASN A   2      38.026  68.993  49.107  0.00  0.00      A    N  
HETATM  102  OD1 ASN A   2      36.414  70.570  49.069  0.00  0.00      A    O  
HETATM  103  H   ASN A   2      34.825  69.638  46.965  0.00  0.00      A    H  
HETATM  104  HA  ASN A   2      36.563  72.003  46.730  0.00  0.00      A    H  
HETATM  105  HB2 ASN A   2      37.256  69.020  46.520  0.00  0.00      A    H  
HETATM  106  HB3 ASN A   2      38.402  70.361  46.783  0.00  0.00      A    H  
HETATM  107 HD21 ASN A   2      38.684  68.435  48.599  0.00  0.00      A    H  
HETATM  108 HD22 ASN A   2      37.961  68.879  50.098  0.00  0.00      A    H  
HETATM  109  N   LYS A   3      37.632  71.524  44.329  0.00  0.00      A    N  
HETATM  110  CA  LYS A   3      37.978  71.410  42.910  0.00  0.00      A    C  
HETATM  111  C   LYS A   3      39.203  70.525  42.917  0.00  0.00      A    C  
HETATM  112  O   LYS A   3      40.270  70.965  42.522  0.00  0.00      A    O  
HETATM  113  CB  LYS A   3      38.195  72.802  42.245  0.00  0.00      A    C  
HETATM  114  CG  LYS A   3      39.101  73.776  43.054  0.00  0.00      A    C  
HETATM  115  CD  LYS A   3      39.381  75.082  42.261  0.00  0.00      A    C  
HETATM  116  CE  LYS A   3      40.190  76.131  43.076  0.00  0.00      A    C  
HETATM  117  NZ  LYS A   3      41.569  75.698  43.409  0.00  0.00      A    N1+
HETATM  118  H   LYS A   3      38.311  71.935  44.939  0.00  0.00      A    H  
HETATM  119  HA  LYS A   3      37.206  70.880  42.326  0.00  0.00      A    H  
HETATM  120  HB2 LYS A   3      38.624  72.645  41.242  0.00  0.00      A    H  
HETATM  121  HB3 LYS A   3      37.209  73.281  42.122  0.00  0.00      A    H  
HETATM  122  HG2 LYS A   3      38.602  74.057  43.995  0.00  0.00      A    H  
HETATM  123  HG3 LYS A   3      40.053  73.283  43.297  0.00  0.00      A    H  
HETATM  124  HD2 LYS A   3      39.930  74.846  41.338  0.00  0.00      A    H  
HETATM  125  HD3 LYS A   3      38.416  75.534  41.975  0.00  0.00      A    H  
HETATM  126  HE2 LYS A   3      40.250  77.058  42.479  0.00  0.00      A    H  
HETATM  127  HE3 LYS A   3      39.640  76.366  44.002  0.00  0.00      A    H  
HETATM  128  HZ1 LYS A   3      42.132  75.427  42.526  0.00  0.00      A    H  
HETATM  129  HZ2 LYS A   3      42.108  76.497  43.897  0.00  0.00      A    H  
HETATM  130  HZ3 LYS A   3      41.605  74.869  44.100  0.00  0.00      A    H  
HETATM  131  N   LYS A   4      39.035  69.280  43.429  0.00  0.00      A    N  
HETATM  132  CA  LYS A   4      40.173  68.469  43.869  0.00  0.00      A    C  
HETATM  133  C   LYS A   4      40.665  69.131  45.137  0.00  0.00      A    C  
HETATM  134  O   LYS A   4      40.439  70.322  45.286  0.00  0.00      A    O  
HETATM  135  CB  LYS A   4      41.370  68.258  42.896  0.00  0.00      A    C  
HETATM  136  CG  LYS A   4      41.001  67.511  41.582  0.00  0.00      A    C  
HETATM  137  CD  LYS A   4      40.114  68.345  40.617  0.00  0.00      A    C  
HETATM  138  CE  LYS A   4      39.920  67.623  39.256  0.00  0.00      A    C  
HETATM  139  NZ  LYS A   4      39.071  68.418  38.338  0.00  0.00      A    N1+
HETATM  140  H   LYS A   4      38.118  68.953  43.670  0.00  0.00      A    H  
HETATM  141  HA  LYS A   4      39.800  67.465  44.137  0.00  0.00      A    H  
HETATM  142  HB2 LYS A   4      41.869  69.208  42.657  0.00  0.00      A    H  
HETATM  143  HB3 LYS A   4      42.116  67.639  43.424  0.00  0.00      A    H  
HETATM  144  HG2 LYS A   4      41.941  67.269  41.058  0.00  0.00      A    H  
HETATM  145  HG3 LYS A   4      40.495  66.562  41.825  0.00  0.00      A    H  
HETATM  146  HD2 LYS A   4      39.121  68.507  41.061  0.00  0.00      A    H  
HETATM  147  HD3 LYS A   4      40.585  69.324  40.435  0.00  0.00      A    H  
HETATM  148  HE2 LYS A   4      40.904  67.455  38.785  0.00  0.00      A    H  
HETATM  149  HE3 LYS A   4      39.452  66.638  39.430  0.00  0.00      A    H  
HETATM  150  HZ1 LYS A   4      39.507  69.385  38.125  0.00  0.00      A    H  
HETATM  151  HZ2 LYS A   4      38.939  67.914  37.389  0.00  0.00      A    H  
HETATM  152  HZ3 LYS A   4      38.084  68.587  38.746  0.00  0.00      A    H  
HETATM  153  N   CYS A   5      41.342  68.411  46.063  0.00  0.00      A    N  
HETATM  154  CA  CYS A   5      41.860  69.085  47.256  0.00  0.00      A    C  
HETATM  155  C   CYS A   5      42.556  70.358  46.824  0.00  0.00      A    C  
HETATM  156  O   CYS A   5      42.389  71.372  47.485  0.00  0.00      A    O  
HETATM  157  CB  CYS A   5      42.776  68.170  48.109  0.00  0.00      A    C  
HETATM  158  SG  CYS A   5      44.213  67.605  47.139  0.00  0.00      A    S  
HETATM  159 LPG1 CYS A   5      44.029  67.278  46.573  0.00  0.00      A   LP  
HETATM  160 LPG2 CYS A   5      44.633  68.115  46.979  0.00  0.00      A   LP  
HETATM  161  H   CYS A   5      41.499  67.429  45.949  0.00  0.00      A    H  
HETATM  162  HA  CYS A   5      40.994  69.361  47.881  0.00  0.00      A    H  
HETATM  163  HB2 CYS A   5      43.120  68.717  49.000  0.00  0.00      A    H  
HETATM  164  HB3 CYS A   5      42.205  67.287  48.440  0.00  0.00      A    H  
HETATM  165  HG  CYS A   5      44.611  66.984  47.826  0.00  0.00      A    H  
HETATM  166  N   SER A   6      43.282  70.325  45.681  0.00  0.00      A    N  
HETATM  167  CA  SER A   6      43.745  71.558  45.046  0.00  0.00      A    C  
HETATM  168  C   SER A   6      44.092  71.275  43.602  0.00  0.00      A    C  
HETATM  169  O   SER A   6      44.406  70.133  43.307  0.00  0.00      A    O  
HETATM  170  CB  SER A   6      45.006  72.131  45.735  0.00  0.00      A    C  
HETATM  171  OG  SER A   6      44.690  72.486  47.088  0.00  0.00      A    O  
HETATM  172  H   SER A   6      43.457  69.463  45.201  0.00  0.00      A    H  
HETATM  173  HA  SER A   6      42.935  72.307  45.075  0.00  0.00      A    H  
HETATM  174  HB2 SER A   6      45.803  71.370  45.711  0.00  0.00      A    H  
HETATM  175  HB3 SER A   6      45.353  73.026  45.191  0.00  0.00      A    H  
HETATM  176  HG  SER A   6      45.441  72.845  47.547  0.00  0.00      A    H  
HETATM  177  N   LYS A   7      44.062  72.283  42.699  0.00  0.00      A    N  
HETATM  178  CA  LYS A   7      44.535  72.042  41.337  0.00  0.00      A    C  
HETATM  179  C   LYS A   7      46.044  71.985  41.395  0.00  0.00      A    C  
HETATM  180  O   LYS A   7      46.599  72.406  42.399  0.00  0.00      A    O  
HETATM  181  CB  LYS A   7      44.030  73.112  40.329  0.00  0.00      A    C  
HETATM  182  CG  LYS A   7      42.489  73.017  40.152  0.00  0.00      A    C  
HETATM  183  CD  LYS A   7      41.904  74.112  39.215  0.00  0.00      A    C  
HETATM  184  CE  LYS A   7      42.423  74.034  37.752  0.00  0.00      A    C  
HETATM  185  NZ  LYS A   7      41.666  74.948  36.865  0.00  0.00      A    N1+
HETATM  186  H   LYS A   7      43.810  73.215  42.967  0.00  0.00      A    H  
HETATM  187  HA  LYS A   7      44.174  71.060  40.987  0.00  0.00      A    H  
HETATM  188  HB2 LYS A   7      44.314  74.117  40.684  0.00  0.00      A    H  
HETATM  189  HB3 LYS A   7      44.521  72.940  39.360  0.00  0.00      A    H  
HETATM  190  HG2 LYS A   7      42.226  72.025  39.749  0.00  0.00      A    H  
HETATM  191  HG3 LYS A   7      42.009  73.114  41.139  0.00  0.00      A    H  
HETATM  192  HD2 LYS A   7      40.810  73.981  39.190  0.00  0.00      A    H  
HETATM  193  HD3 LYS A   7      42.119  75.111  39.629  0.00  0.00      A    H  
HETATM  194  HE2 LYS A   7      43.490  74.309  37.713  0.00  0.00      A    H  
HETATM  195  HE3 LYS A   7      42.319  72.999  37.382  0.00  0.00      A    H  
HETATM  196  HZ1 LYS A   7      41.765  75.979  37.177  0.00  0.00      A    H  
HETATM  197  HZ2 LYS A   7      42.012  74.888  35.842  0.00  0.00      A    H  
HETATM  198  HZ3 LYS A   7      40.611  74.712  36.841  0.00  0.00      A    H  
HETATM  199  N   THR A   8      46.717  71.453  40.346  0.00  0.00      A    N  
HETATM  200  CA  THR A   8      48.163  71.235  40.406  0.00  0.00      A    C  
HETATM  201  C   THR A   8      48.803  71.685  39.112  0.00  0.00      A    C  
HETATM  202  O   THR A   8      48.102  71.769  38.116  0.00  0.00      A    O  
HETATM  203  CB  THR A   8      48.373  69.722  40.688  0.00  0.00      A    C  
HETATM  204  CG2 THR A   8      49.869  69.324  40.804  0.00  0.00      A    C  
HETATM  205  OG1 THR A   8      47.682  69.427  41.916  0.00  0.00      A    O  
HETATM  206  H   THR A   8      46.233  71.126  39.531  0.00  0.00      A    H  
HETATM  207  HA  THR A   8      48.621  71.814  41.225  0.00  0.00      A    H  
HETATM  208  HB  THR A   8      47.912  69.149  39.864  0.00  0.00      A    H  
HETATM  209  HG1 THR A   8      47.707  68.504  42.146  0.00  0.00      A    H  
HETATM  210 HG21 THR A   8      50.363  69.921  41.586  0.00  0.00      A    H  
HETATM  211 HG22 THR A   8      49.955  68.259  41.073  0.00  0.00      A    H  
HETATM  212 HG23 THR A   8      50.392  69.472  39.848  0.00  0.00      A    H  
HETATM  213  N   LYS A   9      50.123  71.986  39.113  0.00  0.00      A    N  
HETATM  214  CA  LYS A   9      50.784  72.469  37.903  0.00  0.00      A    C  
HETATM  215  C   LYS A   9      52.252  72.098  37.923  0.00  0.00      A    C  
HETATM  216  O   LYS A   9      52.727  71.650  38.955  0.00  0.00      A    O  
HETATM  217  CB  LYS A   9      50.530  73.998  37.737  0.00  0.00      A    C  
HETATM  218  CG  LYS A   9      50.634  74.828  39.051  0.00  0.00      A    C  
HETATM  219  CD  LYS A   9      52.048  74.805  39.690  0.00  0.00      A    C  
HETATM  220  CE  LYS A   9      52.142  75.734  40.930  0.00  0.00      A    C  
HETATM  221  NZ  LYS A   9      53.444  75.579  41.620  0.00  0.00      A    N1+
HETATM  222  H   LYS A   9      50.667  71.934  39.952  0.00  0.00      A    H  
HETATM  223  HA  LYS A   9      50.378  71.940  37.023  0.00  0.00      A    H  
HETATM  224  HB2 LYS A   9      51.212  74.417  36.980  0.00  0.00      A    H  
HETATM  225  HB3 LYS A   9      49.501  74.127  37.362  0.00  0.00      A    H  
HETATM  226  HG2 LYS A   9      50.378  75.875  38.819  0.00  0.00      A    H  
HETATM  227  HG3 LYS A   9      49.893  74.464  39.782  0.00  0.00      A    H  
HETATM  228  HD2 LYS A   9      52.283  73.789  40.029  0.00  0.00      A    H  
HETATM  229  HD3 LYS A   9      52.798  75.106  38.945  0.00  0.00      A    H  
HETATM  230  HE2 LYS A   9      52.013  76.781  40.611  0.00  0.00      A    H  
HETATM  231  HE3 LYS A   9      51.328  75.484  41.632  0.00  0.00      A    H  
HETATM  232  HZ1 LYS A   9      54.267  75.926  41.010  0.00  0.00      A    H  
HETATM  233  HZ2 LYS A   9      53.460  76.131  42.548  0.00  0.00      A    H  
HETATM  234  HZ3 LYS A   9      53.650  74.553  41.894  0.00  0.00      A    H  
HETATM  235  N   THR A  10      52.986  72.255  36.796  0.00  0.00      A    N  
HETATM  236  CA  THR A  10      54.416  71.943  36.804  0.00  0.00      A    C  
HETATM  237  C   THR A  10      55.177  73.027  37.534  0.00  0.00      A    C  
HETATM  238  O   THR A  10      56.070  72.699  38.299  0.00  0.00      A    O  
HETATM  239  CB  THR A  10      55.011  71.698  35.386  0.00  0.00      A    C  
HETATM  240  CG2 THR A  10      55.117  72.976  34.508  0.00  0.00      A    C  
HETATM  241  OG1 THR A  10      56.324  71.131  35.562  0.00  0.00      A    O  
HETATM  242  H   THR A  10      52.566  72.597  35.954  0.00  0.00      A    H  
HETATM  243  HA  THR A  10      54.551  70.991  37.347  0.00  0.00      A    H  
HETATM  244  HB  THR A  10      54.365  70.961  34.876  0.00  0.00      A    H  
HETATM  245  HG1 THR A  10      56.740  70.891  34.740  0.00  0.00      A    H  
HETATM  246 HG21 THR A  10      55.834  73.684  34.947  0.00  0.00      A    H  
HETATM  247 HG22 THR A  10      55.480  72.706  33.504  0.00  0.00      A    H  
HETATM  248 HG23 THR A  10      54.145  73.475  34.391  0.00  0.00      A    H  
HETATM  249  N   SER A  11      54.838  74.320  37.310  0.00  0.00      A    N  
HETATM  250  CA  SER A  11      55.592  75.411  37.930  0.00  0.00      A    C  
HETATM  251  C   SER A  11      54.800  76.703  37.912  0.00  0.00      A    C  
HETATM  252  O   SER A  11      54.556  77.250  38.975  0.00  0.00      A    O  
HETATM  253  CB  SER A  11      56.948  75.637  37.210  0.00  0.00      A    C  
HETATM  254  OG  SER A  11      57.806  74.501  37.409  0.00  0.00      A    O  
HETATM  255  H   SER A  11      54.083  74.546  36.696  0.00  0.00      A    H  
HETATM  256  HA  SER A  11      55.807  75.157  38.983  0.00  0.00      A    H  
HETATM  257  HB2 SER A  11      56.782  75.790  36.131  0.00  0.00      A    H  
HETATM  258  HB3 SER A  11      57.435  76.538  37.619  0.00  0.00      A    H  
HETATM  259  HG  SER A  11      58.655  74.602  36.989  0.00  0.00      A    H  
HETATM  260  N   LYS A  12      54.398  77.214  36.723  0.00  0.00      A    N  
HETATM  261  CA  LYS A  12      53.716  78.507  36.670  0.00  0.00      A    C  
HETATM  262  C   LYS A  12      52.277  78.358  37.111  0.00  0.00      A    C  
HETATM  263  O   LYS A  12      51.744  77.263  37.030  0.00  0.00      A    O  
HETATM  264  CB  LYS A  12      53.779  79.168  35.262  0.00  0.00      A    C  
HETATM  265  CG  LYS A  12      55.151  79.842  34.959  0.00  0.00      A    C  
HETATM  266  CD  LYS A  12      56.360  78.874  35.069  0.00  0.00      A    C  
HETATM  267  CE  LYS A  12      57.694  79.514  34.589  0.00  0.00      A    C  
HETATM  268  NZ  LYS A  12      58.068  80.732  35.346  0.00  0.00      A    N1+
HETATM  269  H   LYS A  12      54.549  76.721  35.866  0.00  0.00      A    H  
HETATM  270  HA  LYS A  12      54.217  79.197  37.364  0.00  0.00      A    H  
HETATM  271  HB2 LYS A  12      53.538  78.420  34.489  0.00  0.00      A    H  
HETATM  272  HB3 LYS A  12      53.013  79.960  35.197  0.00  0.00      A    H  
HETATM  273  HG2 LYS A  12      55.117  80.257  33.937  0.00  0.00      A    H  
HETATM  274  HG3 LYS A  12      55.289  80.679  35.661  0.00  0.00      A    H  
HETATM  275  HD2 LYS A  12      56.489  78.558  36.117  0.00  0.00      A    H  
HETATM  276  HD3 LYS A  12      56.165  77.981  34.454  0.00  0.00      A    H  
HETATM  277  HE2 LYS A  12      58.491  78.758  34.703  0.00  0.00      A    H  
HETATM  278  HE3 LYS A  12      57.619  79.757  33.515  0.00  0.00      A    H  
HETATM  279  HZ1 LYS A  12      58.008  80.586  36.415  0.00  0.00      A    H  
HETATM  280  HZ2 LYS A  12      59.083  81.035  35.122  0.00  0.00      A    H  
HETATM  281  HZ3 LYS A  12      57.449  81.583  35.096  0.00  0.00      A    H  
HETATM  282  N   LEU A  13      51.650  79.470  37.569  0.00  0.00      A    N  
HETATM  283  CA  LEU A  13      50.232  79.467  37.940  0.00  0.00      A    C  
HETATM  284  C   LEU A  13      49.448  80.041  36.784  0.00  0.00      A    C  
HETATM  285  O   LEU A  13      50.064  80.500  35.835  0.00  0.00      A    O  
HETATM  286  CB  LEU A  13      50.018  80.383  39.180  0.00  0.00      A    C  
HETATM  287  CG  LEU A  13      50.728  79.846  40.457  0.00  0.00      A    C  
HETATM  288  CD1 LEU A  13      51.011  81.015  41.439  0.00  0.00      A    C  
HETATM  289  CD2 LEU A  13      49.879  78.760  41.174  0.00  0.00      A    C  
HETATM  290  H   LEU A  13      52.134  80.348  37.601  0.00  0.00      A    H  
HETATM  291  HA  LEU A  13      49.861  78.452  38.151  0.00  0.00      A    H  
HETATM  292  HB2 LEU A  13      50.410  81.381  38.923  0.00  0.00      A    H  
HETATM  293  HB3 LEU A  13      48.947  80.508  39.398  0.00  0.00      A    H  
HETATM  294  HG  LEU A  13      51.695  79.404  40.173  0.00  0.00      A    H  
HETATM  295 HD11 LEU A  13      50.082  81.554  41.671  0.00  0.00      A    H  
HETATM  296 HD12 LEU A  13      51.429  80.633  42.377  0.00  0.00      A    H  
HETATM  297 HD13 LEU A  13      51.734  81.718  40.999  0.00  0.00      A    H  
HETATM  298 HD21 LEU A  13      49.637  77.925  40.501  0.00  0.00      A    H  
HETATM  299 HD22 LEU A  13      50.423  78.357  42.042  0.00  0.00      A    H  
HETATM  300 HD23 LEU A  13      48.940  79.206  41.531  0.00  0.00      A    H  
HETATM  301  N   LYS A  14      48.095  80.040  36.849  0.00  0.00      A    N  
HETATM  302  CA  LYS A  14      47.309  80.670  35.791  0.00  0.00      A    C  
HETATM  303  C   LYS A  14      45.948  81.077  36.310  0.00  0.00      A    C  
HETATM  304  O   LYS A  14      45.473  80.457  37.249  0.00  0.00      A    O  
HETATM  305  CB  LYS A  14      47.181  79.731  34.562  0.00  0.00      A    C  
HETATM  306  CG  LYS A  14      46.535  78.367  34.929  0.00  0.00      A    C  
HETATM  307  CD  LYS A  14      46.474  77.423  33.696  0.00  0.00      A    C  
HETATM  308  CE  LYS A  14      45.991  75.987  34.048  0.00  0.00      A    C  
HETATM  309  NZ  LYS A  14      44.601  75.933  34.559  0.00  0.00      A    N1+
HETATM  310  H   LYS A  14      47.605  79.607  37.610  0.00  0.00      A    H  
HETATM  311  HA  LYS A  14      47.822  81.597  35.478  0.00  0.00      A    H  
HETATM  312  HB2 LYS A  14      46.581  80.227  33.782  0.00  0.00      A    H  
HETATM  313  HB3 LYS A  14      48.190  79.552  34.154  0.00  0.00      A    H  
HETATM  314  HG2 LYS A  14      47.125  77.881  35.723  0.00  0.00      A    H  
HETATM  315  HG3 LYS A  14      45.516  78.546  35.307  0.00  0.00      A    H  
HETATM  316  HD2 LYS A  14      45.809  77.859  32.933  0.00  0.00      A    H  
HETATM  317  HD3 LYS A  14      47.485  77.343  33.262  0.00  0.00      A    H  
HETATM  318  HE2 LYS A  14      46.053  75.375  33.131  0.00  0.00      A    H  
HETATM  319  HE3 LYS A  14      46.674  75.543  34.792  0.00  0.00      A    H  
HETATM  320  HZ1 LYS A  14      43.905  76.422  33.890  0.00  0.00      A    H  
HETATM  321  HZ2 LYS A  14      44.275  74.907  34.663  0.00  0.00      A    H  
HETATM  322  HZ3 LYS A  14      44.491  76.376  35.538  0.00  0.00      A    H  
HETATM  323  N   GLY A  15      45.314  82.116  35.717  0.00  0.00      A    N  
HETATM  324  CA  GLY A  15      44.023  82.573  36.223  0.00  0.00      A    C  
HETATM  325  C   GLY A  15      44.154  83.303  37.540  0.00  0.00      A    C  
HETATM  326  O   GLY A  15      43.240  83.188  38.341  0.00  0.00      A    O  
HETATM  327  H   GLY A  15      45.720  82.606  34.942  0.00  0.00      A    H  
HETATM  328  HA2 GLY A  15      43.347  81.710  36.332  0.00  0.00      A    H  
HETATM  329  HA3 GLY A  15      43.556  83.270  35.509  0.00  0.00      A    H  
HETATM  330  N   ILE A  16      45.249  84.073  37.776  0.00  0.00      A    N  
HETATM  331  CA  ILE A  16      45.381  84.838  39.021  0.00  0.00      A    C  
HETATM  332  C   ILE A  16      45.974  86.199  38.680  0.00  0.00      A    C  
HETATM  333  O   ILE A  16      47.113  86.447  39.042  0.00  0.00      A    O  
HETATM  334  CB  ILE A  16      46.241  84.039  40.053  0.00  0.00      A    C  
HETATM  335  CG1 ILE A  16      45.870  82.524  40.068  0.00  0.00      A    C  
HETATM  336  CG2 ILE A  16      46.092  84.661  41.470  0.00  0.00      A    C  
HETATM  337  CD1 ILE A  16      46.643  81.702  41.133  0.00  0.00      A    C  
HETATM  338  H   ILE A  16      45.995  84.132  37.111  0.00  0.00      A    H  
HETATM  339  HA  ILE A  16      44.395  85.019  39.479  0.00  0.00      A    H  
HETATM  340  HB  ILE A  16      47.300  84.099  39.747  0.00  0.00      A    H  
HETATM  341 HG12 ILE A  16      44.791  82.394  40.243  0.00  0.00      A    H  
HETATM  342 HG13 ILE A  16      46.119  82.095  39.085  0.00  0.00      A    H  
HETATM  343 HG21 ILE A  16      45.107  84.421  41.898  0.00  0.00      A    H  
HETATM  344 HG22 ILE A  16      46.874  84.276  42.139  0.00  0.00      A    H  
HETATM  345 HG23 ILE A  16      46.191  85.753  41.437  0.00  0.00      A    H  
HETATM  346 HD11 ILE A  16      46.257  81.909  42.142  0.00  0.00      A    H  
HETATM  347 HD12 ILE A  16      46.528  80.624  40.943  0.00  0.00      A    H  
HETATM  348 HD13 ILE A  16      47.713  81.947  41.099  0.00  0.00      A    H  
HETATM  349  N   PRO A  17      45.267  87.119  37.972  0.00  0.00      A    N  
HETATM  350  CA  PRO A  17      45.891  88.374  37.563  0.00  0.00      A    C  
HETATM  351  C   PRO A  17      46.487  89.218  38.668  0.00  0.00      A    C  
HETATM  352  O   PRO A  17      47.546  89.791  38.465  0.00  0.00      A    O  
HETATM  353  CB  PRO A  17      44.670  89.105  36.948  0.00  0.00      A    C  
HETATM  354  CG  PRO A  17      43.782  87.953  36.429  0.00  0.00      A    C  
HETATM  355  CD  PRO A  17      43.890  86.893  37.549  0.00  0.00      A    C  
HETATM  356  HA  PRO A  17      46.637  88.153  36.781  0.00  0.00      A    H  
HETATM  357  HB2 PRO A  17      44.107  89.644  37.728  0.00  0.00      A    H  
HETATM  358  HB3 PRO A  17      44.953  89.822  36.160  0.00  0.00      A    H  
HETATM  359  HG2 PRO A  17      42.743  88.260  36.227  0.00  0.00      A    H  
HETATM  360  HG3 PRO A  17      44.226  87.555  35.501  0.00  0.00      A    H  
HETATM  361  HD2 PRO A  17      43.206  87.119  38.382  0.00  0.00      A    H  
HETATM  362  HD3 PRO A  17      43.674  85.896  37.142  0.00  0.00      A    H  
HETATM  363  N   LYS A  18      45.810  89.328  39.833  0.00  0.00      A    N  
HETATM  364  CA  LYS A  18      46.275  90.256  40.867  0.00  0.00      A    C  
HETATM  365  C   LYS A  18      47.625  89.831  41.404  0.00  0.00      A    C  
HETATM  366  O   LYS A  18      48.388  90.690  41.815  0.00  0.00      A    O  
HETATM  367  CB  LYS A  18      45.249  90.395  42.026  0.00  0.00      A    C  
HETATM  368  CG  LYS A  18      43.912  91.036  41.550  0.00  0.00      A    C  
HETATM  369  CD  LYS A  18      42.845  91.057  42.679  0.00  0.00      A    C  
HETATM  370  CE  LYS A  18      41.468  91.604  42.202  0.00  0.00      A    C  
HETATM  371  NZ  LYS A  18      41.492  93.048  41.869  0.00  0.00      A    N1+
HETATM  372  H   LYS A  18      44.988  88.780  39.995  0.00  0.00      A    H  
HETATM  373  HA  LYS A  18      46.396  91.252  40.407  0.00  0.00      A    H  
HETATM  374  HB2 LYS A  18      45.069  89.399  42.460  0.00  0.00      A    H  
HETATM  375  HB3 LYS A  18      45.678  91.040  42.809  0.00  0.00      A    H  
HETATM  376  HG2 LYS A  18      44.121  92.063  41.212  0.00  0.00      A    H  
HETATM  377  HG3 LYS A  18      43.500  90.475  40.697  0.00  0.00      A    H  
HETATM  378  HD2 LYS A  18      42.702  90.025  43.041  0.00  0.00      A    H  
HETATM  379  HD3 LYS A  18      43.206  91.665  43.522  0.00  0.00      A    H  
HETATM  380  HE2 LYS A  18      41.115  91.022  41.334  0.00  0.00      A    H  
HETATM  381  HE3 LYS A  18      40.744  91.452  43.022  0.00  0.00      A    H  
HETATM  382  HZ1 LYS A  18      42.067  93.267  40.981  0.00  0.00      A    H  
HETATM  383  HZ2 LYS A  18      40.495  93.420  41.672  0.00  0.00      A    H  
HETATM  384  HZ3 LYS A  18      41.889  93.645  42.678  0.00  0.00      A    H  
HETATM  385  N   LEU A  19      47.950  88.519  41.408  0.00  0.00      A    N  
HETATM  386  CA  LEU A  19      49.272  88.090  41.862  0.00  0.00      A    C  
HETATM  387  C   LEU A  19      50.317  88.677  40.939  0.00  0.00      A    C  
HETATM  388  O   LEU A  19      50.424  88.191  39.824  0.00  0.00      A    O  
HETATM  389  CB  LEU A  19      49.391  86.534  41.862  0.00  0.00      A    C  
HETATM  390  CG  LEU A  19      50.833  85.984  42.096  0.00  0.00      A    C  
HETATM  391  CD1 LEU A  19      51.381  86.298  43.514  0.00  0.00      A    C  
HETATM  392  CD2 LEU A  19      50.871  84.452  41.855  0.00  0.00      A    C  
HETATM  393  H   LEU A  19      47.303  87.831  41.083  0.00  0.00      A    H  
HETATM  394  HA  LEU A  19      49.417  88.445  42.894  0.00  0.00      A    H  
HETATM  395  HB2 LEU A  19      48.710  86.118  42.621  0.00  0.00      A    H  
HETATM  396  HB3 LEU A  19      49.056  86.171  40.878  0.00  0.00      A    H  
HETATM  397  HG  LEU A  19      51.510  86.435  41.357  0.00  0.00      A    H  
HETATM  398 HD11 LEU A  19      50.746  85.836  44.281  0.00  0.00      A    H  
HETATM  399 HD12 LEU A  19      52.400  85.904  43.640  0.00  0.00      A    H  
HETATM  400 HD13 LEU A  19      51.421  87.381  43.680  0.00  0.00      A    H  
HETATM  401 HD21 LEU A  19      50.575  84.207  40.823  0.00  0.00      A    H  
HETATM  402 HD22 LEU A  19      51.884  84.056  42.029  0.00  0.00      A    H  
HETATM  403 HD23 LEU A  19      50.175  83.959  42.544  0.00  0.00      A    H  
HETATM  404  N   GLU A  20      51.117  89.683  41.373  0.00  0.00      A    N  
HETATM  405  CA  GLU A  20      52.330  90.011  40.625  0.00  0.00      A    C  
HETATM  406  C   GLU A  20      53.296  88.938  41.075  0.00  0.00      A    C  
HETATM  407  O   GLU A  20      53.840  89.055  42.162  0.00  0.00      A    O  
HETATM  408  CB  GLU A  20      52.876  91.439  40.901  0.00  0.00      A    C  
HETATM  409  CG  GLU A  20      54.307  91.642  40.333  0.00  0.00      A    C  
HETATM  410  CD  GLU A  20      54.373  91.322  38.863  0.00  0.00      A    C  
HETATM  411  OE1 GLU A  20      54.015  92.210  38.043  0.00  0.00      A    O  
HETATM  412  OE2 GLU A  20      54.783  90.180  38.516  0.00  0.00      A    O1-
HETATM  413  H   GLU A  20      50.984  90.109  42.271  0.00  0.00      A    H  
HETATM  414  HA  GLU A  20      52.141  89.956  39.540  0.00  0.00      A    H  
HETATM  415  HB2 GLU A  20      52.193  92.180  40.454  0.00  0.00      A    H  
HETATM  416  HB3 GLU A  20      52.911  91.625  41.982  0.00  0.00      A    H  
HETATM  417  HG2 GLU A  20      54.610  92.689  40.483  0.00  0.00      A    H  
HETATM  418  HG3 GLU A  20      55.024  91.010  40.880  0.00  0.00      A    H  
HETATM  419  N   ASP A  21      53.492  87.868  40.271  0.00  0.00      A    N  
HETATM  420  CA  ASP A  21      54.286  86.737  40.743  0.00  0.00      A    C  
HETATM  421  C   ASP A  21      55.754  87.076  40.823  0.00  0.00      A    C  
HETATM  422  O   ASP A  21      56.200  87.905  40.048  0.00  0.00      A    O  
HETATM  423  CB  ASP A  21      54.117  85.514  39.803  0.00  0.00      A    C  
HETATM  424  CG  ASP A  21      54.888  84.321  40.297  0.00  0.00      A    C  
HETATM  425  OD1 ASP A  21      55.503  83.607  39.458  0.00  0.00      A    O  
HETATM  426  OD2 ASP A  21      54.882  84.077  41.533  0.00  0.00      A    O1-
HETATM  427  H   ASP A  21      53.064  87.809  39.367  0.00  0.00      A    H  
HETATM  428  HA  ASP A  21      53.926  86.462  41.747  0.00  0.00      A    H  
HETATM  429  HB2 ASP A  21      53.056  85.230  39.735  0.00  0.00      A    H  
HETATM  430  HB3 ASP A  21      54.467  85.786  38.794  0.00  0.00      A    H  
HETATM  431  N   ALA A  22      56.515  86.425  41.736  0.00  0.00      A    N  
HETATM  432  CA  ALA A  22      57.962  86.608  41.751  0.00  0.00      A    C  
HETATM  433  C   ALA A  22      58.543  85.841  40.588  0.00  0.00      A    C  
HETATM  434  O   ALA A  22      57.888  84.938  40.092  0.00  0.00      A    O  
HETATM  435  CB  ALA A  22      58.594  86.093  43.069  0.00  0.00      A    C  
HETATM  436  H   ALA A  22      56.121  85.753  42.363  0.00  0.00      A    H  
HETATM  437  HA  ALA A  22      58.188  87.681  41.645  0.00  0.00      A    H  
HETATM  438  HB1 ALA A  22      59.687  86.209  43.060  0.00  0.00      A    H  
HETATM  439  HB2 ALA A  22      58.188  86.653  43.921  0.00  0.00      A    H  
HETATM  440  HB3 ALA A  22      58.361  85.028  43.208  0.00  0.00      A    H  
HETATM  441  N   ASN A  23      59.770  86.184  40.134  0.00  0.00      A    N  
HETATM  442  CA  ASN A  23      60.341  85.482  38.986  0.00  0.00      A    C  
HETATM  443  C   ASN A  23      60.720  84.075  39.391  0.00  0.00      A    C  
HETATM  444  O   ASN A  23      60.362  83.133  38.701  0.00  0.00      A    O  
HETATM  445  CB  ASN A  23      61.595  86.220  38.439  0.00  0.00      A    C  
HETATM  446  CG  ASN A  23      61.304  87.671  38.131  0.00  0.00      A    C  
HETATM  447  ND2 ASN A  23      62.342  88.528  38.005  0.00  0.00      A    N  
HETATM  448  OD1 ASN A  23      60.146  88.036  38.000  0.00  0.00      A    O  
HETATM  449  H   ASN A  23      60.298  86.910  40.578  0.00  0.00      A    H  
HETATM  450  HA  ASN A  23      59.591  85.446  38.177  0.00  0.00      A    H  
HETATM  451  HB2 ASN A  23      62.408  86.158  39.178  0.00  0.00      A    H  
HETATM  452  HB3 ASN A  23      61.939  85.728  37.516  0.00  0.00      A    H  
HETATM  453 HD21 ASN A  23      63.288  88.216  38.107  0.00  0.00      A    H  
HETATM  454 HD22 ASN A  23      62.168  89.494  37.809  0.00  0.00      A    H  
HETATM  455  N   ASP A  24      61.458  83.922  40.514  0.00  0.00      A    N  
HETATM  456  CA  ASP A  24      61.936  82.598  40.904  0.00  0.00      A    C  
HETATM  457  C   ASP A  24      60.798  81.670  41.264  0.00  0.00      A    C  
HETATM  458  O   ASP A  24      60.860  80.501  40.918  0.00  0.00      A    O  
HETATM  459  CB  ASP A  24      62.867  82.686  42.141  0.00  0.00      A    C  
HETATM  460  CG  ASP A  24      64.126  83.459  41.837  0.00  0.00      A    C  
HETATM  461  OD1 ASP A  24      64.024  84.561  41.234  0.00  0.00      A    O  
HETATM  462  OD2 ASP A  24      65.233  82.973  42.196  0.00  0.00      A    O1-
HETATM  463  H   ASP A  24      61.707  84.711  41.080  0.00  0.00      A    H  
HETATM  464  HA  ASP A  24      62.511  82.165  40.068  0.00  0.00      A    H  
HETATM  465  HB2 ASP A  24      62.344  83.169  42.982  0.00  0.00      A    H  
HETATM  466  HB3 ASP A  24      63.124  81.660  42.441  0.00  0.00      A    H  
HETATM  467  N   ALA A  25      59.766  82.164  41.984  0.00  0.00      A    N  
HETATM  468  CA  ALA A  25      58.734  81.260  42.488  0.00  0.00      A    C  
HETATM  469  C   ALA A  25      58.126  80.430  41.380  0.00  0.00      A    C  
HETATM  470  O   ALA A  25      57.922  80.970  40.304  0.00  0.00      A    O  
HETATM  471  CB  ALA A  25      57.613  82.035  43.219  0.00  0.00      A    C  
HETATM  472  H   ALA A  25      59.738  83.130  42.243  0.00  0.00      A    H  
HETATM  473  HA  ALA A  25      59.223  80.593  43.216  0.00  0.00      A    H  
HETATM  474  HB1 ALA A  25      56.892  81.333  43.656  0.00  0.00      A    H  
HETATM  475  HB2 ALA A  25      58.045  82.637  44.028  0.00  0.00      A    H  
HETATM  476  HB3 ALA A  25      57.095  82.707  42.519  0.00  0.00      A    H  
HETATM  477  N   GLY A  26      57.854  79.123  41.626  0.00  0.00      A    N  
HETATM  478  CA  GLY A  26      57.377  78.233  40.570  0.00  0.00      A    C  
HETATM  479  C   GLY A  26      58.547  77.391  40.123  0.00  0.00      A    C  
HETATM  480  O   GLY A  26      58.441  76.174  40.115  0.00  0.00      A    O  
HETATM  481  H   GLY A  26      58.047  78.704  42.515  0.00  0.00      A    H  
HETATM  482  HA2 GLY A  26      56.982  78.772  39.696  0.00  0.00      A    H  
HETATM  483  HA3 GLY A  26      56.569  77.595  40.965  0.00  0.00      A    H  
HETATM  484  N   THR A  27      59.670  78.049  39.750  0.00  0.00      A    N  
HETATM  485  CA  THR A  27      60.870  77.334  39.320  0.00  0.00      A    C  
HETATM  486  C   THR A  27      61.786  77.205  40.521  0.00  0.00      A    C  
HETATM  487  O   THR A  27      61.343  77.510  41.617  0.00  0.00      A    O  
HETATM  488  CB  THR A  27      61.471  78.138  38.131  0.00  0.00      A    C  
HETATM  489  CG2 THR A  27      60.443  78.244  36.970  0.00  0.00      A    C  
HETATM  490  OG1 THR A  27      61.822  79.445  38.620  0.00  0.00      A    O  
HETATM  491  H   THR A  27      59.727  79.048  39.798  0.00  0.00      A    H  
HETATM  492  HA  THR A  27      60.635  76.317  38.964  0.00  0.00      A    H  
HETATM  493  HB  THR A  27      62.370  77.638  37.734  0.00  0.00      A    H  
HETATM  494  HG1 THR A  27      62.207  80.001  37.950  0.00  0.00      A    H  
HETATM  495 HG21 THR A  27      59.536  78.772  37.296  0.00  0.00      A    H  
HETATM  496 HG22 THR A  27      60.880  78.798  36.125  0.00  0.00      A    H  
HETATM  497 HG23 THR A  27      60.156  77.241  36.617  0.00  0.00      A    H  
HETATM  498  N   LYS A  28      63.051  76.746  40.356  0.00  0.00      A    N  
HETATM  499  CA  LYS A  28      63.942  76.547  41.505  0.00  0.00      A    C  
HETATM  500  C   LYS A  28      64.070  77.796  42.354  0.00  0.00      A    C  
HETATM  501  O   LYS A  28      63.628  78.851  41.926  0.00  0.00      A    O  
HETATM  502  CB  LYS A  28      65.345  76.039  41.051  0.00  0.00      A    C  
HETATM  503  CG  LYS A  28      65.294  74.572  40.532  0.00  0.00      A    C  
HETATM  504  CD  LYS A  28      66.690  74.005  40.143  0.00  0.00      A    C  
HETATM  505  CE  LYS A  28      67.416  74.776  39.003  0.00  0.00      A    C  
HETATM  506  NZ  LYS A  28      66.614  74.884  37.762  0.00  0.00      A    N1+
HETATM  507  H   LYS A  28      63.383  76.497  39.448  0.00  0.00      A    H  
HETATM  508  HA  LYS A  28      63.483  75.782  42.153  0.00  0.00      A    H  
HETATM  509  HB2 LYS A  28      65.713  76.726  40.274  0.00  0.00      A    H  
HETATM  510  HB3 LYS A  28      66.061  76.066  41.886  0.00  0.00      A    H  
HETATM  511  HG2 LYS A  28      64.892  73.935  41.337  0.00  0.00      A    H  
HETATM  512  HG3 LYS A  28      64.610  74.478  39.675  0.00  0.00      A    H  
HETATM  513  HD2 LYS A  28      67.338  74.002  41.036  0.00  0.00      A    H  
HETATM  514  HD3 LYS A  28      66.559  72.958  39.823  0.00  0.00      A    H  
HETATM  515  HE2 LYS A  28      67.706  75.782  39.348  0.00  0.00      A    H  
HETATM  516  HE3 LYS A  28      68.351  74.233  38.775  0.00  0.00      A    H  
HETATM  517  HZ1 LYS A  28      65.770  75.551  37.865  0.00  0.00      A    H  
HETATM  518  HZ2 LYS A  28      67.204  75.286  36.949  0.00  0.00      A    H  
HETATM  519  HZ3 LYS A  28      66.245  73.920  37.437  0.00  0.00      A    H  
HETATM  520  N   ASN A  29      64.652  77.675  43.574  0.00  0.00      A    N  
HETATM  521  CA  ASN A  29      64.638  78.781  44.535  0.00  0.00      A    C  
HETATM  522  C   ASN A  29      63.188  79.030  44.885  0.00  0.00      A    C  
HETATM  523  O   ASN A  29      62.704  80.147  44.796  0.00  0.00      A    O  
HETATM  524  CB  ASN A  29      65.472  80.003  44.061  0.00  0.00      A    C  
HETATM  525  CG  ASN A  29      65.591  81.066  45.132  0.00  0.00      A    C  
HETATM  526  ND2 ASN A  29      64.544  81.885  45.368  0.00  0.00      A    N  
HETATM  527  OD1 ASN A  29      66.635  81.159  45.759  0.00  0.00      A    O  
HETATM  528  H   ASN A  29      65.024  76.797  43.884  0.00  0.00      A    H  
HETATM  529  HA  ASN A  29      65.112  78.451  45.477  0.00  0.00      A    H  
HETATM  530  HB2 ASN A  29      66.479  79.643  43.796  0.00  0.00      A    H  
HETATM  531  HB3 ASN A  29      65.043  80.449  43.157  0.00  0.00      A    H  
HETATM  532 HD21 ASN A  29      63.693  81.794  44.854  0.00  0.00      A    H  
HETATM  533 HD22 ASN A  29      64.604  82.595  46.068  0.00  0.00      A    H  
HETATM  534  N   SER A  30      62.487  77.943  45.290  0.00  0.00      A    N  
HETATM  535  CA  SER A  30      61.099  78.053  45.729  0.00  0.00      A    C  
HETATM  536  C   SER A  30      61.056  78.320  47.217  0.00  0.00      A    C  
HETATM  537  O   SER A  30      60.359  79.228  47.643  0.00  0.00      A    O  
HETATM  538  CB  SER A  30      60.341  76.732  45.434  0.00  0.00      A    C  
HETATM  539  OG  SER A  30      60.234  76.570  44.009  0.00  0.00      A    O  
HETATM  540  H   SER A  30      62.926  77.044  45.339  0.00  0.00      A    H  
HETATM  541  HA  SER A  30      60.580  78.859  45.184  0.00  0.00      A    H  
HETATM  542  HB2 SER A  30      60.867  75.869  45.875  0.00  0.00      A    H  
HETATM  543  HB3 SER A  30      59.342  76.784  45.890  0.00  0.00      A    H  
HETATM  544  HG  SER A  30      59.759  75.783  43.762  0.00  0.00      A    H  
HETATM  545  N   GLN A  31      61.786  77.528  48.034  0.00  0.00      A    N  
HETATM  546  CA  GLN A  31      61.698  77.701  49.481  0.00  0.00      A    C  
HETATM  547  C   GLN A  31      62.124  79.101  49.870  0.00  0.00      A    C  
HETATM  548  O   GLN A  31      61.444  79.741  50.657  0.00  0.00      A    O  
HETATM  549  CB  GLN A  31      62.574  76.653  50.223  0.00  0.00      A    C  
HETATM  550  CG  GLN A  31      62.403  76.729  51.764  0.00  0.00      A    C  
HETATM  551  CD  GLN A  31      63.295  75.725  52.456  0.00  0.00      A    C  
HETATM  552  NE2 GLN A  31      62.995  74.412  52.355  0.00  0.00      A    N  
HETATM  553  OE1 GLN A  31      64.262  76.124  53.086  0.00  0.00      A    O  
HETATM  554  H   GLN A  31      62.367  76.797  47.673  0.00  0.00      A    H  
HETATM  555  HA  GLN A  31      60.648  77.523  49.765  0.00  0.00      A    H  
HETATM  556  HB2 GLN A  31      62.288  75.646  49.880  0.00  0.00      A    H  
HETATM  557  HB3 GLN A  31      63.633  76.812  49.965  0.00  0.00      A    H  
HETATM  558  HG2 GLN A  31      62.647  77.741  52.124  0.00  0.00      A    H  
HETATM  559  HG3 GLN A  31      61.358  76.513  52.037  0.00  0.00      A    H  
HETATM  560 HE21 GLN A  31      62.203  74.100  51.831  0.00  0.00      A    H  
HETATM  561 HE22 GLN A  31      63.568  73.734  52.817  0.00  0.00      A    H  
HETATM  562  N   GLN A  32      63.261  79.603  49.341  0.00  0.00      A    N  
HETATM  563  CA  GLN A  32      63.776  80.886  49.818  0.00  0.00      A    C  
HETATM  564  C   GLN A  32      62.794  82.008  49.550  0.00  0.00      A    C  
HETATM  565  O   GLN A  32      62.562  82.808  50.444  0.00  0.00      A    O  
HETATM  566  CB  GLN A  32      65.147  81.253  49.182  0.00  0.00      A    C  
HETATM  567  CG  GLN A  32      66.293  80.254  49.509  0.00  0.00      A    C  
HETATM  568  CD  GLN A  32      66.494  80.098  50.998  0.00  0.00      A    C  
HETATM  569  NE2 GLN A  32      65.807  79.141  51.662  0.00  0.00      A    N  
HETATM  570  OE1 GLN A  32      67.272  80.849  51.566  0.00  0.00      A    O  
HETATM  571  H   GLN A  32      63.769  79.093  48.646  0.00  0.00      A    H  
HETATM  572  HA  GLN A  32      63.912  80.816  50.910  0.00  0.00      A    H  
HETATM  573  HB2 GLN A  32      65.027  81.305  48.090  0.00  0.00      A    H  
HETATM  574  HB3 GLN A  32      65.447  82.252  49.542  0.00  0.00      A    H  
HETATM  575  HG2 GLN A  32      66.099  79.270  49.055  0.00  0.00      A    H  
HETATM  576  HG3 GLN A  32      67.227  80.631  49.061  0.00  0.00      A    H  
HETATM  577 HE21 GLN A  32      65.174  78.528  51.188  0.00  0.00      A    H  
HETATM  578 HE22 GLN A  32      65.931  79.036  52.650  0.00  0.00      A    H  
HETATM  579  N   CYS A  33      62.216  82.102  48.331  0.00  0.00      A    N  
HETATM  580  CA  CYS A  33      61.351  83.243  48.015  0.00  0.00      A    C  
HETATM  581  C   CYS A  33      60.151  83.344  48.937  0.00  0.00      A    C  
HETATM  582  O   CYS A  33      59.873  82.400  49.660  0.00  0.00      A    O  
HETATM  583  CB  CYS A  33      60.950  83.249  46.515  0.00  0.00      A    C  
HETATM  584  SG  CYS A  33      60.033  81.726  46.133  0.00  0.00      A    S  
HETATM  585 LPG1 CYS A  33      60.339  81.172  46.379  0.00  0.00      A   LP  
HETATM  586 LPG2 CYS A  33      59.392  81.748  46.354  0.00  0.00      A   LP  
HETATM  587  H   CYS A  33      62.414  81.420  47.623  0.00  0.00      A    H  
HETATM  588  HA  CYS A  33      61.948  84.153  48.189  0.00  0.00      A    H  
HETATM  589  HB2 CYS A  33      60.320  84.114  46.257  0.00  0.00      A    H  
HETATM  590  HB3 CYS A  33      61.862  83.286  45.898  0.00  0.00      A    H  
HETATM  591  HG  CYS A  33      60.096  81.785  45.131  0.00  0.00      A    H  
HETATM  592  N   THR A  34      59.452  84.508  48.926  0.00  0.00      A    N  
HETATM  593  CA  THR A  34      58.426  84.815  49.931  0.00  0.00      A    C  
HETATM  594  C   THR A  34      57.302  85.603  49.283  0.00  0.00      A    C  
HETATM  595  O   THR A  34      57.477  85.955  48.128  0.00  0.00      A    O  
HETATM  596  CB  THR A  34      59.221  85.631  50.992  0.00  0.00      A    C  
HETATM  597  CG2 THR A  34      58.363  86.190  52.157  0.00  0.00      A    C  
HETATM  598  OG1 THR A  34      60.266  84.776  51.492  0.00  0.00      A    O  
HETATM  599  H   THR A  34      59.695  85.245  48.291  0.00  0.00      A    H  
HETATM  600  HA  THR A  34      58.002  83.907  50.389  0.00  0.00      A    H  
HETATM  601  HB  THR A  34      59.695  86.484  50.478  0.00  0.00      A    H  
HETATM  602  HG1 THR A  34      60.857  85.214  52.097  0.00  0.00      A    H  
HETATM  603 HG21 THR A  34      57.767  85.392  52.623  0.00  0.00      A    H  
HETATM  604 HG22 THR A  34      59.018  86.627  52.926  0.00  0.00      A    H  
HETATM  605 HG23 THR A  34      57.697  86.988  51.798  0.00  0.00      A    H  
HETATM  606  N   LEU A  35      56.164  85.898  49.967  0.00  0.00      A    N  
HETATM  607  CA  LEU A  35      55.162  86.820  49.417  0.00  0.00      A    C  
HETATM  608  C   LEU A  35      54.882  87.897  50.436  0.00  0.00      A    C  
HETATM  609  O   LEU A  35      54.887  87.562  51.608  0.00  0.00      A    O  
HETATM  610  CB  LEU A  35      53.743  86.252  49.115  0.00  0.00      A    C  
HETATM  611  CG  LEU A  35      53.730  84.835  48.480  0.00  0.00      A    C  
HETATM  612  CD1 LEU A  35      53.841  83.730  49.570  0.00  0.00      A    C  
HETATM  613  CD2 LEU A  35      52.413  84.627  47.681  0.00  0.00      A    C  
HETATM  614  H   LEU A  35      56.003  85.538  50.884  0.00  0.00      A    H  
HETATM  615  HA  LEU A  35      55.547  87.285  48.496  0.00  0.00      A    H  
HETATM  616  HB2 LEU A  35      53.127  86.207  50.029  0.00  0.00      A    H  
HETATM  617  HB3 LEU A  35      53.247  86.971  48.440  0.00  0.00      A    H  
HETATM  618  HG  LEU A  35      54.575  84.757  47.776  0.00  0.00      A    H  
HETATM  619 HD11 LEU A  35      53.088  83.866  50.360  0.00  0.00      A    H  
HETATM  620 HD12 LEU A  35      53.669  82.743  49.130  0.00  0.00      A    H  
HETATM  621 HD13 LEU A  35      54.834  83.718  50.031  0.00  0.00      A    H  
HETATM  622 HD21 LEU A  35      52.337  85.343  46.848  0.00  0.00      A    H  
HETATM  623 HD22 LEU A  35      52.385  83.613  47.264  0.00  0.00      A    H  
HETATM  624 HD23 LEU A  35      51.539  84.749  48.336  0.00  0.00      A    H  
HETATM  625  N   ILE A  36      54.590  89.151  50.022  0.00  0.00      A    N  
HETATM  626  CA  ILE A  36      54.063  90.138  50.961  0.00  0.00      A    C  
HETATM  627  C   ILE A  36      52.571  90.099  50.731  0.00  0.00      A    C  
HETATM  628  O   ILE A  36      52.155  90.626  49.714  0.00  0.00      A    O  
HETATM  629  CB  ILE A  36      54.620  91.569  50.689  0.00  0.00      A    C  
HETATM  630  CG1 ILE A  36      56.116  91.722  51.094  0.00  0.00      A    C  
HETATM  631  CG2 ILE A  36      53.795  92.629  51.474  0.00  0.00      A    C  
HETATM  632  CD1 ILE A  36      57.072  90.677  50.467  0.00  0.00      A    C  
HETATM  633  H   ILE A  36      54.614  89.396  49.051  0.00  0.00      A    H  
HETATM  634  HA  ILE A  36      54.292  89.899  52.011  0.00  0.00      A    H  
HETATM  635  HB  ILE A  36      54.521  91.791  49.613  0.00  0.00      A    H  
HETATM  636 HG12 ILE A  36      56.441  92.720  50.761  0.00  0.00      A    H  
HETATM  637 HG13 ILE A  36      56.217  91.677  52.191  0.00  0.00      A    H  
HETATM  638 HG21 ILE A  36      53.796  92.379  52.545  0.00  0.00      A    H  
HETATM  639 HG22 ILE A  36      54.217  93.637  51.347  0.00  0.00      A    H  
HETATM  640 HG23 ILE A  36      52.755  92.663  51.126  0.00  0.00      A    H  
HETATM  641 HD11 ILE A  36      56.923  90.614  49.380  0.00  0.00      A    H  
HETATM  642 HD12 ILE A  36      58.113  90.977  50.667  0.00  0.00      A    H  
HETATM  643 HD13 ILE A  36      56.918  89.682  50.905  0.00  0.00      A    H  
HETATM  644  N   LEU A  37      51.732  89.511  51.614  0.00  0.00      A    N  
HETATM  645  CA  LEU A  37      50.289  89.661  51.432  0.00  0.00      A    C  
HETATM  646  C   LEU A  37      49.900  91.018  51.969  0.00  0.00      A    C  
HETATM  647  O   LEU A  37      50.661  91.574  52.745  0.00  0.00      A    O  
HETATM  648  CB  LEU A  37      49.440  88.560  52.122  0.00  0.00      A    C  
HETATM  649  CG  LEU A  37      49.828  87.108  51.710  0.00  0.00      A    C  
HETATM  650  CD1 LEU A  37      48.763  86.117  52.256  0.00  0.00      A    C  
HETATM  651  CD2 LEU A  37      49.938  86.929  50.171  0.00  0.00      A    C  
HETATM  652  H   LEU A  37      52.068  89.055  52.436  0.00  0.00      A    H  
HETATM  653  HA  LEU A  37      50.037  89.651  50.360  0.00  0.00      A    H  
HETATM  654  HB2 LEU A  37      49.550  88.661  53.215  0.00  0.00      A    H  
HETATM  655  HB3 LEU A  37      48.381  88.732  51.874  0.00  0.00      A    H  
HETATM  656  HG  LEU A  37      50.806  86.857  52.156  0.00  0.00      A    H  
HETATM  657 HD11 LEU A  37      47.818  86.245  51.709  0.00  0.00      A    H  
HETATM  658 HD12 LEU A  37      49.097  85.076  52.128  0.00  0.00      A    H  
HETATM  659 HD13 LEU A  37      48.565  86.300  53.321  0.00  0.00      A    H  
HETATM  660 HD21 LEU A  37      50.799  87.476  49.758  0.00  0.00      A    H  
HETATM  661 HD22 LEU A  37      50.066  85.864  49.927  0.00  0.00      A    H  
HETATM  662 HD23 LEU A  37      49.019  87.288  49.686  0.00  0.00      A    H  
HETATM  663  N   THR A  38      48.727  91.560  51.561  0.00  0.00      A    N  
HETATM  664  CA  THR A  38      48.309  92.880  52.030  0.00  0.00      A    C  
HETATM  665  C   THR A  38      46.811  92.899  52.221  0.00  0.00      A    C  
HETATM  666  O   THR A  38      46.160  92.010  51.692  0.00  0.00      A    O  
HETATM  667  CB  THR A  38      48.646  93.970  50.978  0.00  0.00      A    C  
HETATM  668  CG2 THR A  38      50.125  93.925  50.518  0.00  0.00      A    C  
HETATM  669  OG1 THR A  38      47.778  93.798  49.845  0.00  0.00      A    O  
HETATM  670  H   THR A  38      48.134  91.088  50.905  0.00  0.00      A    H  
HETATM  671  HA  THR A  38      48.781  93.118  52.996  0.00  0.00      A    H  
HETATM  672  HB  THR A  38      48.457  94.947  51.449  0.00  0.00      A    H  
HETATM  673  HG1 THR A  38      47.905  94.458  49.172  0.00  0.00      A    H  
HETATM  674 HG21 THR A  38      50.345  92.971  50.017  0.00  0.00      A    H  
HETATM  675 HG22 THR A  38      50.329  94.746  49.815  0.00  0.00      A    H  
HETATM  676 HG23 THR A  38      50.785  94.045  51.385  0.00  0.00      A    H  
HETATM  677  N   GLU A  39      46.251  93.902  52.941  0.00  0.00      A    N  
HETATM  678  CA  GLU A  39      44.797  94.029  53.006  0.00  0.00      A    C  
HETATM  679  C   GLU A  39      44.364  94.846  51.810  0.00  0.00      A    C  
HETATM  680  O   GLU A  39      45.020  95.833  51.518  0.00  0.00      A    O  
HETATM  681  CB  GLU A  39      44.252  94.636  54.331  0.00  0.00      A    C  
HETATM  682  CG  GLU A  39      44.571  96.139  54.558  0.00  0.00      A    C  
HETATM  683  CD  GLU A  39      43.908  96.603  55.832  0.00  0.00      A    C  
HETATM  684  OE1 GLU A  39      44.398  96.226  56.930  0.00  0.00      A    O  
HETATM  685  OE2 GLU A  39      42.896  97.349  55.752  0.00  0.00      A    O1-
HETATM  686  H   GLU A  39      46.813  94.615  53.361  0.00  0.00      A    H  
HETATM  687  HA  GLU A  39      44.354  93.019  52.955  0.00  0.00      A    H  
HETATM  688  HB2 GLU A  39      43.153  94.533  54.331  0.00  0.00      A    H  
HETATM  689  HB3 GLU A  39      44.660  94.051  55.171  0.00  0.00      A    H  
HETATM  690  HG2 GLU A  39      45.656  96.304  54.637  0.00  0.00      A    H  
HETATM  691  HG3 GLU A  39      44.191  96.748  53.724  0.00  0.00      A    H  
HETATM  692  N   GLY A  40      43.275  94.465  51.107  0.00  0.00      A    N  
HETATM  693  CA  GLY A  40      42.797  95.268  49.982  0.00  0.00      A    C  
HETATM  694  C   GLY A  40      43.780  95.446  48.847  0.00  0.00      A    C  
HETATM  695  O   GLY A  40      44.923  95.031  48.959  0.00  0.00      A    O  
HETATM  696  H   GLY A  40      42.750  93.651  51.367  0.00  0.00      A    H  
HETATM  697  HA2 GLY A  40      42.527  96.267  50.359  0.00  0.00      A    H  
HETATM  698  HA3 GLY A  40      41.884  94.812  49.564  0.00  0.00      A    H  
HETATM  699  N   ASP A  41      43.316  96.066  47.733  0.00  0.00      A    N  
HETATM  700  CA  ASP A  41      44.137  96.197  46.527  0.00  0.00      A    C  
HETATM  701  C   ASP A  41      44.974  97.455  46.544  0.00  0.00      A    C  
HETATM  702  O   ASP A  41      46.127  97.387  46.151  0.00  0.00      A    O  
HETATM  703  CB  ASP A  41      43.234  96.207  45.263  0.00  0.00      A    C  
HETATM  704  CG  ASP A  41      42.376  94.970  45.170  0.00  0.00      A    C  
HETATM  705  OD1 ASP A  41      42.574  94.021  45.976  0.00  0.00      A    O  
HETATM  706  OD2 ASP A  41      41.484  94.935  44.280  0.00  0.00      A    O1-
HETATM  707  H   ASP A  41      42.385  96.437  47.709  0.00  0.00      A    H  
HETATM  708  HA  ASP A  41      44.809  95.328  46.436  0.00  0.00      A    H  
HETATM  709  HB2 ASP A  41      42.580  97.093  45.279  0.00  0.00      A    H  
HETATM  710  HB3 ASP A  41      43.863  96.260  44.360  0.00  0.00      A    H  
HETATM  711  N   SER A  42      44.441  98.619  46.979  0.00  0.00      A    N  
HETATM  712  CA  SER A  42      45.264  99.829  46.995  0.00  0.00      A    C  
HETATM  713  C   SER A  42      46.582  99.568  47.690  0.00  0.00      A    C  
HETATM  714  O   SER A  42      47.605 100.051  47.234  0.00  0.00      A    O  
HETATM  715  CB  SER A  42      44.530 100.987  47.715  0.00  0.00      A    C  
HETATM  716  OG  SER A  42      43.294 101.230  47.022  0.00  0.00      A    O  
HETATM  717  H   SER A  42      43.487  98.677  47.277  0.00  0.00      A    H  
HETATM  718  HA  SER A  42      45.453 100.132  45.951  0.00  0.00      A    H  
HETATM  719  HB2 SER A  42      44.333 100.705  48.763  0.00  0.00      A    H  
HETATM  720  HB3 SER A  42      45.159 101.893  47.701  0.00  0.00      A    H  
HETATM  721  HG  SER A  42      42.782 101.928  47.419  0.00  0.00      A    H  
HETATM  722  N   ALA A  43      46.579  98.792  48.795  0.00  0.00      A    N  
HETATM  723  CA  ALA A  43      47.838  98.483  49.471  0.00  0.00      A    C  
HETATM  724  C   ALA A  43      48.797  97.762  48.548  0.00  0.00      A    C  
HETATM  725  O   ALA A  43      49.980  98.056  48.598  0.00  0.00      A    O  
HETATM  726  CB  ALA A  43      47.583  97.580  50.699  0.00  0.00      A    C  
HETATM  727  H   ALA A  43      45.724  98.418  49.161  0.00  0.00      A    H  
HETATM  728  HA  ALA A  43      48.291  99.429  49.817  0.00  0.00      A    H  
HETATM  729  HB1 ALA A  43      48.532  97.385  51.220  0.00  0.00      A    H  
HETATM  730  HB2 ALA A  43      46.878  98.060  51.394  0.00  0.00      A    H  
HETATM  731  HB3 ALA A  43      47.146  96.630  50.361  0.00  0.00      A    H  
HETATM  732  N   LYS A  44      48.327  96.816  47.700  0.00  0.00      A    N  
HETATM  733  CA  LYS A  44      49.243  96.140  46.776  0.00  0.00      A    C  
HETATM  734  C   LYS A  44      50.022  97.178  46.007  0.00  0.00      A    C  
HETATM  735  O   LYS A  44      51.224  97.009  45.877  0.00  0.00      A    O  
HETATM  736  CB  LYS A  44      48.494  95.147  45.840  0.00  0.00      A    C  
HETATM  737  CG  LYS A  44      49.379  94.428  44.776  0.00  0.00      A    C  
HETATM  738  CD  LYS A  44      49.510  95.198  43.431  0.00  0.00      A    C  
HETATM  739  CE  LYS A  44      50.186  94.353  42.310  0.00  0.00      A    C  
HETATM  740  NZ  LYS A  44      49.364  93.212  41.839  0.00  0.00      A    N1+
HETATM  741  H   LYS A  44      47.356  96.572  47.691  0.00  0.00      A    H  
HETATM  742  HA  LYS A  44      49.954  95.553  47.381  0.00  0.00      A    H  
HETATM  743  HB2 LYS A  44      48.062  94.382  46.504  0.00  0.00      A    H  
HETATM  744  HB3 LYS A  44      47.661  95.648  45.328  0.00  0.00      A    H  
HETATM  745  HG2 LYS A  44      50.382  94.230  45.182  0.00  0.00      A    H  
HETATM  746  HG3 LYS A  44      48.903  93.461  44.560  0.00  0.00      A    H  
HETATM  747  HD2 LYS A  44      48.514  95.505  43.073  0.00  0.00      A    H  
HETATM  748  HD3 LYS A  44      50.102  96.111  43.596  0.00  0.00      A    H  
HETATM  749  HE2 LYS A  44      50.371  95.021  41.450  0.00  0.00      A    H  
HETATM  750  HE3 LYS A  44      51.161  93.975  42.655  0.00  0.00      A    H  
HETATM  751  HZ1 LYS A  44      48.348  93.502  41.609  0.00  0.00      A    H  
HETATM  752  HZ2 LYS A  44      49.767  92.778  40.933  0.00  0.00      A    H  
HETATM  753  HZ3 LYS A  44      49.324  92.388  42.537  0.00  0.00      A    H  
HETATM  754  N   THR A  45      49.379  98.260  45.512  0.00  0.00      A    N  
HETATM  755  CA  THR A  45      50.133  99.297  44.807  0.00  0.00      A    C  
HETATM  756  C   THR A  45      51.326  99.730  45.635  0.00  0.00      A    C  
HETATM  757  O   THR A  45      52.420  99.830  45.102  0.00  0.00      A    O  
HETATM  758  CB  THR A  45      49.248 100.531  44.484  0.00  0.00      A    C  
HETATM  759  CG2 THR A  45      49.978 101.521  43.535  0.00  0.00      A    C  
HETATM  760  OG1 THR A  45      48.037 100.045  43.877  0.00  0.00      A    O  
HETATM  761  H   THR A  45      48.387  98.367  45.610  0.00  0.00      A    H  
HETATM  762  HA  THR A  45      50.460  98.866  43.848  0.00  0.00      A    H  
HETATM  763  HB  THR A  45      49.000 101.058  45.420  0.00  0.00      A    H  
HETATM  764  HG1 THR A  45      47.418 100.740  43.677  0.00  0.00      A    H  
HETATM  765 HG21 THR A  45      50.219 101.027  42.582  0.00  0.00      A    H  
HETATM  766 HG22 THR A  45      49.334 102.389  43.326  0.00  0.00      A    H  
HETATM  767 HG23 THR A  45      50.911 101.885  43.993  0.00  0.00      A    H  
HETATM  768  N   LEU A  46      51.128  99.991  46.948  0.00  0.00      A    N  
HETATM  769  CA  LEU A  46      52.248 100.418  47.786  0.00  0.00      A    C  
HETATM  770  C   LEU A  46      53.300  99.331  47.828  0.00  0.00      A    C  
HETATM  771  O   LEU A  46      54.461  99.617  47.579  0.00  0.00      A    O  
HETATM  772  CB  LEU A  46      51.797 100.728  49.245  0.00  0.00      A    C  
HETATM  773  CG  LEU A  46      52.940 101.291  50.145  0.00  0.00      A    C  
HETATM  774  CD1 LEU A  46      53.162 102.810  49.892  0.00  0.00      A    C  
HETATM  775  CD2 LEU A  46      52.635 101.038  51.647  0.00  0.00      A    C  
HETATM  776  H   LEU A  46      50.221  99.898  47.363  0.00  0.00      A    H  
HETATM  777  HA  LEU A  46      52.668 101.332  47.338  0.00  0.00      A    H  
HETATM  778  HB2 LEU A  46      50.960 101.443  49.231  0.00  0.00      A    H  
HETATM  779  HB3 LEU A  46      51.416  99.797  49.689  0.00  0.00      A    H  
HETATM  780  HG  LEU A  46      53.872 100.742  49.937  0.00  0.00      A    H  
HETATM  781 HD11 LEU A  46      52.238 103.362  50.118  0.00  0.00      A    H  
HETATM  782 HD12 LEU A  46      53.967 103.199  50.536  0.00  0.00      A    H  
HETATM  783 HD13 LEU A  46      53.431 103.017  48.846  0.00  0.00      A    H  
HETATM  784 HD21 LEU A  46      52.490  99.963  51.829  0.00  0.00      A    H  
HETATM  785 HD22 LEU A  46      53.472 101.377  52.277  0.00  0.00      A    H  
HETATM  786 HD23 LEU A  46      51.722 101.567  51.948  0.00  0.00      A    H  
HETATM  787  N   ALA A  47      52.923  98.078  48.167  0.00  0.00      A    N  
HETATM  788  CA  ALA A  47      53.939  97.047  48.369  0.00  0.00      A    C  
HETATM  789  C   ALA A  47      54.663  96.759  47.074  0.00  0.00      A    C  
HETATM  790  O   ALA A  47      55.881  96.831  47.065  0.00  0.00      A    O  
HETATM  791  CB  ALA A  47      53.334  95.742  48.950  0.00  0.00      A    C  
HETATM  792  H   ALA A  47      51.960  97.844  48.317  0.00  0.00      A    H  
HETATM  793  HA  ALA A  47      54.666  97.422  49.110  0.00  0.00      A    H  
HETATM  794  HB1 ALA A  47      54.111  94.967  49.043  0.00  0.00      A    H  
HETATM  795  HB2 ALA A  47      52.905  95.933  49.946  0.00  0.00      A    H  
HETATM  796  HB3 ALA A  47      52.535  95.366  48.296  0.00  0.00      A    H  
HETATM  797  N   VAL A  48      53.945  96.429  45.975  0.00  0.00      A    N  
HETATM  798  CA  VAL A  48      54.630  96.057  44.736  0.00  0.00      A    C  
HETATM  799  C   VAL A  48      55.635  97.111  44.336  0.00  0.00      A    C  
HETATM  800  O   VAL A  48      56.715  96.755  43.891  0.00  0.00      A    O  
HETATM  801  CB  VAL A  48      53.654  95.762  43.555  0.00  0.00      A    C  
HETATM  802  CG1 VAL A  48      53.001  97.046  42.975  0.00  0.00      A    C  
HETATM  803  CG2 VAL A  48      54.369  94.994  42.410  0.00  0.00      A    C  
HETATM  804  H   VAL A  48      52.947  96.390  46.014  0.00  0.00      A    H  
HETATM  805  HA  VAL A  48      55.171  95.125  44.966  0.00  0.00      A    H  
HETATM  806  HB  VAL A  48      52.849  95.119  43.946  0.00  0.00      A    H  
HETATM  807 HG11 VAL A  48      53.747  97.695  42.493  0.00  0.00      A    H  
HETATM  808 HG12 VAL A  48      52.241  96.785  42.222  0.00  0.00      A    H  
HETATM  809 HG13 VAL A  48      52.511  97.609  43.775  0.00  0.00      A    H  
HETATM  810 HG21 VAL A  48      54.817  94.056  42.773  0.00  0.00      A    H  
HETATM  811 HG22 VAL A  48      53.649  94.748  41.614  0.00  0.00      A    H  
HETATM  812 HG23 VAL A  48      55.166  95.618  41.979  0.00  0.00      A    H  
HETATM  813  N   SER A  49      55.308  98.415  44.490  0.00  0.00      A    N  
HETATM  814  CA  SER A  49      56.267  99.449  44.113  0.00  0.00      A    C  
HETATM  815  C   SER A  49      57.455  99.335  45.040  0.00  0.00      A    C  
HETATM  816  O   SER A  49      58.580  99.329  44.567  0.00  0.00      A    O  
HETATM  817  CB  SER A  49      55.612 100.851  44.180  0.00  0.00      A    C  
HETATM  818  OG  SER A  49      55.168 101.098  45.523  0.00  0.00      A    O  
HETATM  819  H   SER A  49      54.432  98.695  44.888  0.00  0.00      A    H  
HETATM  820  HA  SER A  49      56.590  99.275  43.072  0.00  0.00      A    H  
HETATM  821  HB2 SER A  49      56.336 101.618  43.863  0.00  0.00      A    H  
HETATM  822  HB3 SER A  49      54.751 100.876  43.491  0.00  0.00      A    H  
HETATM  823  HG  SER A  49      54.716 101.931  45.609  0.00  0.00      A    H  
HETATM  824  N   GLY A  50      57.216  99.220  46.367  0.00  0.00      A    N  
HETATM  825  CA  GLY A  50      58.319  98.984  47.297  0.00  0.00      A    C  
HETATM  826  C   GLY A  50      59.202  97.849  46.840  0.00  0.00      A    C  
HETATM  827  O   GLY A  50      60.415  97.956  46.942  0.00  0.00      A    O  
HETATM  828  H   GLY A  50      56.284  99.273  46.733  0.00  0.00      A    H  
HETATM  829  HA2 GLY A  50      57.929  98.672  48.276  0.00  0.00      A    H  
HETATM  830  HA3 GLY A  50      58.893  99.911  47.435  0.00  0.00      A    H  
HETATM  831  N   LEU A  51      58.593  96.748  46.343  0.00  0.00      A    N  
HETATM  832  CA  LEU A  51      59.373  95.605  45.877  0.00  0.00      A    C  
HETATM  833  C   LEU A  51      59.921  95.972  44.516  0.00  0.00      A    C  
HETATM  834  O   LEU A  51      59.317  95.625  43.513  0.00  0.00      A    O  
HETATM  835  CB  LEU A  51      58.499  94.317  45.820  0.00  0.00      A    C  
HETATM  836  CG  LEU A  51      57.862  93.923  47.190  0.00  0.00      A    C  
HETATM  837  CD1 LEU A  51      56.850  92.763  46.979  0.00  0.00      A    C  
HETATM  838  CD2 LEU A  51      58.930  93.533  48.251  0.00  0.00      A    C  
HETATM  839  H   LEU A  51      57.598  96.719  46.244  0.00  0.00      A    H  
HETATM  840  HA  LEU A  51      60.219  95.407  46.553  0.00  0.00      A    H  
HETATM  841  HB2 LEU A  51      57.688  94.487  45.094  0.00  0.00      A    H  
HETATM  842  HB3 LEU A  51      59.110  93.479  45.446  0.00  0.00      A    H  
HETATM  843  HG  LEU A  51      57.288  94.769  47.599  0.00  0.00      A    H  
HETATM  844 HD11 LEU A  51      57.365  91.865  46.613  0.00  0.00      A    H  
HETATM  845 HD12 LEU A  51      56.341  92.521  47.923  0.00  0.00      A    H  
HETATM  846 HD13 LEU A  51      56.081  93.045  46.245  0.00  0.00      A    H  
HETATM  847 HD21 LEU A  51      59.529  94.405  48.552  0.00  0.00      A    H  
HETATM  848 HD22 LEU A  51      58.445  93.141  49.157  0.00  0.00      A    H  
HETATM  849 HD23 LEU A  51      59.606  92.762  47.855  0.00  0.00      A    H  
HETATM  850  N   SER A  52      61.075  96.679  44.462  0.00  0.00      A    N  
HETATM  851  CA  SER A  52      61.657  97.039  43.168  0.00  0.00      A    C  
HETATM  852  C   SER A  52      62.021  95.793  42.393  0.00  0.00      A    C  
HETATM  853  O   SER A  52      61.804  94.701  42.894  0.00  0.00      A    O  
HETATM  854  CB  SER A  52      62.921  97.920  43.354  0.00  0.00      A    C  
HETATM  855  OG  SER A  52      63.427  98.321  42.069  0.00  0.00      A    O  
HETATM  856  H   SER A  52      61.550  96.957  45.299  0.00  0.00      A    H  
HETATM  857  HA  SER A  52      60.915  97.614  42.590  0.00  0.00      A    H  
HETATM  858  HB2 SER A  52      62.662  98.813  43.947  0.00  0.00      A    H  
HETATM  859  HB3 SER A  52      63.684  97.342  43.900  0.00  0.00      A    H  
HETATM  860  HG  SER A  52      64.211  98.858  42.134  0.00  0.00      A    H  
HETATM  861  N   VAL A  53      62.579  95.929  41.169  0.00  0.00      A    N  
HETATM  862  CA  VAL A  53      62.929  94.744  40.384  0.00  0.00      A    C  
HETATM  863  C   VAL A  53      63.773  93.788  41.198  0.00  0.00      A    C  
HETATM  864  O   VAL A  53      63.609  92.588  41.041  0.00  0.00      A    O  
HETATM  865  CB  VAL A  53      63.648  95.041  39.031  0.00  0.00      A    C  
HETATM  866  CG1 VAL A  53      62.745  95.859  38.063  0.00  0.00      A    C  
HETATM  867  CG2 VAL A  53      65.024  95.739  39.223  0.00  0.00      A    C  
HETATM  868  H   VAL A  53      62.737  96.841  40.792  0.00  0.00      A    H  
HETATM  869  HA  VAL A  53      61.979  94.233  40.150  0.00  0.00      A    H  
HETATM  870  HB  VAL A  53      63.839  94.069  38.542  0.00  0.00      A    H  
HETATM  871 HG11 VAL A  53      62.567  96.877  38.437  0.00  0.00      A    H  
HETATM  872 HG12 VAL A  53      63.226  95.940  37.075  0.00  0.00      A    H  
HETATM  873 HG13 VAL A  53      61.773  95.360  37.929  0.00  0.00      A    H  
HETATM  874 HG21 VAL A  53      65.714  95.099  39.794  0.00  0.00      A    H  
HETATM  875 HG22 VAL A  53      65.487  95.936  38.244  0.00  0.00      A    H  
HETATM  876 HG23 VAL A  53      64.916  96.697  39.751  0.00  0.00      A    H  
HETATM  877  N   VAL A  54      64.681  94.276  42.076  0.00  0.00      A    N  
HETATM  878  CA  VAL A  54      65.478  93.344  42.873  0.00  0.00      A    C  
HETATM  879  C   VAL A  54      64.544  92.566  43.775  0.00  0.00      A    C  
HETATM  880  O   VAL A  54      64.717  91.364  43.907  0.00  0.00      A    O  
HETATM  881  CB  VAL A  54      66.656  93.982  43.674  0.00  0.00      A    C  
HETATM  882  CG1 VAL A  54      67.642  94.718  42.723  0.00  0.00      A    C  
HETATM  883  CG2 VAL A  54      66.192  94.925  44.818  0.00  0.00      A    C  
HETATM  884  H   VAL A  54      64.796  95.261  42.206  0.00  0.00      A    H  
HETATM  885  HA  VAL A  54      65.940  92.631  42.169  0.00  0.00      A    H  
HETATM  886  HB  VAL A  54      67.213  93.154  44.148  0.00  0.00      A    H  
HETATM  887 HG11 VAL A  54      67.171  95.598  42.261  0.00  0.00      A    H  
HETATM  888 HG12 VAL A  54      68.527  95.059  43.283  0.00  0.00      A    H  
HETATM  889 HG13 VAL A  54      67.984  94.045  41.922  0.00  0.00      A    H  
HETATM  890 HG21 VAL A  54      65.588  94.381  45.559  0.00  0.00      A    H  
HETATM  891 HG22 VAL A  54      67.067  95.340  45.342  0.00  0.00      A    H  
HETATM  892 HG23 VAL A  54      65.601  95.764  44.426  0.00  0.00      A    H  
HETATM  893  N   GLY A  55      63.538  93.226  44.394  0.00  0.00      A    N  
HETATM  894  CA  GLY A  55      62.597  92.494  45.235  0.00  0.00      A    C  
HETATM  895  C   GLY A  55      61.847  91.489  44.396  0.00  0.00      A    C  
HETATM  896  O   GLY A  55      61.812  90.325  44.760  0.00  0.00      A    O  
HETATM  897  H   GLY A  55      63.400  94.212  44.277  0.00  0.00      A    H  
HETATM  898  HA2 GLY A  55      61.861  93.174  45.694  0.00  0.00      A    H  
HETATM  899  HA3 GLY A  55      63.150  91.999  46.049  0.00  0.00      A    H  
HETATM  900  N   ARG A  56      61.243  91.939  43.269  0.00  0.00      A    N  
HETATM  901  CA  ARG A  56      60.442  91.048  42.429  0.00  0.00      A    C  
HETATM  902  C   ARG A  56      61.057  89.672  42.333  0.00  0.00      A    C  
HETATM  903  O   ARG A  56      60.339  88.698  42.491  0.00  0.00      A    O  
HETATM  904  CB  ARG A  56      60.312  91.611  40.983  0.00  0.00      A    C  
HETATM  905  CG  ARG A  56      59.452  90.734  40.024  0.00  0.00      A    C  
HETATM  906  CD  ARG A  56      57.935  90.781  40.350  0.00  0.00      A    C  
HETATM  907  NE  ARG A  56      57.459  92.168  40.346  0.00  0.00      A    N  
HETATM  908  CZ  ARG A  56      57.163  92.853  39.259  0.00  0.00      A    C  
HETATM  909  NH1 ARG A  56      57.248  92.368  38.040  0.00  0.00      A    N  
HETATM  910  NH2 ARG A  56      56.759  94.096  39.396  0.00  0.00      A    N  
HETATM  911  H   ARG A  56      61.289  92.909  43.026  0.00  0.00      A    H  
HETATM  912  HA  ARG A  56      59.447  90.984  42.899  0.00  0.00      A    H  
HETATM  913  HB2 ARG A  56      59.900  92.632  41.014  0.00  0.00      A    H  
HETATM  914  HB3 ARG A  56      61.322  91.678  40.552  0.00  0.00      A    H  
HETATM  915  HG2 ARG A  56      59.605  91.112  39.001  0.00  0.00      A    H  
HETATM  916  HG3 ARG A  56      59.801  89.690  40.040  0.00  0.00      A    H  
HETATM  917  HD2 ARG A  56      57.358  90.142  39.668  0.00  0.00      A    H  
HETATM  918  HD3 ARG A  56      57.775  90.347  41.350  0.00  0.00      A    H  
HETATM  919  HE  ARG A  56      57.342  92.618  41.270  0.00  0.00      A    H  
HETATM  920 HH11 ARG A  56      57.554  91.407  37.854  0.00  0.00      A    H  
HETATM  921 HH12 ARG A  56      57.003  92.947  37.223  0.00  0.00      A    H  
HETATM  922 HH21 ARG A  56      56.684  94.533  40.325  0.00  0.00      A    H  
HETATM  923 HH22 ARG A  56      56.511  94.672  38.577  0.00  0.00      A    H  
HETATM  924  N   ASP A  57      62.380  89.577  42.067  0.00  0.00      A    N  
HETATM  925  CA  ASP A  57      62.991  88.269  41.841  0.00  0.00      A    C  
HETATM  926  C   ASP A  57      62.585  87.256  42.888  0.00  0.00      A    C  
HETATM  927  O   ASP A  57      62.247  86.146  42.510  0.00  0.00      A    O  
HETATM  928  CB  ASP A  57      64.539  88.348  41.798  0.00  0.00      A    C  
HETATM  929  CG  ASP A  57      64.982  89.209  40.643  0.00  0.00      A    C  
HETATM  930  OD1 ASP A  57      64.938  88.717  39.482  0.00  0.00      A    O  
HETATM  931  OD2 ASP A  57      65.373  90.383  40.883  0.00  0.00      A    O1-
HETATM  932  H   ASP A  57      62.945  90.398  41.965  0.00  0.00      A    H  
HETATM  933  HA  ASP A  57      62.643  87.922  40.856  0.00  0.00      A    H  
HETATM  934  HB2 ASP A  57      64.917  88.755  42.749  0.00  0.00      A    H  
HETATM  935  HB3 ASP A  57      64.962  87.339  41.664  0.00  0.00      A    H  
HETATM  936  N   LYS A  58      62.622  87.618  44.194  0.00  0.00      A    N  
HETATM  937  CA  LYS A  58      62.317  86.651  45.250  0.00  0.00      A    C  
HETATM  938  C   LYS A  58      61.287  87.191  46.221  0.00  0.00      A    C  
HETATM  939  O   LYS A  58      61.375  86.887  47.401  0.00  0.00      A    O  
HETATM  940  CB  LYS A  58      63.646  86.279  45.964  0.00  0.00      A    C  
HETATM  941  CG  LYS A  58      64.670  85.647  44.982  0.00  0.00      A    C  
HETATM  942  CD  LYS A  58      66.009  85.324  45.702  0.00  0.00      A    C  
HETATM  943  CE  LYS A  58      67.010  84.615  44.751  0.00  0.00      A    C  
HETATM  944  NZ  LYS A  58      68.276  84.284  45.444  0.00  0.00      A    N1+
HETATM  945  H   LYS A  58      62.900  88.541  44.470  0.00  0.00      A    H  
HETATM  946  HA  LYS A  58      61.870  85.728  44.848  0.00  0.00      A    H  
HETATM  947  HB2 LYS A  58      64.072  87.191  46.411  0.00  0.00      A    H  
HETATM  948  HB3 LYS A  58      63.450  85.557  46.772  0.00  0.00      A    H  
HETATM  949  HG2 LYS A  58      64.240  84.726  44.557  0.00  0.00      A    H  
HETATM  950  HG3 LYS A  58      64.880  86.342  44.155  0.00  0.00      A    H  
HETATM  951  HD2 LYS A  58      66.460  86.260  46.069  0.00  0.00      A    H  
HETATM  952  HD3 LYS A  58      65.818  84.677  46.573  0.00  0.00      A    H  
HETATM  953  HE2 LYS A  58      66.555  83.687  44.369  0.00  0.00      A    H  
HETATM  954  HE3 LYS A  58      67.219  85.271  43.888  0.00  0.00      A    H  
HETATM  955  HZ1 LYS A  58      68.113  83.614  46.278  0.00  0.00      A    H  
HETATM  956  HZ2 LYS A  58      68.974  83.794  44.777  0.00  0.00      A    H  
HETATM  957  HZ3 LYS A  58      68.768  85.169  45.824  0.00  0.00      A    H  
HETATM  958  N   TYR A  59      60.294  87.979  45.745  0.00  0.00      A    N  
HETATM  959  CA  TYR A  59      59.257  88.493  46.639  0.00  0.00      A    C  
HETATM  960  C   TYR A  59      57.997  88.748  45.838  0.00  0.00      A    C  
HETATM  961  O   TYR A  59      57.931  89.772  45.176  0.00  0.00      A    O  
HETATM  962  CB  TYR A  59      59.720  89.793  47.345  0.00  0.00      A    C  
HETATM  963  CG  TYR A  59      60.746  89.493  48.447  0.00  0.00      A    C  
HETATM  964  CD1 TYR A  59      60.305  89.093  49.713  0.00  0.00      A    C  
HETATM  965  CD2 TYR A  59      62.120  89.614  48.215  0.00  0.00      A    C  
HETATM  966  CE1 TYR A  59      61.210  88.922  50.764  0.00  0.00      A    C  
HETATM  967  CE2 TYR A  59      63.030  89.424  49.259  0.00  0.00      A    C  
HETATM  968  CZ  TYR A  59      62.581  89.100  50.543  0.00  0.00      A    C  
HETATM  969  OH  TYR A  59      63.511  88.958  51.579  0.00  0.00      A    O  
HETATM  970  H   TYR A  59      60.256  88.241  44.779  0.00  0.00      A    H  
HETATM  971  HA  TYR A  59      59.031  87.762  47.430  0.00  0.00      A    H  
HETATM  972  HB2 TYR A  59      58.852  90.267  47.826  0.00  0.00      A    H  
HETATM  973  HB3 TYR A  59      60.119  90.507  46.612  0.00  0.00      A    H  
HETATM  974  HD1 TYR A  59      59.250  88.911  49.885  0.00  0.00      A    H  
HETATM  975  HD2 TYR A  59      62.487  89.854  47.224  0.00  0.00      A    H  
HETATM  976  HE1 TYR A  59      60.838  88.649  51.747  0.00  0.00      A    H  
HETATM  977  HE2 TYR A  59      64.094  89.530  49.074  0.00  0.00      A    H  
HETATM  978  HH  TYR A  59      63.125  88.788  52.431  0.00  0.00      A    H  
HETATM  979  N   GLY A  60      56.992  87.840  45.878  0.00  0.00      A    N  
HETATM  980  CA  GLY A  60      55.742  88.092  45.164  0.00  0.00      A    C  
HETATM  981  C   GLY A  60      54.845  88.967  46.005  0.00  0.00      A    C  
HETATM  982  O   GLY A  60      55.283  89.448  47.038  0.00  0.00      A    O  
HETATM  983  H   GLY A  60      57.058  87.003  46.425  0.00  0.00      A    H  
HETATM  984  HA2 GLY A  60      55.221  87.140  44.973  0.00  0.00      A    H  
HETATM  985  HA3 GLY A  60      55.927  88.573  44.190  0.00  0.00      A    H  
HETATM  986  N   VAL A  61      53.582  89.178  45.567  0.00  0.00      A    N  
HETATM  987  CA  VAL A  61      52.651  90.001  46.339  0.00  0.00      A    C  
HETATM  988  C   VAL A  61      51.240  89.757  45.845  0.00  0.00      A    C  
HETATM  989  O   VAL A  61      51.067  89.671  44.640  0.00  0.00      A    O  
HETATM  990  CB  VAL A  61      53.037  91.508  46.255  0.00  0.00      A    C  
HETATM  991  CG1 VAL A  61      53.239  91.949  44.783  0.00  0.00      A    C  
HETATM  992  CG2 VAL A  61      51.994  92.442  46.930  0.00  0.00      A    C  
HETATM  993  H   VAL A  61      53.275  88.789  44.695  0.00  0.00      A    H  
HETATM  994  HA  VAL A  61      52.710  89.678  47.390  0.00  0.00      A    H  
HETATM  995  HB  VAL A  61      54.000  91.647  46.776  0.00  0.00      A    H  
HETATM  996 HG11 VAL A  61      52.274  91.937  44.256  0.00  0.00      A    H  
HETATM  997 HG12 VAL A  61      53.639  92.971  44.755  0.00  0.00      A    H  
HETATM  998 HG13 VAL A  61      53.953  91.296  44.260  0.00  0.00      A    H  
HETATM  999 HG21 VAL A  61      51.953  92.278  48.012  0.00  0.00      A    H  
HETATM 1000 HG22 VAL A  61      52.273  93.493  46.764  0.00  0.00      A    H  
HETATM 1001 HG23 VAL A  61      50.988  92.282  46.517  0.00  0.00      A    H  
HETATM 1002  N   PHE A  62      50.233  89.638  46.744  0.00  0.00      A    N  
HETATM 1003  CA  PHE A  62      48.868  89.329  46.312  0.00  0.00      A    C  
HETATM 1004  C   PHE A  62      47.916  89.899  47.341  0.00  0.00      A    C  
HETATM 1005  O   PHE A  62      48.153  89.611  48.504  0.00  0.00      A    O  
HETATM 1006  CB  PHE A  62      48.718  87.788  46.241  0.00  0.00      A    C  
HETATM 1007  CG  PHE A  62      47.258  87.351  46.051  0.00  0.00      A    C  
HETATM 1008  CD1 PHE A  62      46.657  87.436  44.790  0.00  0.00      A    C  
HETATM 1009  CD2 PHE A  62      46.515  86.853  47.129  0.00  0.00      A    C  
HETATM 1010  CE1 PHE A  62      45.350  86.981  44.595  0.00  0.00      A    C  
HETATM 1011  CE2 PHE A  62      45.212  86.387  46.935  0.00  0.00      A    C  
HETATM 1012  CZ  PHE A  62      44.628  86.449  45.667  0.00  0.00      A    C  
HETATM 1013  H   PHE A  62      50.406  89.707  47.729  0.00  0.00      A    H  
HETATM 1014  HA  PHE A  62      48.684  89.752  45.314  0.00  0.00      A    H  
HETATM 1015  HB2 PHE A  62      49.315  87.411  45.400  0.00  0.00      A    H  
HETATM 1016  HB3 PHE A  62      49.128  87.337  47.157  0.00  0.00      A    H  
HETATM 1017  HD1 PHE A  62      47.204  87.855  43.955  0.00  0.00      A    H  
HETATM 1018  HD2 PHE A  62      46.946  86.821  48.124  0.00  0.00      A    H  
HETATM 1019  HE1 PHE A  62      44.896  87.037  43.610  0.00  0.00      A    H  
HETATM 1020  HE2 PHE A  62      44.652  85.975  47.769  0.00  0.00      A    H  
HETATM 1021  HZ  PHE A  62      43.616  86.086  45.515  0.00  0.00      A    H  
HETATM 1022  N   PRO A  63      46.866  90.701  47.027  0.00  0.00      A    N  
HETATM 1023  CA  PRO A  63      46.086  91.306  48.091  0.00  0.00      A    C  
HETATM 1024  C   PRO A  63      45.088  90.337  48.663  0.00  0.00      A    C  
HETATM 1025  O   PRO A  63      44.940  89.243  48.140  0.00  0.00      A    O  
HETATM 1026  CB  PRO A  63      45.354  92.414  47.298  0.00  0.00      A    C  
HETATM 1027  CG  PRO A  63      45.165  91.786  45.899  0.00  0.00      A    C  
HETATM 1028  CD  PRO A  63      46.493  91.028  45.659  0.00  0.00      A    C  
HETATM 1029  HA  PRO A  63      46.720  91.728  48.885  0.00  0.00      A    H  
HETATM 1030  HB2 PRO A  63      44.404  92.734  47.754  0.00  0.00      A    H  
HETATM 1031  HB3 PRO A  63      46.020  93.286  47.209  0.00  0.00      A    H  
HETATM 1032  HG2 PRO A  63      44.329  91.068  45.942  0.00  0.00      A    H  
HETATM 1033  HG3 PRO A  63      44.954  92.539  45.122  0.00  0.00      A    H  
HETATM 1034  HD2 PRO A  63      46.335  90.140  45.028  0.00  0.00      A    H  
HETATM 1035  HD3 PRO A  63      47.241  91.698  45.208  0.00  0.00      A    H  
HETATM 1036  N   LEU A  64      44.396  90.773  49.738  0.00  0.00      A    N  
HETATM 1037  CA  LEU A  64      43.301  89.998  50.311  0.00  0.00      A    C  
HETATM 1038  C   LEU A  64      42.096  90.904  50.318  0.00  0.00      A    C  
HETATM 1039  O   LEU A  64      42.279  92.107  50.225  0.00  0.00      A    O  
HETATM 1040  CB  LEU A  64      43.670  89.563  51.753  0.00  0.00      A    C  
HETATM 1041  CG  LEU A  64      44.906  88.616  51.804  0.00  0.00      A    C  
HETATM 1042  CD1 LEU A  64      45.347  88.417  53.280  0.00  0.00      A    C  
HETATM 1043  CD2 LEU A  64      44.599  87.238  51.148  0.00  0.00      A    C  
HETATM 1044  H   LEU A  64      44.592  91.666  50.153  0.00  0.00      A    H  
HETATM 1045  HA  LEU A  64      43.032  89.128  49.693  0.00  0.00      A    H  
HETATM 1046  HB2 LEU A  64      43.885  90.477  52.330  0.00  0.00      A    H  
HETATM 1047  HB3 LEU A  64      42.811  89.067  52.228  0.00  0.00      A    H  
HETATM 1048  HG  LEU A  64      45.749  89.083  51.265  0.00  0.00      A    H  
HETATM 1049 HD11 LEU A  64      44.522  87.976  53.858  0.00  0.00      A    H  
HETATM 1050 HD12 LEU A  64      46.219  87.748  53.346  0.00  0.00      A    H  
HETATM 1051 HD13 LEU A  64      45.620  89.380  53.739  0.00  0.00      A    H  
HETATM 1052 HD21 LEU A  64      44.467  87.329  50.061  0.00  0.00      A    H  
HETATM 1053 HD22 LEU A  64      45.428  86.536  51.315  0.00  0.00      A    H  
HETATM 1054 HD23 LEU A  64      43.686  86.799  51.577  0.00  0.00      A    H  
HETATM 1055  N   ARG A  65      40.854  90.358  50.459  0.00  0.00      A    N  
HETATM 1056  CA  ARG A  65      39.700  91.246  50.400  0.00  0.00      A    C  
HETATM 1057  C   ARG A  65      39.648  91.977  51.718  0.00  0.00      A    C  
HETATM 1058  O   ARG A  65      39.539  93.192  51.719  0.00  0.00      A    O  
HETATM 1059  CB  ARG A  65      38.365  90.516  50.089  0.00  0.00      A    C  
HETATM 1060  CG  ARG A  65      38.418  89.608  48.821  0.00  0.00      A    C  
HETATM 1061  CD  ARG A  65      37.069  89.467  48.054  0.00  0.00      A    C  
HETATM 1062  NE  ARG A  65      36.237  88.351  48.506  0.00  0.00      A    N  
HETATM 1063  CZ  ARG A  65      34.981  88.186  48.138  0.00  0.00      A    C  
HETATM 1064  NH1 ARG A  65      34.376  88.971  47.275  0.00  0.00      A    N  
HETATM 1065  NH2 ARG A  65      34.297  87.191  48.654  0.00  0.00      A    N  
HETATM 1066  H   ARG A  65      40.712  89.376  50.593  0.00  0.00      A    H  
HETATM 1067  HA  ARG A  65      39.852  91.978  49.586  0.00  0.00      A    H  
HETATM 1068  HB2 ARG A  65      38.072  89.885  50.944  0.00  0.00      A    H  
HETATM 1069  HB3 ARG A  65      37.598  91.301  49.986  0.00  0.00      A    H  
HETATM 1070  HG2 ARG A  65      39.102  90.122  48.124  0.00  0.00      A    H  
HETATM 1071  HG3 ARG A  65      38.869  88.626  49.037  0.00  0.00      A    H  
HETATM 1072  HD2 ARG A  65      36.544  90.432  48.114  0.00  0.00      A    H  
HETATM 1073  HD3 ARG A  65      37.288  89.252  46.993  0.00  0.00      A    H  
HETATM 1074  HE  ARG A  65      36.662  87.677  49.162  0.00  0.00      A    H  
HETATM 1075 HH11 ARG A  65      34.860  89.747  46.810  0.00  0.00      A    H  
HETATM 1076 HH12 ARG A  65      33.386  88.821  47.032  0.00  0.00      A    H  
HETATM 1077 HH21 ARG A  65      34.720  86.554  49.342  0.00  0.00      A    H  
HETATM 1078 HH22 ARG A  65      33.318  87.018  48.382  0.00  0.00      A    H  
HETATM 1079  N   GLY A  66      39.793  91.180  52.854  0.00  0.00      A    N  
HETATM 1080  CA  GLY A  66      39.878  91.828  54.157  0.00  0.00      A    C  
HETATM 1081  C   GLY A  66      40.052  90.792  55.243  0.00  0.00      A    C  
HETATM 1082  O   GLY A  66      41.180  90.411  55.513  0.00  0.00      A    O  
HETATM 1083  H   GLY A  66      39.867  90.182  52.804  0.00  0.00      A    H  
HETATM 1084  HA2 GLY A  66      38.978  92.437  54.337  0.00  0.00      A    H  
HETATM 1085  HA3 GLY A  66      40.748  92.504  54.164  0.00  0.00      A    H  
HETATM 1086  N   LYS A  67      38.941  90.315  55.852  0.00  0.00      A    N  
HETATM 1087  CA  LYS A  67      39.031  89.320  56.921  0.00  0.00      A    C  
HETATM 1088  C   LYS A  67      39.022  87.962  56.253  0.00  0.00      A    C  
HETATM 1089  O   LYS A  67      38.355  87.839  55.237  0.00  0.00      A    O  
HETATM 1090  CB  LYS A  67      37.842  89.501  57.911  0.00  0.00      A    C  
HETATM 1091  CG  LYS A  67      37.740  90.940  58.506  0.00  0.00      A    C  
HETATM 1092  CD  LYS A  67      38.778  91.245  59.625  0.00  0.00      A    C  
HETATM 1093  CE  LYS A  67      38.946  92.770  59.895  0.00  0.00      A    C  
HETATM 1094  NZ  LYS A  67      37.713  93.435  60.375  0.00  0.00      A    N1+
HETATM 1095  H   LYS A  67      38.031  90.589  55.539  0.00  0.00      A    H  
HETATM 1096  HA  LYS A  67      39.974  89.436  57.477  0.00  0.00      A    H  
HETATM 1097  HB2 LYS A  67      36.922  89.301  57.341  0.00  0.00      A    H  
HETATM 1098  HB3 LYS A  67      37.885  88.760  58.724  0.00  0.00      A    H  
HETATM 1099  HG2 LYS A  67      37.869  91.671  57.697  0.00  0.00      A    H  
HETATM 1100  HG3 LYS A  67      36.729  91.077  58.924  0.00  0.00      A    H  
HETATM 1101  HD2 LYS A  67      38.469  90.732  60.551  0.00  0.00      A    H  
HETATM 1102  HD3 LYS A  67      39.763  90.849  59.343  0.00  0.00      A    H  
HETATM 1103  HE2 LYS A  67      39.683  92.873  60.705  0.00  0.00      A    H  
HETATM 1104  HE3 LYS A  67      39.420  93.248  59.028  0.00  0.00      A    H  
HETATM 1105  HZ1 LYS A  67      37.348  92.976  61.283  0.00  0.00      A    H  
HETATM 1106  HZ2 LYS A  67      37.889  94.479  60.600  0.00  0.00      A    H  
HETATM 1107  HZ3 LYS A  67      36.918  93.423  59.645  0.00  0.00      A    H  
HETATM 1108  N   LEU A  68      39.748  86.941  56.774  0.00  0.00      A    N  
HETATM 1109  CA  LEU A  68      39.784  85.638  56.105  0.00  0.00      A    C  
HETATM 1110  C   LEU A  68      38.600  84.835  56.592  0.00  0.00      A    C  
HETATM 1111  O   LEU A  68      38.086  85.145  57.654  0.00  0.00      A    O  
HETATM 1112  CB  LEU A  68      41.075  84.814  56.391  0.00  0.00      A    C  
HETATM 1113  CG  LEU A  68      42.405  85.372  55.792  0.00  0.00      A    C  
HETATM 1114  CD1 LEU A  68      42.410  85.383  54.238  0.00  0.00      A    C  
HETATM 1115  CD2 LEU A  68      42.784  86.774  56.343  0.00  0.00      A    C  
HETATM 1116  H   LEU A  68      40.235  87.043  57.642  0.00  0.00      A    H  
HETATM 1117  HA  LEU A  68      39.694  85.761  55.016  0.00  0.00      A    H  
HETATM 1118  HB2 LEU A  68      41.185  84.712  57.482  0.00  0.00      A    H  
HETATM 1119  HB3 LEU A  68      40.940  83.796  55.988  0.00  0.00      A    H  
HETATM 1120  HG  LEU A  68      43.201  84.673  56.108  0.00  0.00      A    H  
HETATM 1121 HD11 LEU A  68      41.750  86.171  53.848  0.00  0.00      A    H  
HETATM 1122 HD12 LEU A  68      43.428  85.576  53.868  0.00  0.00      A    H  
HETATM 1123 HD13 LEU A  68      42.079  84.412  53.838  0.00  0.00      A    H  
HETATM 1124 HD21 LEU A  68      42.782  86.767  57.442  0.00  0.00      A    H  
HETATM 1125 HD22 LEU A  68      43.794  87.052  56.013  0.00  0.00      A    H  
HETATM 1126 HD23 LEU A  68      42.087  87.546  55.985  0.00  0.00      A    H  
HETATM 1127  N   LEU A  69      38.162  83.793  55.847  0.00  0.00      A    N  
HETATM 1128  CA  LEU A  69      37.079  82.946  56.347  0.00  0.00      A    C  
HETATM 1129  C   LEU A  69      37.652  82.258  57.567  0.00  0.00      A    C  
HETATM 1130  O   LEU A  69      38.633  81.553  57.396  0.00  0.00      A    O  
HETATM 1131  CB  LEU A  69      36.625  81.932  55.254  0.00  0.00      A    C  
HETATM 1132  CG  LEU A  69      35.322  81.115  55.532  0.00  0.00      A    C  
HETATM 1133  CD1 LEU A  69      35.378  80.300  56.850  0.00  0.00      A    C  
HETATM 1134  CD2 LEU A  69      34.039  81.990  55.492  0.00  0.00      A    C  
HETATM 1135  H   LEU A  69      38.604  83.560  54.978  0.00  0.00      A    H  
HETATM 1136  HA  LEU A  69      36.233  83.598  56.607  0.00  0.00      A    H  
HETATM 1137  HB2 LEU A  69      36.467  82.500  54.324  0.00  0.00      A    H  
HETATM 1138  HB3 LEU A  69      37.453  81.229  55.069  0.00  0.00      A    H  
HETATM 1139  HG  LEU A  69      35.231  80.386  54.705  0.00  0.00      A    H  
HETATM 1140 HD11 LEU A  69      35.315  80.941  57.738  0.00  0.00      A    H  
HETATM 1141 HD12 LEU A  69      34.534  79.593  56.885  0.00  0.00      A    H  
HETATM 1142 HD13 LEU A  69      36.313  79.726  56.890  0.00  0.00      A    H  
HETATM 1143 HD21 LEU A  69      34.058  82.577  54.564  0.00  0.00      A    H  
HETATM 1144 HD22 LEU A  69      33.120  81.387  55.535  0.00  0.00      A    H  
HETATM 1145 HD23 LEU A  69      34.142  82.564  56.422  0.00  0.00      A    H  
HETATM 1146  N   ASN A  70      37.098  82.441  58.791  0.00  0.00      A    N  
HETATM 1147  CA  ASN A  70      37.661  81.755  59.954  0.00  0.00      A    C  
HETATM 1148  C   ASN A  70      37.439  80.274  59.732  0.00  0.00      A    C  
HETATM 1149  O   ASN A  70      36.367  79.776  60.039  0.00  0.00      A    O  
HETATM 1150  CB  ASN A  70      37.053  82.235  61.302  0.00  0.00      A    C  
HETATM 1151  CG  ASN A  70      37.673  81.527  62.486  0.00  0.00      A    C  
HETATM 1152  ND2 ASN A  70      37.528  82.063  63.717  0.00  0.00      A    N  
HETATM 1153  OD1 ASN A  70      38.289  80.488  62.309  0.00  0.00      A    O  
HETATM 1154  H   ASN A  70      36.290  83.015  58.919  0.00  0.00      A    H  
HETATM 1155  HA  ASN A  70      38.736  81.995  60.014  0.00  0.00      A    H  
HETATM 1156  HB2 ASN A  70      37.209  83.319  61.401  0.00  0.00      A    H  
HETATM 1157  HB3 ASN A  70      35.976  82.019  61.333  0.00  0.00      A    H  
HETATM 1158 HD21 ASN A  70      37.031  82.920  63.851  0.00  0.00      A    H  
HETATM 1159 HD22 ASN A  70      37.929  81.604  64.512  0.00  0.00      A    H  
HETATM 1160  N   VAL A  71      38.449  79.560  59.183  0.00  0.00      A    N  
HETATM 1161  CA  VAL A  71      38.273  78.145  58.863  0.00  0.00      A    C  
HETATM 1162  C   VAL A  71      38.197  77.292  60.113  0.00  0.00      A    C  
HETATM 1163  O   VAL A  71      37.651  76.204  60.025  0.00  0.00      A    O  
HETATM 1164  CB  VAL A  71      39.376  77.605  57.898  0.00  0.00      A    C  
HETATM 1165  CG1 VAL A  71      39.526  78.480  56.619  0.00  0.00      A    C  
HETATM 1166  CG2 VAL A  71      40.743  77.446  58.618  0.00  0.00      A    C  
HETATM 1167  H   VAL A  71      39.329  79.994  58.996  0.00  0.00      A    H  
HETATM 1168  HA  VAL A  71      37.307  78.037  58.346  0.00  0.00      A    H  
HETATM 1169  HB  VAL A  71      39.067  76.595  57.577  0.00  0.00      A    H  
HETATM 1170 HG11 VAL A  71      40.012  79.439  56.837  0.00  0.00      A    H  
HETATM 1171 HG12 VAL A  71      40.139  77.955  55.871  0.00  0.00      A    H  
HETATM 1172 HG13 VAL A  71      38.554  78.703  56.163  0.00  0.00      A    H  
HETATM 1173 HG21 VAL A  71      40.639  76.769  59.476  0.00  0.00      A    H  
HETATM 1174 HG22 VAL A  71      41.493  77.021  57.933  0.00  0.00      A    H  
HETATM 1175 HG23 VAL A  71      41.116  78.411  58.987  0.00  0.00      A    H  
HETATM 1176  N   ARG A  72      38.739  77.743  61.270  0.00  0.00      A    N  
HETATM 1177  CA  ARG A  72      38.734  76.906  62.473  0.00  0.00      A    C  
HETATM 1178  C   ARG A  72      37.355  76.316  62.691  0.00  0.00      A    C  
HETATM 1179  O   ARG A  72      37.266  75.106  62.825  0.00  0.00      A    O  
HETATM 1180  CB  ARG A  72      39.188  77.708  63.726  0.00  0.00      A    C  
HETATM 1181  CG  ARG A  72      39.338  76.842  65.010  0.00  0.00      A    C  
HETATM 1182  CD  ARG A  72      40.735  76.181  65.158  0.00  0.00      A    C  
HETATM 1183  NE  ARG A  72      41.810  77.157  65.375  0.00  0.00      A    N  
HETATM 1184  CZ  ARG A  72      43.062  76.817  65.598  0.00  0.00      A    C  
HETATM 1185  NH1 ARG A  72      43.457  75.566  65.661  0.00  0.00      A    N  
HETATM 1186  NH2 ARG A  72      43.955  77.765  65.769  0.00  0.00      A    N  
HETATM 1187  H   ARG A  72      39.198  78.630  61.309  0.00  0.00      A    H  
HETATM 1188  HA  ARG A  72      39.459  76.093  62.302  0.00  0.00      A    H  
HETATM 1189  HB2 ARG A  72      40.149  78.191  63.502  0.00  0.00      A    H  
HETATM 1190  HB3 ARG A  72      38.452  78.504  63.913  0.00  0.00      A    H  
HETATM 1191  HG2 ARG A  72      39.199  77.475  65.897  0.00  0.00      A    H  
HETATM 1192  HG3 ARG A  72      38.556  76.066  65.032  0.00  0.00      A    H  
HETATM 1193  HD2 ARG A  72      40.679  75.511  66.033  0.00  0.00      A    H  
HETATM 1194  HD3 ARG A  72      40.940  75.589  64.254  0.00  0.00      A    H  
HETATM 1195  HE  ARG A  72      41.559  78.158  65.368  0.00  0.00      A    H  
HETATM 1196 HH11 ARG A  72      42.808  74.782  65.517  0.00  0.00      A    H  
HETATM 1197 HH12 ARG A  72      44.437  75.333  65.869  0.00  0.00      A    H  
HETATM 1198 HH21 ARG A  72      43.694  78.762  65.725  0.00  0.00      A    H  
HETATM 1199 HH22 ARG A  72      44.944  77.536  65.947  0.00  0.00      A    H  
HETATM 1200  N   GLU A  73      36.280  77.144  62.706  0.00  0.00      A    N  
HETATM 1201  CA  GLU A  73      34.916  76.613  62.774  0.00  0.00      A    C  
HETATM 1202  C   GLU A  73      34.166  77.082  61.545  0.00  0.00      A    C  
HETATM 1203  O   GLU A  73      33.125  77.707  61.676  0.00  0.00      A    O  
HETATM 1204  CB  GLU A  73      34.176  77.004  64.086  0.00  0.00      A    C  
HETATM 1205  CG  GLU A  73      34.830  76.400  65.361  0.00  0.00      A    C  
HETATM 1206  CD  GLU A  73      36.031  77.153  65.870  0.00  0.00      A    C  
HETATM 1207  OE1 GLU A  73      36.331  78.263  65.355  0.00  0.00      A    O  
HETATM 1208  OE2 GLU A  73      36.682  76.632  66.817  0.00  0.00      A    O1-
HETATM 1209  H   GLU A  73      36.384  78.137  62.619  0.00  0.00      A    H  
HETATM 1210  HA  GLU A  73      34.898  75.512  62.708  0.00  0.00      A    H  
HETATM 1211  HB2 GLU A  73      34.100  78.100  64.172  0.00  0.00      A    H  
HETATM 1212  HB3 GLU A  73      33.150  76.602  64.019  0.00  0.00      A    H  
HETATM 1213  HG2 GLU A  73      34.094  76.413  66.181  0.00  0.00      A    H  
HETATM 1214  HG3 GLU A  73      35.107  75.350  65.180  0.00  0.00      A    H  
HETATM 1215  N   GLY A  74      34.692  76.769  60.337  0.00  0.00      A    N  
HETATM 1216  CA  GLY A  74      33.985  77.089  59.097  0.00  0.00      A    C  
HETATM 1217  C   GLY A  74      33.386  75.812  58.557  0.00  0.00      A    C  
HETATM 1218  O   GLY A  74      34.047  74.791  58.660  0.00  0.00      A    O  
HETATM 1219  H   GLY A  74      35.549  76.253  60.264  0.00  0.00      A    H  
HETATM 1220  HA2 GLY A  74      34.705  77.470  58.358  0.00  0.00      A    H  
HETATM 1221  HA3 GLY A  74      33.220  77.867  59.239  0.00  0.00      A    H  
HETATM 1222  N   ASN A  75      32.164  75.821  57.972  0.00  0.00      A    N  
HETATM 1223  CA  ASN A  75      31.638  74.584  57.393  0.00  0.00      A    C  
HETATM 1224  C   ASN A  75      32.473  74.241  56.182  0.00  0.00      A    C  
HETATM 1225  O   ASN A  75      33.075  75.144  55.625  0.00  0.00      A    O  
HETATM 1226  CB  ASN A  75      30.145  74.695  56.985  0.00  0.00      A    C  
HETATM 1227  CG  ASN A  75      29.251  75.070  58.143  0.00  0.00      A    C  
HETATM 1228  ND2 ASN A  75      27.933  75.238  57.901  0.00  0.00      A    N  
HETATM 1229  OD1 ASN A  75      29.731  75.214  59.257  0.00  0.00      A    O  
HETATM 1230  H   ASN A  75      31.627  76.662  57.888  0.00  0.00      A    H  
HETATM 1231  HA  ASN A  75      31.725  73.774  58.137  0.00  0.00      A    H  
HETATM 1232  HB2 ASN A  75      30.044  75.465  56.209  0.00  0.00      A    H  
HETATM 1233  HB3 ASN A  75      29.801  73.735  56.567  0.00  0.00      A    H  
HETATM 1234 HD21 ASN A  75      27.556  75.119  56.980  0.00  0.00      A    H  
HETATM 1235 HD22 ASN A  75      27.318  75.486  58.651  0.00  0.00      A    H  
HETATM 1236  N   MET A  76      32.547  72.960  55.752  0.00  0.00      A    N  
HETATM 1237  CA  MET A  76      33.429  72.638  54.633  0.00  0.00      A    C  
HETATM 1238  C   MET A  76      32.970  73.378  53.401  0.00  0.00      A    C  
HETATM 1239  O   MET A  76      33.805  73.949  52.719  0.00  0.00      A    O  
HETATM 1240  CB  MET A  76      33.517  71.115  54.338  0.00  0.00      A    C  
HETATM 1241  CG  MET A  76      34.594  70.785  53.268  0.00  0.00      A    C  
HETATM 1242  SD  MET A  76      36.245  71.259  53.888  0.00  0.00      A    S  
HETATM 1243  CE  MET A  76      37.304  70.710  52.518  0.00  0.00      A    C  
HETATM 1244 LPD1 MET A  76      36.292  71.929  53.985  0.00  0.00      A   LP  
HETATM 1245 LPD2 MET A  76      36.397  70.936  54.465  0.00  0.00      A   LP  
HETATM 1246  H   MET A  76      32.029  72.227  56.197  0.00  0.00      A    H  
HETATM 1247  HA  MET A  76      34.432  72.995  54.915  0.00  0.00      A    H  
HETATM 1248  HB2 MET A  76      33.773  70.583  55.269  0.00  0.00      A    H  
HETATM 1249  HB3 MET A  76      32.533  70.755  53.998  0.00  0.00      A    H  
HETATM 1250  HG2 MET A  76      34.597  69.702  53.068  0.00  0.00      A    H  
HETATM 1251  HG3 MET A  76      34.392  71.314  52.323  0.00  0.00      A    H  
HETATM 1252  HE1 MET A  76      37.050  71.261  51.602  0.00  0.00      A    H  
HETATM 1253  HE2 MET A  76      38.354  70.903  52.781  0.00  0.00      A    H  
HETATM 1254  HE3 MET A  76      37.162  69.632  52.357  0.00  0.00      A    H  
HETATM 1255  N   LYS A  77      31.653  73.391  53.098  0.00  0.00      A    N  
HETATM 1256  CA  LYS A  77      31.191  74.136  51.929  0.00  0.00      A    C  
HETATM 1257  C   LYS A  77      31.643  75.574  52.031  0.00  0.00      A    C  
HETATM 1258  O   LYS A  77      32.150  76.097  51.053  0.00  0.00      A    O  
HETATM 1259  CB  LYS A  77      29.645  74.086  51.786  0.00  0.00      A    C  
HETATM 1260  CG  LYS A  77      29.146  74.926  50.577  0.00  0.00      A    C  
HETATM 1261  CD  LYS A  77      27.621  74.741  50.354  0.00  0.00      A    C  
HETATM 1262  CE  LYS A  77      27.118  75.587  49.152  0.00  0.00      A    C  
HETATM 1263  NZ  LYS A  77      25.666  75.404  48.929  0.00  0.00      A    N1+
HETATM 1264  H   LYS A  77      30.986  72.904  53.665  0.00  0.00      A    H  
HETATM 1265  HA  LYS A  77      31.643  73.683  51.031  0.00  0.00      A    H  
HETATM 1266  HB2 LYS A  77      29.342  73.034  51.659  0.00  0.00      A    H  
HETATM 1267  HB3 LYS A  77      29.177  74.467  52.709  0.00  0.00      A    H  
HETATM 1268  HG2 LYS A  77      29.354  75.994  50.756  0.00  0.00      A    H  
HETATM 1269  HG3 LYS A  77      29.685  74.621  49.666  0.00  0.00      A    H  
HETATM 1270  HD2 LYS A  77      27.406  73.678  50.160  0.00  0.00      A    H  
HETATM 1271  HD3 LYS A  77      27.078  75.044  51.264  0.00  0.00      A    H  
HETATM 1272  HE2 LYS A  77      27.328  76.654  49.344  0.00  0.00      A    H  
HETATM 1273  HE3 LYS A  77      27.668  75.291  48.242  0.00  0.00      A    H  
HETATM 1274  HZ1 LYS A  77      25.086  75.702  49.792  0.00  0.00      A    H  
HETATM 1275  HZ2 LYS A  77      25.318  75.996  48.093  0.00  0.00      A    H  
HETATM 1276  HZ3 LYS A  77      25.420  74.373  48.711  0.00  0.00      A    H  
HETATM 1277  N   GLN A  78      31.471  76.230  53.199  0.00  0.00      A    N  
HETATM 1278  CA  GLN A  78      31.892  77.625  53.322  0.00  0.00      A    C  
HETATM 1279  C   GLN A  78      33.374  77.746  53.045  0.00  0.00      A    C  
HETATM 1280  O   GLN A  78      33.773  78.688  52.378  0.00  0.00      A    O  
HETATM 1281  CB  GLN A  78      31.628  78.201  54.741  0.00  0.00      A    C  
HETATM 1282  CG  GLN A  78      30.115  78.391  55.034  0.00  0.00      A    C  
HETATM 1283  CD  GLN A  78      29.914  78.777  56.481  0.00  0.00      A    C  
HETATM 1284  NE2 GLN A  78      30.265  80.020  56.878  0.00  0.00      A    N  
HETATM 1285  OE1 GLN A  78      29.447  77.957  57.256  0.00  0.00      A    O  
HETATM 1286  H   GLN A  78      31.071  75.763  53.987  0.00  0.00      A    H  
HETATM 1287  HA  GLN A  78      31.336  78.231  52.586  0.00  0.00      A    H  
HETATM 1288  HB2 GLN A  78      32.074  77.531  55.492  0.00  0.00      A    H  
HETATM 1289  HB3 GLN A  78      32.126  79.180  54.830  0.00  0.00      A    H  
HETATM 1290  HG2 GLN A  78      29.705  79.180  54.384  0.00  0.00      A    H  
HETATM 1291  HG3 GLN A  78      29.558  77.467  54.819  0.00  0.00      A    H  
HETATM 1292 HE21 GLN A  78      30.639  80.686  56.232  0.00  0.00      A    H  
HETATM 1293 HE22 GLN A  78      30.148  80.287  57.836  0.00  0.00      A    H  
HETATM 1294  N   ILE A  79      34.207  76.811  53.556  0.00  0.00      A    N  
HETATM 1295  CA  ILE A  79      35.652  76.938  53.372  0.00  0.00      A    C  
HETATM 1296  C   ILE A  79      35.967  76.706  51.911  0.00  0.00      A    C  
HETATM 1297  O   ILE A  79      36.533  77.579  51.272  0.00  0.00      A    O  
HETATM 1298  CB  ILE A  79      36.447  75.959  54.291  0.00  0.00      A    C  
HETATM 1299  CG1 ILE A  79      36.207  76.299  55.794  0.00  0.00      A    C  
HETATM 1300  CG2 ILE A  79      37.959  76.009  53.924  0.00  0.00      A    C  
HETATM 1301  CD1 ILE A  79      36.575  75.137  56.755  0.00  0.00      A    C  
HETATM 1302  H   ILE A  79      33.845  76.021  54.052  0.00  0.00      A    H  
HETATM 1303  HA  ILE A  79      35.957  77.963  53.646  0.00  0.00      A    H  
HETATM 1304  HB  ILE A  79      36.088  74.932  54.117  0.00  0.00      A    H  
HETATM 1305 HG12 ILE A  79      36.787  77.193  56.051  0.00  0.00      A    H  
HETATM 1306 HG13 ILE A  79      35.152  76.548  55.976  0.00  0.00      A    H  
HETATM 1307 HG21 ILE A  79      38.344  77.036  54.008  0.00  0.00      A    H  
HETATM 1308 HG22 ILE A  79      38.561  75.362  54.575  0.00  0.00      A    H  
HETATM 1309 HG23 ILE A  79      38.111  75.663  52.892  0.00  0.00      A    H  
HETATM 1310 HD11 ILE A  79      37.619  74.818  56.644  0.00  0.00      A    H  
HETATM 1311 HD12 ILE A  79      36.430  75.458  57.797  0.00  0.00      A    H  
HETATM 1312 HD13 ILE A  79      35.926  74.268  56.568  0.00  0.00      A    H  
HETATM 1313  N   ALA A  80      35.609  75.519  51.373  0.00  0.00      A    N  
HETATM 1314  CA  ALA A  80      35.913  75.208  49.979  0.00  0.00      A    C  
HETATM 1315  C   ALA A  80      35.379  76.281  49.060  0.00  0.00      A    C  
HETATM 1316  O   ALA A  80      36.044  76.607  48.091  0.00  0.00      A    O  
HETATM 1317  CB  ALA A  80      35.269  73.860  49.562  0.00  0.00      A    C  
HETATM 1318  H   ALA A  80      35.142  74.827  51.922  0.00  0.00      A    H  
HETATM 1319  HA  ALA A  80      37.009  75.130  49.871  0.00  0.00      A    H  
HETATM 1320  HB1 ALA A  80      35.519  73.625  48.517  0.00  0.00      A    H  
HETATM 1321  HB2 ALA A  80      35.635  73.043  50.202  0.00  0.00      A    H  
HETATM 1322  HB3 ALA A  80      34.175  73.925  49.660  0.00  0.00      A    H  
HETATM 1323  N   ASP A  81      34.178  76.834  49.342  0.00  0.00      A    N  
HETATM 1324  CA  ASP A  81      33.619  77.869  48.475  0.00  0.00      A    C  
HETATM 1325  C   ASP A  81      34.402  79.156  48.603  0.00  0.00      A    C  
HETATM 1326  O   ASP A  81      34.664  79.777  47.585  0.00  0.00      A    O  
HETATM 1327  CB  ASP A  81      32.137  78.168  48.828  0.00  0.00      A    C  
HETATM 1328  CG  ASP A  81      31.587  79.232  47.912  0.00  0.00      A    C  
HETATM 1329  OD1 ASP A  81      31.079  78.872  46.815  0.00  0.00      A    O  
HETATM 1330  OD2 ASP A  81      31.663  80.436  48.279  0.00  0.00      A    O1-
HETATM 1331  H   ASP A  81      33.659  76.549  50.148  0.00  0.00      A    H  
HETATM 1332  HA  ASP A  81      33.651  77.513  47.431  0.00  0.00      A    H  
HETATM 1333  HB2 ASP A  81      31.538  77.249  48.722  0.00  0.00      A    H  
HETATM 1334  HB3 ASP A  81      32.057  78.512  49.872  0.00  0.00      A    H  
HETATM 1335  N   ASN A  82      34.758  79.578  49.840  0.00  0.00      A    N  
HETATM 1336  CA  ASN A  82      35.363  80.896  50.030  0.00  0.00      A    C  
HETATM 1337  C   ASN A  82      36.501  81.130  49.057  0.00  0.00      A    C  
HETATM 1338  O   ASN A  82      37.576  80.590  49.268  0.00  0.00      A    O  
HETATM 1339  CB  ASN A  82      35.872  81.087  51.485  0.00  0.00      A    C  
HETATM 1340  CG  ASN A  82      36.577  82.414  51.620  0.00  0.00      A    C  
HETATM 1341  ND2 ASN A  82      35.861  83.555  51.525  0.00  0.00      A    N  
HETATM 1342  OD1 ASN A  82      37.783  82.420  51.808  0.00  0.00      A    O  
HETATM 1343  H   ASN A  82      34.538  79.032  50.649  0.00  0.00      A    H  
HETATM 1344  HA  ASN A  82      34.563  81.636  49.868  0.00  0.00      A    H  
HETATM 1345  HB2 ASN A  82      35.028  81.057  52.191  0.00  0.00      A    H  
HETATM 1346  HB3 ASN A  82      36.562  80.268  51.744  0.00  0.00      A    H  
HETATM 1347 HD21 ASN A  82      34.872  83.539  51.382  0.00  0.00      A    H  
HETATM 1348 HD22 ASN A  82      36.324  84.438  51.599  0.00  0.00      A    H  
HETATM 1349  N   ALA A  83      36.284  81.930  47.984  0.00  0.00      A    N  
HETATM 1350  CA  ALA A  83      37.334  82.136  46.988  0.00  0.00      A    C  
HETATM 1351  C   ALA A  83      38.581  82.731  47.602  0.00  0.00      A    C  
HETATM 1352  O   ALA A  83      39.666  82.300  47.247  0.00  0.00      A    O  
HETATM 1353  CB  ALA A  83      36.864  83.077  45.849  0.00  0.00      A    C  
HETATM 1354  H   ALA A  83      35.396  82.368  47.832  0.00  0.00      A    H  
HETATM 1355  HA  ALA A  83      37.563  81.157  46.540  0.00  0.00      A    H  
HETATM 1356  HB1 ALA A  83      37.662  83.200  45.100  0.00  0.00      A    H  
HETATM 1357  HB2 ALA A  83      35.977  82.656  45.349  0.00  0.00      A    H  
HETATM 1358  HB3 ALA A  83      36.604  84.068  46.253  0.00  0.00      A    H  
HETATM 1359  N   GLU A  84      38.445  83.727  48.508  0.00  0.00      A    N  
HETATM 1360  CA  GLU A  84      39.627  84.385  49.074  0.00  0.00      A    C  
HETATM 1361  C   GLU A  84      40.638  83.357  49.535  0.00  0.00      A    C  
HETATM 1362  O   GLU A  84      41.807  83.477  49.204  0.00  0.00      A    O  
HETATM 1363  CB  GLU A  84      39.209  85.310  50.253  0.00  0.00      A    C  
HETATM 1364  CG  GLU A  84      40.388  86.104  50.874  0.00  0.00      A    C  
HETATM 1365  CD  GLU A  84      39.877  87.039  51.944  0.00  0.00      A    C  
HETATM 1366  OE1 GLU A  84      38.931  86.653  52.683  0.00  0.00      A    O  
HETATM 1367  OE2 GLU A  84      40.410  88.175  52.061  0.00  0.00      A    O1-
HETATM 1368  H   GLU A  84      37.534  84.052  48.769  0.00  0.00      A    H  
HETATM 1369  HA  GLU A  84      40.075  85.010  48.283  0.00  0.00      A    H  
HETATM 1370  HB2 GLU A  84      38.461  86.032  49.890  0.00  0.00      A    H  
HETATM 1371  HB3 GLU A  84      38.744  84.695  51.037  0.00  0.00      A    H  
HETATM 1372  HG2 GLU A  84      41.118  85.414  51.324  0.00  0.00      A    H  
HETATM 1373  HG3 GLU A  84      40.898  86.683  50.086  0.00  0.00      A    H  
HETATM 1374  N   VAL A  85      40.192  82.327  50.291  0.00  0.00      A    N  
HETATM 1375  CA  VAL A  85      41.109  81.270  50.717  0.00  0.00      A    C  
HETATM 1376  C   VAL A  85      41.471  80.418  49.519  0.00  0.00      A    C  
HETATM 1377  O   VAL A  85      42.645  80.129  49.354  0.00  0.00      A    O  
HETATM 1378  CB  VAL A  85      40.502  80.412  51.871  0.00  0.00      A    C  
HETATM 1379  CG1 VAL A  85      41.299  79.097  52.097  0.00  0.00      A    C  
HETATM 1380  CG2 VAL A  85      40.467  81.227  53.196  0.00  0.00      A    C  
HETATM 1381  H   VAL A  85      39.222  82.251  50.524  0.00  0.00      A    H  
HETATM 1382  HA  VAL A  85      42.034  81.730  51.104  0.00  0.00      A    H  
HETATM 1383  HB  VAL A  85      39.471  80.122  51.599  0.00  0.00      A    H  
HETATM 1384 HG11 VAL A  85      42.356  79.323  52.303  0.00  0.00      A    H  
HETATM 1385 HG12 VAL A  85      40.884  78.537  52.950  0.00  0.00      A    H  
HETATM 1386 HG13 VAL A  85      41.238  78.450  51.210  0.00  0.00      A    H  
HETATM 1387 HG21 VAL A  85      39.967  82.196  53.053  0.00  0.00      A    H  
HETATM 1388 HG22 VAL A  85      39.926  80.670  53.978  0.00  0.00      A    H  
HETATM 1389 HG23 VAL A  85      41.489  81.422  53.556  0.00  0.00      A    H  
HETATM 1390  N   ASN A  86      40.501  79.989  48.679  0.00  0.00      A    N  
HETATM 1391  CA  ASN A  86      40.832  79.070  47.587  0.00  0.00      A    C  
HETATM 1392  C   ASN A  86      41.978  79.588  46.746  0.00  0.00      A    C  
HETATM 1393  O   ASN A  86      42.922  78.852  46.508  0.00  0.00      A    O  
HETATM 1394  CB  ASN A  86      39.653  78.826  46.605  0.00  0.00      A    C  
HETATM 1395  CG  ASN A  86      38.373  78.391  47.273  0.00  0.00      A    C  
HETATM 1396  ND2 ASN A  86      37.255  78.359  46.515  0.00  0.00      A    N  
HETATM 1397  OD1 ASN A  86      38.379  78.086  48.456  0.00  0.00      A    O  
HETATM 1398  H   ASN A  86      39.544  80.242  48.826  0.00  0.00      A    H  
HETATM 1399  HA  ASN A  86      41.110  78.103  48.042  0.00  0.00      A    H  
HETATM 1400  HB2 ASN A  86      39.451  79.746  46.039  0.00  0.00      A    H  
HETATM 1401  HB3 ASN A  86      39.944  78.045  45.885  0.00  0.00      A    H  
HETATM 1402 HD21 ASN A  86      37.276  78.604  45.544  0.00  0.00      A    H  
HETATM 1403 HD22 ASN A  86      36.385  78.085  46.923  0.00  0.00      A    H  
HETATM 1404  N   ALA A  87      41.904  80.853  46.273  0.00  0.00      A    N  
HETATM 1405  CA  ALA A  87      42.966  81.370  45.417  0.00  0.00      A    C  
HETATM 1406  C   ALA A  87      44.256  81.335  46.196  0.00  0.00      A    C  
HETATM 1407  O   ALA A  87      45.241  80.826  45.688  0.00  0.00      A    O  
HETATM 1408  CB  ALA A  87      42.692  82.823  44.945  0.00  0.00      A    C  
HETATM 1409  H   ALA A  87      41.134  81.451  46.500  0.00  0.00      A    H  
HETATM 1410  HA  ALA A  87      43.048  80.726  44.525  0.00  0.00      A    H  
HETATM 1411  HB1 ALA A  87      43.523  83.182  44.318  0.00  0.00      A    H  
HETATM 1412  HB2 ALA A  87      41.764  82.855  44.354  0.00  0.00      A    H  
HETATM 1413  HB3 ALA A  87      42.582  83.500  45.806  0.00  0.00      A    H  
HETATM 1414  N   MET A  88      44.258  81.869  47.438  0.00  0.00      A    N  
HETATM 1415  CA  MET A  88      45.496  81.898  48.212  0.00  0.00      A    C  
HETATM 1416  C   MET A  88      46.078  80.505  48.308  0.00  0.00      A    C  
HETATM 1417  O   MET A  88      47.277  80.362  48.134  0.00  0.00      A    O  
HETATM 1418  CB  MET A  88      45.250  82.519  49.614  0.00  0.00      A    C  
HETATM 1419  CG  MET A  88      46.568  82.723  50.403  0.00  0.00      A    C  
HETATM 1420  SD  MET A  88      46.208  83.630  51.945  0.00  0.00      A    S  
HETATM 1421  CE  MET A  88      45.685  82.272  53.033  0.00  0.00      A    C  
HETATM 1422 LPD1 MET A  88      46.761  83.943  52.185  0.00  0.00      A   LP  
HETATM 1423 LPD2 MET A  88      45.711  84.084  51.857  0.00  0.00      A   LP  
HETATM 1424  H   MET A  88      43.425  82.259  47.834  0.00  0.00      A    H  
HETATM 1425  HA  MET A  88      46.203  82.548  47.671  0.00  0.00      A    H  
HETATM 1426  HB2 MET A  88      44.773  83.505  49.486  0.00  0.00      A    H  
HETATM 1427  HB3 MET A  88      44.561  81.872  50.176  0.00  0.00      A    H  
HETATM 1428  HG2 MET A  88      47.042  81.758  50.632  0.00  0.00      A    H  
HETATM 1429  HG3 MET A  88      47.273  83.335  49.818  0.00  0.00      A    H  
HETATM 1430  HE1 MET A  88      46.556  81.628  53.216  0.00  0.00      A    H  
HETATM 1431  HE2 MET A  88      45.327  82.690  53.984  0.00  0.00      A    H  
HETATM 1432  HE3 MET A  88      44.876  81.681  52.579  0.00  0.00      A    H  
HETATM 1433  N   ILE A  89      45.261  79.456  48.558  0.00  0.00      A    N  
HETATM 1434  CA  ILE A  89      45.801  78.094  48.594  0.00  0.00      A    C  
HETATM 1435  C   ILE A  89      46.465  77.804  47.270  0.00  0.00      A    C  
HETATM 1436  O   ILE A  89      47.620  77.405  47.262  0.00  0.00      A    O  
HETATM 1437  CB  ILE A  89      44.706  77.023  48.904  0.00  0.00      A    C  
HETATM 1438  CG1 ILE A  89      44.303  77.122  50.405  0.00  0.00      A    C  
HETATM 1439  CG2 ILE A  89      45.169  75.582  48.541  0.00  0.00      A    C  
HETATM 1440  CD1 ILE A  89      43.128  76.191  50.805  0.00  0.00      A    C  
HETATM 1441  H   ILE A  89      44.280  79.601  48.685  0.00  0.00      A    H  
HETATM 1442  HA  ILE A  89      46.576  78.044  49.379  0.00  0.00      A    H  
HETATM 1443  HB  ILE A  89      43.819  77.234  48.285  0.00  0.00      A    H  
HETATM 1444 HG12 ILE A  89      45.181  76.882  51.025  0.00  0.00      A    H  
HETATM 1445 HG13 ILE A  89      44.007  78.159  50.631  0.00  0.00      A    H  
HETATM 1446 HG21 ILE A  89      46.028  75.294  49.161  0.00  0.00      A    H  
HETATM 1447 HG22 ILE A  89      44.360  74.857  48.703  0.00  0.00      A    H  
HETATM 1448 HG23 ILE A  89      45.457  75.499  47.482  0.00  0.00      A    H  
HETATM 1449 HD11 ILE A  89      43.433  75.135  50.824  0.00  0.00      A    H  
HETATM 1450 HD12 ILE A  89      42.781  76.454  51.815  0.00  0.00      A    H  
HETATM 1451 HD13 ILE A  89      42.287  76.310  50.105  0.00  0.00      A    H  
HETATM 1452  N   LYS A  90      45.744  77.989  46.141  0.00  0.00      A    N  
HETATM 1453  CA  LYS A  90      46.330  77.669  44.841  0.00  0.00      A    C  
HETATM 1454  C   LYS A  90      47.648  78.393  44.675  0.00  0.00      A    C  
HETATM 1455  O   LYS A  90      48.575  77.808  44.136  0.00  0.00      A    O  
HETATM 1456  CB  LYS A  90      45.363  78.032  43.679  0.00  0.00      A    C  
HETATM 1457  CG  LYS A  90      45.913  77.588  42.297  0.00  0.00      A    C  
HETATM 1458  CD  LYS A  90      44.913  77.897  41.150  0.00  0.00      A    C  
HETATM 1459  CE  LYS A  90      45.531  77.564  39.764  0.00  0.00      A    C  
HETATM 1460  NZ  LYS A  90      44.605  77.899  38.659  0.00  0.00      A    N1+
HETATM 1461  H   LYS A  90      44.802  78.327  46.183  0.00  0.00      A    H  
HETATM 1462  HA  LYS A  90      46.507  76.580  44.818  0.00  0.00      A    H  
HETATM 1463  HB2 LYS A  90      44.399  77.529  43.852  0.00  0.00      A    H  
HETATM 1464  HB3 LYS A  90      45.189  79.120  43.675  0.00  0.00      A    H  
HETATM 1465  HG2 LYS A  90      46.854  78.123  42.102  0.00  0.00      A    H  
HETATM 1466  HG3 LYS A  90      46.127  76.507  42.310  0.00  0.00      A    H  
HETATM 1467  HD2 LYS A  90      43.994  77.305  41.294  0.00  0.00      A    H  
HETATM 1468  HD3 LYS A  90      44.639  78.964  41.175  0.00  0.00      A    H  
HETATM 1469  HE2 LYS A  90      46.468  78.132  39.633  0.00  0.00      A    H  
HETATM 1470  HE3 LYS A  90      45.777  76.489  39.727  0.00  0.00      A    H  
HETATM 1471  HZ1 LYS A  90      44.368  78.955  38.636  0.00  0.00      A    H  
HETATM 1472  HZ2 LYS A  90      45.045  77.656  37.702  0.00  0.00      A    H  
HETATM 1473  HZ3 LYS A  90      43.676  77.350  38.732  0.00  0.00      A    H  
HETATM 1474  N   ILE A  91      47.757  79.659  45.140  0.00  0.00      A    N  
HETATM 1475  CA  ILE A  91      49.023  80.375  45.008  0.00  0.00      A    C  
HETATM 1476  C   ILE A  91      50.053  79.646  45.842  0.00  0.00      A    C  
HETATM 1477  O   ILE A  91      51.077  79.249  45.312  0.00  0.00      A    O  
HETATM 1478  CB  ILE A  91      48.967  81.874  45.450  0.00  0.00      A    C  
HETATM 1479  CG1 ILE A  91      47.968  82.691  44.575  0.00  0.00      A    C  
HETATM 1480  CG2 ILE A  91      50.394  82.493  45.402  0.00  0.00      A    C  
HETATM 1481  CD1 ILE A  91      47.708  84.133  45.095  0.00  0.00      A    C  
HETATM 1482  H   ILE A  91      46.995  80.102  45.611  0.00  0.00      A    H  
HETATM 1483  HA  ILE A  91      49.325  80.353  43.948  0.00  0.00      A    H  
HETATM 1484  HB  ILE A  91      48.616  81.921  46.493  0.00  0.00      A    H  
HETATM 1485 HG12 ILE A  91      48.335  82.726  43.540  0.00  0.00      A    H  
HETATM 1486 HG13 ILE A  91      46.993  82.187  44.558  0.00  0.00      A    H  
HETATM 1487 HG21 ILE A  91      50.805  82.438  44.384  0.00  0.00      A    H  
HETATM 1488 HG22 ILE A  91      50.384  83.545  45.720  0.00  0.00      A    H  
HETATM 1489 HG23 ILE A  91      51.077  81.955  46.075  0.00  0.00      A    H  
HETATM 1490 HD11 ILE A  91      48.569  84.790  44.914  0.00  0.00      A    H  
HETATM 1491 HD12 ILE A  91      46.842  84.569  44.576  0.00  0.00      A    H  
HETATM 1492 HD13 ILE A  91      47.490  84.129  46.173  0.00  0.00      A    H  
HETATM 1493  N   LEU A  92      49.802  79.476  47.159  0.00  0.00      A    N  
HETATM 1494  CA  LEU A  92      50.835  78.952  48.051  0.00  0.00      A    C  
HETATM 1495  C   LEU A  92      51.274  77.565  47.635  0.00  0.00      A    C  
HETATM 1496  O   LEU A  92      52.414  77.216  47.901  0.00  0.00      A    O  
HETATM 1497  CB  LEU A  92      50.356  78.908  49.533  0.00  0.00      A    C  
HETATM 1498  CG  LEU A  92      50.003  80.294  50.165  0.00  0.00      A    C  
HETATM 1499  CD1 LEU A  92      49.383  80.091  51.577  0.00  0.00      A    C  
HETATM 1500  CD2 LEU A  92      51.225  81.249  50.243  0.00  0.00      A    C  
HETATM 1501  H   LEU A  92      48.910  79.722  47.535  0.00  0.00      A    H  
HETATM 1502  HA  LEU A  92      51.723  79.600  47.970  0.00  0.00      A    H  
HETATM 1503  HB2 LEU A  92      49.467  78.256  49.563  0.00  0.00      A    H  
HETATM 1504  HB3 LEU A  92      51.140  78.438  50.149  0.00  0.00      A    H  
HETATM 1505  HG  LEU A  92      49.243  80.811  49.562  0.00  0.00      A    H  
HETATM 1506 HD11 LEU A  92      50.104  79.600  52.248  0.00  0.00      A    H  
HETATM 1507 HD12 LEU A  92      49.094  81.057  52.018  0.00  0.00      A    H  
HETATM 1508 HD13 LEU A  92      48.475  79.472  51.514  0.00  0.00      A    H  
HETATM 1509 HD21 LEU A  92      51.552  81.539  49.235  0.00  0.00      A    H  
HETATM 1510 HD22 LEU A  92      50.958  82.174  50.778  0.00  0.00      A    H  
HETATM 1511 HD23 LEU A  92      52.064  80.770  50.770  0.00  0.00      A    H  
HETATM 1512  N   GLY A  93      50.400  76.757  46.991  0.00  0.00      A    N  
HETATM 1513  CA  GLY A  93      50.789  75.396  46.637  0.00  0.00      A    C  
HETATM 1514  C   GLY A  93      50.595  74.540  47.863  0.00  0.00      A    C  
HETATM 1515  O   GLY A  93      51.570  74.035  48.399  0.00  0.00      A    O  
HETATM 1516  H   GLY A  93      49.460  77.045  46.794  0.00  0.00      A    H  
HETATM 1517  HA2 GLY A  93      51.833  75.358  46.285  0.00  0.00      A    H  
HETATM 1518  HA3 GLY A  93      50.154  75.010  45.823  0.00  0.00      A    H  
HETATM 1519  N   LEU A  94      49.326  74.392  48.311  0.00  0.00      A    N  
HETATM 1520  CA  LEU A  94      49.026  73.620  49.517  0.00  0.00      A    C  
HETATM 1521  C   LEU A  94      47.782  72.794  49.290  0.00  0.00      A    C  
HETATM 1522  O   LEU A  94      47.138  72.968  48.269  0.00  0.00      A    O  
HETATM 1523  CB  LEU A  94      48.806  74.598  50.708  0.00  0.00      A    C  
HETATM 1524  CG  LEU A  94      50.113  75.270  51.217  0.00  0.00      A    C  
HETATM 1525  CD1 LEU A  94      49.779  76.370  52.264  0.00  0.00      A    C  
HETATM 1526  CD2 LEU A  94      51.062  74.225  51.868  0.00  0.00      A    C  
HETATM 1527  H   LEU A  94      48.558  74.838  47.845  0.00  0.00      A    H  
HETATM 1528  HA  LEU A  94      49.815  72.885  49.729  0.00  0.00      A    H  
HETATM 1529  HB2 LEU A  94      48.110  75.381  50.372  0.00  0.00      A    H  
HETATM 1530  HB3 LEU A  94      48.335  74.083  51.558  0.00  0.00      A    H  
HETATM 1531  HG  LEU A  94      50.624  75.759  50.370  0.00  0.00      A    H  
HETATM 1532 HD11 LEU A  94      49.372  75.913  53.175  0.00  0.00      A    H  
HETATM 1533 HD12 LEU A  94      50.684  76.938  52.534  0.00  0.00      A    H  
HETATM 1534 HD13 LEU A  94      49.035  77.075  51.867  0.00  0.00      A    H  
HETATM 1535 HD21 LEU A  94      51.525  73.564  51.122  0.00  0.00      A    H  
HETATM 1536 HD22 LEU A  94      51.868  74.748  52.390  0.00  0.00      A    H  
HETATM 1537 HD23 LEU A  94      50.524  73.613  52.607  0.00  0.00      A    H  
HETATM 1538  N   GLN A  95      47.440  71.893  50.239  0.00  0.00      A    N  
HETATM 1539  CA  GLN A  95      46.231  71.084  50.107  0.00  0.00      A    C  
HETATM 1540  C   GLN A  95      45.889  70.492  51.456  0.00  0.00      A    C  
HETATM 1541  O   GLN A  95      46.790  70.317  52.262  0.00  0.00      A    O  
HETATM 1542  CB  GLN A  95      46.372  69.963  49.042  0.00  0.00      A    C  
HETATM 1543  CG  GLN A  95      47.701  69.185  49.197  0.00  0.00      A    C  
HETATM 1544  CD  GLN A  95      47.739  67.981  48.287  0.00  0.00      A    C  
HETATM 1545  NE2 GLN A  95      47.144  66.838  48.695  0.00  0.00      A    N  
HETATM 1546  OE1 GLN A  95      48.302  68.073  47.207  0.00  0.00      A    O  
HETATM 1547  H   GLN A  95      48.010  71.759  51.052  0.00  0.00      A    H  
HETATM 1548  HA  GLN A  95      45.396  71.749  49.829  0.00  0.00      A    H  
HETATM 1549  HB2 GLN A  95      45.524  69.270  49.144  0.00  0.00      A    H  
HETATM 1550  HB3 GLN A  95      46.341  70.393  48.029  0.00  0.00      A    H  
HETATM 1551  HG2 GLN A  95      48.549  69.848  48.964  0.00  0.00      A    H  
HETATM 1552  HG3 GLN A  95      47.801  68.845  50.237  0.00  0.00      A    H  
HETATM 1553 HE21 GLN A  95      46.681  66.778  49.581  0.00  0.00      A    H  
HETATM 1554 HE22 GLN A  95      47.163  66.031  48.104  0.00  0.00      A    H  
HETATM 1555  N   TYR A  96      44.596  70.204  51.728  0.00  0.00      A    N  
HETATM 1556  CA  TYR A  96      44.213  69.789  53.076  0.00  0.00      A    C  
HETATM 1557  C   TYR A  96      44.765  68.414  53.374  0.00  0.00      A    C  
HETATM 1558  O   TYR A  96      45.255  67.778  52.455  0.00  0.00      A    O  
HETATM 1559  CB  TYR A  96      42.669  69.825  53.252  0.00  0.00      A    C  
HETATM 1560  CG  TYR A  96      42.063  71.151  52.756  0.00  0.00      A    C  
HETATM 1561  CD1 TYR A  96      42.495  72.373  53.286  0.00  0.00      A    C  
HETATM 1562  CD2 TYR A  96      41.070  71.159  51.769  0.00  0.00      A    C  
HETATM 1563  CE1 TYR A  96      41.907  73.575  52.884  0.00  0.00      A    C  
HETATM 1564  CE2 TYR A  96      40.488  72.362  51.356  0.00  0.00      A    C  
HETATM 1565  CZ  TYR A  96      40.891  73.574  51.921  0.00  0.00      A    C  
HETATM 1566  OH  TYR A  96      40.272  74.760  51.512  0.00  0.00      A    O  
HETATM 1567  H   TYR A  96      43.888  70.294  51.025  0.00  0.00      A    H  
HETATM 1568  HA  TYR A  96      44.665  70.483  53.801  0.00  0.00      A    H  
HETATM 1569  HB2 TYR A  96      42.391  69.703  54.311  0.00  0.00      A    H  
HETATM 1570  HB3 TYR A  96      42.244  68.978  52.692  0.00  0.00      A    H  
HETATM 1571  HD1 TYR A  96      43.294  72.401  54.016  0.00  0.00      A    H  
HETATM 1572  HD2 TYR A  96      40.739  70.231  51.313  0.00  0.00      A    H  
HETATM 1573  HE1 TYR A  96      42.249  74.505  53.326  0.00  0.00      A    H  
HETATM 1574  HE2 TYR A  96      39.716  72.355  50.593  0.00  0.00      A    H  
HETATM 1575  HH  TYR A  96      40.475  75.511  52.058  0.00  0.00      A    H  
HETATM 1576  N   LYS A  97      44.692  67.965  54.651  0.00  0.00      A    N  
HETATM 1577  CA  LYS A  97      45.177  66.637  55.044  0.00  0.00      A    C  
HETATM 1578  C   LYS A  97      46.688  66.560  55.000  0.00  0.00      A    C  
HETATM 1579  O   LYS A  97      47.285  66.389  56.053  0.00  0.00      A    O  
HETATM 1580  CB  LYS A  97      44.495  65.467  54.276  0.00  0.00      A    C  
HETATM 1581  CG  LYS A  97      45.024  64.058  54.678  0.00  0.00      A    C  
HETATM 1582  CD  LYS A  97      44.815  63.714  56.180  0.00  0.00      A    C  
HETATM 1583  CE  LYS A  97      45.174  62.233  56.482  0.00  0.00      A    C  
HETATM 1584  NZ  LYS A  97      44.998  61.915  57.918  0.00  0.00      A    N1+
HETATM 1585  H   LYS A  97      44.308  68.557  55.365  0.00  0.00      A    H  
HETATM 1586  HA  LYS A  97      44.881  66.503  56.099  0.00  0.00      A    H  
HETATM 1587  HB2 LYS A  97      43.408  65.518  54.454  0.00  0.00      A    H  
HETATM 1588  HB3 LYS A  97      44.654  65.571  53.193  0.00  0.00      A    H  
HETATM 1589  HG2 LYS A  97      44.484  63.312  54.071  0.00  0.00      A    H  
HETATM 1590  HG3 LYS A  97      46.096  63.977  54.432  0.00  0.00      A    H  
HETATM 1591  HD2 LYS A  97      45.457  64.349  56.810  0.00  0.00      A    H  
HETATM 1592  HD3 LYS A  97      43.764  63.894  56.455  0.00  0.00      A    H  
HETATM 1593  HE2 LYS A  97      44.530  61.569  55.881  0.00  0.00      A    H  
HETATM 1594  HE3 LYS A  97      46.223  62.047  56.191  0.00  0.00      A    H  
HETATM 1595  HZ1 LYS A  97      43.978  62.070  58.241  0.00  0.00      A    H  
HETATM 1596  HZ2 LYS A  97      45.242  60.881  58.126  0.00  0.00      A    H  
HETATM 1597  HZ3 LYS A  97      45.636  62.521  58.548  0.00  0.00      A    H  
HETATM 1598  N   LYS A  98      47.340  66.669  53.818  0.00  0.00      A    N  
HETATM 1599  CA  LYS A  98      48.798  66.552  53.777  0.00  0.00      A    C  
HETATM 1600  C   LYS A  98      49.425  67.473  54.799  0.00  0.00      A    C  
HETATM 1601  O   LYS A  98      48.920  68.573  54.958  0.00  0.00      A    O  
HETATM 1602  CB  LYS A  98      49.383  66.890  52.375  0.00  0.00      A    C  
HETATM 1603  CG  LYS A  98      50.936  66.926  52.391  0.00  0.00      A    C  
HETATM 1604  CD  LYS A  98      51.568  67.094  50.985  0.00  0.00      A    C  
HETATM 1605  CE  LYS A  98      53.114  67.198  51.109  0.00  0.00      A    C  
HETATM 1606  NZ  LYS A  98      53.761  67.395  49.793  0.00  0.00      A    N1+
HETATM 1607  H   LYS A  98      46.845  66.790  52.957  0.00  0.00      A    H  
HETATM 1608  HA  LYS A  98      49.043  65.502  54.009  0.00  0.00      A    H  
HETATM 1609  HB2 LYS A  98      49.028  66.148  51.642  0.00  0.00      A    H  
HETATM 1610  HB3 LYS A  98      49.012  67.880  52.076  0.00  0.00      A    H  
HETATM 1611  HG2 LYS A  98      51.260  67.782  53.003  0.00  0.00      A    H  
HETATM 1612  HG3 LYS A  98      51.320  65.996  52.840  0.00  0.00      A    H  
HETATM 1613  HD2 LYS A  98      51.303  66.229  50.355  0.00  0.00      A    H  
HETATM 1614  HD3 LYS A  98      51.176  68.002  50.502  0.00  0.00      A    H  
HETATM 1615  HE2 LYS A  98      53.372  68.046  51.766  0.00  0.00      A    H  
HETATM 1616  HE3 LYS A  98      53.504  66.277  51.574  0.00  0.00      A    H  
HETATM 1617  HZ1 LYS A  98      53.461  68.331  49.343  0.00  0.00      A    H  
HETATM 1618  HZ2 LYS A  98      54.837  67.412  49.903  0.00  0.00      A    H  
HETATM 1619  HZ3 LYS A  98      53.524  66.599  49.101  0.00  0.00      A    H  
HETATM 1620  N   LYS A  99      50.516  67.040  55.479  0.00  0.00      A    N  
HETATM 1621  CA  LYS A  99      51.198  67.889  56.456  0.00  0.00      A    C  
HETATM 1622  C   LYS A  99      52.490  68.392  55.852  0.00  0.00      A    C  
HETATM 1623  O   LYS A  99      52.928  67.831  54.860  0.00  0.00      A    O  
HETATM 1624  CB  LYS A  99      51.509  67.073  57.739  0.00  0.00      A    C  
HETATM 1625  CG  LYS A  99      50.208  66.495  58.362  0.00  0.00      A    C  
HETATM 1626  CD  LYS A  99      50.451  65.743  59.703  0.00  0.00      A    C  
HETATM 1627  CE  LYS A  99      51.330  64.471  59.548  0.00  0.00      A    C  
HETATM 1628  NZ  LYS A  99      51.375  63.687  60.805  0.00  0.00      A    N1+
HETATM 1629  H   LYS A  99      50.912  66.136  55.309  0.00  0.00      A    H  
HETATM 1630  HA  LYS A  99      50.579  68.755  56.740  0.00  0.00      A    H  
HETATM 1631  HB2 LYS A  99      52.197  66.258  57.465  0.00  0.00      A    H  
HETATM 1632  HB3 LYS A  99      52.014  67.715  58.478  0.00  0.00      A    H  
HETATM 1633  HG2 LYS A  99      49.514  67.330  58.555  0.00  0.00      A    H  
HETATM 1634  HG3 LYS A  99      49.721  65.811  57.649  0.00  0.00      A    H  
HETATM 1635  HD2 LYS A  99      50.917  66.425  60.433  0.00  0.00      A    H  
HETATM 1636  HD3 LYS A  99      49.469  65.439  60.103  0.00  0.00      A    H  
HETATM 1637  HE2 LYS A  99      50.922  63.839  58.741  0.00  0.00      A    H  
HETATM 1638  HE3 LYS A  99      52.360  64.754  59.277  0.00  0.00      A    H  
HETATM 1639  HZ1 LYS A  99      50.396  63.334  61.099  0.00  0.00      A    H  
HETATM 1640  HZ2 LYS A  99      52.003  62.811  60.701  0.00  0.00      A    H  
HETATM 1641  HZ3 LYS A  99      51.774  64.269  61.625  0.00  0.00      A    H  
HETATM 1642  N   TYR A 100      53.105  69.443  56.442  0.00  0.00      A    N  
HETATM 1643  CA  TYR A 100      54.330  70.015  55.886  0.00  0.00      A    C  
HETATM 1644  C   TYR A 100      55.407  70.016  56.940  0.00  0.00      A    C  
HETATM 1645  O   TYR A 100      55.920  71.072  57.270  0.00  0.00      A    O  
HETATM 1646  CB  TYR A 100      54.019  71.427  55.331  0.00  0.00      A    C  
HETATM 1647  CG  TYR A 100      53.077  71.262  54.133  0.00  0.00      A    C  
HETATM 1648  CD1 TYR A 100      51.700  71.119  54.330  0.00  0.00      A    C  
HETATM 1649  CD2 TYR A 100      53.593  71.237  52.833  0.00  0.00      A    C  
HETATM 1650  CE1 TYR A 100      50.856  70.878  53.244  0.00  0.00      A    C  
HETATM 1651  CE2 TYR A 100      52.752  70.986  51.747  0.00  0.00      A    C  
HETATM 1652  CZ  TYR A 100      51.383  70.796  51.949  0.00  0.00      A    C  
HETATM 1653  OH  TYR A 100      50.564  70.533  50.853  0.00  0.00      A    O  
HETATM 1654  H   TYR A 100      52.720  69.872  57.260  0.00  0.00      A    H  
HETATM 1655  HA  TYR A 100      54.733  69.413  55.058  0.00  0.00      A    H  
HETATM 1656  HB2 TYR A 100      54.949  71.927  55.016  0.00  0.00      A    H  
HETATM 1657  HB3 TYR A 100      53.546  72.041  56.113  0.00  0.00      A    H  
HETATM 1658  HD1 TYR A 100      51.282  71.189  55.328  0.00  0.00      A    H  
HETATM 1659  HD2 TYR A 100      54.649  71.412  52.660  0.00  0.00      A    H  
HETATM 1660  HE1 TYR A 100      49.791  70.757  53.410  0.00  0.00      A    H  
HETATM 1661  HE2 TYR A 100      53.160  70.938  50.742  0.00  0.00      A    H  
HETATM 1662  HH  TYR A 100      49.764  70.089  51.104  0.00  0.00      A    H  
HETATM 1663  N   GLU A 101      55.752  68.816  57.462  0.00  0.00      A    N  
HETATM 1664  CA  GLU A 101      56.834  68.704  58.439  0.00  0.00      A    C  
HETATM 1665  C   GLU A 101      58.155  68.441  57.750  0.00  0.00      A    C  
HETATM 1666  O   GLU A 101      59.133  69.083  58.098  0.00  0.00      A    O  
HETATM 1667  CB  GLU A 101      56.531  67.553  59.439  0.00  0.00      A    C  
HETATM 1668  CG  GLU A 101      57.603  67.440  60.557  0.00  0.00      A    C  
HETATM 1669  CD  GLU A 101      57.687  68.716  61.356  0.00  0.00      A    C  
HETATM 1670  OE1 GLU A 101      58.727  69.423  61.260  0.00  0.00      A    O  
HETATM 1671  OE2 GLU A 101      56.704  69.024  62.083  0.00  0.00      A    O1-
HETATM 1672  H   GLU A 101      55.287  67.980  57.161  0.00  0.00      A    H  
HETATM 1673  HA  GLU A 101      56.914  69.638  59.019  0.00  0.00      A    H  
HETATM 1674  HB2 GLU A 101      55.547  67.736  59.901  0.00  0.00      A    H  
HETATM 1675  HB3 GLU A 101      56.477  66.595  58.896  0.00  0.00      A    H  
HETATM 1676  HG2 GLU A 101      57.332  66.619  61.241  0.00  0.00      A    H  
HETATM 1677  HG3 GLU A 101      58.584  67.199  60.117  0.00  0.00      A    H  
HETATM 1678  N   THR A 102      58.221  67.489  56.788  0.00  0.00      A    N  
HETATM 1679  CA  THR A 102      59.517  67.124  56.220  0.00  0.00      A    C  
HETATM 1680  C   THR A 102      60.060  68.260  55.387  0.00  0.00      A    C  
HETATM 1681  O   THR A 102      59.278  69.057  54.894  0.00  0.00      A    O  
HETATM 1682  CB  THR A 102      59.452  65.847  55.337  0.00  0.00      A    C  
HETATM 1683  CG2 THR A 102      59.076  64.592  56.171  0.00  0.00      A    C  
HETATM 1684  OG1 THR A 102      58.485  66.082  54.300  0.00  0.00      A    O  
HETATM 1685  H   THR A 102      57.404  67.015  56.460  0.00  0.00      A    H  
HETATM 1686  HA  THR A 102      60.212  66.927  57.054  0.00  0.00      A    H  
HETATM 1687  HB  THR A 102      60.443  65.676  54.879  0.00  0.00      A    H  
HETATM 1688  HG1 THR A 102      58.404  65.349  53.699  0.00  0.00      A    H  
HETATM 1689 HG21 THR A 102      58.077  64.698  56.619  0.00  0.00      A    H  
HETATM 1690 HG22 THR A 102      59.072  63.699  55.527  0.00  0.00      A    H  
HETATM 1691 HG23 THR A 102      59.809  64.433  56.978  0.00  0.00      A    H  
HETATM 1692  N   GLU A 103      61.401  68.335  55.215  0.00  0.00      A    N  
HETATM 1693  CA  GLU A 103      61.985  69.397  54.398  0.00  0.00      A    C  
HETATM 1694  C   GLU A 103      61.547  69.214  52.963  0.00  0.00      A    C  
HETATM 1695  O   GLU A 103      61.262  70.203  52.305  0.00  0.00      A    O  
HETATM 1696  CB  GLU A 103      63.534  69.425  54.500  0.00  0.00      A    C  
HETATM 1697  CG  GLU A 103      64.032  69.768  55.932  0.00  0.00      A    C  
HETATM 1698  CD  GLU A 103      63.562  71.140  56.350  0.00  0.00      A    C  
HETATM 1699  OE1 GLU A 103      64.191  72.143  55.917  0.00  0.00      A    O  
HETATM 1700  OE2 GLU A 103      62.559  71.228  57.110  0.00  0.00      A    O1-
HETATM 1701  H   GLU A 103      62.006  67.639  55.607  0.00  0.00      A    H  
HETATM 1702  HA  GLU A 103      61.607  70.369  54.747  0.00  0.00      A    H  
HETATM 1703  HB2 GLU A 103      63.940  68.450  54.183  0.00  0.00      A    H  
HETATM 1704  HB3 GLU A 103      63.920  70.194  53.816  0.00  0.00      A    H  
HETATM 1705  HG2 GLU A 103      63.683  69.019  56.659  0.00  0.00      A    H  
HETATM 1706  HG3 GLU A 103      65.134  69.755  55.945  0.00  0.00      A    H  
HETATM 1707  N   ASP A 104      61.473  67.957  52.469  0.00  0.00      A    N  
HETATM 1708  CA  ASP A 104      60.974  67.728  51.114  0.00  0.00      A    C  
HETATM 1709  C   ASP A 104      59.669  68.464  50.910  0.00  0.00      A    C  
HETATM 1710  O   ASP A 104      59.497  69.103  49.883  0.00  0.00      A    O  
HETATM 1711  CB  ASP A 104      60.727  66.220  50.841  0.00  0.00      A    C  
HETATM 1712  CG  ASP A 104      62.014  65.447  50.974  0.00  0.00      A    C  
HETATM 1713  OD1 ASP A 104      62.621  65.096  49.925  0.00  0.00      A    O  
HETATM 1714  OD2 ASP A 104      62.430  65.187  52.136  0.00  0.00      A    O1-
HETATM 1715  H   ASP A 104      61.751  67.168  53.019  0.00  0.00      A    H  
HETATM 1716  HA  ASP A 104      61.727  68.090  50.396  0.00  0.00      A    H  
HETATM 1717  HB2 ASP A 104      59.991  65.822  51.558  0.00  0.00      A    H  
HETATM 1718  HB3 ASP A 104      60.317  66.089  49.826  0.00  0.00      A    H  
HETATM 1719  N   ASP A 105      58.733  68.387  51.883  0.00  0.00      A    N  
HETATM 1720  CA  ASP A 105      57.447  69.057  51.707  0.00  0.00      A    C  
HETATM 1721  C   ASP A 105      57.631  70.556  51.609  0.00  0.00      A    C  
HETATM 1722  O   ASP A 105      56.971  71.169  50.785  0.00  0.00      A    O  
HETATM 1723  CB  ASP A 105      56.471  68.729  52.867  0.00  0.00      A    C  
HETATM 1724  CG  ASP A 105      56.205  67.256  53.036  0.00  0.00      A    C  
HETATM 1725  OD1 ASP A 105      56.517  66.467  52.103  0.00  0.00      A    O  
HETATM 1726  OD2 ASP A 105      55.676  66.873  54.115  0.00  0.00      A    O1-
HETATM 1727  H   ASP A 105      58.901  67.872  52.726  0.00  0.00      A    H  
HETATM 1728  HA  ASP A 105      56.995  68.692  50.768  0.00  0.00      A    H  
HETATM 1729  HB2 ASP A 105      56.874  69.140  53.805  0.00  0.00      A    H  
HETATM 1730  HB3 ASP A 105      55.502  69.202  52.660  0.00  0.00      A    H  
HETATM 1731  N   PHE A 106      58.513  71.180  52.424  0.00  0.00      A    N  
HETATM 1732  CA  PHE A 106      58.693  72.629  52.314  0.00  0.00      A    C  
HETATM 1733  C   PHE A 106      59.087  73.033  50.908  0.00  0.00      A    C  
HETATM 1734  O   PHE A 106      58.653  74.092  50.479  0.00  0.00      A    O  
HETATM 1735  CB  PHE A 106      59.682  73.223  53.355  0.00  0.00      A    C  
HETATM 1736  CG  PHE A 106      58.981  73.370  54.717  0.00  0.00      A    C  
HETATM 1737  CD1 PHE A 106      58.244  74.526  55.002  0.00  0.00      A    C  
HETATM 1738  CD2 PHE A 106      59.062  72.362  55.683  0.00  0.00      A    C  
HETATM 1739  CE1 PHE A 106      57.576  74.659  56.222  0.00  0.00      A    C  
HETATM 1740  CE2 PHE A 106      58.362  72.474  56.887  0.00  0.00      A    C  
HETATM 1741  CZ  PHE A 106      57.598  73.613  57.148  0.00  0.00      A    C  
HETATM 1742  H   PHE A 106      59.042  70.670  53.103  0.00  0.00      A    H  
HETATM 1743  HA  PHE A 106      57.714  73.090  52.517  0.00  0.00      A    H  
HETATM 1744  HB2 PHE A 106      60.589  72.603  53.428  0.00  0.00      A    H  
HETATM 1745  HB3 PHE A 106      59.995  74.229  53.035  0.00  0.00      A    H  
HETATM 1746  HD1 PHE A 106      58.183  75.330  54.275  0.00  0.00      A    H  
HETATM 1747  HD2 PHE A 106      59.665  71.484  55.506  0.00  0.00      A    H  
HETATM 1748  HE1 PHE A 106      57.039  75.575  56.448  0.00  0.00      A    H  
HETATM 1749  HE2 PHE A 106      58.414  71.674  57.619  0.00  0.00      A    H  
HETATM 1750  HZ  PHE A 106      57.026  73.683  58.068  0.00  0.00      A    H  
HETATM 1751  N   LYS A 107      59.880  72.231  50.157  0.00  0.00      A    N  
HETATM 1752  CA  LYS A 107      60.180  72.616  48.775  0.00  0.00      A    C  
HETATM 1753  C   LYS A 107      58.880  72.721  48.006  0.00  0.00      A    C  
HETATM 1754  O   LYS A 107      58.716  73.677  47.265  0.00  0.00      A    O  
HETATM 1755  CB  LYS A 107      61.080  71.623  47.981  0.00  0.00      A    C  
HETATM 1756  CG  LYS A 107      62.604  71.765  48.252  0.00  0.00      A    C  
HETATM 1757  CD  LYS A 107      63.024  71.359  49.688  0.00  0.00      A    C  
HETATM 1758  CE  LYS A 107      64.571  71.361  49.832  0.00  0.00      A    C  
HETATM 1759  NZ  LYS A 107      64.993  70.929  51.182  0.00  0.00      A    N1+
HETATM 1760  H   LYS A 107      60.230  71.364  50.513  0.00  0.00      A    H  
HETATM 1761  HA  LYS A 107      60.668  73.605  48.780  0.00  0.00      A    H  
HETATM 1762  HB2 LYS A 107      60.751  70.588  48.159  0.00  0.00      A    H  
HETATM 1763  HB3 LYS A 107      60.950  71.827  46.903  0.00  0.00      A    H  
HETATM 1764  HG2 LYS A 107      63.132  71.108  47.540  0.00  0.00      A    H  
HETATM 1765  HG3 LYS A 107      62.924  72.801  48.054  0.00  0.00      A    H  
HETATM 1766  HD2 LYS A 107      62.593  72.060  50.418  0.00  0.00      A    H  
HETATM 1767  HD3 LYS A 107      62.645  70.349  49.905  0.00  0.00      A    H  
HETATM 1768  HE2 LYS A 107      65.011  70.677  49.086  0.00  0.00      A    H  
HETATM 1769  HE3 LYS A 107      64.953  72.376  49.631  0.00  0.00      A    H  
HETATM 1770  HZ1 LYS A 107      64.643  69.930  51.406  0.00  0.00      A    H  
HETATM 1771  HZ2 LYS A 107      66.071  70.917  51.278  0.00  0.00      A    H  
HETATM 1772  HZ3 LYS A 107      64.618  71.603  51.938  0.00  0.00      A    H  
HETATM 1773  N   THR A 108      57.958  71.739  48.153  0.00  0.00      A    N  
HETATM 1774  CA  THR A 108      56.736  71.747  47.349  0.00  0.00      A    C  
HETATM 1775  C   THR A 108      56.049  73.092  47.363  0.00  0.00      A    C  
HETATM 1776  O   THR A 108      55.530  73.483  46.329  0.00  0.00      A    O  
HETATM 1777  CB  THR A 108      55.753  70.641  47.818  0.00  0.00      A    C  
HETATM 1778  CG2 THR A 108      54.518  70.531  46.882  0.00  0.00      A    C  
HETATM 1779  OG1 THR A 108      56.499  69.411  47.820  0.00  0.00      A    O  
HETATM 1780  H   THR A 108      58.124  70.960  48.761  0.00  0.00      A    H  
HETATM 1781  HA  THR A 108      57.039  71.513  46.315  0.00  0.00      A    H  
HETATM 1782  HB  THR A 108      55.405  70.869  48.840  0.00  0.00      A    H  
HETATM 1783  HG1 THR A 108      55.985  68.664  48.106  0.00  0.00      A    H  
HETATM 1784 HG21 THR A 108      54.840  70.334  45.848  0.00  0.00      A    H  
HETATM 1785 HG22 THR A 108      53.866  69.705  47.206  0.00  0.00      A    H  
HETATM 1786 HG23 THR A 108      53.925  71.458  46.901  0.00  0.00      A    H  
HETATM 1787  N   LEU A 109      56.034  73.828  48.500  0.00  0.00      A    N  
HETATM 1788  CA  LEU A 109      55.392  75.140  48.476  0.00  0.00      A    C  
HETATM 1789  C   LEU A 109      56.187  75.983  47.507  0.00  0.00      A    C  
HETATM 1790  O   LEU A 109      57.399  76.024  47.648  0.00  0.00      A    O  
HETATM 1791  CB  LEU A 109      55.391  75.944  49.805  0.00  0.00      A    C  
HETATM 1792  CG  LEU A 109      54.365  75.489  50.880  0.00  0.00      A    C  
HETATM 1793  CD1 LEU A 109      54.635  74.039  51.355  0.00  0.00      A    C  
HETATM 1794  CD2 LEU A 109      54.430  76.474  52.082  0.00  0.00      A    C  
HETATM 1795  H   LEU A 109      56.494  73.516  49.332  0.00  0.00      A    H  
HETATM 1796  HA  LEU A 109      54.347  75.018  48.147  0.00  0.00      A    H  
HETATM 1797  HB2 LEU A 109      56.410  75.961  50.226  0.00  0.00      A    H  
HETATM 1798  HB3 LEU A 109      55.107  76.976  49.549  0.00  0.00      A    H  
HETATM 1799  HG  LEU A 109      53.350  75.538  50.447  0.00  0.00      A    H  
HETATM 1800 HD11 LEU A 109      55.685  73.932  51.655  0.00  0.00      A    H  
HETATM 1801 HD12 LEU A 109      54.013  73.800  52.225  0.00  0.00      A    H  
HETATM 1802 HD13 LEU A 109      54.406  73.315  50.558  0.00  0.00      A    H  
HETATM 1803 HD21 LEU A 109      54.218  77.498  51.740  0.00  0.00      A    H  
HETATM 1804 HD22 LEU A 109      53.689  76.225  52.854  0.00  0.00      A    H  
HETATM 1805 HD23 LEU A 109      55.430  76.452  52.543  0.00  0.00      A    H  
HETATM 1806  N   ARG A 110      55.544  76.674  46.538  0.00  0.00      A    N  
HETATM 1807  CA  ARG A 110      56.312  77.558  45.669  0.00  0.00      A    C  
HETATM 1808  C   ARG A 110      56.980  78.659  46.474  0.00  0.00      A    C  
HETATM 1809  O   ARG A 110      58.033  79.111  46.052  0.00  0.00      A    O  
HETATM 1810  CB  ARG A 110      55.496  78.156  44.494  0.00  0.00      A    C  
HETATM 1811  CG  ARG A 110      54.170  78.848  44.923  0.00  0.00      A    C  
HETATM 1812  CD  ARG A 110      53.853  80.015  43.951  0.00  0.00      A    C  
HETATM 1813  NE  ARG A 110      53.822  79.507  42.577  0.00  0.00      A    N  
HETATM 1814  CZ  ARG A 110      54.291  80.151  41.529  0.00  0.00      A    C  
HETATM 1815  NH1 ARG A 110      54.706  81.396  41.555  0.00  0.00      A    N  
HETATM 1816  NH2 ARG A 110      54.350  79.519  40.380  0.00  0.00      A    N  
HETATM 1817  H   ARG A 110      54.551  76.617  46.428  0.00  0.00      A    H  
HETATM 1818  HA  ARG A 110      57.102  76.948  45.200  0.00  0.00      A    H  
HETATM 1819  HB2 ARG A 110      56.157  78.878  43.991  0.00  0.00      A    H  
HETATM 1820  HB3 ARG A 110      55.270  77.362  43.764  0.00  0.00      A    H  
HETATM 1821  HG2 ARG A 110      53.345  78.117  44.920  0.00  0.00      A    H  
HETATM 1822  HG3 ARG A 110      54.252  79.246  45.943  0.00  0.00      A    H  
HETATM 1823  HD2 ARG A 110      52.908  80.508  44.214  0.00  0.00      A    H  
HETATM 1824  HD3 ARG A 110      54.667  80.721  44.140  0.00  0.00      A    H  
HETATM 1825  HE  ARG A 110      53.463  78.550  42.448  0.00  0.00      A    H  
HETATM 1826 HH11 ARG A 110      54.618  81.985  42.389  0.00  0.00      A    H  
HETATM 1827 HH12 ARG A 110      55.105  81.828  40.711  0.00  0.00      A    H  
HETATM 1828 HH21 ARG A 110      54.050  78.538  40.291  0.00  0.00      A    H  
HETATM 1829 HH22 ARG A 110      54.707  79.988  39.535  0.00  0.00      A    H  
HETATM 1830  N   TYR A 111      56.404  79.094  47.622  0.00  0.00      A    N  
HETATM 1831  CA  TYR A 111      57.061  80.070  48.494  0.00  0.00      A    C  
HETATM 1832  C   TYR A 111      57.293  79.416  49.841  0.00  0.00      A    C  
HETATM 1833  O   TYR A 111      56.318  78.961  50.417  0.00  0.00      A    O  
HETATM 1834  CB  TYR A 111      56.127  81.283  48.733  0.00  0.00      A    C  
HETATM 1835  CG  TYR A 111      55.907  82.126  47.468  0.00  0.00      A    C  
HETATM 1836  CD1 TYR A 111      56.906  83.009  47.046  0.00  0.00      A    C  
HETATM 1837  CD2 TYR A 111      54.716  82.054  46.737  0.00  0.00      A    C  
HETATM 1838  CE1 TYR A 111      56.697  83.854  45.954  0.00  0.00      A    C  
HETATM 1839  CE2 TYR A 111      54.508  82.892  45.638  0.00  0.00      A    C  
HETATM 1840  CZ  TYR A 111      55.502  83.791  45.234  0.00  0.00      A    C  
HETATM 1841  OH  TYR A 111      55.321  84.625  44.128  0.00  0.00      A    O  
HETATM 1842  H   TYR A 111      55.523  78.735  47.930  0.00  0.00      A    H  
HETATM 1843  HA  TYR A 111      58.008  80.445  48.077  0.00  0.00      A    H  
HETATM 1844  HB2 TYR A 111      56.575  81.937  49.497  0.00  0.00      A    H  
HETATM 1845  HB3 TYR A 111      55.168  80.917  49.128  0.00  0.00      A    H  
HETATM 1846  HD1 TYR A 111      57.848  83.043  47.573  0.00  0.00      A    H  
HETATM 1847  HD2 TYR A 111      53.938  81.357  47.028  0.00  0.00      A    H  
HETATM 1848  HE1 TYR A 111      57.468  84.560  45.662  0.00  0.00      A    H  
HETATM 1849  HE2 TYR A 111      53.566  82.843  45.101  0.00  0.00      A    H  
HETATM 1850  HH  TYR A 111      54.517  84.455  43.651  0.00  0.00      A    H  
HETATM 1851  N   GLY A 112      58.531  79.359  50.388  0.00  0.00      A    N  
HETATM 1852  CA  GLY A 112      58.713  78.756  51.710  0.00  0.00      A    C  
HETATM 1853  C   GLY A 112      58.389  79.696  52.847  0.00  0.00      A    C  
HETATM 1854  O   GLY A 112      58.543  79.260  53.976  0.00  0.00      A    O  
HETATM 1855  H   GLY A 112      59.328  79.763  49.932  0.00  0.00      A    H  
HETATM 1856  HA2 GLY A 112      59.752  78.433  51.857  0.00  0.00      A    H  
HETATM 1857  HA3 GLY A 112      58.087  77.854  51.808  0.00  0.00      A    H  
HETATM 1858  N   LYS A 113      57.946  80.953  52.603  0.00  0.00      A    N  
HETATM 1859  CA  LYS A 113      57.552  81.844  53.696  0.00  0.00      A    C  
HETATM 1860  C   LYS A 113      56.336  82.638  53.268  0.00  0.00      A    C  
HETATM 1861  O   LYS A 113      55.991  82.585  52.098  0.00  0.00      A    O  
HETATM 1862  CB  LYS A 113      58.712  82.819  54.043  0.00  0.00      A    C  
HETATM 1863  CG  LYS A 113      59.967  82.159  54.683  0.00  0.00      A    C  
HETATM 1864  CD  LYS A 113      59.696  81.583  56.102  0.00  0.00      A    C  
HETATM 1865  CE  LYS A 113      60.967  81.027  56.805  0.00  0.00      A    C  
HETATM 1866  NZ  LYS A 113      61.939  82.076  57.194  0.00  0.00      A    N1+
HETATM 1867  H   LYS A 113      57.883  81.322  51.676  0.00  0.00      A    H  
HETATM 1868  HA  LYS A 113      57.230  81.275  54.580  0.00  0.00      A    H  
HETATM 1869  HB2 LYS A 113      59.015  83.293  53.098  0.00  0.00      A    H  
HETATM 1870  HB3 LYS A 113      58.358  83.613  54.719  0.00  0.00      A    H  
HETATM 1871  HG2 LYS A 113      60.354  81.369  54.021  0.00  0.00      A    H  
HETATM 1872  HG3 LYS A 113      60.736  82.944  54.758  0.00  0.00      A    H  
HETATM 1873  HD2 LYS A 113      59.234  82.350  56.743  0.00  0.00      A    H  
HETATM 1874  HD3 LYS A 113      58.989  80.747  56.011  0.00  0.00      A    H  
HETATM 1875  HE2 LYS A 113      60.647  80.499  57.721  0.00  0.00      A    H  
HETATM 1876  HE3 LYS A 113      61.455  80.288  56.147  0.00  0.00      A    H  
HETATM 1877  HZ1 LYS A 113      61.475  82.857  57.782  0.00  0.00      A    H  
HETATM 1878  HZ2 LYS A 113      62.737  81.664  57.797  0.00  0.00      A    H  
HETATM 1879  HZ3 LYS A 113      62.428  82.538  56.348  0.00  0.00      A    H  
HETATM 1880  N   LEU A 114      55.681  83.370  54.201  0.00  0.00      A    N  
HETATM 1881  CA  LEU A 114      54.487  84.146  53.859  0.00  0.00      A    C  
HETATM 1882  C   LEU A 114      54.576  85.433  54.648  0.00  0.00      A    C  
HETATM 1883  O   LEU A 114      54.160  85.447  55.795  0.00  0.00      A    O  
HETATM 1884  CB  LEU A 114      53.259  83.251  54.191  0.00  0.00      A    C  
HETATM 1885  CG  LEU A 114      51.866  83.832  53.794  0.00  0.00      A    C  
HETATM 1886  CD1 LEU A 114      50.773  82.742  53.978  0.00  0.00      A    C  
HETATM 1887  CD2 LEU A 114      51.476  85.074  54.637  0.00  0.00      A    C  
HETATM 1888  H   LEU A 114      55.967  83.354  55.163  0.00  0.00      A    H  
HETATM 1889  HA  LEU A 114      54.446  84.384  52.784  0.00  0.00      A    H  
HETATM 1890  HB2 LEU A 114      53.407  82.325  53.615  0.00  0.00      A    H  
HETATM 1891  HB3 LEU A 114      53.266  82.986  55.259  0.00  0.00      A    H  
HETATM 1892  HG  LEU A 114      51.881  84.120  52.728  0.00  0.00      A    H  
HETATM 1893 HD11 LEU A 114      50.716  82.426  55.031  0.00  0.00      A    H  
HETATM 1894 HD12 LEU A 114      49.783  83.114  53.672  0.00  0.00      A    H  
HETATM 1895 HD13 LEU A 114      51.011  81.868  53.356  0.00  0.00      A    H  
HETATM 1896 HD21 LEU A 114      52.087  85.943  54.364  0.00  0.00      A    H  
HETATM 1897 HD22 LEU A 114      50.428  85.346  54.466  0.00  0.00      A    H  
HETATM 1898 HD23 LEU A 114      51.593  84.860  55.709  0.00  0.00      A    H  
HETATM 1899  N   MET A 115      55.126  86.520  54.057  0.00  0.00      A    N  
HETATM 1900  CA  MET A 115      55.206  87.800  54.760  0.00  0.00      A    C  
HETATM 1901  C   MET A 115      53.864  88.486  54.665  0.00  0.00      A    C  
HETATM 1902  O   MET A 115      53.143  88.211  53.720  0.00  0.00      A    O  
HETATM 1903  CB  MET A 115      56.402  88.637  54.227  0.00  0.00      A    C  
HETATM 1904  CG  MET A 115      56.637  89.962  54.992  0.00  0.00      A    C  
HETATM 1905  SD  MET A 115      58.136  90.782  54.341  0.00  0.00      A    S  
HETATM 1906  CE  MET A 115      59.473  89.708  54.952  0.00  0.00      A    C  
HETATM 1907 LPD1 MET A 115      58.129  90.803  53.662  0.00  0.00      A   LP  
HETATM 1908 LPD2 MET A 115      58.196  91.413  54.586  0.00  0.00      A   LP  
HETATM 1909  H   MET A 115      55.444  86.489  53.110  0.00  0.00      A    H  
HETATM 1910  HA  MET A 115      55.403  87.607  55.821  0.00  0.00      A    H  
HETATM 1911  HB2 MET A 115      57.300  88.008  54.309  0.00  0.00      A    H  
HETATM 1912  HB3 MET A 115      56.257  88.881  53.167  0.00  0.00      A    H  
HETATM 1913  HG2 MET A 115      55.785  90.640  54.828  0.00  0.00      A    H  
HETATM 1914  HG3 MET A 115      56.753  89.787  56.072  0.00  0.00      A    H  
HETATM 1915  HE1 MET A 115      59.600  88.842  54.287  0.00  0.00      A    H  
HETATM 1916  HE2 MET A 115      60.408  90.284  54.965  0.00  0.00      A    H  
HETATM 1917  HE3 MET A 115      59.247  89.361  55.970  0.00  0.00      A    H  
HETATM 1918  N   VAL A 116      53.508  89.347  55.649  0.00  0.00      A    N  
HETATM 1919  CA  VAL A 116      52.165  89.925  55.721  0.00  0.00      A    C  
HETATM 1920  C   VAL A 116      52.292  91.422  55.879  0.00  0.00      A    C  
HETATM 1921  O   VAL A 116      53.293  91.855  56.428  0.00  0.00      A    O  
HETATM 1922  CB  VAL A 116      51.431  89.315  56.953  0.00  0.00      A    C  
HETATM 1923  CG1 VAL A 116      49.996  89.885  57.126  0.00  0.00      A    C  
HETATM 1924  CG2 VAL A 116      51.363  87.769  56.831  0.00  0.00      A    C  
HETATM 1925  H   VAL A 116      54.137  89.562  56.396  0.00  0.00      A    H  
HETATM 1926  HA  VAL A 116      51.578  89.708  54.816  0.00  0.00      A    H  
HETATM 1927  HB  VAL A 116      52.010  89.559  57.861  0.00  0.00      A    H  
HETATM 1928 HG11 VAL A 116      49.398  89.715  56.218  0.00  0.00      A    H  
HETATM 1929 HG12 VAL A 116      49.491  89.395  57.973  0.00  0.00      A    H  
HETATM 1930 HG13 VAL A 116      50.026  90.964  57.334  0.00  0.00      A    H  
HETATM 1931 HG21 VAL A 116      52.368  87.339  56.717  0.00  0.00      A    H  
HETATM 1932 HG22 VAL A 116      50.907  87.330  57.732  0.00  0.00      A    H  
HETATM 1933 HG23 VAL A 116      50.755  87.494  55.957  0.00  0.00      A    H  
HETATM 1934  N   MET A 117      51.301  92.224  55.419  0.00  0.00      A    N  
HETATM 1935  CA  MET A 117      51.376  93.670  55.614  0.00  0.00      A    C  
HETATM 1936  C   MET A 117      49.977  94.239  55.638  0.00  0.00      A    C  
HETATM 1937  O   MET A 117      49.581  94.918  54.703  0.00  0.00      A    O  
HETATM 1938  CB  MET A 117      52.261  94.298  54.507  0.00  0.00      A    C  
HETATM 1939  CG  MET A 117      52.558  95.798  54.764  0.00  0.00      A    C  
HETATM 1940  SD  MET A 117      53.635  96.418  53.430  0.00  0.00      A    S  
HETATM 1941  CE  MET A 117      53.780  98.161  53.932  0.00  0.00      A    C  
HETATM 1942 LPD1 MET A 117      54.238  96.106  53.426  0.00  0.00      A   LP  
HETATM 1943 LPD2 MET A 117      53.343  96.355  52.820  0.00  0.00      A   LP  
HETATM 1944  H   MET A 117      50.513  91.852  54.923  0.00  0.00      A    H  
HETATM 1945  HA  MET A 117      51.827  93.895  56.593  0.00  0.00      A    H  
HETATM 1946  HB2 MET A 117      53.216  93.757  54.476  0.00  0.00      A    H  
HETATM 1947  HB3 MET A 117      51.773  94.169  53.532  0.00  0.00      A    H  
HETATM 1948  HG2 MET A 117      51.634  96.393  54.777  0.00  0.00      A    H  
HETATM 1949  HG3 MET A 117      53.069  95.928  55.730  0.00  0.00      A    H  
HETATM 1950  HE1 MET A 117      54.153  98.246  54.963  0.00  0.00      A    H  
HETATM 1951  HE2 MET A 117      54.469  98.682  53.251  0.00  0.00      A    H  
HETATM 1952  HE3 MET A 117      52.788  98.626  53.871  0.00  0.00      A    H  
HETATM 1953  N   ALA A 118      49.215  93.967  56.723  0.00  0.00      A    N  
HETATM 1954  CA  ALA A 118      47.912  94.606  56.879  0.00  0.00      A    C  
HETATM 1955  C   ALA A 118      48.166  95.988  57.433  0.00  0.00      A    C  
HETATM 1956  O   ALA A 118      49.312  96.302  57.719  0.00  0.00      A    O  
HETATM 1957  CB  ALA A 118      47.008  93.780  57.828  0.00  0.00      A    C  
HETATM 1958  H   ALA A 118      49.565  93.410  57.478  0.00  0.00      A    H  
HETATM 1959  HA  ALA A 118      47.400  94.686  55.906  0.00  0.00      A    H  
HETATM 1960  HB1 ALA A 118      45.986  94.183  57.843  0.00  0.00      A    H  
HETATM 1961  HB2 ALA A 118      46.964  92.733  57.491  0.00  0.00      A    H  
HETATM 1962  HB3 ALA A 118      47.414  93.811  58.849  0.00  0.00      A    H  
HETATM 1963  N   ASP A 119      47.127  96.837  57.597  0.00  0.00      A    N  
HETATM 1964  CA  ASP A 119      47.361  98.172  58.139  0.00  0.00      A    C  
HETATM 1965  C   ASP A 119      48.046  98.067  59.482  0.00  0.00      A    C  
HETATM 1966  O   ASP A 119      47.891  97.043  60.129  0.00  0.00      A    O  
HETATM 1967  CB  ASP A 119      46.044  98.969  58.334  0.00  0.00      A    C  
HETATM 1968  CG  ASP A 119      45.285  99.211  57.056  0.00  0.00      A    C  
HETATM 1969  OD1 ASP A 119      45.755  98.776  55.971  0.00  0.00      A    O  
HETATM 1970  OD2 ASP A 119      44.196  99.841  57.130  0.00  0.00      A    O1-
HETATM 1971  H   ASP A 119      46.197  96.571  57.347  0.00  0.00      A    H  
HETATM 1972  HA  ASP A 119      48.004  98.727  57.440  0.00  0.00      A    H  
HETATM 1973  HB2 ASP A 119      45.391  98.409  59.020  0.00  0.00      A    H  
HETATM 1974  HB3 ASP A 119      46.274  99.944  58.790  0.00  0.00      A    H  
HETATM 1975  N   GLN A 120      48.787  99.112  59.924  0.00  0.00      A    N  
HETATM 1976  CA  GLN A 120      49.359  99.099  61.270  0.00  0.00      A    C  
HETATM 1977  C   GLN A 120      48.311  99.729  62.158  0.00  0.00      A    C  
HETATM 1978  O   GLN A 120      48.530 100.814  62.673  0.00  0.00      A    O  
HETATM 1979  CB  GLN A 120      50.736  99.826  61.287  0.00  0.00      A    C  
HETATM 1980  CG  GLN A 120      51.495  99.713  62.642  0.00  0.00      A    C  
HETATM 1981  CD  GLN A 120      51.981  98.320  62.975  0.00  0.00      A    C  
HETATM 1982  NE2 GLN A 120      52.637  98.128  64.141  0.00  0.00      A    N  
HETATM 1983  OE1 GLN A 120      51.783  97.402  62.196  0.00  0.00      A    O  
HETATM 1984  H   GLN A 120      48.893  99.943  59.373  0.00  0.00      A    H  
HETATM 1985  HA  GLN A 120      49.517  98.068  61.620  0.00  0.00      A    H  
HETATM 1986  HB2 GLN A 120      51.369  99.390  60.498  0.00  0.00      A    H  
HETATM 1987  HB3 GLN A 120      50.582 100.889  61.040  0.00  0.00      A    H  
HETATM 1988  HG2 GLN A 120      52.388 100.357  62.598  0.00  0.00      A    H  
HETATM 1989  HG3 GLN A 120      50.858 100.075  63.464  0.00  0.00      A    H  
HETATM 1990 HE21 GLN A 120      52.793  98.884  64.778  0.00  0.00      A    H  
HETATM 1991 HE22 GLN A 120      52.975  97.216  64.377  0.00  0.00      A    H  
HETATM 1992  N   ASP A 121      47.152  99.050  62.331  0.00  0.00      A    N  
HETATM 1993  CA  ASP A 121      46.079  99.594  63.162  0.00  0.00      A    C  
HETATM 1994  C   ASP A 121      45.264  98.445  63.721  0.00  0.00      A    C  
HETATM 1995  O   ASP A 121      45.635  97.307  63.480  0.00  0.00      A    O  
HETATM 1996  CB  ASP A 121      45.271 100.636  62.337  0.00  0.00      A    C  
HETATM 1997  CG  ASP A 121      44.467 100.041  61.209  0.00  0.00      A    C  
HETATM 1998  OD1 ASP A 121      44.081  98.846  61.298  0.00  0.00      A    O  
HETATM 1999  OD2 ASP A 121      44.204 100.776  60.218  0.00  0.00      A    O1-
HETATM 2000  H   ASP A 121      46.989  98.170  61.881  0.00  0.00      A    H  
HETATM 2001  HA  ASP A 121      46.515 100.101  64.040  0.00  0.00      A    H  
HETATM 2002  HB2 ASP A 121      44.573 101.188  62.984  0.00  0.00      A    H  
HETATM 2003  HB3 ASP A 121      45.977 101.372  61.918  0.00  0.00      A    H  
HETATM 2004  N   GLN A 122      44.173  98.699  64.476  0.00  0.00      A    N  
HETATM 2005  CA  GLN A 122      43.473  97.605  65.150  0.00  0.00      A    C  
HETATM 2006  C   GLN A 122      42.886  96.627  64.155  0.00  0.00      A    C  
HETATM 2007  O   GLN A 122      43.224  95.455  64.216  0.00  0.00      A    O  
HETATM 2008  CB  GLN A 122      42.392  98.139  66.134  0.00  0.00      A    C  
HETATM 2009  CG  GLN A 122      43.022  98.647  67.463  0.00  0.00      A    C  
HETATM 2010  CD  GLN A 122      44.028  99.749  67.235  0.00  0.00      A    C  
HETATM 2011  NE2 GLN A 122      43.578 100.980  66.904  0.00  0.00      A    N  
HETATM 2012  OE1 GLN A 122      45.219  99.501  67.349  0.00  0.00      A    O  
HETATM 2013  H   GLN A 122      43.857  99.637  64.609  0.00  0.00      A    H  
HETATM 2014  HA  GLN A 122      44.214  97.047  65.750  0.00  0.00      A    H  
HETATM 2015  HB2 GLN A 122      41.800  98.934  65.655  0.00  0.00      A    H  
HETATM 2016  HB3 GLN A 122      41.694  97.327  66.383  0.00  0.00      A    H  
HETATM 2017  HG2 GLN A 122      42.235  99.034  68.125  0.00  0.00      A    H  
HETATM 2018  HG3 GLN A 122      43.508  97.809  67.989  0.00  0.00      A    H  
HETATM 2019 HE21 GLN A 122      42.598 101.166  66.813  0.00  0.00      A    H  
HETATM 2020 HE22 GLN A 122      44.231 101.721  66.743  0.00  0.00      A    H  
HETATM 2021  N   ASP A 123      42.004  97.049  63.223  0.00  0.00      A    N  
HETATM 2022  CA  ASP A 123      41.434  96.076  62.289  0.00  0.00      A    C  
HETATM 2023  C   ASP A 123      42.531  95.354  61.538  0.00  0.00      A    C  
HETATM 2024  O   ASP A 123      42.428  94.151  61.355  0.00  0.00      A    O  
HETATM 2025  CB  ASP A 123      40.490  96.734  61.255  0.00  0.00      A    C  
HETATM 2026  CG  ASP A 123      39.285  97.309  61.954  0.00  0.00      A    C  
HETATM 2027  OD1 ASP A 123      38.326  96.533  62.218  0.00  0.00      A    O  
HETATM 2028  OD2 ASP A 123      39.285  98.535  62.248  0.00  0.00      A    O1-
HETATM 2029  H   ASP A 123      41.730  98.011  63.169  0.00  0.00      A    H  
HETATM 2030  HA  ASP A 123      40.870  95.341  62.894  0.00  0.00      A    H  
HETATM 2031  HB2 ASP A 123      41.131  97.375  60.632  0.00  0.00      A    H  
HETATM 2032  HB3 ASP A 123      40.161  95.812  60.763  0.00  0.00      A    H  
HETATM 2033  N   GLY A 124      43.594  96.062  61.097  0.00  0.00      A    N  
HETATM 2034  CA  GLY A 124      44.675  95.378  60.396  0.00  0.00      A    C  
HETATM 2035  C   GLY A 124      45.260  94.296  61.272  0.00  0.00      A    C  
HETATM 2036  O   GLY A 124      45.511  93.208  60.779  0.00  0.00      A    O  
HETATM 2037  H   GLY A 124      43.664  97.050  61.245  0.00  0.00      A    H  
HETATM 2038  HA2 GLY A 124      45.481  96.076  60.126  0.00  0.00      A    H  
HETATM 2039  HA3 GLY A 124      44.269  94.946  59.468  0.00  0.00      A    H  
HETATM 2040  N   SER A 125      45.480  94.574  62.577  0.00  0.00      A    N  
HETATM 2041  CA  SER A 125      45.992  93.535  63.469  0.00  0.00      A    C  
HETATM 2042  C   SER A 125      45.108  92.312  63.404  0.00  0.00      A    C  
HETATM 2043  O   SER A 125      45.623  91.206  63.409  0.00  0.00      A    O  
HETATM 2044  CB  SER A 125      46.042  94.026  64.938  0.00  0.00      A    C  
HETATM 2045  OG  SER A 125      46.729  95.289  64.961  0.00  0.00      A    O  
HETATM 2046  H   SER A 125      45.295  95.483  62.955  0.00  0.00      A    H  
HETATM 2047  HA  SER A 125      47.015  93.284  63.146  0.00  0.00      A    H  
HETATM 2048  HB2 SER A 125      45.020  94.151  65.327  0.00  0.00      A    H  
HETATM 2049  HB3 SER A 125      46.554  93.276  65.562  0.00  0.00      A    H  
HETATM 2050  HG  SER A 125      46.745  95.688  65.824  0.00  0.00      A    H  
HETATM 2051  N   HIS A 126      43.769  92.492  63.342  0.00  0.00      A    N  
HETATM 2052  CA  HIS A 126      42.884  91.332  63.264  0.00  0.00      A    C  
HETATM 2053  C   HIS A 126      43.154  90.549  62.002  0.00  0.00      A    C  
HETATM 2054  O   HIS A 126      43.179  89.329  62.056  0.00  0.00      A    O  
HETATM 2055  CB  HIS A 126      41.392  91.747  63.362  0.00  0.00      A    C  
HETATM 2056  CG  HIS A 126      40.411  90.646  63.680  0.00  0.00      A    C  
HETATM 2057  CD2 HIS A 126      40.674  89.403  64.131  0.00  0.00      A    C  
HETATM 2058  ND1 HIS A 126      39.113  90.808  63.556  0.00  0.00      A    N  
HETATM 2059  CE1 HIS A 126      38.500  89.729  63.924  0.00  0.00      A    C  
HETATM 2060  NE2 HIS A 126      39.346  88.869  64.267  0.00  0.00      A    N  
HETATM 2061  H   HIS A 126      43.369  93.411  63.347  0.00  0.00      A    H  
HETATM 2062  HA  HIS A 126      43.128  90.697  64.118  0.00  0.00      A    H  
HETATM 2063  HB2 HIS A 126      41.279  92.486  64.167  0.00  0.00      A    H  
HETATM 2064  HB3 HIS A 126      41.106  92.224  62.418  0.00  0.00      A    H  
HETATM 2065  HD1 HIS A 126      38.652  91.668  63.224  0.00  0.00      A    H  
HETATM 2066  HD2 HIS A 126      41.616  88.909  64.350  0.00  0.00      A    H  
HETATM 2067  HE1 HIS A 126      37.421  89.581  63.933  0.00  0.00      A    H  
HETATM 2068  N   ILE A 127      43.376  91.234  60.858  0.00  0.00      A    N  
HETATM 2069  CA  ILE A 127      43.689  90.517  59.621  0.00  0.00      A    C  
HETATM 2070  C   ILE A 127      44.967  89.731  59.833  0.00  0.00      A    C  
HETATM 2071  O   ILE A 127      45.040  88.602  59.370  0.00  0.00      A    O  
HETATM 2072  CB  ILE A 127      43.761  91.468  58.385  0.00  0.00      A    C  
HETATM 2073  CG1 ILE A 127      42.354  92.099  58.128  0.00  0.00      A    C  
HETATM 2074  CG2 ILE A 127      44.287  90.707  57.132  0.00  0.00      A    C  
HETATM 2075  CD1 ILE A 127      42.326  93.190  57.026  0.00  0.00      A    C  
HETATM 2076  H   ILE A 127      43.381  92.235  60.862  0.00  0.00      A    H  
HETATM 2077  HA  ILE A 127      42.880  89.796  59.425  0.00  0.00      A    H  
HETATM 2078  HB  ILE A 127      44.477  92.272  58.612  0.00  0.00      A    H  
HETATM 2079 HG12 ILE A 127      41.650  91.303  57.852  0.00  0.00      A    H  
HETATM 2080 HG13 ILE A 127      41.976  92.571  59.048  0.00  0.00      A    H  
HETATM 2081 HG21 ILE A 127      43.600  89.890  56.866  0.00  0.00      A    H  
HETATM 2082 HG22 ILE A 127      44.391  91.377  56.268  0.00  0.00      A    H  
HETATM 2083 HG23 ILE A 127      45.283  90.279  57.319  0.00  0.00      A    H  
HETATM 2084 HD11 ILE A 127      42.543  92.766  56.037  0.00  0.00      A    H  
HETATM 2085 HD12 ILE A 127      41.325  93.634  56.983  0.00  0.00      A    H  
HETATM 2086 HD13 ILE A 127      43.054  93.981  57.253  0.00  0.00      A    H  
HETATM 2087  N   LYS A 128      45.982  90.287  60.537  0.00  0.00      A    N  
HETATM 2088  CA  LYS A 128      47.209  89.524  60.775  0.00  0.00      A    C  
HETATM 2089  C   LYS A 128      46.845  88.286  61.568  0.00  0.00      A    C  
HETATM 2090  O   LYS A 128      47.216  87.190  61.181  0.00  0.00      A    O  
HETATM 2091  CB  LYS A 128      48.312  90.288  61.562  0.00  0.00      A    C  
HETATM 2092  CG  LYS A 128      48.806  91.584  60.859  0.00  0.00      A    C  
HETATM 2093  CD  LYS A 128      49.795  92.369  61.766  0.00  0.00      A    C  
HETATM 2094  CE  LYS A 128      50.081  93.801  61.234  0.00  0.00      A    C  
HETATM 2095  NZ  LYS A 128      50.818  94.599  62.242  0.00  0.00      A    N1+
HETATM 2096  H   LYS A 128      45.890  91.203  60.927  0.00  0.00      A    H  
HETATM 2097  HA  LYS A 128      47.636  89.245  59.799  0.00  0.00      A    H  
HETATM 2098  HB2 LYS A 128      47.910  90.550  62.550  0.00  0.00      A    H  
HETATM 2099  HB3 LYS A 128      49.177  89.621  61.718  0.00  0.00      A    H  
HETATM 2100  HG2 LYS A 128      49.288  91.342  59.898  0.00  0.00      A    H  
HETATM 2101  HG3 LYS A 128      47.944  92.231  60.654  0.00  0.00      A    H  
HETATM 2102  HD2 LYS A 128      49.350  92.474  62.764  0.00  0.00      A    H  
HETATM 2103  HD3 LYS A 128      50.736  91.806  61.874  0.00  0.00      A    H  
HETATM 2104  HE2 LYS A 128      50.656  93.735  60.295  0.00  0.00      A    H  
HETATM 2105  HE3 LYS A 128      49.129  94.315  61.017  0.00  0.00      A    H  
HETATM 2106  HZ1 LYS A 128      51.773  94.153  62.481  0.00  0.00      A    H  
HETATM 2107  HZ2 LYS A 128      50.986  95.610  61.900  0.00  0.00      A    H  
HETATM 2108  HZ3 LYS A 128      50.269  94.699  63.168  0.00  0.00      A    H  
HETATM 2109  N   GLY A 129      46.110  88.441  62.693  0.00  0.00      A    N  
HETATM 2110  CA  GLY A 129      45.760  87.280  63.505  0.00  0.00      A    C  
HETATM 2111  C   GLY A 129      44.946  86.264  62.736  0.00  0.00      A    C  
HETATM 2112  O   GLY A 129      45.052  85.085  63.035  0.00  0.00      A    O  
HETATM 2113  H   GLY A 129      45.794  89.344  62.991  0.00  0.00      A    H  
HETATM 2114  HA2 GLY A 129      45.172  87.598  64.379  0.00  0.00      A    H  
HETATM 2115  HA3 GLY A 129      46.680  86.816  63.888  0.00  0.00      A    H  
HETATM 2116  N   LEU A 130      44.116  86.696  61.758  0.00  0.00      A    N  
HETATM 2117  CA  LEU A 130      43.276  85.751  61.022  0.00  0.00      A    C  
HETATM 2118  C   LEU A 130      44.077  84.988  59.987  0.00  0.00      A    C  
HETATM 2119  O   LEU A 130      43.870  83.790  59.882  0.00  0.00      A    O  
HETATM 2120  CB  LEU A 130      42.064  86.472  60.370  0.00  0.00      A    C  
HETATM 2121  CG  LEU A 130      41.018  86.945  61.427  0.00  0.00      A    C  
HETATM 2122  CD1 LEU A 130      40.226  88.167  60.892  0.00  0.00      A    C  
HETATM 2123  CD2 LEU A 130      40.024  85.807  61.805  0.00  0.00      A    C  
HETATM 2124  H   LEU A 130      44.059  87.668  61.529  0.00  0.00      A    H  
HETATM 2125  HA  LEU A 130      42.871  85.020  61.739  0.00  0.00      A    H  
HETATM 2126  HB2 LEU A 130      42.454  87.327  59.800  0.00  0.00      A    H  
HETATM 2127  HB3 LEU A 130      41.568  85.798  59.656  0.00  0.00      A    H  
HETATM 2128  HG  LEU A 130      41.544  87.266  62.340  0.00  0.00      A    H  
HETATM 2129 HD11 LEU A 130      39.761  87.906  59.933  0.00  0.00      A    H  
HETATM 2130 HD12 LEU A 130      39.434  88.464  61.594  0.00  0.00      A    H  
HETATM 2131 HD13 LEU A 130      40.888  89.032  60.741  0.00  0.00      A    H  
HETATM 2132 HD21 LEU A 130      40.549  84.929  62.210  0.00  0.00      A    H  
HETATM 2133 HD22 LEU A 130      39.309  86.156  62.567  0.00  0.00      A    H  
HETATM 2134 HD23 LEU A 130      39.450  85.488  60.922  0.00  0.00      A    H  
HETATM 2135  N   VAL A 131      44.999  85.598  59.205  0.00  0.00      A    N  
HETATM 2136  CA  VAL A 131      45.827  84.769  58.321  0.00  0.00      A    C  
HETATM 2137  C   VAL A 131      46.660  83.825  59.166  0.00  0.00      A    C  
HETATM 2138  O   VAL A 131      46.883  82.697  58.756  0.00  0.00      A    O  
HETATM 2139  CB  VAL A 131      46.708  85.553  57.299  0.00  0.00      A    C  
HETATM 2140  CG1 VAL A 131      47.847  86.368  57.967  0.00  0.00      A    C  
HETATM 2141  CG2 VAL A 131      47.322  84.592  56.240  0.00  0.00      A    C  
HETATM 2142  H   VAL A 131      45.148  86.586  59.255  0.00  0.00      A    H  
HETATM 2143  HA  VAL A 131      45.128  84.165  57.721  0.00  0.00      A    H  
HETATM 2144  HB  VAL A 131      46.049  86.261  56.768  0.00  0.00      A    H  
HETATM 2145 HG11 VAL A 131      48.557  85.706  58.485  0.00  0.00      A    H  
HETATM 2146 HG12 VAL A 131      48.396  86.938  57.203  0.00  0.00      A    H  
HETATM 2147 HG13 VAL A 131      47.436  87.083  58.688  0.00  0.00      A    H  
HETATM 2148 HG21 VAL A 131      46.533  84.020  55.730  0.00  0.00      A    H  
HETATM 2149 HG22 VAL A 131      47.873  85.164  55.479  0.00  0.00      A    H  
HETATM 2150 HG23 VAL A 131      48.021  83.883  56.708  0.00  0.00      A    H  
HETATM 2151  N   ILE A 132      47.121  84.257  60.363  0.00  0.00      A    N  
HETATM 2152  CA  ILE A 132      47.876  83.353  61.235  0.00  0.00      A    C  
HETATM 2153  C   ILE A 132      46.961  82.226  61.672  0.00  0.00      A    C  
HETATM 2154  O   ILE A 132      47.401  81.089  61.721  0.00  0.00      A    O  
HETATM 2155  CB  ILE A 132      48.499  84.126  62.438  0.00  0.00      A    C  
HETATM 2156  CG1 ILE A 132      49.588  85.118  61.919  0.00  0.00      A    C  
HETATM 2157  CG2 ILE A 132      49.093  83.146  63.489  0.00  0.00      A    C  
HETATM 2158  CD1 ILE A 132      49.946  86.247  62.921  0.00  0.00      A    C  
HETATM 2159  H   ILE A 132      46.914  85.182  60.687  0.00  0.00      A    H  
HETATM 2160  HA  ILE A 132      48.709  82.920  60.657  0.00  0.00      A    H  
HETATM 2161  HB  ILE A 132      47.690  84.689  62.930  0.00  0.00      A    H  
HETATM 2162 HG12 ILE A 132      50.497  84.553  61.664  0.00  0.00      A    H  
HETATM 2163 HG13 ILE A 132      49.250  85.612  60.995  0.00  0.00      A    H  
HETATM 2164 HG21 ILE A 132      49.908  82.553  63.048  0.00  0.00      A    H  
HETATM 2165 HG22 ILE A 132      49.488  83.700  64.351  0.00  0.00      A    H  
HETATM 2166 HG23 ILE A 132      48.323  82.456  63.867  0.00  0.00      A    H  
HETATM 2167 HD11 ILE A 132      50.400  85.855  63.840  0.00  0.00      A    H  
HETATM 2168 HD12 ILE A 132      50.666  86.931  62.448  0.00  0.00      A    H  
HETATM 2169 HD13 ILE A 132      49.055  86.830  63.191  0.00  0.00      A    H  
HETATM 2170  N   ASN A 133      45.677  82.501  61.990  0.00  0.00      A    N  
HETATM 2171  CA  ASN A 133      44.754  81.407  62.300  0.00  0.00      A    C  
HETATM 2172  C   ASN A 133      44.637  80.475  61.115  0.00  0.00      A    C  
HETATM 2173  O   ASN A 133      44.653  79.269  61.310  0.00  0.00      A    O  
HETATM 2174  CB  ASN A 133      43.329  81.942  62.604  0.00  0.00      A    C  
HETATM 2175  CG  ASN A 133      42.298  80.858  62.812  0.00  0.00      A    C  
HETATM 2176  ND2 ASN A 133      41.012  81.135  62.496  0.00  0.00      A    N  
HETATM 2177  OD1 ASN A 133      42.643  79.775  63.260  0.00  0.00      A    O  
HETATM 2178  H   ASN A 133      45.337  83.442  61.991  0.00  0.00      A    H  
HETATM 2179  HA  ASN A 133      45.128  80.859  63.183  0.00  0.00      A    H  
HETATM 2180  HB2 ASN A 133      43.367  82.579  63.498  0.00  0.00      A    H  
HETATM 2181  HB3 ASN A 133      42.998  82.560  61.762  0.00  0.00      A    H  
HETATM 2182 HD21 ASN A 133      40.733  82.030  62.144  0.00  0.00      A    H  
HETATM 2183 HD22 ASN A 133      40.310  80.438  62.625  0.00  0.00      A    H  
HETATM 2184  N   PHE A 134      44.499  81.017  59.882  0.00  0.00      A    N  
HETATM 2185  CA  PHE A 134      44.230  80.163  58.727  0.00  0.00      A    C  
HETATM 2186  C   PHE A 134      45.209  79.013  58.635  0.00  0.00      A    C  
HETATM 2187  O   PHE A 134      44.800  77.884  58.863  0.00  0.00      A    O  
HETATM 2188  CB  PHE A 134      44.187  80.956  57.390  0.00  0.00      A    C  
HETATM 2189  CG  PHE A 134      44.271  79.987  56.204  0.00  0.00      A    C  
HETATM 2190  CD1 PHE A 134      43.230  79.082  55.977  0.00  0.00      A    C  
HETATM 2191  CD2 PHE A 134      45.382  79.982  55.353  0.00  0.00      A    C  
HETATM 2192  CE1 PHE A 134      43.303  78.163  54.927  0.00  0.00      A    C  
HETATM 2193  CE2 PHE A 134      45.450  79.082  54.286  0.00  0.00      A    C  
HETATM 2194  CZ  PHE A 134      44.419  78.160  54.089  0.00  0.00      A    C  
HETATM 2195  H   PHE A 134      44.504  82.008  59.750  0.00  0.00      A    H  
HETATM 2196  HA  PHE A 134      43.226  79.736  58.882  0.00  0.00      A    H  
HETATM 2197  HB2 PHE A 134      43.260  81.549  57.321  0.00  0.00      A    H  
HETATM 2198  HB3 PHE A 134      45.027  81.662  57.345  0.00  0.00      A    H  
HETATM 2199  HD1 PHE A 134      42.364  79.090  56.623  0.00  0.00      A    H  
HETATM 2200  HD2 PHE A 134      46.200  80.675  55.517  0.00  0.00      A    H  
HETATM 2201  HE1 PHE A 134      42.499  77.453  54.763  0.00  0.00      A    H  
HETATM 2202  HE2 PHE A 134      46.302  79.096  53.614  0.00  0.00      A    H  
HETATM 2203  HZ  PHE A 134      44.486  77.438  53.287  0.00  0.00      A    H  
HETATM 2204  N   ILE A 135      46.496  79.257  58.293  0.00  0.00      A    N  
HETATM 2205  CA  ILE A 135      47.420  78.133  58.147  0.00  0.00      A    C  
HETATM 2206  C   ILE A 135      47.491  77.309  59.413  0.00  0.00      A    C  
HETATM 2207  O   ILE A 135      47.779  76.128  59.297  0.00  0.00      A    O  
HETATM 2208  CB  ILE A 135      48.877  78.432  57.665  0.00  0.00      A    C  
HETATM 2209  CG1 ILE A 135      49.839  79.017  58.744  0.00  0.00      A    C  
HETATM 2210  CG2 ILE A 135      48.912  79.222  56.327  0.00  0.00      A    C  
HETATM 2211  CD1 ILE A 135      49.496  80.448  59.221  0.00  0.00      A    C  
HETATM 2212  H   ILE A 135      46.806  80.186  58.099  0.00  0.00      A    H  
HETATM 2213  HA  ILE A 135      46.964  77.493  57.371  0.00  0.00      A    H  
HETATM 2214  HB  ILE A 135      49.312  77.442  57.444  0.00  0.00      A    H  
HETATM 2215 HG12 ILE A 135      49.849  78.349  59.620  0.00  0.00      A    H  
HETATM 2216 HG13 ILE A 135      50.866  79.036  58.340  0.00  0.00      A    H  
HETATM 2217 HG21 ILE A 135      48.533  80.246  56.443  0.00  0.00      A    H  
HETATM 2218 HG22 ILE A 135      49.945  79.280  55.953  0.00  0.00      A    H  
HETATM 2219 HG23 ILE A 135      48.302  78.711  55.566  0.00  0.00      A    H  
HETATM 2220 HD11 ILE A 135      48.484  80.484  59.631  0.00  0.00      A    H  
HETATM 2221 HD12 ILE A 135      50.186  80.740  60.025  0.00  0.00      A    H  
HETATM 2222 HD13 ILE A 135      49.579  81.181  58.405  0.00  0.00      A    H  
HETATM 2223  N   HIS A 136      47.252  77.877  60.621  0.00  0.00      A    N  
HETATM 2224  CA  HIS A 136      47.355  77.055  61.823  0.00  0.00      A    C  
HETATM 2225  C   HIS A 136      46.427  75.877  61.668  0.00  0.00      A    C  
HETATM 2226  O   HIS A 136      46.876  74.751  61.808  0.00  0.00      A    O  
HETATM 2227  CB  HIS A 136      46.997  77.792  63.147  0.00  0.00      A    C  
HETATM 2228  CG  HIS A 136      47.374  76.952  64.346  0.00  0.00      A    C  
HETATM 2229  CD2 HIS A 136      48.303  77.258  65.275  0.00  0.00      A    C  
HETATM 2230  ND1 HIS A 136      46.827  75.791  64.635  0.00  0.00      A    N  
HETATM 2231  CE1 HIS A 136      47.356  75.312  65.715  0.00  0.00      A    C  
HETATM 2232  NE2 HIS A 136      48.220  76.114  66.140  0.00  0.00      A    N  
HETATM 2233  H   HIS A 136      47.021  78.845  60.724  0.00  0.00      A    H  
HETATM 2234  HA  HIS A 136      48.398  76.705  61.896  0.00  0.00      A    H  
HETATM 2235  HB2 HIS A 136      47.529  78.753  63.193  0.00  0.00      A    H  
HETATM 2236  HB3 HIS A 136      45.922  78.013  63.210  0.00  0.00      A    H  
HETATM 2237  HD1 HIS A 136      46.088  75.325  64.092  0.00  0.00      A    H  
HETATM 2238  HD2 HIS A 136      48.953  78.124  65.375  0.00  0.00      A    H  
HETATM 2239  HE1 HIS A 136      47.100  74.365  66.190  0.00  0.00      A    H  
HETATM 2240  N   HIS A 137      45.125  76.124  61.404  0.00  0.00      A    N  
HETATM 2241  CA  HIS A 137      44.153  75.035  61.448  0.00  0.00      A    C  
HETATM 2242  C   HIS A 137      44.592  73.850  60.617  0.00  0.00      A    C  
HETATM 2243  O   HIS A 137      44.702  72.763  61.162  0.00  0.00      A    O  
HETATM 2244  CB  HIS A 137      42.757  75.508  60.970  0.00  0.00      A    C  
HETATM 2245  CG  HIS A 137      41.787  74.357  60.882  0.00  0.00      A    C  
HETATM 2246  CD2 HIS A 137      41.151  73.936  59.770  0.00  0.00      A    C  
HETATM 2247  ND1 HIS A 137      41.443  73.609  61.906  0.00  0.00      A    N  
HETATM 2248  CE1 HIS A 137      40.598  72.706  61.521  0.00  0.00      A    C  
HETATM 2249  NE2 HIS A 137      40.383  72.837  60.292  0.00  0.00      A    N  
HETATM 2250  H   HIS A 137      44.797  77.059  61.251  0.00  0.00      A    H  
HETATM 2251  HA  HIS A 137      44.061  74.720  62.501  0.00  0.00      A    H  
HETATM 2252  HB2 HIS A 137      42.353  76.265  61.661  0.00  0.00      A    H  
HETATM 2253  HB3 HIS A 137      42.871  75.974  59.980  0.00  0.00      A    H  
HETATM 2254  HD1 HIS A 137      41.791  73.718  62.869  0.00  0.00      A    H  
HETATM 2255  HD2 HIS A 137      41.198  74.315  58.753  0.00  0.00      A    H  
HETATM 2256  HE1 HIS A 137      40.140  71.947  62.154  0.00  0.00      A    H  
HETATM 2257  N   PHE A 138      44.837  74.031  59.300  0.00  0.00      A    N  
HETATM 2258  CA  PHE A 138      45.172  72.882  58.461  0.00  0.00      A    C  
HETATM 2259  C   PHE A 138      46.607  72.447  58.651  0.00  0.00      A    C  
HETATM 2260  O   PHE A 138      46.830  71.246  58.662  0.00  0.00      A    O  
HETATM 2261  CB  PHE A 138      44.926  73.165  56.956  0.00  0.00      A    C  
HETATM 2262  CG  PHE A 138      43.426  73.273  56.648  0.00  0.00      A    C  
HETATM 2263  CD1 PHE A 138      42.826  74.507  56.370  0.00  0.00      A    C  
HETATM 2264  CD2 PHE A 138      42.646  72.110  56.628  0.00  0.00      A    C  
HETATM 2265  CE1 PHE A 138      41.472  74.568  56.027  0.00  0.00      A    C  
HETATM 2266  CE2 PHE A 138      41.290  72.172  56.299  0.00  0.00      A    C  
HETATM 2267  CZ  PHE A 138      40.705  73.401  55.987  0.00  0.00      A    C  
HETATM 2268  H   PHE A 138      44.795  74.941  58.883  0.00  0.00      A    H  
HETATM 2269  HA  PHE A 138      44.520  72.037  58.743  0.00  0.00      A    H  
HETATM 2270  HB2 PHE A 138      45.463  74.075  56.650  0.00  0.00      A    H  
HETATM 2271  HB3 PHE A 138      45.313  72.324  56.361  0.00  0.00      A    H  
HETATM 2272  HD1 PHE A 138      43.409  75.422  56.417  0.00  0.00      A    H  
HETATM 2273  HD2 PHE A 138      43.092  71.149  56.861  0.00  0.00      A    H  
HETATM 2274  HE1 PHE A 138      41.013  75.521  55.789  0.00  0.00      A    H  
HETATM 2275  HE2 PHE A 138      40.693  71.265  56.281  0.00  0.00      A    H  
HETATM 2276  HZ  PHE A 138      39.655  73.442  55.717  0.00  0.00      A    H  
HETATM 2277  N   TRP A 139      47.587  73.375  58.783  0.00  0.00      A    N  
HETATM 2278  CA  TRP A 139      48.994  72.971  58.829  0.00  0.00      A    C  
HETATM 2279  C   TRP A 139      49.746  73.658  59.952  0.00  0.00      A    C  
HETATM 2280  O   TRP A 139      50.497  74.579  59.669  0.00  0.00      A    O  
HETATM 2281  CB  TRP A 139      49.623  73.278  57.443  0.00  0.00      A    C  
HETATM 2282  CG  TRP A 139      48.717  72.829  56.327  0.00  0.00      A    C  
HETATM 2283  CD1 TRP A 139      48.440  71.572  55.948  0.00  0.00      A    C  
HETATM 2284  CD2 TRP A 139      47.931  73.740  55.421  0.00  0.00      A    C  
HETATM 2285  CE2 TRP A 139      47.259  72.851  54.604  0.00  0.00      A    C  
HETATM 2286  CE3 TRP A 139      47.786  75.120  55.295  0.00  0.00      A    C  
HETATM 2287  NE1 TRP A 139      47.600  71.592  54.943  0.00  0.00      A    N  
HETATM 2288  CZ2 TRP A 139      46.371  73.297  53.624  0.00  0.00      A    C  
HETATM 2289  CZ3 TRP A 139      46.917  75.578  54.298  0.00  0.00      A    C  
HETATM 2290  CH2 TRP A 139      46.208  74.680  53.485  0.00  0.00      A    C  
HETATM 2291  H   TRP A 139      47.381  74.354  58.778  0.00  0.00      A    H  
HETATM 2292  HA  TRP A 139      49.110  71.886  58.982  0.00  0.00      A    H  
HETATM 2293  HB2 TRP A 139      49.778  74.360  57.325  0.00  0.00      A    H  
HETATM 2294  HB3 TRP A 139      50.599  72.775  57.354  0.00  0.00      A    H  
HETATM 2295  HD1 TRP A 139      48.857  70.684  56.421  0.00  0.00      A    H  
HETATM 2296  HE1 TRP A 139      47.237  70.747  54.475  0.00  0.00      A    H  
HETATM 2297  HE3 TRP A 139      48.321  75.805  55.937  0.00  0.00      A    H  
HETATM 2298  HZ2 TRP A 139      45.822  72.609  52.997  0.00  0.00      A    H  
HETATM 2299  HZ3 TRP A 139      46.798  76.644  54.155  0.00  0.00      A    H  
HETATM 2300  HH2 TRP A 139      45.523  75.059  52.734  0.00  0.00      A    H  
HETATM 2301  N   PRO A 140      49.614  73.246  61.239  0.00  0.00      A    N  
HETATM 2302  CA  PRO A 140      50.479  73.802  62.272  0.00  0.00      A    C  
HETATM 2303  C   PRO A 140      51.944  73.700  61.907  0.00  0.00      A    C  
HETATM 2304  O   PRO A 140      52.699  74.594  62.252  0.00  0.00      A    O  
HETATM 2305  CB  PRO A 140      50.142  72.863  63.457  0.00  0.00      A    C  
HETATM 2306  CG  PRO A 140      48.690  72.416  63.172  0.00  0.00      A    C  
HETATM 2307  CD  PRO A 140      48.674  72.208  61.638  0.00  0.00      A    C  
HETATM 2308  HA  PRO A 140      50.172  74.839  62.486  0.00  0.00      A    H  
HETATM 2309  HB2 PRO A 140      50.786  71.968  63.432  0.00  0.00      A    H  
HETATM 2310  HB3 PRO A 140      50.260  73.355  64.437  0.00  0.00      A    H  
HETATM 2311  HG2 PRO A 140      48.397  71.511  63.729  0.00  0.00      A    H  
HETATM 2312  HG3 PRO A 140      48.012  73.237  63.454  0.00  0.00      A    H  
HETATM 2313  HD2 PRO A 140      49.076  71.215  61.378  0.00  0.00      A    H  
HETATM 2314  HD3 PRO A 140      47.662  72.327  61.224  0.00  0.00      A    H  
HETATM 2315  N   SER A 141      52.359  72.614  61.212  0.00  0.00      A    N  
HETATM 2316  CA  SER A 141      53.769  72.448  60.864  0.00  0.00      A    C  
HETATM 2317  C   SER A 141      54.342  73.670  60.182  0.00  0.00      A    C  
HETATM 2318  O   SER A 141      55.498  73.985  60.412  0.00  0.00      A    O  
HETATM 2319  CB  SER A 141      53.957  71.252  59.901  0.00  0.00      A    C  
HETATM 2320  OG  SER A 141      53.365  70.081  60.488  0.00  0.00      A    O  
HETATM 2321  H   SER A 141      51.722  71.883  60.957  0.00  0.00      A    H  
HETATM 2322  HA  SER A 141      54.320  72.236  61.794  0.00  0.00      A    H  
HETATM 2323  HB2 SER A 141      53.471  71.485  58.940  0.00  0.00      A    H  
HETATM 2324  HB3 SER A 141      55.033  71.091  59.733  0.00  0.00      A    H  
HETATM 2325  HG  SER A 141      53.452  69.313  59.933  0.00  0.00      A    H  
HETATM 2326  N   LEU A 142      53.561  74.376  59.333  0.00  0.00      A    N  
HETATM 2327  CA  LEU A 142      54.097  75.585  58.713  0.00  0.00      A    C  
HETATM 2328  C   LEU A 142      54.464  76.529  59.839  0.00  0.00      A    C  
HETATM 2329  O   LEU A 142      55.622  76.900  59.949  0.00  0.00      A    O  
HETATM 2330  CB  LEU A 142      53.116  76.214  57.681  0.00  0.00      A    C  
HETATM 2331  CG  LEU A 142      52.823  75.324  56.433  0.00  0.00      A    C  
HETATM 2332  CD1 LEU A 142      51.800  76.039  55.507  0.00  0.00      A    C  
HETATM 2333  CD2 LEU A 142      54.096  74.976  55.610  0.00  0.00      A    C  
HETATM 2334  H   LEU A 142      52.614  74.107  59.154  0.00  0.00      A    H  
HETATM 2335  HA  LEU A 142      55.034  75.338  58.195  0.00  0.00      A    H  
HETATM 2336  HB2 LEU A 142      52.166  76.439  58.190  0.00  0.00      A    H  
HETATM 2337  HB3 LEU A 142      53.529  77.164  57.322  0.00  0.00      A    H  
HETATM 2338  HG  LEU A 142      52.371  74.377  56.766  0.00  0.00      A    H  
HETATM 2339 HD11 LEU A 142      52.238  76.951  55.072  0.00  0.00      A    H  
HETATM 2340 HD12 LEU A 142      51.492  75.368  54.694  0.00  0.00      A    H  
HETATM 2341 HD13 LEU A 142      50.898  76.320  56.064  0.00  0.00      A    H  
HETATM 2342 HD21 LEU A 142      54.766  74.308  56.167  0.00  0.00      A    H  
HETATM 2343 HD22 LEU A 142      53.815  74.448  54.687  0.00  0.00      A    H  
HETATM 2344 HD23 LEU A 142      54.643  75.892  55.341  0.00  0.00      A    H  
HETATM 2345  N   ILE A 143      53.504  76.906  60.713  0.00  0.00      A    N  
HETATM 2346  CA  ILE A 143      53.845  77.755  61.859  0.00  0.00      A    C  
HETATM 2347  C   ILE A 143      55.071  77.223  62.569  0.00  0.00      A    C  
HETATM 2348  O   ILE A 143      55.957  78.011  62.863  0.00  0.00      A    O  
HETATM 2349  CB  ILE A 143      52.625  77.940  62.823  0.00  0.00      A    C  
HETATM 2350  CG1 ILE A 143      51.778  79.150  62.323  0.00  0.00      A    C  
HETATM 2351  CG2 ILE A 143      53.041  78.079  64.314  0.00  0.00      A    C  
HETATM 2352  CD1 ILE A 143      50.416  79.305  63.042  0.00  0.00      A    C  
HETATM 2353  H   ILE A 143      52.561  76.594  60.588  0.00  0.00      A    H  
HETATM 2354  HA  ILE A 143      54.136  78.740  61.456  0.00  0.00      A    H  
HETATM 2355  HB  ILE A 143      51.999  77.034  62.791  0.00  0.00      A    H  
HETATM 2356 HG12 ILE A 143      52.344  80.089  62.432  0.00  0.00      A    H  
HETATM 2357 HG13 ILE A 143      51.581  78.997  61.251  0.00  0.00      A    H  
HETATM 2358 HG21 ILE A 143      53.712  78.935  64.442  0.00  0.00      A    H  
HETATM 2359 HG22 ILE A 143      52.169  78.216  64.970  0.00  0.00      A    H  
HETATM 2360 HG23 ILE A 143      53.559  77.171  64.658  0.00  0.00      A    H  
HETATM 2361 HD11 ILE A 143      50.541  79.675  64.071  0.00  0.00      A    H  
HETATM 2362 HD12 ILE A 143      49.778  80.020  62.501  0.00  0.00      A    H  
HETATM 2363 HD13 ILE A 143      49.913  78.330  63.063  0.00  0.00      A    H  
HETATM 2364  N   GLN A 144      55.148  75.902  62.850  0.00  0.00      A    N  
HETATM 2365  CA  GLN A 144      56.311  75.369  63.560  0.00  0.00      A    C  
HETATM 2366  C   GLN A 144      57.591  75.857  62.919  0.00  0.00      A    C  
HETATM 2367  O   GLN A 144      58.509  76.212  63.642  0.00  0.00      A    O  
HETATM 2368  CB  GLN A 144      56.313  73.816  63.614  0.00  0.00      A    C  
HETATM 2369  CG  GLN A 144      57.467  73.246  64.482  0.00  0.00      A    C  
HETATM 2370  CD  GLN A 144      57.455  71.736  64.538  0.00  0.00      A    C  
HETATM 2371  NE2 GLN A 144      58.430  71.118  65.240  0.00  0.00      A    N  
HETATM 2372  OE1 GLN A 144      56.579  71.113  63.958  0.00  0.00      A    O  
HETATM 2373  H   GLN A 144      54.402  75.282  62.603  0.00  0.00      A    H  
HETATM 2374  HA  GLN A 144      56.252  75.739  64.594  0.00  0.00      A    H  
HETATM 2375  HB2 GLN A 144      55.351  73.471  64.028  0.00  0.00      A    H  
HETATM 2376  HB3 GLN A 144      56.423  73.414  62.597  0.00  0.00      A    H  
HETATM 2377  HG2 GLN A 144      58.439  73.563  64.071  0.00  0.00      A    H  
HETATM 2378  HG3 GLN A 144      57.380  73.632  65.509  0.00  0.00      A    H  
HETATM 2379 HE21 GLN A 144      59.140  71.644  65.711  0.00  0.00      A    H  
HETATM 2380 HE22 GLN A 144      58.449  70.118  65.293  0.00  0.00      A    H  
HETATM 2381  N   ARG A 145      57.664  75.892  61.567  0.00  0.00      A    N  
HETATM 2382  CA  ARG A 145      58.884  76.335  60.885  0.00  0.00      A    C  
HETATM 2383  C   ARG A 145      58.836  77.830  60.625  0.00  0.00      A    C  
HETATM 2384  O   ARG A 145      59.127  78.239  59.512  0.00  0.00      A    O  
HETATM 2385  CB  ARG A 145      59.027  75.500  59.575  0.00  0.00      A    C  
HETATM 2386  CG  ARG A 145      60.436  75.529  58.909  0.00  0.00      A    C  
HETATM 2387  CD  ARG A 145      61.459  74.558  59.570  0.00  0.00      A    C  
HETATM 2388  NE  ARG A 145      61.117  73.146  59.367  0.00  0.00      A    N  
HETATM 2389  CZ  ARG A 145      61.797  72.145  59.887  0.00  0.00      A    C  
HETATM 2390  NH1 ARG A 145      62.869  72.319  60.626  0.00  0.00      A    N  
HETATM 2391  NH2 ARG A 145      61.389  70.916  59.658  0.00  0.00      A    N  
HETATM 2392  H   ARG A 145      56.876  75.630  61.006  0.00  0.00      A    H  
HETATM 2393  HA  ARG A 145      59.764  76.137  61.515  0.00  0.00      A    H  
HETATM 2394  HB2 ARG A 145      58.768  74.455  59.803  0.00  0.00      A    H  
HETATM 2395  HB3 ARG A 145      58.275  75.880  58.863  0.00  0.00      A    H  
HETATM 2396  HG2 ARG A 145      60.339  75.236  57.849  0.00  0.00      A    H  
HETATM 2397  HG3 ARG A 145      60.840  76.552  58.931  0.00  0.00      A    H  
HETATM 2398  HD2 ARG A 145      62.445  74.740  59.110  0.00  0.00      A    H  
HETATM 2399  HD3 ARG A 145      61.515  74.791  60.644  0.00  0.00      A    H  
HETATM 2400  HE  ARG A 145      60.298  72.938  58.781  0.00  0.00      A    H  
HETATM 2401 HH11 ARG A 145      63.241  73.255  60.829  0.00  0.00      A    H  
HETATM 2402 HH12 ARG A 145      63.377  71.512  61.019  0.00  0.00      A    H  
HETATM 2403 HH21 ARG A 145      60.553  70.727  59.083  0.00  0.00      A    H  
HETATM 2404 HH22 ARG A 145      61.896  70.106  60.046  0.00  0.00      A    H  
HETATM 2405  N   ASN A 146      58.476  78.666  61.632  0.00  0.00      A    N  
HETATM 2406  CA  ASN A 146      58.465  80.123  61.456  0.00  0.00      A    C  
HETATM 2407  C   ASN A 146      58.002  80.527  60.073  0.00  0.00      A    C  
HETATM 2408  O   ASN A 146      58.627  81.358  59.432  0.00  0.00      A    O  
HETATM 2409  CB  ASN A 146      59.887  80.656  61.779  0.00  0.00      A    C  
HETATM 2410  CG  ASN A 146      60.362  80.241  63.153  0.00  0.00      A    C  
HETATM 2411  ND2 ASN A 146      61.627  80.558  63.507  0.00  0.00      A    N  
HETATM 2412  OD1 ASN A 146      59.610  79.637  63.903  0.00  0.00      A    O  
HETATM 2413  H   ASN A 146      58.264  78.315  62.546  0.00  0.00      A    H  
HETATM 2414  HA  ASN A 146      57.752  80.579  62.166  0.00  0.00      A    H  
HETATM 2415  HB2 ASN A 146      60.589  80.257  61.030  0.00  0.00      A    H  
HETATM 2416  HB3 ASN A 146      59.899  81.756  61.722  0.00  0.00      A    H  
HETATM 2417 HD21 ASN A 146      62.232  81.047  62.878  0.00  0.00      A    H  
HETATM 2418 HD22 ASN A 146      61.972  80.296  64.410  0.00  0.00      A    H  
HETATM 2419  N   PHE A 147      56.900  79.910  59.592  0.00  0.00      A    N  
HETATM 2420  CA  PHE A 147      56.487  80.120  58.205  0.00  0.00      A    C  
HETATM 2421  C   PHE A 147      56.001  81.527  57.962  0.00  0.00      A    C  
HETATM 2422  O   PHE A 147      56.378  82.112  56.958  0.00  0.00      A    O  
HETATM 2423  CB  PHE A 147      55.372  79.115  57.824  0.00  0.00      A    C  
HETATM 2424  CG  PHE A 147      54.827  79.330  56.407  0.00  0.00      A    C  
HETATM 2425  CD1 PHE A 147      55.623  79.013  55.302  0.00  0.00      A    C  
HETATM 2426  CD2 PHE A 147      53.531  79.814  56.205  0.00  0.00      A    C  
HETATM 2427  CE1 PHE A 147      55.134  79.188  54.005  0.00  0.00      A    C  
HETATM 2428  CE2 PHE A 147      53.008  79.891  54.912  0.00  0.00      A    C  
HETATM 2429  CZ  PHE A 147      53.816  79.606  53.808  0.00  0.00      A    C  
HETATM 2430  H   PHE A 147      56.387  79.268  60.165  0.00  0.00      A    H  
HETATM 2431  HA  PHE A 147      57.354  79.916  57.556  0.00  0.00      A    H  
HETATM 2432  HB2 PHE A 147      55.796  78.101  57.851  0.00  0.00      A    H  
HETATM 2433  HB3 PHE A 147      54.554  79.175  58.559  0.00  0.00      A    H  
HETATM 2434  HD1 PHE A 147      56.623  78.623  55.453  0.00  0.00      A    H  
HETATM 2435  HD2 PHE A 147      52.920  80.124  57.046  0.00  0.00      A    H  
HETATM 2436  HE1 PHE A 147      55.774  78.998  53.151  0.00  0.00      A    H  
HETATM 2437  HE2 PHE A 147      51.973  80.172  54.766  0.00  0.00      A    H  
HETATM 2438  HZ  PHE A 147      53.419  79.709  52.803  0.00  0.00      A    H  
HETATM 2439  N   VAL A 148      55.154  82.087  58.856  0.00  0.00      A    N  
HETATM 2440  CA  VAL A 148      54.604  83.416  58.593  0.00  0.00      A    C  
HETATM 2441  C   VAL A 148      55.662  84.444  58.925  0.00  0.00      A    C  
HETATM 2442  O   VAL A 148      56.440  84.192  59.832  0.00  0.00      A    O  
HETATM 2443  CB  VAL A 148      53.296  83.697  59.394  0.00  0.00      A    C  
HETATM 2444  CG1 VAL A 148      52.696  85.091  59.058  0.00  0.00      A    C  
HETATM 2445  CG2 VAL A 148      52.221  82.614  59.101  0.00  0.00      A    C  
HETATM 2446  H   VAL A 148      54.920  81.617  59.709  0.00  0.00      A    H  
HETATM 2447  HA  VAL A 148      54.342  83.475  57.526  0.00  0.00      A    H  
HETATM 2448  HB  VAL A 148      53.539  83.674  60.469  0.00  0.00      A    H  
HETATM 2449 HG11 VAL A 148      52.471  85.149  57.985  0.00  0.00      A    H  
HETATM 2450 HG12 VAL A 148      51.765  85.268  59.616  0.00  0.00      A    H  
HETATM 2451 HG13 VAL A 148      53.389  85.901  59.314  0.00  0.00      A    H  
HETATM 2452 HG21 VAL A 148      52.557  81.611  59.403  0.00  0.00      A    H  
HETATM 2453 HG22 VAL A 148      51.306  82.852  59.664  0.00  0.00      A    H  
HETATM 2454 HG23 VAL A 148      51.976  82.592  58.028  0.00  0.00      A    H  
HETATM 2455  N   GLU A 149      55.695  85.598  58.213  0.00  0.00      A    N  
HETATM 2456  CA  GLU A 149      56.599  86.694  58.564  0.00  0.00      A    C  
HETATM 2457  C   GLU A 149      55.800  87.980  58.576  0.00  0.00      A    C  
HETATM 2458  O   GLU A 149      54.633  87.908  58.224  0.00  0.00      A    O  
HETATM 2459  CB  GLU A 149      57.830  86.717  57.618  0.00  0.00      A    C  
HETATM 2460  CG  GLU A 149      58.523  85.330  57.567  0.00  0.00      A    C  
HETATM 2461  CD  GLU A 149      59.764  85.357  56.710  0.00  0.00      A    C  
HETATM 2462  OE1 GLU A 149      59.738  86.001  55.626  0.00  0.00      A    O  
HETATM 2463  OE2 GLU A 149      60.778  84.728  57.115  0.00  0.00      A    O1-
HETATM 2464  H   GLU A 149      55.082  85.743  57.436  0.00  0.00      A    H  
HETATM 2465  HA  GLU A 149      56.953  86.571  59.593  0.00  0.00      A    H  
HETATM 2466  HB2 GLU A 149      57.513  86.985  56.602  0.00  0.00      A    H  
HETATM 2467  HB3 GLU A 149      58.557  87.474  57.956  0.00  0.00      A    H  
HETATM 2468  HG2 GLU A 149      58.789  85.017  58.589  0.00  0.00      A    H  
HETATM 2469  HG3 GLU A 149      57.838  84.580  57.142  0.00  0.00      A    H  
HETATM 2470  N   GLU A 150      56.367  89.143  58.985  0.00  0.00      A    N  
HETATM 2471  CA  GLU A 150      55.554  90.355  59.127  0.00  0.00      A    C  
HETATM 2472  C   GLU A 150      56.239  91.552  58.506  0.00  0.00      A    C  
HETATM 2473  O   GLU A 150      57.459  91.585  58.505  0.00  0.00      A    O  
HETATM 2474  CB  GLU A 150      55.308  90.639  60.635  0.00  0.00      A    C  
HETATM 2475  CG  GLU A 150      54.012  91.456  60.893  0.00  0.00      A    C  
HETATM 2476  CD  GLU A 150      53.824  91.756  62.358  0.00  0.00      A    C  
HETATM 2477  OE1 GLU A 150      54.235  90.913  63.201  0.00  0.00      A    O  
HETATM 2478  OE2 GLU A 150      53.264  92.840  62.679  0.00  0.00      A    O1-
HETATM 2479  H   GLU A 150      57.327  89.191  59.266  0.00  0.00      A    H  
HETATM 2480  HA  GLU A 150      54.573  90.222  58.650  0.00  0.00      A    H  
HETATM 2481  HB2 GLU A 150      55.227  89.678  61.163  0.00  0.00      A    H  
HETATM 2482  HB3 GLU A 150      56.168  91.182  61.056  0.00  0.00      A    H  
HETATM 2483  HG2 GLU A 150      54.060  92.405  60.340  0.00  0.00      A    H  
HETATM 2484  HG3 GLU A 150      53.131  90.895  60.546  0.00  0.00      A    H  
HETATM 2485  N   PHE A 151      55.467  92.543  57.998  0.00  0.00      A    N  
HETATM 2486  CA  PHE A 151      56.047  93.799  57.523  0.00  0.00      A    C  
HETATM 2487  C   PHE A 151      55.065  94.886  57.901  0.00  0.00      A    C  
HETATM 2488  O   PHE A 151      53.891  94.560  57.967  0.00  0.00      A    O  
HETATM 2489  CB  PHE A 151      56.293  93.684  55.999  0.00  0.00      A    C  
HETATM 2490  CG  PHE A 151      57.119  94.838  55.411  0.00  0.00      A    C  
HETATM 2491  CD1 PHE A 151      56.555  96.110  55.271  0.00  0.00      A    C  
HETATM 2492  CD2 PHE A 151      58.440  94.632  54.998  0.00  0.00      A    C  
HETATM 2493  CE1 PHE A 151      57.291  97.162  54.721  0.00  0.00      A    C  
HETATM 2494  CE2 PHE A 151      59.178  95.678  54.437  0.00  0.00      A    C  
HETATM 2495  CZ  PHE A 151      58.602  96.942  54.291  0.00  0.00      A    C  
HETATM 2496  H   PHE A 151      54.471  92.444  57.931  0.00  0.00      A    H  
HETATM 2497  HA  PHE A 151      57.001  93.992  58.036  0.00  0.00      A    H  
HETATM 2498  HB2 PHE A 151      56.821  92.737  55.832  0.00  0.00      A    H  
HETATM 2499  HB3 PHE A 151      55.333  93.622  55.472  0.00  0.00      A    H  
HETATM 2500  HD1 PHE A 151      55.537  96.284  55.592  0.00  0.00      A    H  
HETATM 2501  HD2 PHE A 151      58.905  93.659  55.111  0.00  0.00      A    H  
HETATM 2502  HE1 PHE A 151      56.847  98.148  54.625  0.00  0.00      A    H  
HETATM 2503  HE2 PHE A 151      60.199  95.507  54.114  0.00  0.00      A    H  
HETATM 2504  HZ  PHE A 151      59.170  97.748  53.844  0.00  0.00      A    H  
HETATM 2505  N   ILE A 152      55.484  96.143  58.181  0.00  0.00      A    N  
HETATM 2506  CA  ILE A 152      54.557  97.124  58.737  0.00  0.00      A    C  
HETATM 2507  C   ILE A 152      54.941  98.524  58.307  0.00  0.00      A    C  
HETATM 2508  O   ILE A 152      56.097  98.723  57.969  0.00  0.00      A    O  
HETATM 2509  CB  ILE A 152      54.481  97.032  60.296  0.00  0.00      A    C  
HETATM 2510  CG1 ILE A 152      55.831  97.285  61.041  0.00  0.00      A    C  
HETATM 2511  CG2 ILE A 152      53.832  95.701  60.764  0.00  0.00      A    C  
HETATM 2512  CD1 ILE A 152      56.807  96.079  61.149  0.00  0.00      A    C  
HETATM 2513  H   ILE A 152      56.434  96.423  58.067  0.00  0.00      A    H  
HETATM 2514  HA  ILE A 152      53.551  96.951  58.317  0.00  0.00      A    H  
HETATM 2515  HB  ILE A 152      53.799  97.845  60.602  0.00  0.00      A    H  
HETATM 2516 HG12 ILE A 152      56.358  98.119  60.556  0.00  0.00      A    H  
HETATM 2517 HG13 ILE A 152      55.606  97.588  62.078  0.00  0.00      A    H  
HETATM 2518 HG21 ILE A 152      54.442  94.837  60.477  0.00  0.00      A    H  
HETATM 2519 HG22 ILE A 152      53.728  95.695  61.860  0.00  0.00      A    H  
HETATM 2520 HG23 ILE A 152      52.838  95.582  60.309  0.00  0.00      A    H  
HETATM 2521 HD11 ILE A 152      57.064  95.660  60.170  0.00  0.00      A    H  
HETATM 2522 HD12 ILE A 152      57.738  96.416  61.632  0.00  0.00      A    H  
HETATM 2523 HD13 ILE A 152      56.386  95.273  61.768  0.00  0.00      A    H  
HETATM 2524  N   THR A 153      53.984  99.488  58.322  0.00  0.00      A    N  
HETATM 2525  CA  THR A 153      54.295 100.884  58.007  0.00  0.00      A    C  
HETATM 2526  C   THR A 153      54.360 101.633  59.320  0.00  0.00      A    C  
HETATM 2527  O   THR A 153      53.628 101.228  60.210  0.00  0.00      A    O  
HETATM 2528  CB  THR A 153      53.206 101.512  57.081  0.00  0.00      A    C  
HETATM 2529  CG2 THR A 153      51.928 101.971  57.844  0.00  0.00      A    C  
HETATM 2530  OG1 THR A 153      53.756 102.643  56.382  0.00  0.00      A    O  
HETATM 2531  H   THR A 153      53.046  99.276  58.601  0.00  0.00      A    H  
HETATM 2532  HA  THR A 153      55.251 100.927  57.463  0.00  0.00      A    H  
HETATM 2533  HB  THR A 153      52.938 100.749  56.329  0.00  0.00      A    H  
HETATM 2534  HG1 THR A 153      53.151 103.034  55.759  0.00  0.00      A    H  
HETATM 2535 HG21 THR A 153      52.164 102.766  58.567  0.00  0.00      A    H  
HETATM 2536 HG22 THR A 153      51.195 102.386  57.138  0.00  0.00      A    H  
HETATM 2537 HG23 THR A 153      51.458 101.131  58.376  0.00  0.00      A    H  
HETATM 2538  N   PRO A 154      55.159 102.710  59.523  0.00  0.00      A    N  
HETATM 2539  CA  PRO A 154      55.048 103.458  60.765  0.00  0.00      A    C  
HETATM 2540  C   PRO A 154      53.726 104.192  60.804  0.00  0.00      A    C  
HETATM 2541  O   PRO A 154      53.587 105.176  60.095  0.00  0.00      A    O  
HETATM 2542  CB  PRO A 154      56.267 104.402  60.642  0.00  0.00      A    C  
HETATM 2543  CG  PRO A 154      56.497 104.544  59.123  0.00  0.00      A    C  
HETATM 2544  CD  PRO A 154      56.152 103.151  58.555  0.00  0.00      A    C  
HETATM 2545  HA  PRO A 154      55.170 102.805  61.638  0.00  0.00      A    H  
HETATM 2546  HB2 PRO A 154      56.110 105.374  61.134  0.00  0.00      A    H  
HETATM 2547  HB3 PRO A 154      57.150 103.913  61.086  0.00  0.00      A    H  
HETATM 2548  HG2 PRO A 154      55.789 105.286  58.722  0.00  0.00      A    H  
HETATM 2549  HG3 PRO A 154      57.526 104.852  58.879  0.00  0.00      A    H  
HETATM 2550  HD2 PRO A 154      55.783 103.240  57.528  0.00  0.00      A    H  
HETATM 2551  HD3 PRO A 154      57.028 102.486  58.584  0.00  0.00      A    H  
HETATM 2552  N   ILE A 155      52.749 103.733  61.626  0.00  0.00      A    N  
HETATM 2553  CA  ILE A 155      51.456 104.412  61.714  0.00  0.00      A    C  
HETATM 2554  C   ILE A 155      51.616 105.915  61.815  0.00  0.00      A    C  
HETATM 2555  O   ILE A 155      50.750 106.605  61.304  0.00  0.00      A    O  
HETATM 2556  CB  ILE A 155      50.566 103.892  62.891  0.00  0.00      A    C  
HETATM 2557  CG1 ILE A 155      49.084 104.354  62.713  0.00  0.00      A    C  
HETATM 2558  CG2 ILE A 155      51.147 104.316  64.269  0.00  0.00      A    C  
HETATM 2559  CD1 ILE A 155      48.152 103.958  63.889  0.00  0.00      A    C  
HETATM 2560  H   ILE A 155      52.874 102.891  62.151  0.00  0.00      A    H  
HETATM 2561  HA  ILE A 155      50.937 104.174  60.771  0.00  0.00      A    H  
HETATM 2562  HB  ILE A 155      50.567 102.789  62.856  0.00  0.00      A    H  
HETATM 2563 HG12 ILE A 155      49.021 105.447  62.607  0.00  0.00      A    H  
HETATM 2564 HG13 ILE A 155      48.688 103.901  61.789  0.00  0.00      A    H  
HETATM 2565 HG21 ILE A 155      50.973 105.388  64.434  0.00  0.00      A    H  
HETATM 2566 HG22 ILE A 155      50.668 103.759  65.088  0.00  0.00      A    H  
HETATM 2567 HG23 ILE A 155      52.228 104.115  64.320  0.00  0.00      A    H  
HETATM 2568 HD11 ILE A 155      48.382 104.567  64.776  0.00  0.00      A    H  
HETATM 2569 HD12 ILE A 155      47.101 104.144  63.617  0.00  0.00      A    H  
HETATM 2570 HD13 ILE A 155      48.264 102.895  64.146  0.00  0.00      A    H  
HETATM 2571  N   VAL A 156      52.685 106.461  62.448  0.00  0.00      A    N  
HETATM 2572  CA  VAL A 156      52.804 107.917  62.559  0.00  0.00      A    C  
HETATM 2573  C   VAL A 156      54.249 108.355  62.506  0.00  0.00      A    C  
HETATM 2574  O   VAL A 156      55.105 107.568  62.877  0.00  0.00      A    O  
HETATM 2575  CB  VAL A 156      52.058 108.422  63.831  0.00  0.00      A    C  
HETATM 2576  CG1 VAL A 156      52.695 107.867  65.132  0.00  0.00      A    C  
HETATM 2577  CG2 VAL A 156      51.989 109.973  63.923  0.00  0.00      A    C  
HETATM 2578  H   VAL A 156      53.394 105.896  62.873  0.00  0.00      A    H  
HETATM 2579  HA  VAL A 156      52.332 108.374  61.681  0.00  0.00      A    H  
HETATM 2580  HB  VAL A 156      51.025 108.038  63.767  0.00  0.00      A    H  
HETATM 2581 HG11 VAL A 156      53.667 108.347  65.309  0.00  0.00      A    H  
HETATM 2582 HG12 VAL A 156      52.035 108.082  65.986  0.00  0.00      A    H  
HETATM 2583 HG13 VAL A 156      52.847 106.780  65.090  0.00  0.00      A    H  
HETATM 2584 HG21 VAL A 156      51.514 110.402  63.029  0.00  0.00      A    H  
HETATM 2585 HG22 VAL A 156      51.402 110.276  64.802  0.00  0.00      A    H  
HETATM 2586 HG23 VAL A 156      52.995 110.404  64.033  0.00  0.00      A    H  
HETATM 2587  N   LYS A 157      54.519 109.601  62.040  0.00  0.00      A    N  
HETATM 2588  CA  LYS A 157      55.875 110.144  62.034  0.00  0.00      A    C  
HETATM 2589  C   LYS A 157      55.839 111.550  62.586  0.00  0.00      A    C  
HETATM 2590  O   LYS A 157      54.757 112.093  62.743  0.00  0.00      A    O  
HETATM 2591  CB  LYS A 157      56.418 110.248  60.582  0.00  0.00      A    C  
HETATM 2592  CG  LYS A 157      56.496 108.888  59.837  0.00  0.00      A    C  
HETATM 2593  CD  LYS A 157      57.027 109.122  58.392  0.00  0.00      A    C  
HETATM 2594  CE  LYS A 157      56.950 107.846  57.515  0.00  0.00      A    C  
HETATM 2595  NZ  LYS A 157      57.396 108.106  56.127  0.00  0.00      A    N1+
HETATM 2596  H   LYS A 157      53.798 110.198  61.681  0.00  0.00      A    H  
HETATM 2597  HA  LYS A 157      56.555 109.551  62.660  0.00  0.00      A    H  
HETATM 2598  HB2 LYS A 157      55.750 110.925  60.024  0.00  0.00      A    H  
HETATM 2599  HB3 LYS A 157      57.425 110.695  60.587  0.00  0.00      A    H  
HETATM 2600  HG2 LYS A 157      57.171 108.200  60.369  0.00  0.00      A    H  
HETATM 2601  HG3 LYS A 157      55.498 108.424  59.813  0.00  0.00      A    H  
HETATM 2602  HD2 LYS A 157      56.437 109.910  57.901  0.00  0.00      A    H  
HETATM 2603  HD3 LYS A 157      58.073 109.467  58.439  0.00  0.00      A    H  
HETATM 2604  HE2 LYS A 157      57.591 107.074  57.965  0.00  0.00      A    H  
HETATM 2605  HE3 LYS A 157      55.910 107.480  57.498  0.00  0.00      A    H  
HETATM 2606  HZ1 LYS A 157      58.421 108.449  56.089  0.00  0.00      A    H  
HETATM 2607  HZ2 LYS A 157      57.335 107.212  55.522  0.00  0.00      A    H  
HETATM 2608  HZ3 LYS A 157      56.780 108.852  55.642  0.00  0.00      A    H  
HETATM 2609  N   ALA A 158      57.019 112.156  62.850  0.00  0.00      A    N  
HETATM 2610  CA  ALA A 158      57.067 113.574  63.200  0.00  0.00      A    C  
HETATM 2611  C   ALA A 158      58.334 114.161  62.630  0.00  0.00      A    C  
HETATM 2612  O   ALA A 158      59.242 113.386  62.375  0.00  0.00      A    O  
HETATM 2613  CB  ALA A 158      57.010 113.749  64.735  0.00  0.00      A    C  
HETATM 2614  H   ALA A 158      57.888 111.657  62.792  0.00  0.00      A    H  
HETATM 2615  HA  ALA A 158      56.226 114.105  62.728  0.00  0.00      A    H  
HETATM 2616  HB1 ALA A 158      57.023 114.814  65.009  0.00  0.00      A    H  
HETATM 2617  HB2 ALA A 158      56.083 113.296  65.112  0.00  0.00      A    H  
HETATM 2618  HB3 ALA A 158      57.870 113.251  65.207  0.00  0.00      A    H  
HETATM 2619  N   THR A 159      58.418 115.495  62.408  0.00  0.00      A    N  
HETATM 2620  CA  THR A 159      59.617 116.047  61.779  0.00  0.00      A    C  
HETATM 2621  C   THR A 159      59.815 117.511  62.102  0.00  0.00      A    C  
HETATM 2622  O   THR A 159      58.835 118.214  62.285  0.00  0.00      A    O  
HETATM 2623  CB  THR A 159      59.507 115.853  60.241  0.00  0.00      A    C  
HETATM 2624  CG2 THR A 159      60.707 116.461  59.462  0.00  0.00      A    C  
HETATM 2625  OG1 THR A 159      59.387 114.448  59.956  0.00  0.00      A    O  
HETATM 2626  H   THR A 159      57.656 116.113  62.613  0.00  0.00      A    H  
HETATM 2627  HA  THR A 159      60.491 115.500  62.164  0.00  0.00      A    H  
HETATM 2628  HB  THR A 159      58.582 116.357  59.918  0.00  0.00      A    H  
HETATM 2629  HG1 THR A 159      59.242 114.265  59.034  0.00  0.00      A    H  
HETATM 2630 HG21 THR A 159      61.654 116.026  59.811  0.00  0.00      A    H  
HETATM 2631 HG22 THR A 159      60.604 116.250  58.387  0.00  0.00      A    H  
HETATM 2632 HG23 THR A 159      60.751 117.554  59.586  0.00  0.00      A    H  
HETATM 2633  N   LYS A 160      61.091 117.963  62.155  0.00  0.00      A    N  
HETATM 2634  CA  LYS A 160      61.416 119.373  62.373  0.00  0.00      A    C  
HETATM 2635  C   LYS A 160      62.645 119.659  61.534  0.00  0.00      A    C  
HETATM 2636  O   LYS A 160      63.218 118.688  61.068  0.00  0.00      A    O  
HETATM 2637  CB  LYS A 160      61.642 119.555  63.899  0.00  0.00      A    C  
HETATM 2638  CG  LYS A 160      62.110 120.971  64.328  0.00  0.00      A    C  
HETATM 2639  CD  LYS A 160      62.142 121.105  65.875  0.00  0.00      A    C  
HETATM 2640  CE  LYS A 160      62.637 122.498  66.358  0.00  0.00      A    C  
HETATM 2641  NZ  LYS A 160      64.062 122.763  66.050  0.00  0.00      A    N1+
HETATM 2642  H   LYS A 160      61.866 117.335  62.048  0.00  0.00      A    H  
HETATM 2643  HA  LYS A 160      60.601 120.030  62.027  0.00  0.00      A    H  
HETATM 2644  HB2 LYS A 160      60.693 119.330  64.403  0.00  0.00      A    H  
HETATM 2645  HB3 LYS A 160      62.387 118.824  64.243  0.00  0.00      A    H  
HETATM 2646  HG2 LYS A 160      63.120 121.140  63.928  0.00  0.00      A    H  
HETATM 2647  HG3 LYS A 160      61.422 121.728  63.917  0.00  0.00      A    H  
HETATM 2648  HD2 LYS A 160      61.121 120.944  66.259  0.00  0.00      A    H  
HETATM 2649  HD3 LYS A 160      62.794 120.326  66.302  0.00  0.00      A    H  
HETATM 2650  HE2 LYS A 160      62.015 123.289  65.909  0.00  0.00      A    H  
HETATM 2651  HE3 LYS A 160      62.499 122.545  67.453  0.00  0.00      A    H  
HETATM 2652  HZ1 LYS A 160      64.251 122.910  64.997  0.00  0.00      A    H  
HETATM 2653  HZ2 LYS A 160      64.400 123.672  66.531  0.00  0.00      A    H  
HETATM 2654  HZ3 LYS A 160      64.706 121.966  66.398  0.00  0.00      A    H  
HETATM 2655  N   GLY A 161      63.046 120.936  61.319  0.00  0.00      A    N  
HETATM 2656  CA  GLY A 161      64.255 121.266  60.558  0.00  0.00      A    C  
HETATM 2657  C   GLY A 161      65.215 120.125  60.287  0.00  0.00      A    C  
HETATM 2658  O   GLY A 161      66.203 119.994  60.994  0.00  0.00      A    O  
HETATM 2659  H   GLY A 161      62.495 121.705  61.650  0.00  0.00      A    H  
HETATM 2660  HA2 GLY A 161      64.807 122.045  61.110  0.00  0.00      A    H  
HETATM 2661  HA3 GLY A 161      63.952 121.707  59.596  0.00  0.00      A    H  
HETATM 2662  N   LYS A 162      64.930 119.291  59.259  0.00  0.00      A    N  
HETATM 2663  CA  LYS A 162      65.848 118.216  58.880  0.00  0.00      A    C  
HETATM 2664  C   LYS A 162      66.158 117.319  60.062  0.00  0.00      A    C  
HETATM 2665  O   LYS A 162      67.308 117.210  60.456  0.00  0.00      A    O  
HETATM 2666  CB  LYS A 162      67.100 118.836  58.191  0.00  0.00      A    C  
HETATM 2667  CG  LYS A 162      67.789 117.908  57.144  0.00  0.00      A    C  
HETATM 2668  CD  LYS A 162      68.327 116.575  57.731  0.00  0.00      A    C  
HETATM 2669  CE  LYS A 162      68.993 115.660  56.663  0.00  0.00      A    C  
HETATM 2670  NZ  LYS A 162      70.206 116.244  56.043  0.00  0.00      A    N1+
HETATM 2671  H   LYS A 162      64.097 119.420  58.715  0.00  0.00      A    H  
HETATM 2672  HA  LYS A 162      65.343 117.578  58.134  0.00  0.00      A    H  
HETATM 2673  HB2 LYS A 162      66.765 119.732  57.641  0.00  0.00      A    H  
HETATM 2674  HB3 LYS A 162      67.827 119.171  58.947  0.00  0.00      A    H  
HETATM 2675  HG2 LYS A 162      67.078 117.681  56.333  0.00  0.00      A    H  
HETATM 2676  HG3 LYS A 162      68.628 118.476  56.710  0.00  0.00      A    H  
HETATM 2677  HD2 LYS A 162      69.056 116.792  58.529  0.00  0.00      A    H  
HETATM 2678  HD3 LYS A 162      67.489 116.007  58.166  0.00  0.00      A    H  
HETATM 2679  HE2 LYS A 162      69.275 114.713  57.158  0.00  0.00      A    H  
HETATM 2680  HE3 LYS A 162      68.257 115.418  55.878  0.00  0.00      A    H  
HETATM 2681  HZ1 LYS A 162      70.914 116.584  56.786  0.00  0.00      A    H  
HETATM 2682  HZ2 LYS A 162      70.719 115.514  55.429  0.00  0.00      A    H  
HETATM 2683  HZ3 LYS A 162      69.988 117.069  55.380  0.00  0.00      A    H  
HETATM 2684  N   GLU A 163      65.131 116.648  60.631  0.00  0.00      A    N  
HETATM 2685  CA  GLU A 163      65.381 115.632  61.656  0.00  0.00      A    C  
HETATM 2686  C   GLU A 163      64.166 114.732  61.768  0.00  0.00      A    C  
HETATM 2687  O   GLU A 163      63.571 114.627  62.829  0.00  0.00      A    O  
HETATM 2688  CB  GLU A 163      65.831 116.243  63.016  0.00  0.00      A    C  
HETATM 2689  CG  GLU A 163      64.892 117.376  63.506  0.00  0.00      A    C  
HETATM 2690  CD  GLU A 163      65.293 117.932  64.850  0.00  0.00      A    C  
HETATM 2691  OE1 GLU A 163      65.874 117.173  65.673  0.00  0.00      A    O  
HETATM 2692  OE2 GLU A 163      65.026 119.139  65.099  0.00  0.00      A    O1-
HETATM 2693  H   GLU A 163      64.188 116.817  60.334  0.00  0.00      A    H  
HETATM 2694  HA  GLU A 163      66.193 114.969  61.312  0.00  0.00      A    H  
HETATM 2695  HB2 GLU A 163      65.878 115.438  63.767  0.00  0.00      A    H  
HETATM 2696  HB3 GLU A 163      66.844 116.666  62.917  0.00  0.00      A    H  
HETATM 2697  HG2 GLU A 163      64.919 118.198  62.776  0.00  0.00      A    H  
HETATM 2698  HG3 GLU A 163      63.863 117.002  63.586  0.00  0.00      A    H  
HETATM 2699  N   GLU A 164      63.781 114.066  60.651  0.00  0.00      A    N  
HETATM 2700  CA  GLU A 164      62.583 113.228  60.677  0.00  0.00      A    C  
HETATM 2701  C   GLU A 164      62.735 112.092  61.657  0.00  0.00      A    C  
HETATM 2702  O   GLU A 164      63.852 111.785  62.043  0.00  0.00      A    O  
HETATM 2703  CB  GLU A 164      62.163 112.702  59.273  0.00  0.00      A    C  
HETATM 2704  CG  GLU A 164      63.093 111.583  58.729  0.00  0.00      A    C  
HETATM 2705  CD  GLU A 164      62.952 110.291  59.499  0.00  0.00      A    C  
HETATM 2706  OE1 GLU A 164      61.801 109.789  59.618  0.00  0.00      A    O  
HETATM 2707  OE2 GLU A 164      63.986 109.767  59.994  0.00  0.00      A    O1-
HETATM 2708  H   GLU A 164      64.293 114.158  59.795  0.00  0.00      A    H  
HETATM 2709  HA  GLU A 164      61.762 113.862  61.039  0.00  0.00      A    H  
HETATM 2710  HB2 GLU A 164      61.133 112.310  59.308  0.00  0.00      A    H  
HETATM 2711  HB3 GLU A 164      62.165 113.554  58.572  0.00  0.00      A    H  
HETATM 2712  HG2 GLU A 164      62.823 111.367  57.683  0.00  0.00      A    H  
HETATM 2713  HG3 GLU A 164      64.140 111.924  58.743  0.00  0.00      A    H  
HETATM 2714  N   VAL A 165      61.608 111.458  62.055  0.00  0.00      A    N  
HETATM 2715  CA  VAL A 165      61.668 110.334  62.988  0.00  0.00      A    C  
HETATM 2716  C   VAL A 165      60.383 109.544  62.856  0.00  0.00      A    C  
HETATM 2717  O   VAL A 165      59.392 110.159  62.493  0.00  0.00      A    O  
HETATM 2718  CB  VAL A 165      61.918 110.863  64.431  0.00  0.00      A    C  
HETATM 2719  CG1 VAL A 165      60.892 111.967  64.805  0.00  0.00      A    C  
HETATM 2720  CG2 VAL A 165      61.916 109.711  65.474  0.00  0.00      A    C  
HETATM 2721  H   VAL A 165      60.706 111.762  61.737  0.00  0.00      A    H  
HETATM 2722  HA  VAL A 165      62.498 109.669  62.694  0.00  0.00      A    H  
HETATM 2723  HB  VAL A 165      62.919 111.328  64.462  0.00  0.00      A    H  
HETATM 2724 HG11 VAL A 165      59.864 111.593  64.703  0.00  0.00      A    H  
HETATM 2725 HG12 VAL A 165      61.048 112.295  65.842  0.00  0.00      A    H  
HETATM 2726 HG13 VAL A 165      61.014 112.847  64.156  0.00  0.00      A    H  
HETATM 2727 HG21 VAL A 165      62.692 108.971  65.224  0.00  0.00      A    H  
HETATM 2728 HG22 VAL A 165      62.123 110.102  66.482  0.00  0.00      A    H  
HETATM 2729 HG23 VAL A 165      60.943 109.203  65.493  0.00  0.00      A    H  
HETATM 2730  N   SER A 166      60.374 108.211  63.111  0.00  0.00      A    N  
HETATM 2731  CA  SER A 166      59.185 107.403  62.841  0.00  0.00      A    C  
HETATM 2732  C   SER A 166      58.774 106.572  64.034  0.00  0.00      A    C  
HETATM 2733  O   SER A 166      59.587 106.388  64.926  0.00  0.00      A    O  
HETATM 2734  CB  SER A 166      59.504 106.484  61.638  0.00  0.00      A    C  
HETATM 2735  OG  SER A 166      60.576 105.601  62.006  0.00  0.00      A    O  
HETATM 2736  H   SER A 166      61.195 107.728  63.420  0.00  0.00      A    H  
HETATM 2737  HA  SER A 166      58.326 108.031  62.573  0.00  0.00      A    H  
HETATM 2738  HB2 SER A 166      58.613 105.902  61.361  0.00  0.00      A    H  
HETATM 2739  HB3 SER A 166      59.801 107.107  60.777  0.00  0.00      A    H  
HETATM 2740  HG  SER A 166      60.822 105.010  61.301  0.00  0.00      A    H  
HETATM 2741  N   PHE A 167      57.512 106.070  64.052  0.00  0.00      A    N  
HETATM 2742  CA  PHE A 167      57.025 105.260  65.170  0.00  0.00      A    C  
HETATM 2743  C   PHE A 167      56.040 104.240  64.642  0.00  0.00      A    C  
HETATM 2744  O   PHE A 167      55.518 104.479  63.566  0.00  0.00      A    O  
HETATM 2745  CB  PHE A 167      56.314 106.180  66.192  0.00  0.00      A    C  
HETATM 2746  CG  PHE A 167      57.158 107.443  66.415  0.00  0.00      A    C  
HETATM 2747  CD1 PHE A 167      58.206 107.440  67.341  0.00  0.00      A    C  
HETATM 2748  CD2 PHE A 167      56.895 108.607  65.684  0.00  0.00      A    C  
HETATM 2749  CE1 PHE A 167      58.984 108.585  67.528  0.00  0.00      A    C  
HETATM 2750  CE2 PHE A 167      57.662 109.758  65.877  0.00  0.00      A    C  
HETATM 2751  CZ  PHE A 167      58.699 109.751  66.812  0.00  0.00      A    C  
HETATM 2752  H   PHE A 167      56.862 106.280  63.319  0.00  0.00      A    H  
HETATM 2753  HA  PHE A 167      57.862 104.734  65.658  0.00  0.00      A    H  
HETATM 2754  HB2 PHE A 167      55.335 106.468  65.782  0.00  0.00      A    H  
HETATM 2755  HB3 PHE A 167      56.137 105.650  67.142  0.00  0.00      A    H  
HETATM 2756  HD1 PHE A 167      58.426 106.545  67.912  0.00  0.00      A    H  
HETATM 2757  HD2 PHE A 167      56.091 108.630  64.961  0.00  0.00      A    H  
HETATM 2758  HE1 PHE A 167      59.815 108.565  68.224  0.00  0.00      A    H  
HETATM 2759  HE2 PHE A 167      57.451 110.653  65.301  0.00  0.00      A    H  
HETATM 2760  HZ  PHE A 167      59.285 110.647  66.976  0.00  0.00      A    H  
HETATM 2761  N   TYR A 168      55.777 103.121  65.360  0.00  0.00      A    N  
HETATM 2762  CA  TYR A 168      54.918 102.062  64.824  0.00  0.00      A    C  
HETATM 2763  C   TYR A 168      53.747 101.723  65.717  0.00  0.00      A    C  
HETATM 2764  O   TYR A 168      53.144 100.684  65.494  0.00  0.00      A    O  
HETATM 2765  CB  TYR A 168      55.798 100.817  64.539  0.00  0.00      A    C  
HETATM 2766  CG  TYR A 168      56.799 101.110  63.413  0.00  0.00      A    C  
HETATM 2767  CD1 TYR A 168      57.965 101.839  63.669  0.00  0.00      A    C  
HETATM 2768  CD2 TYR A 168      56.555 100.650  62.114  0.00  0.00      A    C  
HETATM 2769  CE1 TYR A 168      58.891 102.079  62.649  0.00  0.00      A    C  
HETATM 2770  CE2 TYR A 168      57.491 100.866  61.100  0.00  0.00      A    C  
HETATM 2771  CZ  TYR A 168      58.661 101.584  61.359  0.00  0.00      A    C  
HETATM 2772  OH  TYR A 168      59.576 101.798  60.323  0.00  0.00      A    O  
HETATM 2773  H   TYR A 168      56.204 102.970  66.253  0.00  0.00      A    H  
HETATM 2774  HA  TYR A 168      54.444 102.352  63.878  0.00  0.00      A    H  
HETATM 2775  HB2 TYR A 168      55.180  99.951  64.253  0.00  0.00      A    H  
HETATM 2776  HB3 TYR A 168      56.341 100.550  65.456  0.00  0.00      A    H  
HETATM 2777  HD1 TYR A 168      58.159 102.220  64.665  0.00  0.00      A    H  
HETATM 2778  HD2 TYR A 168      55.631 100.131  61.885  0.00  0.00      A    H  
HETATM 2779  HE1 TYR A 168      59.786 102.651  62.869  0.00  0.00      A    H  
HETATM 2780  HE2 TYR A 168      57.307 100.476  60.105  0.00  0.00      A    H  
HETATM 2781  HH  TYR A 168      60.284 102.392  60.544  0.00  0.00      A    H  
HETATM 2782  N   SER A 169      53.379 102.565  66.709  0.00  0.00      A    N  
HETATM 2783  CA  SER A 169      52.226 102.241  67.551  0.00  0.00      A    C  
HETATM 2784  C   SER A 169      51.844 103.457  68.363  0.00  0.00      A    C  
HETATM 2785  O   SER A 169      52.660 104.364  68.441  0.00  0.00      A    O  
HETATM 2786  CB  SER A 169      52.544 101.050  68.492  0.00  0.00      A    C  
HETATM 2787  OG  SER A 169      53.463 101.490  69.503  0.00  0.00      A    O  
HETATM 2788  H   SER A 169      53.865 103.423  66.880  0.00  0.00      A    H  
HETATM 2789  HA  SER A 169      51.374 101.982  66.901  0.00  0.00      A    H  
HETATM 2790  HB2 SER A 169      51.611 100.686  68.952  0.00  0.00      A    H  
HETATM 2791  HB3 SER A 169      52.986 100.214  67.927  0.00  0.00      A    H  
HETATM 2792  HG  SER A 169      53.693 100.796  70.112  0.00  0.00      A    H  
HETATM 2793  N   LEU A 170      50.633 103.516  68.965  0.00  0.00      A    N  
HETATM 2794  CA  LEU A 170      50.264 104.717  69.709  0.00  0.00      A    C  
HETATM 2795  C   LEU A 170      51.032 104.753  71.018  0.00  0.00      A    C  
HETATM 2796  O   LEU A 170      51.575 105.812  71.289  0.00  0.00      A    O  
HETATM 2797  CB  LEU A 170      48.737 104.976  69.884  0.00  0.00      A    C  
HETATM 2798  CG  LEU A 170      47.917 105.208  68.572  0.00  0.00      A    C  
HETATM 2799  CD1 LEU A 170      48.431 106.402  67.716  0.00  0.00      A    C  
HETATM 2800  CD2 LEU A 170      47.783 103.937  67.687  0.00  0.00      A    C  
HETATM 2801  H   LEU A 170      49.997 102.745  68.931  0.00  0.00      A    H  
HETATM 2802  HA  LEU A 170      50.620 105.585  69.130  0.00  0.00      A    H  
HETATM 2803  HB2 LEU A 170      48.269 104.151  70.437  0.00  0.00      A    H  
HETATM 2804  HB3 LEU A 170      48.634 105.879  70.508  0.00  0.00      A    H  
HETATM 2805  HG  LEU A 170      46.893 105.468  68.902  0.00  0.00      A    H  
HETATM 2806 HD11 LEU A 170      49.384 106.164  67.221  0.00  0.00      A    H  
HETATM 2807 HD12 LEU A 170      47.700 106.645  66.929  0.00  0.00      A    H  
HETATM 2808 HD13 LEU A 170      48.570 107.296  68.344  0.00  0.00      A    H  
HETATM 2809 HD21 LEU A 170      47.479 103.070  68.292  0.00  0.00      A    H  
HETATM 2810 HD22 LEU A 170      47.016 104.098  66.913  0.00  0.00      A    H  
HETATM 2811 HD23 LEU A 170      48.730 103.707  67.179  0.00  0.00      A    H  
HETATM 2812  N   PRO A 171      51.166 103.701  71.870  0.00  0.00      A    N  
HETATM 2813  CA  PRO A 171      52.042 103.823  73.028  0.00  0.00      A    C  
HETATM 2814  C   PRO A 171      53.443 104.261  72.672  0.00  0.00      A    C  
HETATM 2815  O   PRO A 171      54.019 105.031  73.423  0.00  0.00      A    O  
HETATM 2816  CB  PRO A 171      52.055 102.358  73.526  0.00  0.00      A    C  
HETATM 2817  CG  PRO A 171      50.669 101.828  73.105  0.00  0.00      A    C  
HETATM 2818  CD  PRO A 171      50.506 102.416  71.684  0.00  0.00      A    C  
HETATM 2819  HA  PRO A 171      51.572 104.487  73.772  0.00  0.00      A    H  
HETATM 2820  HB2 PRO A 171      52.811 101.781  72.972  0.00  0.00      A    H  
HETATM 2821  HB3 PRO A 171      52.263 102.276  74.605  0.00  0.00      A    H  
HETATM 2822  HG2 PRO A 171      50.602 100.728  73.128  0.00  0.00      A    H  
HETATM 2823  HG3 PRO A 171      49.901 102.250  73.776  0.00  0.00      A    H  
HETATM 2824  HD2 PRO A 171      51.073 101.806  70.969  0.00  0.00      A    H  
HETATM 2825  HD3 PRO A 171      49.446 102.455  71.402  0.00  0.00      A    H  
HETATM 2826  N   GLU A 172      54.010 103.780  71.541  0.00  0.00      A    N  
HETATM 2827  CA  GLU A 172      55.374 104.167  71.192  0.00  0.00      A    C  
HETATM 2828  C   GLU A 172      55.406 105.652  70.927  0.00  0.00      A    C  
HETATM 2829  O   GLU A 172      56.249 106.338  71.483  0.00  0.00      A    O  
HETATM 2830  CB  GLU A 172      55.906 103.411  69.942  0.00  0.00      A    C  
HETATM 2831  CG  GLU A 172      57.383 103.771  69.624  0.00  0.00      A    C  
HETATM 2832  CD  GLU A 172      57.921 103.044  68.417  0.00  0.00      A    C  
HETATM 2833  OE1 GLU A 172      57.185 102.209  67.822  0.00  0.00      A    O  
HETATM 2834  OE2 GLU A 172      59.097 103.307  68.047  0.00  0.00      A    O1-
HETATM 2835  H   GLU A 172      53.510 103.166  70.928  0.00  0.00      A    H  
HETATM 2836  HA  GLU A 172      56.031 103.929  72.045  0.00  0.00      A    H  
HETATM 2837  HB2 GLU A 172      55.840 102.328  70.121  0.00  0.00      A    H  
HETATM 2838  HB3 GLU A 172      55.280 103.648  69.067  0.00  0.00      A    H  
HETATM 2839  HG2 GLU A 172      57.464 104.851  69.434  0.00  0.00      A    H  
HETATM 2840  HG3 GLU A 172      58.021 103.526  70.488  0.00  0.00      A    H  
HETATM 2841  N   TYR A 173      54.499 106.163  70.064  0.00  0.00      A    N  
HETATM 2842  CA  TYR A 173      54.566 107.577  69.705  0.00  0.00      A    C  
HETATM 2843  C   TYR A 173      54.219 108.438  70.895  0.00  0.00      A    C  
HETATM 2844  O   TYR A 173      54.903 109.420  71.133  0.00  0.00      A    O  
HETATM 2845  CB  TYR A 173      53.615 107.903  68.524  0.00  0.00      A    C  
HETATM 2846  CG  TYR A 173      53.671 109.375  68.074  0.00  0.00      A    C  
HETATM 2847  CD1 TYR A 173      54.895 110.010  67.832  0.00  0.00      A    C  
HETATM 2848  CD2 TYR A 173      52.489 110.103  67.882  0.00  0.00      A    C  
HETATM 2849  CE1 TYR A 173      54.940 111.331  67.384  0.00  0.00      A    C  
HETATM 2850  CE2 TYR A 173      52.532 111.432  67.449  0.00  0.00      A    C  
HETATM 2851  CZ  TYR A 173      53.758 112.059  67.218  0.00  0.00      A    C  
HETATM 2852  OH  TYR A 173      53.788 113.398  66.830  0.00  0.00      A    O  
HETATM 2853  H   TYR A 173      53.793 105.586  69.649  0.00  0.00      A    H  
HETATM 2854  HA  TYR A 173      55.608 107.764  69.405  0.00  0.00      A    H  
HETATM 2855  HB2 TYR A 173      52.589 107.630  68.817  0.00  0.00      A    H  
HETATM 2856  HB3 TYR A 173      53.898 107.274  67.669  0.00  0.00      A    H  
HETATM 2857  HD1 TYR A 173      55.832 109.492  67.982  0.00  0.00      A    H  
HETATM 2858  HD2 TYR A 173      51.524 109.642  68.063  0.00  0.00      A    H  
HETATM 2859  HE1 TYR A 173      55.898 111.788  67.164  0.00  0.00      A    H  
HETATM 2860  HE2 TYR A 173      51.609 111.981  67.294  0.00  0.00      A    H  
HETATM 2861  HH  TYR A 173      54.591 113.843  67.081  0.00  0.00      A    H  
HETATM 2862  N   SER A 174      53.162 108.080  71.657  0.00  0.00      A    N  
HETATM 2863  CA  SER A 174      52.835 108.833  72.864  0.00  0.00      A    C  
HETATM 2864  C   SER A 174      54.041 108.868  73.772  0.00  0.00      A    C  
HETATM 2865  O   SER A 174      54.404 109.936  74.237  0.00  0.00      A    O  
HETATM 2866  CB  SER A 174      51.632 108.196  73.605  0.00  0.00      A    C  
HETATM 2867  OG  SER A 174      50.519 108.145  72.696  0.00  0.00      A    O  
HETATM 2868  H   SER A 174      52.600 107.288  71.418  0.00  0.00      A    H  
HETATM 2869  HA  SER A 174      52.551 109.859  72.581  0.00  0.00      A    H  
HETATM 2870  HB2 SER A 174      51.891 107.176  73.935  0.00  0.00      A    H  
HETATM 2871  HB3 SER A 174      51.379 108.803  74.491  0.00  0.00      A    H  
HETATM 2872  HG  SER A 174      49.743 107.756  73.086  0.00  0.00      A    H  
HETATM 2873  N   GLU A 175      54.679 107.704  74.027  0.00  0.00      A    N  
HETATM 2874  CA  GLU A 175      55.846 107.683  74.906  0.00  0.00      A    C  
HETATM 2875  C   GLU A 175      56.905 108.612  74.359  0.00  0.00      A    C  
HETATM 2876  O   GLU A 175      57.479 109.367  75.127  0.00  0.00      A    O  
HETATM 2877  CB  GLU A 175      56.419 106.245  75.050  0.00  0.00      A    C  
HETATM 2878  CG  GLU A 175      57.660 106.197  75.977  0.00  0.00      A    C  
HETATM 2879  CD  GLU A 175      58.132 104.772  76.130  0.00  0.00      A    C  
HETATM 2880  OE1 GLU A 175      59.221 104.435  75.591  0.00  0.00      A    O  
HETATM 2881  OE2 GLU A 175      57.410 103.976  76.790  0.00  0.00      A    O1-
HETATM 2882  H   GLU A 175      54.366 106.847  73.617  0.00  0.00      A    H  
HETATM 2883  HA  GLU A 175      55.529 108.030  75.904  0.00  0.00      A    H  
HETATM 2884  HB2 GLU A 175      55.635 105.593  75.470  0.00  0.00      A    H  
HETATM 2885  HB3 GLU A 175      56.699 105.852  74.060  0.00  0.00      A    H  
HETATM 2886  HG2 GLU A 175      58.469 106.810  75.550  0.00  0.00      A    H  
HETATM 2887  HG3 GLU A 175      57.409 106.601  76.971  0.00  0.00      A    H  
HETATM 2888  N   TRP A 176      57.182 108.578  73.037  0.00  0.00      A    N  
HETATM 2889  CA  TRP A 176      58.210 109.459  72.489  0.00  0.00      A    C  
HETATM 2890  C   TRP A 176      57.828 110.903  72.721  0.00  0.00      A    C  
HETATM 2891  O   TRP A 176      58.650 111.651  73.227  0.00  0.00      A    O  
HETATM 2892  CB  TRP A 176      58.439 109.197  70.979  0.00  0.00      A    C  
HETATM 2893  CG  TRP A 176      59.483 110.127  70.421  0.00  0.00      A    C  
HETATM 2894  CD1 TRP A 176      60.817 110.016  70.530  0.00  0.00      A    C  
HETATM 2895  CD2 TRP A 176      59.213 111.365  69.606  0.00  0.00      A    C  
HETATM 2896  CE2 TRP A 176      60.485 111.809  69.302  0.00  0.00      A    C  
HETATM 2897  CE3 TRP A 176      58.071 112.029  69.166  0.00  0.00      A    C  
HETATM 2898  NE1 TRP A 176      61.391 110.997  69.882  0.00  0.00      A    N  
HETATM 2899  CZ2 TRP A 176      60.695 112.933  68.503  0.00  0.00      A    C  
HETATM 2900  CZ3 TRP A 176      58.265 113.148  68.346  0.00  0.00      A    C  
HETATM 2901  CH2 TRP A 176      59.556 113.580  68.004  0.00  0.00      A    C  
HETATM 2902  H   TRP A 176      56.695 107.956  72.422  0.00  0.00      A    H  
HETATM 2903  HA  TRP A 176      59.159 109.247  73.012  0.00  0.00      A    H  
HETATM 2904  HB2 TRP A 176      58.777 108.157  70.841  0.00  0.00      A    H  
HETATM 2905  HB3 TRP A 176      57.506 109.326  70.411  0.00  0.00      A    H  
HETATM 2906  HD1 TRP A 176      61.335 109.224  71.071  0.00  0.00      A    H  
HETATM 2907  HE1 TRP A 176      62.412 111.129  69.816  0.00  0.00      A    H  
HETATM 2908  HE3 TRP A 176      57.085 111.683  69.447  0.00  0.00      A    H  
HETATM 2909  HZ2 TRP A 176      61.696 113.286  68.279  0.00  0.00      A    H  
HETATM 2910  HZ3 TRP A 176      57.402 113.689  67.971  0.00  0.00      A    H  
HETATM 2911  HH2 TRP A 176      59.679 114.432  67.341  0.00  0.00      A    H  
HETATM 2912  N   ARG A 177      56.587 111.315  72.371  0.00  0.00      A    N  
HETATM 2913  CA  ARG A 177      56.189 112.701  72.608  0.00  0.00      A    C  
HETATM 2914  C   ARG A 177      56.370 113.051  74.069  0.00  0.00      A    C  
HETATM 2915  O   ARG A 177      56.819 114.148  74.359  0.00  0.00      A    O  
HETATM 2916  CB  ARG A 177      54.716 113.010  72.214  0.00  0.00      A    C  
HETATM 2917  CG  ARG A 177      54.532 113.159  70.678  0.00  0.00      A    C  
HETATM 2918  CD  ARG A 177      53.050 113.433  70.294  0.00  0.00      A    C  
HETATM 2919  NE  ARG A 177      52.221 112.228  70.385  0.00  0.00      A    N  
HETATM 2920  CZ  ARG A 177      50.937 112.202  70.092  0.00  0.00      A    C  
HETATM 2921  NH1 ARG A 177      50.278 113.262  69.682  0.00  0.00      A    N  
HETATM 2922  NH2 ARG A 177      50.285 111.067  70.210  0.00  0.00      A    N  
HETATM 2923  H   ARG A 177      55.929 110.685  71.960  0.00  0.00      A    H  
HETATM 2924  HA  ARG A 177      56.852 113.333  72.002  0.00  0.00      A    H  
HETATM 2925  HB2 ARG A 177      54.057 112.227  72.619  0.00  0.00      A    H  
HETATM 2926  HB3 ARG A 177      54.423 113.970  72.673  0.00  0.00      A    H  
HETATM 2927  HG2 ARG A 177      55.155 114.001  70.329  0.00  0.00      A    H  
HETATM 2928  HG3 ARG A 177      54.871 112.248  70.161  0.00  0.00      A    H  
HETATM 2929  HD2 ARG A 177      52.655 114.225  70.950  0.00  0.00      A    H  
HETATM 2930  HD3 ARG A 177      53.031 113.794  69.255  0.00  0.00      A    H  
HETATM 2931  HE  ARG A 177      52.683 111.356  70.683  0.00  0.00      A    H  
HETATM 2932 HH11 ARG A 177      50.735 114.175  69.569  0.00  0.00      A    H  
HETATM 2933 HH12 ARG A 177      49.273 113.205  69.457  0.00  0.00      A    H  
HETATM 2934 HH21 ARG A 177      50.758 110.208  70.531  0.00  0.00      A    H  
HETATM 2935 HH22 ARG A 177      49.280 111.004  69.985  0.00  0.00      A    H  
HETATM 2936  N   MET A 178      56.023 112.142  75.007  0.00  0.00      A    N  
HETATM 2937  CA  MET A 178      56.181 112.458  76.426  0.00  0.00      A    C  
HETATM 2938  C   MET A 178      57.647 112.647  76.748  0.00  0.00      A    C  
HETATM 2939  O   MET A 178      57.986 113.619  77.406  0.00  0.00      A    O  
HETATM 2940  CB  MET A 178      55.604 111.339  77.338  0.00  0.00      A    C  
HETATM 2941  CG  MET A 178      54.054 111.273  77.265  0.00  0.00      A    C  
HETATM 2942  SD  MET A 178      53.431 109.672  77.880  0.00  0.00      A    S  
HETATM 2943  CE  MET A 178      54.025 109.661  79.601  0.00  0.00      A    C  
HETATM 2944 LPD1 MET A 178      52.754 109.645  77.854  0.00  0.00      A   LP  
HETATM 2945 LPD2 MET A 178      53.693 109.154  77.527  0.00  0.00      A   LP  
HETATM 2946  H   MET A 178      55.669 111.244  74.742  0.00  0.00      A    H  
HETATM 2947  HA  MET A 178      55.638 113.393  76.648  0.00  0.00      A    H  
HETATM 2948  HB2 MET A 178      56.034 110.371  77.039  0.00  0.00      A    H  
HETATM 2949  HB3 MET A 178      55.901 111.533  78.381  0.00  0.00      A    H  
HETATM 2950  HG2 MET A 178      53.604 112.093  77.847  0.00  0.00      A    H  
HETATM 2951  HG3 MET A 178      53.702 111.364  76.228  0.00  0.00      A    H  
HETATM 2952  HE1 MET A 178      53.766 110.609  80.095  0.00  0.00      A    H  
HETATM 2953  HE2 MET A 178      53.544 108.830  80.136  0.00  0.00      A    H  
HETATM 2954  HE3 MET A 178      55.115 109.517  79.623  0.00  0.00      A    H  
HETATM 2955  N   ASN A 179      58.529 111.724  76.304  0.00  0.00      A    N  
HETATM 2956  CA  ASN A 179      59.942 111.821  76.671  0.00  0.00      A    C  
HETATM 2957  C   ASN A 179      60.520 113.138  76.203  0.00  0.00      A    C  
HETATM 2958  O   ASN A 179      61.110 113.848  77.003  0.00  0.00      A    O  
HETATM 2959  CB  ASN A 179      60.774 110.653  76.072  0.00  0.00      A    C  
HETATM 2960  CG  ASN A 179      60.322 109.297  76.562  0.00  0.00      A    C  
HETATM 2961  ND2 ASN A 179      61.036 108.215  76.180  0.00  0.00      A    N  
HETATM 2962  OD1 ASN A 179      59.340 109.206  77.282  0.00  0.00      A    O  
HETATM 2963  H   ASN A 179      58.228 110.951  75.746  0.00  0.00      A    H  
HETATM 2964  HA  ASN A 179      60.018 111.762  77.770  0.00  0.00      A    H  
HETATM 2965  HB2 ASN A 179      60.701 110.663  74.973  0.00  0.00      A    H  
HETATM 2966  HB3 ASN A 179      61.832 110.789  76.349  0.00  0.00      A    H  
HETATM 2967 HD21 ASN A 179      61.833 108.308  75.581  0.00  0.00      A    H  
HETATM 2968 HD22 ASN A 179      60.774 107.303  76.499  0.00  0.00      A    H  
HETATM 2969  N   THR A 180      60.352 113.472  74.905  0.00  0.00      A    N  
HETATM 2970  CA  THR A 180      60.878 114.728  74.367  0.00  0.00      A    C  
HETATM 2971  C   THR A 180      59.828 115.799  74.578  0.00  0.00      A    C  
HETATM 2972  O   THR A 180      58.870 115.510  75.277  0.00  0.00      A    O  
HETATM 2973  CB  THR A 180      61.294 114.423  72.898  0.00  0.00      A    C  
HETATM 2974  CG2 THR A 180      62.607 113.592  72.871  0.00  0.00      A    C  
HETATM 2975  OG1 THR A 180      60.244 113.644  72.304  0.00  0.00      A    O  
HETATM 2976  H   THR A 180      59.814 112.889  74.290  0.00  0.00      A    H  
HETATM 2977  HA  THR A 180      61.769 115.068  74.919  0.00  0.00      A    H  
HETATM 2978  HB  THR A 180      61.451 115.352  72.326  0.00  0.00      A    H  
HETATM 2979  HG1 THR A 180      60.435 113.387  71.411  0.00  0.00      A    H  
HETATM 2980 HG21 THR A 180      62.471 112.649  73.423  0.00  0.00      A    H  
HETATM 2981 HG22 THR A 180      62.888 113.353  71.834  0.00  0.00      A    H  
HETATM 2982 HG23 THR A 180      63.435 114.156  73.331  0.00  0.00      A    H  
HETATM 2983  N   ASP A 181      59.968 117.037  74.037  0.00  0.00      A    N  
HETATM 2984  CA  ASP A 181      59.023 118.106  74.381  0.00  0.00      A    C  
HETATM 2985  C   ASP A 181      58.853 119.059  73.209  0.00  0.00      A    C  
HETATM 2986  O   ASP A 181      58.972 118.591  72.088  0.00  0.00      A    O  
HETATM 2987  CB  ASP A 181      59.574 118.733  75.696  0.00  0.00      A    C  
HETATM 2988  CG  ASP A 181      58.546 119.477  76.514  0.00  0.00      A    C  
HETATM 2989  OD1 ASP A 181      57.483 119.859  75.952  0.00  0.00      A    O  
HETATM 2990  OD2 ASP A 181      58.795 119.691  77.732  0.00  0.00      A    O1-
HETATM 2991  H   ASP A 181      60.765 117.282  73.484  0.00  0.00      A    H  
HETATM 2992  HA  ASP A 181      58.024 117.692  74.579  0.00  0.00      A    H  
HETATM 2993  HB2 ASP A 181      59.948 117.925  76.344  0.00  0.00      A    H  
HETATM 2994  HB3 ASP A 181      60.421 119.396  75.463  0.00  0.00      A    H  
HETATM 2995  N   ASN A 182      58.578 120.371  73.422  0.00  0.00      A    N  
HETATM 2996  CA  ASN A 182      58.448 121.324  72.317  0.00  0.00      A    C  
HETATM 2997  C   ASN A 182      57.544 120.813  71.219  0.00  0.00      A    C  
HETATM 2998  O   ASN A 182      57.991 120.698  70.090  0.00  0.00      A    O  
HETATM 2999  CB  ASN A 182      59.839 121.801  71.810  0.00  0.00      A    C  
HETATM 3000  CG  ASN A 182      60.679 120.691  71.224  0.00  0.00      A    C  
HETATM 3001  ND2 ASN A 182      61.415 119.912  72.049  0.00  0.00      A    N  
HETATM 3002  OD1 ASN A 182      60.674 120.525  70.014  0.00  0.00      A    O  
HETATM 3003  H   ASN A 182      58.485 120.744  74.343  0.00  0.00      A    H  
HETATM 3004  HA  ASN A 182      57.935 122.230  72.688  0.00  0.00      A    H  
HETATM 3005  HB2 ASN A 182      59.696 122.585  71.047  0.00  0.00      A    H  
HETATM 3006  HB3 ASN A 182      60.385 122.259  72.650  0.00  0.00      A    H  
HETATM 3007 HD21 ASN A 182      61.426 120.063  73.038  0.00  0.00      A    H  
HETATM 3008 HD22 ASN A 182      61.967 119.170  71.667  0.00  0.00      A    H  
HETATM 3009  N   TRP A 183      56.258 120.519  71.536  0.00  0.00      A    N  
HETATM 3010  CA  TRP A 183      55.315 120.103  70.496  0.00  0.00      A    C  
HETATM 3011  C   TRP A 183      54.639 121.328  69.930  0.00  0.00      A    C  
HETATM 3012  O   TRP A 183      54.359 122.215  70.718  0.00  0.00      A    O  
HETATM 3013  CB  TRP A 183      54.292 119.061  71.022  0.00  0.00      A    C  
HETATM 3014  CG  TRP A 183      55.110 117.963  71.643  0.00  0.00      A    C  
HETATM 3015  CD1 TRP A 183      55.110 117.537  72.918  0.00  0.00      A    C  
HETATM 3016  CD2 TRP A 183      56.144 117.154  70.906  0.00  0.00      A    C  
HETATM 3017  CE2 TRP A 183      56.738 116.446  71.928  0.00  0.00      A    C  
HETATM 3018  CE3 TRP A 183      56.544 117.020  69.578  0.00  0.00      A    C  
HETATM 3019  NE1 TRP A 183      56.044 116.633  73.068  0.00  0.00      A    N  
HETATM 3020  CZ2 TRP A 183      57.898 115.708  71.708  0.00  0.00      A    C  
HETATM 3021  CZ3 TRP A 183      57.726 116.306  69.347  0.00  0.00      A    C  
HETATM 3022  CH2 TRP A 183      58.411 115.691  70.405  0.00  0.00      A    C  
HETATM 3023  H   TRP A 183      55.915 120.635  72.470  0.00  0.00      A    H  
HETATM 3024  HA  TRP A 183      55.882 119.620  69.687  0.00  0.00      A    H  
HETATM 3025  HB2 TRP A 183      53.632 119.525  71.772  0.00  0.00      A    H  
HETATM 3026  HB3 TRP A 183      53.676 118.662  70.201  0.00  0.00      A    H  
HETATM 3027  HD1 TRP A 183      54.448 117.899  73.704  0.00  0.00      A    H  
HETATM 3028  HE1 TRP A 183      56.242 116.144  73.954  0.00  0.00      A    H  
HETATM 3029  HE3 TRP A 183      55.961 117.443  68.769  0.00  0.00      A    H  
HETATM 3030  HZ2 TRP A 183      58.376 115.182  72.519  0.00  0.00      A    H  
HETATM 3031  HZ3 TRP A 183      58.114 116.231  68.338  0.00  0.00      A    H  
HETATM 3032  HH2 TRP A 183      59.354 115.197  70.208  0.00  0.00      A    H  
HETATM 3033  N   LYS A 184      54.410 121.363  68.593  0.00  0.00      A    N  
HETATM 3034  CA  LYS A 184      53.952 122.552  67.866  0.00  0.00      A    C  
HETATM 3035  C   LYS A 184      55.054 122.901  66.892  0.00  0.00      A    C  
HETATM 3036  O   LYS A 184      54.761 123.202  65.747  0.00  0.00      A    O  
HETATM 3037  CB  LYS A 184      53.487 123.829  68.629  0.00  0.00      A    C  
HETATM 3038  CG  LYS A 184      54.638 124.742  69.147  0.00  0.00      A    C  
HETATM 3039  CD  LYS A 184      54.108 126.021  69.853  0.00  0.00      A    C  
HETATM 3040  CE  LYS A 184      53.326 125.770  71.175  0.00  0.00      A    C  
HETATM 3041  NZ  LYS A 184      54.101 125.001  72.177  0.00  0.00      A    N1+
HETATM 3042  H   LYS A 184      54.611 120.559  68.024  0.00  0.00      A    H  
HETATM 3043  HA  LYS A 184      53.077 122.211  67.283  0.00  0.00      A    H  
HETATM 3044  HB2 LYS A 184      52.905 124.445  67.921  0.00  0.00      A    H  
HETATM 3045  HB3 LYS A 184      52.796 123.525  69.428  0.00  0.00      A    H  
HETATM 3046  HG2 LYS A 184      55.334 124.210  69.809  0.00  0.00      A    H  
HETATM 3047  HG3 LYS A 184      55.230 125.080  68.282  0.00  0.00      A    H  
HETATM 3048  HD2 LYS A 184      54.964 126.682  70.072  0.00  0.00      A    H  
HETATM 3049  HD3 LYS A 184      53.447 126.552  69.151  0.00  0.00      A    H  
HETATM 3050  HE2 LYS A 184      53.070 126.753  71.606  0.00  0.00      A    H  
HETATM 3051  HE3 LYS A 184      52.373 125.258  70.969  0.00  0.00      A    H  
HETATM 3052  HZ1 LYS A 184      55.083 125.424  72.337  0.00  0.00      A    H  
HETATM 3053  HZ2 LYS A 184      53.600 124.993  73.136  0.00  0.00      A    H  
HETATM 3054  HZ3 LYS A 184      54.220 123.962  71.905  0.00  0.00      A    H  
HETATM 3055  N   SER A 185      56.337 122.857  67.326  0.00  0.00      A    N  
HETATM 3056  CA  SER A 185      57.430 123.077  66.384  0.00  0.00      A    C  
HETATM 3057  C   SER A 185      57.471 121.890  65.450  0.00  0.00      A    C  
HETATM 3058  O   SER A 185      57.447 122.080  64.244  0.00  0.00      A    O  
HETATM 3059  CB  SER A 185      58.786 123.202  67.124  0.00  0.00      A    C  
HETATM 3060  OG  SER A 185      59.004 122.016  67.906  0.00  0.00      A    O  
HETATM 3061  H   SER A 185      56.567 122.619  68.271  0.00  0.00      A    H  
HETATM 3062  HA  SER A 185      57.251 124.009  65.819  0.00  0.00      A    H  
HETATM 3063  HB2 SER A 185      59.594 123.323  66.386  0.00  0.00      A    H  
HETATM 3064  HB3 SER A 185      58.764 124.090  67.779  0.00  0.00      A    H  
HETATM 3065  HG  SER A 185      59.827 122.036  68.384  0.00  0.00      A    H  
HETATM 3066  N   TYR A 186      57.521 120.653  66.001  0.00  0.00      A    N  
HETATM 3067  CA  TYR A 186      57.507 119.472  65.141  0.00  0.00      A    C  
HETATM 3068  C   TYR A 186      56.147 119.363  64.491  0.00  0.00      A    C  
HETATM 3069  O   TYR A 186      55.169 119.668  65.155  0.00  0.00      A    O  
HETATM 3070  CB  TYR A 186      57.735 118.124  65.884  0.00  0.00      A    C  
HETATM 3071  CG  TYR A 186      59.209 117.832  66.207  0.00  0.00      A    C  
HETATM 3072  CD1 TYR A 186      59.856 118.483  67.262  0.00  0.00      A    C  
HETATM 3073  CD2 TYR A 186      59.925 116.893  65.453  0.00  0.00      A    C  
HETATM 3074  CE1 TYR A 186      61.209 118.241  67.523  0.00  0.00      A    C  
HETATM 3075  CE2 TYR A 186      61.277 116.652  65.709  0.00  0.00      A    C  
HETATM 3076  CZ  TYR A 186      61.931 117.335  66.737  0.00  0.00      A    C  
HETATM 3077  OH  TYR A 186      63.290 117.098  66.958  0.00  0.00      A    O  
HETATM 3078  H   TYR A 186      57.521 120.533  66.994  0.00  0.00      A    H  
HETATM 3079  HA  TYR A 186      58.289 119.590  64.377  0.00  0.00      A    H  
HETATM 3080  HB2 TYR A 186      57.353 117.298  65.263  0.00  0.00      A    H  
HETATM 3081  HB3 TYR A 186      57.146 118.123  66.810  0.00  0.00      A    H  
HETATM 3082  HD1 TYR A 186      59.312 119.179  67.891  0.00  0.00      A    H  
HETATM 3083  HD2 TYR A 186      59.437 116.339  64.661  0.00  0.00      A    H  
HETATM 3084  HE1 TYR A 186      61.694 118.762  68.342  0.00  0.00      A    H  
HETATM 3085  HE2 TYR A 186      61.822 115.932  65.107  0.00  0.00      A    H  
HETATM 3086  HH  TYR A 186      63.688 117.675  67.601  0.00  0.00      A    H  
HETATM 3087  N   LYS A 187      56.077 118.900  63.218  0.00  0.00      A    N  
HETATM 3088  CA  LYS A 187      54.787 118.579  62.606  0.00  0.00      A    C  
HETATM 3089  C   LYS A 187      54.479 117.135  62.920  0.00  0.00      A    C  
HETATM 3090  O   LYS A 187      55.359 116.461  63.432  0.00  0.00      A    O  
HETATM 3091  CB  LYS A 187      54.773 118.843  61.071  0.00  0.00      A    C  
HETATM 3092  CG  LYS A 187      55.584 117.815  60.229  0.00  0.00      A    C  
HETATM 3093  CD  LYS A 187      55.437 118.111  58.709  0.00  0.00      A    C  
HETATM 3094  CE  LYS A 187      56.359 117.238  57.810  0.00  0.00      A    C  
HETATM 3095  NZ  LYS A 187      56.090 115.785  57.915  0.00  0.00      A    N1+
HETATM 3096  H   LYS A 187      56.907 118.669  62.711  0.00  0.00      A    H  
HETATM 3097  HA  LYS A 187      53.995 119.204  63.050  0.00  0.00      A    H  
HETATM 3098  HB2 LYS A 187      53.730 118.825  60.714  0.00  0.00      A    H  
HETATM 3099  HB3 LYS A 187      55.174 119.853  60.891  0.00  0.00      A    H  
HETATM 3100  HG2 LYS A 187      56.648 117.865  60.501  0.00  0.00      A    H  
HETATM 3101  HG3 LYS A 187      55.216 116.799  60.437  0.00  0.00      A    H  
HETATM 3102  HD2 LYS A 187      54.387 117.955  58.408  0.00  0.00      A    H  
HETATM 3103  HD3 LYS A 187      55.688 119.169  58.527  0.00  0.00      A    H  
HETATM 3104  HE2 LYS A 187      56.204 117.549  56.762  0.00  0.00      A    H  
HETATM 3105  HE3 LYS A 187      57.412 117.444  58.060  0.00  0.00      A    H  
HETATM 3106  HZ1 LYS A 187      55.055 115.562  57.694  0.00  0.00      A    H  
HETATM 3107  HZ2 LYS A 187      56.688 115.226  57.207  0.00  0.00      A    H  
HETATM 3108  HZ3 LYS A 187      56.328 115.373  58.885  0.00  0.00      A    H  
HETATM 3109  N   ILE A 188      53.250 116.652  62.618  0.00  0.00      A    N  
HETATM 3110  CA  ILE A 188      52.910 115.246  62.836  0.00  0.00      A    C  
HETATM 3111  C   ILE A 188      52.286 114.743  61.552  0.00  0.00      A    C  
HETATM 3112  O   ILE A 188      51.632 115.546  60.905  0.00  0.00      A    O  
HETATM 3113  CB  ILE A 188      51.943 115.047  64.044  0.00  0.00      A    C  
HETATM 3114  CG1 ILE A 188      52.465 115.739  65.344  0.00  0.00      A    C  
HETATM 3115  CG2 ILE A 188      51.723 113.525  64.291  0.00  0.00      A    C  
HETATM 3116  CD1 ILE A 188      52.111 117.247  65.462  0.00  0.00      A    C  
HETATM 3117  H   ILE A 188      52.540 117.243  62.229  0.00  0.00      A    H  
HETATM 3118  HA  ILE A 188      53.819 114.656  63.025  0.00  0.00      A    H  
HETATM 3119  HB  ILE A 188      50.962 115.484  63.790  0.00  0.00      A    H  
HETATM 3120 HG12 ILE A 188      52.004 115.262  66.226  0.00  0.00      A    H  
HETATM 3121 HG13 ILE A 188      53.556 115.608  65.422  0.00  0.00      A    H  
HETATM 3122 HG21 ILE A 188      52.680 113.023  64.495  0.00  0.00      A    H  
HETATM 3123 HG22 ILE A 188      51.058 113.362  65.151  0.00  0.00      A    H  
HETATM 3124 HG23 ILE A 188      51.255 113.046  63.420  0.00  0.00      A    H  
HETATM 3125 HD11 ILE A 188      51.021 117.391  65.397  0.00  0.00      A    H  
HETATM 3126 HD12 ILE A 188      52.451 117.634  66.436  0.00  0.00      A    H  
HETATM 3127 HD13 ILE A 188      52.585 117.854  64.683  0.00  0.00      A    H  
HETATM 3128  N   LYS A 189      52.465 113.456  61.157  0.00  0.00      A    N  
HETATM 3129  CA  LYS A 189      51.885 112.976  59.900  0.00  0.00      A    C  
HETATM 3130  C   LYS A 189      51.436 111.543  60.112  0.00  0.00      A    C  
HETATM 3131  O   LYS A 189      52.292 110.718  60.390  0.00  0.00      A    O  
HETATM 3132  CB  LYS A 189      52.968 113.106  58.791  0.00  0.00      A    C  
HETATM 3133  CG  LYS A 189      52.397 113.302  57.356  0.00  0.00      A    C  
HETATM 3134  CD  LYS A 189      51.400 112.192  56.927  0.00  0.00      A    C  
HETATM 3135  CE  LYS A 189      50.924 112.317  55.451  0.00  0.00      A    C  
HETATM 3136  NZ  LYS A 189      52.015 112.248  54.449  0.00  0.00      A    N1+
HETATM 3137  H   LYS A 189      53.039 112.823  61.680  0.00  0.00      A    H  
HETATM 3138  HA  LYS A 189      51.023 113.603  59.621  0.00  0.00      A    H  
HETATM 3139  HB2 LYS A 189      53.578 113.996  59.017  0.00  0.00      A    H  
HETATM 3140  HB3 LYS A 189      53.642 112.236  58.820  0.00  0.00      A    H  
HETATM 3141  HG2 LYS A 189      51.889 114.279  57.288  0.00  0.00      A    H  
HETATM 3142  HG3 LYS A 189      53.258 113.318  56.670  0.00  0.00      A    H  
HETATM 3143  HD2 LYS A 189      51.861 111.209  57.084  0.00  0.00      A    H  
HETATM 3144  HD3 LYS A 189      50.503 112.246  57.559  0.00  0.00      A    H  
HETATM 3145  HE2 LYS A 189      50.215 111.492  55.258  0.00  0.00      A    H  
HETATM 3146  HE3 LYS A 189      50.375 113.266  55.325  0.00  0.00      A    H  
HETATM 3147  HZ1 LYS A 189      52.675 111.411  54.623  0.00  0.00      A    H  
HETATM 3148  HZ2 LYS A 189      51.619 112.133  53.449  0.00  0.00      A    H  
HETATM 3149  HZ3 LYS A 189      52.617 113.144  54.413  0.00  0.00      A    H  
HETATM 3150  N   TYR A 190      50.121 111.225  60.013  0.00  0.00      A    N  
HETATM 3151  CA  TYR A 190      49.642 109.878  60.327  0.00  0.00      A    C  
HETATM 3152  C   TYR A 190      49.610 108.989  59.101  0.00  0.00      A    C  
HETATM 3153  O   TYR A 190      49.731 109.491  57.995  0.00  0.00      A    O  
HETATM 3154  CB  TYR A 190      48.252 109.955  61.016  0.00  0.00      A    C  
HETATM 3155  CG  TYR A 190      48.397 110.560  62.422  0.00  0.00      A    C  
HETATM 3156  CD1 TYR A 190      48.409 111.947  62.611  0.00  0.00      A    C  
HETATM 3157  CD2 TYR A 190      48.521 109.723  63.537  0.00  0.00      A    C  
HETATM 3158  CE1 TYR A 190      48.553 112.490  63.891  0.00  0.00      A    C  
HETATM 3159  CE2 TYR A 190      48.662 110.264  64.818  0.00  0.00      A    C  
HETATM 3160  CZ  TYR A 190      48.681 111.649  65.003  0.00  0.00      A    C  
HETATM 3161  OH  TYR A 190      48.825 112.164  66.296  0.00  0.00      A    O  
HETATM 3162  H   TYR A 190      49.443 111.902  59.723  0.00  0.00      A    H  
HETATM 3163  HA  TYR A 190      50.310 109.399  61.056  0.00  0.00      A    H  
HETATM 3164  HB2 TYR A 190      47.825 108.947  61.106  0.00  0.00      A    H  
HETATM 3165  HB3 TYR A 190      47.548 110.548  60.411  0.00  0.00      A    H  
HETATM 3166  HD1 TYR A 190      48.302 112.614  61.763  0.00  0.00      A    H  
HETATM 3167  HD2 TYR A 190      48.510 108.644  63.415  0.00  0.00      A    H  
HETATM 3168  HE1 TYR A 190      48.561 113.569  64.012  0.00  0.00      A    H  
HETATM 3169  HE2 TYR A 190      48.759 109.606  65.676  0.00  0.00      A    H  
HETATM 3170  HH  TYR A 190      48.690 113.103  66.360  0.00  0.00      A    H  
HETATM 3171  N   TYR A 191      49.453 107.658  59.307  0.00  0.00      A    N  
HETATM 3172  CA  TYR A 191      49.438 106.695  58.207  0.00  0.00      A    C  
HETATM 3173  C   TYR A 191      48.555 105.533  58.617  0.00  0.00      A    C  
HETATM 3174  O   TYR A 191      49.049 104.433  58.807  0.00  0.00      A    O  
HETATM 3175  CB  TYR A 191      50.881 106.203  57.915  0.00  0.00      A    C  
HETATM 3176  CG  TYR A 191      51.757 107.343  57.385  0.00  0.00      A    C  
HETATM 3177  CD1 TYR A 191      52.587 108.079  58.236  0.00  0.00      A    C  
HETATM 3178  CD2 TYR A 191      51.734 107.652  56.022  0.00  0.00      A    C  
HETATM 3179  CE1 TYR A 191      53.409 109.085  57.721  0.00  0.00      A    C  
HETATM 3180  CE2 TYR A 191      52.612 108.602  55.495  0.00  0.00      A    C  
HETATM 3181  CZ  TYR A 191      53.463 109.316  56.340  0.00  0.00      A    C  
HETATM 3182  OH  TYR A 191      54.341 110.257  55.793  0.00  0.00      A    O  
HETATM 3183  H   TYR A 191      49.388 107.289  60.237  0.00  0.00      A    H  
HETATM 3184  HA  TYR A 191      49.012 107.135  57.290  0.00  0.00      A    H  
HETATM 3185  HB2 TYR A 191      50.857 105.399  57.161  0.00  0.00      A    H  
HETATM 3186  HB3 TYR A 191      51.328 105.786  58.829  0.00  0.00      A    H  
HETATM 3187  HD1 TYR A 191      52.596 107.872  59.300  0.00  0.00      A    H  
HETATM 3188  HD2 TYR A 191      51.031 107.153  55.368  0.00  0.00      A    H  
HETATM 3189  HE1 TYR A 191      53.998 109.688  58.399  0.00  0.00      A    H  
HETATM 3190  HE2 TYR A 191      52.627 108.789  54.427  0.00  0.00      A    H  
HETATM 3191  HH  TYR A 191      54.660 110.895  56.420  0.00  0.00      A    H  
HETATM 3192  N   LYS A 192      47.231 105.765  58.768  0.00  0.00      A    N  
HETATM 3193  CA  LYS A 192      46.348 104.673  59.176  0.00  0.00      A    C  
HETATM 3194  C   LYS A 192      46.376 103.638  58.073  0.00  0.00      A    C  
HETATM 3195  O   LYS A 192      46.677 102.487  58.347  0.00  0.00      A    O  
HETATM 3196  CB  LYS A 192      44.876 105.103  59.449  0.00  0.00      A    C  
HETATM 3197  CG  LYS A 192      44.648 105.784  60.832  0.00  0.00      A    C  
HETATM 3198  CD  LYS A 192      45.434 107.112  61.008  0.00  0.00      A    C  
HETATM 3199  CE  LYS A 192      45.020 107.908  62.280  0.00  0.00      A    C  
HETATM 3200  NZ  LYS A 192      45.337 107.203  63.543  0.00  0.00      A    N1+
HETATM 3201  H   LYS A 192      46.844 106.667  58.570  0.00  0.00      A    H  
HETATM 3202  HA  LYS A 192      46.740 104.216  60.100  0.00  0.00      A    H  
HETATM 3203  HB2 LYS A 192      44.521 105.763  58.641  0.00  0.00      A    H  
HETATM 3204  HB3 LYS A 192      44.248 104.196  59.435  0.00  0.00      A    H  
HETATM 3205  HG2 LYS A 192      43.571 105.997  60.936  0.00  0.00      A    H  
HETATM 3206  HG3 LYS A 192      44.933 105.076  61.627  0.00  0.00      A    H  
HETATM 3207  HD2 LYS A 192      46.511 106.886  61.059  0.00  0.00      A    H  
HETATM 3208  HD3 LYS A 192      45.248 107.755  60.132  0.00  0.00      A    H  
HETATM 3209  HE2 LYS A 192      45.556 108.874  62.276  0.00  0.00      A    H  
HETATM 3210  HE3 LYS A 192      43.940 108.131  62.240  0.00  0.00      A    H  
HETATM 3211  HZ1 LYS A 192      46.378 106.914  63.594  0.00  0.00      A    H  
HETATM 3212  HZ2 LYS A 192      45.144 107.836  64.400  0.00  0.00      A    H  
HETATM 3213  HZ3 LYS A 192      44.735 106.317  63.688  0.00  0.00      A    H  
HETATM 3214  N   GLY A 193      46.065 104.035  56.817  0.00  0.00      A    N  
HETATM 3215  CA  GLY A 193      46.042 103.067  55.722  0.00  0.00      A    C  
HETATM 3216  C   GLY A 193      47.426 102.806  55.179  0.00  0.00      A    C  
HETATM 3217  O   GLY A 193      48.393 103.254  55.776  0.00  0.00      A    O  
HETATM 3218  H   GLY A 193      45.862 104.995  56.609  0.00  0.00      A    H  
HETATM 3219  HA2 GLY A 193      45.412 103.456  54.905  0.00  0.00      A    H  
HETATM 3220  HA3 GLY A 193      45.602 102.114  56.054  0.00  0.00      A    H  
HETATM 3221  N   LEU A 194      47.506 102.076  54.040  0.00  0.00      A    N  
HETATM 3222  CA  LEU A 194      48.786 101.776  53.394  0.00  0.00      A    C  
HETATM 3223  C   LEU A 194      48.870 102.512  52.072  0.00  0.00      A    C  
HETATM 3224  O   LEU A 194      49.813 103.266  51.888  0.00  0.00      A    O  
HETATM 3225  CB  LEU A 194      48.922 100.241  53.196  0.00  0.00      A    C  
HETATM 3226  CG  LEU A 194      48.868  99.445  54.535  0.00  0.00      A    C  
HETATM 3227  CD1 LEU A 194      48.866  97.919  54.246  0.00  0.00      A    C  
HETATM 3228  CD2 LEU A 194      50.044  99.815  55.481  0.00  0.00      A    C  
HETATM 3229  H   LEU A 194      46.671 101.723  53.612  0.00  0.00      A    H  
HETATM 3230  HA  LEU A 194      49.638 102.120  54.002  0.00  0.00      A    H  
HETATM 3231  HB2 LEU A 194      48.095  99.897  52.558  0.00  0.00      A    H  
HETATM 3232  HB3 LEU A 194      49.862 100.016  52.669  0.00  0.00      A    H  
HETATM 3233  HG  LEU A 194      47.926  99.686  55.052  0.00  0.00      A    H  
HETATM 3234 HD11 LEU A 194      49.756  97.636  53.664  0.00  0.00      A    H  
HETATM 3235 HD12 LEU A 194      48.863  97.354  55.188  0.00  0.00      A    H  
HETATM 3236 HD13 LEU A 194      47.966  97.631  53.684  0.00  0.00      A    H  
HETATM 3237 HD21 LEU A 194      49.866 100.799  55.935  0.00  0.00      A    H  
HETATM 3238 HD22 LEU A 194      50.156  99.091  56.302  0.00  0.00      A    H  
HETATM 3239 HD23 LEU A 194      50.989  99.847  54.923  0.00  0.00      A    H  
HETATM 3240  N   GLY A 195      47.909 102.335  51.134  0.00  0.00      A    N  
HETATM 3241  CA  GLY A 195      47.966 103.081  49.878  0.00  0.00      A    C  
HETATM 3242  C   GLY A 195      48.216 104.553  50.113  0.00  0.00      A    C  
HETATM 3243  O   GLY A 195      48.893 105.169  49.304  0.00  0.00      A    O  
HETATM 3244  H   GLY A 195      47.146 101.699  51.264  0.00  0.00      A    H  
HETATM 3245  HA2 GLY A 195      47.015 102.993  49.328  0.00  0.00      A    H  
HETATM 3246  HA3 GLY A 195      48.761 102.656  49.247  0.00  0.00      A    H  
HETATM 3247  N   THR A 196      47.673 105.132  51.210  0.00  0.00      A    N  
HETATM 3248  CA  THR A 196      47.897 106.552  51.486  0.00  0.00      A    C  
HETATM 3249  C   THR A 196      49.363 106.929  51.425  0.00  0.00      A    C  
HETATM 3250  O   THR A 196      49.660 107.995  50.906  0.00  0.00      A    O  
HETATM 3251  CB  THR A 196      47.286 107.002  52.845  0.00  0.00      A    C  
HETATM 3252  CG2 THR A 196      47.969 106.331  54.067  0.00  0.00      A    C  
HETATM 3253  OG1 THR A 196      47.415 108.433  52.937  0.00  0.00      A    O  
HETATM 3254  H   THR A 196      47.073 104.611  51.819  0.00  0.00      A    H  
HETATM 3255  HA  THR A 196      47.366 107.111  50.697  0.00  0.00      A    H  
HETATM 3256  HB  THR A 196      46.213 106.737  52.843  0.00  0.00      A    H  
HETATM 3257  HG1 THR A 196      47.026 108.791  53.728  0.00  0.00      A    H  
HETATM 3258 HG21 THR A 196      47.975 105.236  53.971  0.00  0.00      A    H  
HETATM 3259 HG22 THR A 196      49.005 106.684  54.157  0.00  0.00      A    H  
HETATM 3260 HG23 THR A 196      47.436 106.594  54.994  0.00  0.00      A    H  
HETATM 3261  N   SER A 197      50.302 106.095  51.934  0.00  0.00      A    N  
HETATM 3262  CA  SER A 197      51.717 106.469  51.876  0.00  0.00      A    C  
HETATM 3263  C   SER A 197      52.192 106.422  50.439  0.00  0.00      A    C  
HETATM 3264  O   SER A 197      51.522 105.814  49.620  0.00  0.00      A    O  
HETATM 3265  CB  SER A 197      52.574 105.579  52.813  0.00  0.00      A    C  
HETATM 3266  OG  SER A 197      52.310 104.200  52.525  0.00  0.00      A    O  
HETATM 3267  H   SER A 197      50.057 105.208  52.329  0.00  0.00      A    H  
HETATM 3268  HA  SER A 197      51.820 107.508  52.230  0.00  0.00      A    H  
HETATM 3269  HB2 SER A 197      53.645 105.803  52.692  0.00  0.00      A    H  
HETATM 3270  HB3 SER A 197      52.294 105.778  53.859  0.00  0.00      A    H  
HETATM 3271  HG  SER A 197      52.781 103.616  53.109  0.00  0.00      A    H  
HETATM 3272  N   THR A 198      53.326 107.086  50.111  0.00  0.00      A    N  
HETATM 3273  CA  THR A 198      53.736 107.245  48.711  0.00  0.00      A    C  
HETATM 3274  C   THR A 198      54.692 106.145  48.304  0.00  0.00      A    C  
HETATM 3275  O   THR A 198      55.307 105.557  49.178  0.00  0.00      A    O  
HETATM 3276  CB  THR A 198      54.374 108.658  48.569  0.00  0.00      A    C  
HETATM 3277  CG2 THR A 198      54.503 109.140  47.098  0.00  0.00      A    C  
HETATM 3278  OG1 THR A 198      53.531 109.569  49.298  0.00  0.00      A    O  
HETATM 3279  H   THR A 198      53.887 107.522  50.817  0.00  0.00      A    H  
HETATM 3280  HA  THR A 198      52.845 107.219  48.063  0.00  0.00      A    H  
HETATM 3281  HB  THR A 198      55.373 108.643  49.041  0.00  0.00      A    H  
HETATM 3282  HG1 THR A 198      53.871 110.458  49.323  0.00  0.00      A    H  
HETATM 3283 HG21 THR A 198      53.517 109.147  46.611  0.00  0.00      A    H  
HETATM 3284 HG22 THR A 198      54.911 110.162  47.072  0.00  0.00      A    H  
HETATM 3285 HG23 THR A 198      55.180 108.497  46.522  0.00  0.00      A    H  
HETATM 3286  N   SER A 199      54.841 105.841  46.993  0.00  0.00      A    N  
HETATM 3287  CA  SER A 199      55.799 104.814  46.583  0.00  0.00      A    C  
HETATM 3288  C   SER A 199      57.181 105.102  47.122  0.00  0.00      A    C  
HETATM 3289  O   SER A 199      57.826 104.172  47.578  0.00  0.00      A    O  
HETATM 3290  CB  SER A 199      55.888 104.690  45.042  0.00  0.00      A    C  
HETATM 3291  OG  SER A 199      54.603 104.288  44.539  0.00  0.00      A    O  
HETATM 3292  H   SER A 199      54.289 106.286  46.286  0.00  0.00      A    H  
HETATM 3293  HA  SER A 199      55.450 103.851  46.989  0.00  0.00      A    H  
HETATM 3294  HB2 SER A 199      56.184 105.661  44.610  0.00  0.00      A    H  
HETATM 3295  HB3 SER A 199      56.652 103.939  44.779  0.00  0.00      A    H  
HETATM 3296  HG  SER A 199      54.596 104.187  43.592  0.00  0.00      A    H  
HETATM 3297  N   LYS A 200      57.666 106.363  47.094  0.00  0.00      A    N  
HETATM 3298  CA  LYS A 200      58.974 106.649  47.684  0.00  0.00      A    C  
HETATM 3299  C   LYS A 200      59.018 106.096  49.089  0.00  0.00      A    C  
HETATM 3300  O   LYS A 200      59.986 105.439  49.435  0.00  0.00      A    O  
HETATM 3301  CB  LYS A 200      59.274 108.173  47.736  0.00  0.00      A    C  
HETATM 3302  CG  LYS A 200      60.626 108.468  48.447  0.00  0.00      A    C  
HETATM 3303  CD  LYS A 200      60.971 109.982  48.419  0.00  0.00      A    C  
HETATM 3304  CE  LYS A 200      62.221 110.328  49.278  0.00  0.00      A    C  
HETATM 3305  NZ  LYS A 200      63.453 109.635  48.837  0.00  0.00      A    N1+
HETATM 3306  H   LYS A 200      57.146 107.108  46.678  0.00  0.00      A    H  
HETATM 3307  HA  LYS A 200      59.744 106.155  47.068  0.00  0.00      A    H  
HETATM 3308  HB2 LYS A 200      59.306 108.564  46.706  0.00  0.00      A    H  
HETATM 3309  HB3 LYS A 200      58.460 108.687  48.273  0.00  0.00      A    H  
HETATM 3310  HG2 LYS A 200      60.573 108.145  49.499  0.00  0.00      A    H  
HETATM 3311  HG3 LYS A 200      61.419 107.893  47.943  0.00  0.00      A    H  
HETATM 3312  HD2 LYS A 200      61.141 110.298  47.376  0.00  0.00      A    H  
HETATM 3313  HD3 LYS A 200      60.112 110.552  48.812  0.00  0.00      A    H  
HETATM 3314  HE2 LYS A 200      62.383 111.419  49.218  0.00  0.00      A    H  
HETATM 3315  HE3 LYS A 200      62.019 110.080  50.335  0.00  0.00      A    H  
HETATM 3316  HZ1 LYS A 200      63.634 109.772  47.780  0.00  0.00      A    H  
HETATM 3317  HZ2 LYS A 200      64.322 110.014  49.359  0.00  0.00      A    H  
HETATM 3318  HZ3 LYS A 200      63.435 108.574  49.042  0.00  0.00      A    H  
HETATM 3319  N   GLU A 201      57.977 106.345  49.914  0.00  0.00      A    N  
HETATM 3320  CA  GLU A 201      57.992 105.817  51.276  0.00  0.00      A    C  
HETATM 3321  C   GLU A 201      58.084 104.308  51.213  0.00  0.00      A    C  
HETATM 3322  O   GLU A 201      58.794 103.733  52.022  0.00  0.00      A    O  
HETATM 3323  CB  GLU A 201      56.743 106.228  52.099  0.00  0.00      A    C  
HETATM 3324  CG  GLU A 201      56.668 107.756  52.359  0.00  0.00      A    C  
HETATM 3325  CD  GLU A 201      55.398 108.085  53.103  0.00  0.00      A    C  
HETATM 3326  OE1 GLU A 201      54.457 108.635  52.468  0.00  0.00      A    O  
HETATM 3327  OE2 GLU A 201      55.328 107.790  54.326  0.00  0.00      A    O1-
HETATM 3328  H   GLU A 201      57.182 106.861  49.595  0.00  0.00      A    H  
HETATM 3329  HA  GLU A 201      58.884 106.210  51.791  0.00  0.00      A    H  
HETATM 3330  HB2 GLU A 201      55.837 105.887  51.578  0.00  0.00      A    H  
HETATM 3331  HB3 GLU A 201      56.783 105.720  53.072  0.00  0.00      A    H  
HETATM 3332  HG2 GLU A 201      57.535 108.078  52.958  0.00  0.00      A    H  
HETATM 3333  HG3 GLU A 201      56.687 108.317  51.412  0.00  0.00      A    H  
HETATM 3334  N   ALA A 202      57.390 103.645  50.258  0.00  0.00      A    N  
HETATM 3335  CA  ALA A 202      57.534 102.196  50.128  0.00  0.00      A    C  
HETATM 3336  C   ALA A 202      58.982 101.843  49.875  0.00  0.00      A    C  
HETATM 3337  O   ALA A 202      59.493 100.940  50.517  0.00  0.00      A    O  
HETATM 3338  CB  ALA A 202      56.684 101.601  48.973  0.00  0.00      A    C  
HETATM 3339  H   ALA A 202      56.782 104.130  49.628  0.00  0.00      A    H  
HETATM 3340  HA  ALA A 202      57.190 101.742  51.072  0.00  0.00      A    H  
HETATM 3341  HB1 ALA A 202      56.597 100.512  49.099  0.00  0.00      A    H  
HETATM 3342  HB2 ALA A 202      55.676 102.028  48.987  0.00  0.00      A    H  
HETATM 3343  HB3 ALA A 202      57.124 101.805  47.986  0.00  0.00      A    H  
HETATM 3344  N   LYS A 203      59.664 102.550  48.944  0.00  0.00      A    N  
HETATM 3345  CA  LYS A 203      61.066 102.240  48.669  0.00  0.00      A    C  
HETATM 3346  C   LYS A 203      61.854 102.409  49.947  0.00  0.00      A    C  
HETATM 3347  O   LYS A 203      62.674 101.556  50.243  0.00  0.00      A    O  
HETATM 3348  CB  LYS A 203      61.724 103.148  47.589  0.00  0.00      A    C  
HETATM 3349  CG  LYS A 203      61.087 103.062  46.172  0.00  0.00      A    C  
HETATM 3350  CD  LYS A 203      61.235 101.665  45.506  0.00  0.00      A    C  
HETATM 3351  CE  LYS A 203      60.784 101.666  44.017  0.00  0.00      A    C  
HETATM 3352  NZ  LYS A 203      59.391 102.140  43.836  0.00  0.00      A    N1+
HETATM 3353  H   LYS A 203      59.229 103.304  48.453  0.00  0.00      A    H  
HETATM 3354  HA  LYS A 203      61.138 101.187  48.353  0.00  0.00      A    H  
HETATM 3355  HB2 LYS A 203      61.670 104.195  47.930  0.00  0.00      A    H  
HETATM 3356  HB3 LYS A 203      62.792 102.883  47.507  0.00  0.00      A    H  
HETATM 3357  HG2 LYS A 203      60.025 103.338  46.228  0.00  0.00      A    H  
HETATM 3358  HG3 LYS A 203      61.592 103.802  45.528  0.00  0.00      A    H  
HETATM 3359  HD2 LYS A 203      62.289 101.343  45.555  0.00  0.00      A    H  
HETATM 3360  HD3 LYS A 203      60.628 100.926  46.047  0.00  0.00      A    H  
HETATM 3361  HE2 LYS A 203      61.466 102.299  43.424  0.00  0.00      A    H  
HETATM 3362  HE3 LYS A 203      60.867 100.635  43.632  0.00  0.00      A    H  
HETATM 3363  HZ1 LYS A 203      59.294 103.212  43.941  0.00  0.00      A    H  
HETATM 3364  HZ2 LYS A 203      59.018 101.910  42.847  0.00  0.00      A    H  
HETATM 3365  HZ3 LYS A 203      58.726 101.678  44.550  0.00  0.00      A    H  
HETATM 3366  N   GLU A 204      61.627 103.496  50.718  0.00  0.00      A    N  
HETATM 3367  CA  GLU A 204      62.387 103.687  51.952  0.00  0.00      A    C  
HETATM 3368  C   GLU A 204      62.119 102.530  52.889  0.00  0.00      A    C  
HETATM 3369  O   GLU A 204      63.054 102.029  53.496  0.00  0.00      A    O  
HETATM 3370  CB  GLU A 204      62.026 105.017  52.673  0.00  0.00      A    C  
HETATM 3371  CG  GLU A 204      62.467 106.267  51.863  0.00  0.00      A    C  
HETATM 3372  CD  GLU A 204      62.020 107.521  52.571  0.00  0.00      A    C  
HETATM 3373  OE1 GLU A 204      62.782 108.018  53.445  0.00  0.00      A    O  
HETATM 3374  OE2 GLU A 204      60.904 108.021  52.261  0.00  0.00      A    O1-
HETATM 3375  H   GLU A 204      60.928 104.166  50.466  0.00  0.00      A    H  
HETATM 3376  HA  GLU A 204      63.462 103.710  51.704  0.00  0.00      A    H  
HETATM 3377  HB2 GLU A 204      60.941 105.051  52.854  0.00  0.00      A    H  
HETATM 3378  HB3 GLU A 204      62.532 105.045  53.652  0.00  0.00      A    H  
HETATM 3379  HG2 GLU A 204      63.563 106.276  51.758  0.00  0.00      A    H  
HETATM 3380  HG3 GLU A 204      62.036 106.259  50.851  0.00  0.00      A    H  
HETATM 3381  N   TYR A 205      60.847 102.091  53.022  0.00  0.00      A    N  
HETATM 3382  CA  TYR A 205      60.545 100.996  53.938  0.00  0.00      A    C  
HETATM 3383  C   TYR A 205      61.239  99.737  53.460  0.00  0.00      A    C  
HETATM 3384  O   TYR A 205      62.089  99.225  54.171  0.00  0.00      A    O  
HETATM 3385  CB  TYR A 205      59.008 100.788  54.100  0.00  0.00      A    C  
HETATM 3386  CG  TYR A 205      58.212 102.033  54.541  0.00  0.00      A    C  
HETATM 3387  CD1 TYR A 205      58.747 103.016  55.384  0.00  0.00      A    C  
HETATM 3388  CD2 TYR A 205      56.895 102.190  54.090  0.00  0.00      A    C  
HETATM 3389  CE1 TYR A 205      57.993 104.137  55.743  0.00  0.00      A    C  
HETATM 3390  CE2 TYR A 205      56.146 103.320  54.429  0.00  0.00      A    C  
HETATM 3391  CZ  TYR A 205      56.685 104.293  55.278  0.00  0.00      A    C  
HETATM 3392  OH  TYR A 205      55.945 105.412  55.674  0.00  0.00      A    O  
HETATM 3393  H   TYR A 205      60.098 102.503  52.502  0.00  0.00      A    H  
HETATM 3394  HA  TYR A 205      60.974 101.233  54.924  0.00  0.00      A    H  
HETATM 3395  HB2 TYR A 205      58.801 100.001  54.836  0.00  0.00      A    H  
HETATM 3396  HB3 TYR A 205      58.604 100.447  53.135  0.00  0.00      A    H  
HETATM 3397  HD1 TYR A 205      59.749 102.932  55.783  0.00  0.00      A    H  
HETATM 3398  HD2 TYR A 205      56.435 101.427  53.470  0.00  0.00      A    H  
HETATM 3399  HE1 TYR A 205      58.425 104.895  56.388  0.00  0.00      A    H  
HETATM 3400  HE2 TYR A 205      55.145 103.434  54.027  0.00  0.00      A    H  
HETATM 3401  HH  TYR A 205      55.059 105.439  55.330  0.00  0.00      A    H  
HETATM 3402  N   PHE A 206      60.908  99.216  52.258  0.00  0.00      A    N  
HETATM 3403  CA  PHE A 206      61.488  97.946  51.818  0.00  0.00      A    C  
HETATM 3404  C   PHE A 206      62.988  98.040  51.665  0.00  0.00      A    C  
HETATM 3405  O   PHE A 206      63.644  97.023  51.833  0.00  0.00      A    O  
HETATM 3406  CB  PHE A 206      60.789  97.409  50.538  0.00  0.00      A    C  
HETATM 3407  CG  PHE A 206      59.433  96.804  50.940  0.00  0.00      A    C  
HETATM 3408  CD1 PHE A 206      58.265  97.576  50.973  0.00  0.00      A    C  
HETATM 3409  CD2 PHE A 206      59.362  95.453  51.300  0.00  0.00      A    C  
HETATM 3410  CE1 PHE A 206      57.053  97.013  51.383  0.00  0.00      A    C  
HETATM 3411  CE2 PHE A 206      58.161  94.896  51.744  0.00  0.00      A    C  
HETATM 3412  CZ  PHE A 206      57.002  95.674  51.781  0.00  0.00      A    C  
HETATM 3413  H   PHE A 206      60.277  99.697  51.653  0.00  0.00      A    H  
HETATM 3414  HA  PHE A 206      61.327  97.204  52.618  0.00  0.00      A    H  
HETATM 3415  HB2 PHE A 206      60.669  98.207  49.788  0.00  0.00      A    H  
HETATM 3416  HB3 PHE A 206      61.409  96.621  50.079  0.00  0.00      A    H  
HETATM 3417  HD1 PHE A 206      58.290  98.621  50.688  0.00  0.00      A    H  
HETATM 3418  HD2 PHE A 206      60.246  94.829  51.245  0.00  0.00      A    H  
HETATM 3419  HE1 PHE A 206      56.151  97.617  51.396  0.00  0.00      A    H  
HETATM 3420  HE2 PHE A 206      58.134  93.862  52.068  0.00  0.00      A    H  
HETATM 3421  HZ  PHE A 206      56.068  95.240  52.121  0.00  0.00      A    H  
HETATM 3422  N   LEU A 207      63.566  99.230  51.379  0.00  0.00      A    N  
HETATM 3423  CA  LEU A 207      65.024  99.352  51.407  0.00  0.00      A    C  
HETATM 3424  C   LEU A 207      65.462  98.888  52.775  0.00  0.00      A    C  
HETATM 3425  O   LEU A 207      66.311  98.014  52.854  0.00  0.00      A    O  
HETATM 3426  CB  LEU A 207      65.495 100.805  51.102  0.00  0.00      A    C  
HETATM 3427  CG  LEU A 207      67.025 101.097  51.219  0.00  0.00      A    C  
HETATM 3428  CD1 LEU A 207      67.539 101.202  52.685  0.00  0.00      A    C  
HETATM 3429  CD2 LEU A 207      67.884 100.095  50.402  0.00  0.00      A    C  
HETATM 3430  H   LEU A 207      63.012 100.043  51.201  0.00  0.00      A    H  
HETATM 3431  HA  LEU A 207      65.433  98.678  50.635  0.00  0.00      A    H  
HETATM 3432  HB2 LEU A 207      65.187 101.026  50.066  0.00  0.00      A    H  
HETATM 3433  HB3 LEU A 207      64.962 101.506  51.762  0.00  0.00      A    H  
HETATM 3434  HG  LEU A 207      67.176 102.098  50.775  0.00  0.00      A    H  
HETATM 3435 HD11 LEU A 207      67.598 100.223  53.177  0.00  0.00      A    H  
HETATM 3436 HD12 LEU A 207      68.553 101.632  52.693  0.00  0.00      A    H  
HETATM 3437 HD13 LEU A 207      66.885 101.857  53.281  0.00  0.00      A    H  
HETATM 3438 HD21 LEU A 207      67.520 100.034  49.364  0.00  0.00      A    H  
HETATM 3439 HD22 LEU A 207      68.935 100.424  50.382  0.00  0.00      A    H  
HETATM 3440 HD23 LEU A 207      67.850  99.091  50.849  0.00  0.00      A    H  
HETATM 3441  N   ASP A 208      64.874  99.443  53.861  0.00  0.00      A    N  
HETATM 3442  CA  ASP A 208      65.228  98.998  55.210  0.00  0.00      A    C  
HETATM 3443  C   ASP A 208      64.401  97.781  55.567  0.00  0.00      A    C  
HETATM 3444  O   ASP A 208      63.649  97.829  56.527  0.00  0.00      A    O  
HETATM 3445  CB  ASP A 208      65.025 100.170  56.211  0.00  0.00      A    C  
HETATM 3446  CG  ASP A 208      65.529  99.873  57.601  0.00  0.00      A    C  
HETATM 3447  OD1 ASP A 208      65.869  98.696  57.898  0.00  0.00      A    O  
HETATM 3448  OD2 ASP A 208      65.591 100.832  58.417  0.00  0.00      A    O1-
HETATM 3449  H   ASP A 208      64.154 100.133  53.760  0.00  0.00      A    H  
HETATM 3450  HA  ASP A 208      66.295  98.720  55.255  0.00  0.00      A    H  
HETATM 3451  HB2 ASP A 208      65.573 101.048  55.831  0.00  0.00      A    H  
HETATM 3452  HB3 ASP A 208      63.956 100.432  56.269  0.00  0.00      A    H  
HETATM 3453  N   MET A 209      64.533  96.671  54.803  0.00  0.00      A    N  
HETATM 3454  CA  MET A 209      63.748  95.470  55.091  0.00  0.00      A    C  
HETATM 3455  C   MET A 209      63.924  95.062  56.535  0.00  0.00      A    C  
HETATM 3456  O   MET A 209      62.934  94.755  57.179  0.00  0.00      A    O  
HETATM 3457  CB  MET A 209      64.178  94.287  54.173  0.00  0.00      A    C  
HETATM 3458  CG  MET A 209      63.555  92.921  54.572  0.00  0.00      A    C  
HETATM 3459  SD  MET A 209      61.733  92.995  54.546  0.00  0.00      A    S  
HETATM 3460  CE  MET A 209      61.374  92.438  52.851  0.00  0.00      A    C  
HETATM 3461 LPD1 MET A 209      61.461  92.578  55.007  0.00  0.00      A   LP  
HETATM 3462 LPD2 MET A 209      61.509  93.628  54.652  0.00  0.00      A   LP  
HETATM 3463  H   MET A 209      65.166  96.652  54.028  0.00  0.00      A    H  
HETATM 3464  HA  MET A 209      62.688  95.702  54.902  0.00  0.00      A    H  
HETATM 3465  HB2 MET A 209      63.907  94.523  53.131  0.00  0.00      A    H  
HETATM 3466  HB3 MET A 209      65.274  94.177  54.222  0.00  0.00      A    H  
HETATM 3467  HG2 MET A 209      63.896  92.131  53.884  0.00  0.00      A    H  
HETATM 3468  HG3 MET A 209      63.875  92.637  55.585  0.00  0.00      A    H  
HETATM 3469  HE1 MET A 209      61.695  91.393  52.726  0.00  0.00      A    H  
HETATM 3470  HE2 MET A 209      60.291  92.502  52.674  0.00  0.00      A    H  
HETATM 3471  HE3 MET A 209      61.903  93.073  52.126  0.00  0.00      A    H  
HETATM 3472  N   VAL A 210      65.174  95.036  57.053  0.00  0.00      A    N  
HETATM 3473  CA  VAL A 210      65.397  94.511  58.400  0.00  0.00      A    C  
HETATM 3474  C   VAL A 210      64.522  95.210  59.417  0.00  0.00      A    C  
HETATM 3475  O   VAL A 210      64.014  94.532  60.297  0.00  0.00      A    O  
HETATM 3476  CB  VAL A 210      66.882  94.521  58.880  0.00  0.00      A    C  
HETATM 3477  CG1 VAL A 210      67.782  93.621  57.986  0.00  0.00      A    C  
HETATM 3478  CG2 VAL A 210      67.476  95.954  58.988  0.00  0.00      A    C  
HETATM 3479  H   VAL A 210      65.955  95.322  56.498  0.00  0.00      A    H  
HETATM 3480  HA  VAL A 210      65.078  93.455  58.371  0.00  0.00      A    H  
HETATM 3481  HB  VAL A 210      66.901  94.080  59.893  0.00  0.00      A    H  
HETATM 3482 HG11 VAL A 210      67.877  94.027  56.968  0.00  0.00      A    H  
HETATM 3483 HG12 VAL A 210      68.793  93.547  58.417  0.00  0.00      A    H  
HETATM 3484 HG13 VAL A 210      67.366  92.604  57.918  0.00  0.00      A    H  
HETATM 3485 HG21 VAL A 210      66.916  96.561  59.714  0.00  0.00      A    H  
HETATM 3486 HG22 VAL A 210      68.521  95.904  59.331  0.00  0.00      A    H  
HETATM 3487 HG23 VAL A 210      67.459  96.464  58.014  0.00  0.00      A    H  
HETATM 3488  N   ARG A 211      64.321  96.547  59.328  0.00  0.00      A    N  
HETATM 3489  CA  ARG A 211      63.479  97.214  60.322  0.00  0.00      A    C  
HETATM 3490  C   ARG A 211      62.125  96.551  60.347  0.00  0.00      A    C  
HETATM 3491  O   ARG A 211      61.597  96.291  61.416  0.00  0.00      A    O  
HETATM 3492  CB  ARG A 211      63.282  98.732  60.031  0.00  0.00      A    C  
HETATM 3493  CG  ARG A 211      62.284  99.454  60.989  0.00  0.00      A    C  
HETATM 3494  CD  ARG A 211      62.792  99.498  62.457  0.00  0.00      A    C  
HETATM 3495  NE  ARG A 211      61.838 100.096  63.396  0.00  0.00      A    N  
HETATM 3496  CZ  ARG A 211      60.815  99.453  63.925  0.00  0.00      A    C  
HETATM 3497  NH1 ARG A 211      60.479  98.224  63.601  0.00  0.00      A    N  
HETATM 3498  NH2 ARG A 211      60.091 100.070  64.832  0.00  0.00      A    N  
HETATM 3499  H   ARG A 211      64.734  97.090  58.594  0.00  0.00      A    H  
HETATM 3500  HA  ARG A 211      63.976  97.082  61.292  0.00  0.00      A    H  
HETATM 3501  HB2 ARG A 211      64.262  99.230  60.095  0.00  0.00      A    H  
HETATM 3502  HB3 ARG A 211      62.908  98.845  59.000  0.00  0.00      A    H  
HETATM 3503  HG2 ARG A 211      62.163 100.497  60.651  0.00  0.00      A    H  
HETATM 3504  HG3 ARG A 211      61.291  98.984  60.929  0.00  0.00      A    H  
HETATM 3505  HD2 ARG A 211      63.078  98.513  62.830  0.00  0.00      A    H  
HETATM 3506  HD3 ARG A 211      63.721 100.095  62.466  0.00  0.00      A    H  
HETATM 3507  HE  ARG A 211      62.027 101.068  63.692  0.00  0.00      A    H  
HETATM 3508 HH11 ARG A 211      60.994  97.686  62.896  0.00  0.00      A    H  
HETATM 3509 HH12 ARG A 211      59.671  97.762  64.047  0.00  0.00      A    H  
HETATM 3510 HH21 ARG A 211      60.325 101.025  65.143  0.00  0.00      A    H  
HETATM 3511 HH22 ARG A 211      59.277  99.612  65.266  0.00  0.00      A    H  
HETATM 3512  N   HIS A 212      61.556  96.292  59.151  0.00  0.00      A    N  
HETATM 3513  CA  HIS A 212      60.195  95.770  59.071  0.00  0.00      A    C  
HETATM 3514  C   HIS A 212      60.109  94.275  59.252  0.00  0.00      A    C  
HETATM 3515  O   HIS A 212      59.064  93.820  59.691  0.00  0.00      A    O  
HETATM 3516  CB  HIS A 212      59.630  96.093  57.667  0.00  0.00      A    C  
HETATM 3517  CG  HIS A 212      59.715  97.577  57.443  0.00  0.00      A    C  
HETATM 3518  CD2 HIS A 212      60.534  98.176  56.560  0.00  0.00      A    C  
HETATM 3519  ND1 HIS A 212      59.009  98.475  58.091  0.00  0.00      A    N  
HETATM 3520  CE1 HIS A 212      59.337  99.659  57.680  0.00  0.00      A    C  
HETATM 3521  NE2 HIS A 212      60.223  99.559  56.798  0.00  0.00      A    N  
HETATM 3522  H   HIS A 212      62.055  96.472  58.300  0.00  0.00      A    H  
HETATM 3523  HA  HIS A 212      59.567  96.270  59.826  0.00  0.00      A    H  
HETATM 3524  HB2 HIS A 212      60.231  95.556  56.917  0.00  0.00      A    H  
HETATM 3525  HB3 HIS A 212      58.592  95.763  57.574  0.00  0.00      A    H  
HETATM 3526  HD1 HIS A 212      58.306  98.272  58.817  0.00  0.00      A    H  
HETATM 3527  HD2 HIS A 212      61.230  97.705  55.873  0.00  0.00      A    H  
HETATM 3528  HE1 HIS A 212      58.922 100.603  58.029  0.00  0.00      A    H  
HETATM 3529  N   ARG A 213      61.154  93.490  58.903  0.00  0.00      A    N  
HETATM 3530  CA  ARG A 213      61.023  92.035  58.953  0.00  0.00      A    C  
HETATM 3531  C   ARG A 213      60.968  91.577  60.392  0.00  0.00      A    C  
HETATM 3532  O   ARG A 213      61.964  91.102  60.913  0.00  0.00      A    O  
HETATM 3533  CB  ARG A 213      62.147  91.330  58.143  0.00  0.00      A    C  
HETATM 3534  CG  ARG A 213      61.966  89.786  58.088  0.00  0.00      A    C  
HETATM 3535  CD  ARG A 213      62.922  89.144  57.044  0.00  0.00      A    C  
HETATM 3536  NE  ARG A 213      62.792  87.685  56.997  0.00  0.00      A    N  
HETATM 3537  CZ  ARG A 213      63.467  86.925  56.158  0.00  0.00      A    C  
HETATM 3538  NH1 ARG A 213      64.317  87.410  55.281  0.00  0.00      A    N  
HETATM 3539  NH2 ARG A 213      63.288  85.624  56.198  0.00  0.00      A    N  
HETATM 3540  H   ARG A 213      62.016  93.883  58.581  0.00  0.00      A    H  
HETATM 3541  HA  ARG A 213      60.081  91.756  58.454  0.00  0.00      A    H  
HETATM 3542  HB2 ARG A 213      62.105  91.729  57.119  0.00  0.00      A    H  
HETATM 3543  HB3 ARG A 213      63.134  91.578  58.566  0.00  0.00      A    H  
HETATM 3544  HG2 ARG A 213      62.165  89.346  59.078  0.00  0.00      A    H  
HETATM 3545  HG3 ARG A 213      60.930  89.537  57.810  0.00  0.00      A    H  
HETATM 3546  HD2 ARG A 213      62.675  89.567  56.057  0.00  0.00      A    H  
HETATM 3547  HD3 ARG A 213      63.956  89.412  57.313  0.00  0.00      A    H  
HETATM 3548  HE  ARG A 213      62.134  87.244  57.659  0.00  0.00      A    H  
HETATM 3549 HH11 ARG A 213      64.504  88.417  55.206  0.00  0.00      A    H  
HETATM 3550 HH12 ARG A 213      64.827  86.785  54.639  0.00  0.00      A    H  
HETATM 3551 HH21 ARG A 213      62.640  85.196  56.875  0.00  0.00      A    H  
HETATM 3552 HH22 ARG A 213      63.795  84.995  55.557  0.00  0.00      A    H  
HETATM 3553  N   ILE A 214      59.785  91.705  61.039  0.00  0.00      A    N  
HETATM 3554  CA  ILE A 214      59.578  91.103  62.351  0.00  0.00      A    C  
HETATM 3555  C   ILE A 214      59.074  89.728  61.987  0.00  0.00      A    C  
HETATM 3556  O   ILE A 214      57.874  89.516  61.924  0.00  0.00      A    O  
HETATM 3557  CB  ILE A 214      58.629  91.961  63.249  0.00  0.00      A    C  
HETATM 3558  CG1 ILE A 214      59.402  93.136  63.922  0.00  0.00      A    C  
HETATM 3559  CG2 ILE A 214      57.973  91.105  64.371  0.00  0.00      A    C  
HETATM 3560  CD1 ILE A 214      60.105  94.096  62.929  0.00  0.00      A    C  
HETATM 3561  H   ILE A 214      58.990  92.109  60.582  0.00  0.00      A    H  
HETATM 3562  HA  ILE A 214      60.520  90.983  62.911  0.00  0.00      A    H  
HETATM 3563  HB  ILE A 214      57.820  92.383  62.632  0.00  0.00      A    H  
HETATM 3564 HG12 ILE A 214      58.705  93.736  64.529  0.00  0.00      A    H  
HETATM 3565 HG13 ILE A 214      60.152  92.711  64.604  0.00  0.00      A    H  
HETATM 3566 HG21 ILE A 214      58.738  90.475  64.849  0.00  0.00      A    H  
HETATM 3567 HG22 ILE A 214      57.508  91.739  65.142  0.00  0.00      A    H  
HETATM 3568 HG23 ILE A 214      57.176  90.461  63.976  0.00  0.00      A    H  
HETATM 3569 HD11 ILE A 214      59.375  94.503  62.215  0.00  0.00      A    H  
HETATM 3570 HD12 ILE A 214      60.555  94.934  63.486  0.00  0.00      A    H  
HETATM 3571 HD13 ILE A 214      60.909  93.589  62.376  0.00  0.00      A    H  
HETATM 3572  N   ARG A 215      59.982  88.761  61.716  0.00  0.00      A    N  
HETATM 3573  CA  ARG A 215      59.510  87.409  61.431  0.00  0.00      A    C  
HETATM 3574  C   ARG A 215      58.732  86.915  62.629  0.00  0.00      A    C  
HETATM 3575  O   ARG A 215      58.948  87.440  63.709  0.00  0.00      A    O  
HETATM 3576  CB  ARG A 215      60.636  86.403  61.057  0.00  0.00      A    C  
HETATM 3577  CG  ARG A 215      61.605  86.128  62.239  0.00  0.00      A    C  
HETATM 3578  CD  ARG A 215      62.728  85.128  61.857  0.00  0.00      A    C  
HETATM 3579  NE  ARG A 215      63.700  85.031  62.952  0.00  0.00      A    N  
HETATM 3580  CZ  ARG A 215      63.541  84.288  64.030  0.00  0.00      A    C  
HETATM 3581  NH1 ARG A 215      62.477  83.553  64.258  0.00  0.00      A    N  
HETATM 3582  NH2 ARG A 215      64.498  84.282  64.932  0.00  0.00      A    N  
HETATM 3583  H   ARG A 215      60.964  88.953  61.710  0.00  0.00      A    H  
HETATM 3584  HA  ARG A 215      58.843  87.485  60.563  0.00  0.00      A    H  
HETATM 3585  HB2 ARG A 215      60.182  85.447  60.750  0.00  0.00      A    H  
HETATM 3586  HB3 ARG A 215      61.198  86.806  60.198  0.00  0.00      A    H  
HETATM 3587  HG2 ARG A 215      62.084  87.065  62.560  0.00  0.00      A    H  
HETATM 3588  HG3 ARG A 215      61.033  85.728  63.086  0.00  0.00      A    H  
HETATM 3589  HD2 ARG A 215      62.330  84.149  61.547  0.00  0.00      A    H  
HETATM 3590  HD3 ARG A 215      63.246  85.535  60.972  0.00  0.00      A    H  
HETATM 3591  HE  ARG A 215      64.571  85.577  62.847  0.00  0.00      A    H  
HETATM 3592 HH11 ARG A 215      61.687  83.519  63.604  0.00  0.00      A    H  
HETATM 3593 HH12 ARG A 215      62.407  82.980  65.111  0.00  0.00      A    H  
HETATM 3594 HH21 ARG A 215      65.357  84.840  64.807  0.00  0.00      A    H  
HETATM 3595 HH22 ARG A 215      64.416  83.720  65.794  0.00  0.00      A    H  
HETATM 3596  N   PHE A 216      57.835  85.913  62.486  0.00  0.00      A    N  
HETATM 3597  CA  PHE A 216      57.199  85.336  63.667  0.00  0.00      A    C  
HETATM 3598  C   PHE A 216      58.077  84.196  64.122  0.00  0.00      A    C  
HETATM 3599  O   PHE A 216      58.957  83.801  63.373  0.00  0.00      A    O  
HETATM 3600  CB  PHE A 216      55.764  84.821  63.390  0.00  0.00      A    C  
HETATM 3601  CG  PHE A 216      54.787  85.992  63.218  0.00  0.00      A    C  
HETATM 3602  CD1 PHE A 216      54.127  86.527  64.330  0.00  0.00      A    C  
HETATM 3603  CD2 PHE A 216      54.541  86.535  61.953  0.00  0.00      A    C  
HETATM 3604  CE1 PHE A 216      53.253  87.607  64.179  0.00  0.00      A    C  
HETATM 3605  CE2 PHE A 216      53.635  87.588  61.794  0.00  0.00      A    C  
HETATM 3606  CZ  PHE A 216      53.010  88.144  62.912  0.00  0.00      A    C  
HETATM 3607  H   PHE A 216      57.677  85.476  61.600  0.00  0.00      A    H  
HETATM 3608  HA  PHE A 216      57.118  86.074  64.481  0.00  0.00      A    H  
HETATM 3609  HB2 PHE A 216      55.759  84.169  62.503  0.00  0.00      A    H  
HETATM 3610  HB3 PHE A 216      55.429  84.223  64.249  0.00  0.00      A    H  
HETATM 3611  HD1 PHE A 216      54.290  86.106  65.318  0.00  0.00      A    H  
HETATM 3612  HD2 PHE A 216      55.057  86.137  61.090  0.00  0.00      A    H  
HETATM 3613  HE1 PHE A 216      52.761  88.028  65.046  0.00  0.00      A    H  
HETATM 3614  HE2 PHE A 216      53.416  87.976  60.804  0.00  0.00      A    H  
HETATM 3615  HZ  PHE A 216      52.334  88.986  62.798  0.00  0.00      A    H  
HETATM 3616  N   LYS A 217      57.844  83.660  65.343  0.00  0.00      A    N  
HETATM 3617  CA  LYS A 217      58.628  82.528  65.829  0.00  0.00      A    C  
HETATM 3618  C   LYS A 217      57.694  81.535  66.481  0.00  0.00      A    C  
HETATM 3619  O   LYS A 217      56.676  81.964  66.999  0.00  0.00      A    O  
HETATM 3620  CB  LYS A 217      59.697  83.051  66.825  0.00  0.00      A    C  
HETATM 3621  CG  LYS A 217      60.542  81.906  67.444  0.00  0.00      A    C  
HETATM 3622  CD  LYS A 217      61.659  82.453  68.372  0.00  0.00      A    C  
HETATM 3623  CE  LYS A 217      62.597  81.339  68.916  0.00  0.00      A    C  
HETATM 3624  NZ  LYS A 217      61.907  80.356  69.785  0.00  0.00      A    N1+
HETATM 3625  H   LYS A 217      57.144  84.036  65.954  0.00  0.00      A    H  
HETATM 3626  HA  LYS A 217      59.142  82.023  64.996  0.00  0.00      A    H  
HETATM 3627  HB2 LYS A 217      60.350  83.753  66.285  0.00  0.00      A    H  
HETATM 3628  HB3 LYS A 217      59.201  83.607  67.634  0.00  0.00      A    H  
HETATM 3629  HG2 LYS A 217      59.875  81.266  68.037  0.00  0.00      A    H  
HETATM 3630  HG3 LYS A 217      60.995  81.304  66.641  0.00  0.00      A    H  
HETATM 3631  HD2 LYS A 217      62.271  83.177  67.809  0.00  0.00      A    H  
HETATM 3632  HD3 LYS A 217      61.193  82.977  69.221  0.00  0.00      A    H  
HETATM 3633  HE2 LYS A 217      63.072  80.816  68.068  0.00  0.00      A    H  
HETATM 3634  HE3 LYS A 217      63.397  81.826  69.500  0.00  0.00      A    H  
HETATM 3635  HZ1 LYS A 217      61.211  79.727  69.248  0.00  0.00      A    H  
HETATM 3636  HZ2 LYS A 217      62.615  79.676  70.241  0.00  0.00      A    H  
HETATM 3637  HZ3 LYS A 217      61.377  80.842  70.592  0.00  0.00      A    H  
HETATM 3638  N   TYR A 218      58.024  80.221  66.466  0.00  0.00      A    N  
HETATM 3639  CA  TYR A 218      57.205  79.228  67.159  0.00  0.00      A    C  
HETATM 3640  C   TYR A 218      57.935  78.804  68.411  0.00  0.00      A    C  
HETATM 3641  O   TYR A 218      59.156  78.827  68.402  0.00  0.00      A    O  
HETATM 3642  CB  TYR A 218      56.969  78.003  66.243  0.00  0.00      A    C  
HETATM 3643  CG  TYR A 218      56.231  76.895  67.004  0.00  0.00      A    C  
HETATM 3644  CD1 TYR A 218      54.868  77.033  67.284  0.00  0.00      A    C  
HETATM 3645  CD2 TYR A 218      56.902  75.739  67.421  0.00  0.00      A    C  
HETATM 3646  CE1 TYR A 218      54.181  76.023  67.963  0.00  0.00      A    C  
HETATM 3647  CE2 TYR A 218      56.205  74.715  68.069  0.00  0.00      A    C  
HETATM 3648  CZ  TYR A 218      54.845  74.854  68.353  0.00  0.00      A    C  
HETATM 3649  OH  TYR A 218      54.177  73.824  69.022  0.00  0.00      A    O  
HETATM 3650  H   TYR A 218      58.864  79.900  66.024  0.00  0.00      A    H  
HETATM 3651  HA  TYR A 218      56.220  79.637  67.433  0.00  0.00      A    H  
HETATM 3652  HB2 TYR A 218      57.934  77.628  65.869  0.00  0.00      A    H  
HETATM 3653  HB3 TYR A 218      56.370  78.315  65.374  0.00  0.00      A    H  
HETATM 3654  HD1 TYR A 218      54.340  77.929  66.976  0.00  0.00      A    H  
HETATM 3655  HD2 TYR A 218      57.966  75.630  67.243  0.00  0.00      A    H  
HETATM 3656  HE1 TYR A 218      53.130  76.159  68.184  0.00  0.00      A    H  
HETATM 3657  HE2 TYR A 218      56.724  73.807  68.358  0.00  0.00      A    H  
HETATM 3658  HH  TYR A 218      53.236  73.946  69.085  0.00  0.00      A    H  
HETATM 3659  N   ASN A 219      57.217  78.419  69.493  0.00  0.00      A    N  
HETATM 3660  CA  ASN A 219      57.894  78.089  70.745  0.00  0.00      A    C  
HETATM 3661  C   ASN A 219      56.980  77.235  71.598  0.00  0.00      A    C  
HETATM 3662  O   ASN A 219      56.442  77.713  72.584  0.00  0.00      A    O  
HETATM 3663  CB  ASN A 219      58.332  79.399  71.457  0.00  0.00      A    C  
HETATM 3664  CG  ASN A 219      59.160  79.137  72.695  0.00  0.00      A    C  
HETATM 3665  ND2 ASN A 219      59.756  80.186  73.302  0.00  0.00      A    N  
HETATM 3666  OD1 ASN A 219      59.275  77.997  73.119  0.00  0.00      A    O  
HETATM 3667  H   ASN A 219      56.217  78.393  69.475  0.00  0.00      A    H  
HETATM 3668  HA  ASN A 219      58.802  77.498  70.533  0.00  0.00      A    H  
HETATM 3669  HB2 ASN A 219      58.933  80.002  70.760  0.00  0.00      A    H  
HETATM 3670  HB3 ASN A 219      57.446  79.990  71.735  0.00  0.00      A    H  
HETATM 3671 HD21 ASN A 219      59.660  81.115  72.945  0.00  0.00      A    H  
HETATM 3672 HD22 ASN A 219      60.310  80.038  74.123  0.00  0.00      A    H  
HETATM 3673  N   GLY A 220      56.804  75.950  71.215  0.00  0.00      A    N  
HETATM 3674  CA  GLY A 220      55.986  75.042  72.015  0.00  0.00      A    C  
HETATM 3675  C   GLY A 220      54.508  75.268  71.811  0.00  0.00      A    C  
HETATM 3676  O   GLY A 220      54.126  76.159  71.070  0.00  0.00      A    O  
HETATM 3677  H   GLY A 220      57.239  75.595  70.386  0.00  0.00      A    H  
HETATM 3678  HA2 GLY A 220      56.224  75.164  73.084  0.00  0.00      A    H  
HETATM 3679  HA3 GLY A 220      56.211  73.999  71.740  0.00  0.00      A    H  
HETATM 3680  N   ALA A 221      53.671  74.444  72.485  0.00  0.00      A    N  
HETATM 3681  CA  ALA A 221      52.222  74.572  72.341  0.00  0.00      A    C  
HETATM 3682  C   ALA A 221      51.750  75.959  72.705  0.00  0.00      A    C  
HETATM 3683  O   ALA A 221      50.765  76.385  72.126  0.00  0.00      A    O  
HETATM 3684  CB  ALA A 221      51.466  73.566  73.247  0.00  0.00      A    C  
HETATM 3685  H   ALA A 221      54.033  73.727  73.086  0.00  0.00      A    H  
HETATM 3686  HA  ALA A 221      51.960  74.361  71.291  0.00  0.00      A    H  
HETATM 3687  HB1 ALA A 221      50.378  73.664  73.103  0.00  0.00      A    H  
HETATM 3688  HB2 ALA A 221      51.760  72.535  72.998  0.00  0.00      A    H  
HETATM 3689  HB3 ALA A 221      51.701  73.758  74.306  0.00  0.00      A    H  
HETATM 3690  N   ASP A 222      52.413  76.671  73.646  0.00  0.00      A    N  
HETATM 3691  CA  ASP A 222      51.953  78.010  74.019  0.00  0.00      A    C  
HETATM 3692  C   ASP A 222      51.561  78.806  72.794  0.00  0.00      A    C  
HETATM 3693  O   ASP A 222      50.499  79.406  72.796  0.00  0.00      A    O  
HETATM 3694  CB  ASP A 222      53.043  78.806  74.786  0.00  0.00      A    C  
HETATM 3695  CG  ASP A 222      53.395  78.109  76.075  0.00  0.00      A    C  
HETATM 3696  OD1 ASP A 222      54.129  77.086  76.011  0.00  0.00      A    O  
HETATM 3697  OD2 ASP A 222      52.941  78.572  77.157  0.00  0.00      A    O1-
HETATM 3698  H   ASP A 222      53.199  76.282  74.128  0.00  0.00      A    H  
HETATM 3699  HA  ASP A 222      51.074  77.896  74.675  0.00  0.00      A    H  
HETATM 3700  HB2 ASP A 222      53.949  78.901  74.166  0.00  0.00      A    H  
HETATM 3701  HB3 ASP A 222      52.669  79.819  75.005  0.00  0.00      A    H  
HETATM 3702  N   ASP A 223      52.398  78.809  71.734  0.00  0.00      A    N  
HETATM 3703  CA  ASP A 223      52.030  79.525  70.513  0.00  0.00      A    C  
HETATM 3704  C   ASP A 223      50.748  78.968  69.931  0.00  0.00      A    C  
HETATM 3705  O   ASP A 223      49.840  79.741  69.663  0.00  0.00      A    O  
HETATM 3706  CB  ASP A 223      53.166  79.430  69.461  0.00  0.00      A    C  
HETATM 3707  CG  ASP A 223      54.348  80.247  69.916  0.00  0.00      A    C  
HETATM 3708  OD1 ASP A 223      54.707  81.238  69.224  0.00  0.00      A    O  
HETATM 3709  OD2 ASP A 223      54.929  79.897  70.978  0.00  0.00      A    O1-
HETATM 3710  H   ASP A 223      53.266  78.310  71.769  0.00  0.00      A    H  
HETATM 3711  HA  ASP A 223      51.872  80.591  70.750  0.00  0.00      A    H  
HETATM 3712  HB2 ASP A 223      53.480  78.383  69.351  0.00  0.00      A    H  
HETATM 3713  HB3 ASP A 223      52.810  79.773  68.479  0.00  0.00      A    H  
HETATM 3714  N   ASP A 224      50.649  77.636  69.721  0.00  0.00      A    N  
HETATM 3715  CA  ASP A 224      49.437  77.084  69.116  0.00  0.00      A    C  
HETATM 3716  C   ASP A 224      48.233  77.431  69.964  0.00  0.00      A    C  
HETATM 3717  O   ASP A 224      47.285  78.007  69.456  0.00  0.00      A    O  
HETATM 3718  CB  ASP A 224      49.510  75.541  68.941  0.00  0.00      A    C  
HETATM 3719  CG  ASP A 224      50.607  75.120  67.994  0.00  0.00      A    C  
HETATM 3720  OD1 ASP A 224      50.792  75.790  66.942  0.00  0.00      A    O  
HETATM 3721  OD2 ASP A 224      51.299  74.109  68.293  0.00  0.00      A    O1-
HETATM 3722  H   ASP A 224      51.396  77.016  69.968  0.00  0.00      A    H  
HETATM 3723  HA  ASP A 224      49.314  77.542  68.121  0.00  0.00      A    H  
HETATM 3724  HB2 ASP A 224      49.674  75.062  69.919  0.00  0.00      A    H  
HETATM 3725  HB3 ASP A 224      48.553  75.167  68.544  0.00  0.00      A    H  
HETATM 3726  N   ASN A 225      48.255  77.083  71.268  0.00  0.00      A    N  
HETATM 3727  CA  ASN A 225      47.100  77.346  72.122  0.00  0.00      A    C  
HETATM 3728  C   ASN A 225      46.765  78.819  72.095  0.00  0.00      A    C  
HETATM 3729  O   ASN A 225      45.602  79.165  71.967  0.00  0.00      A    O  
HETATM 3730  CB  ASN A 225      47.389  76.928  73.591  0.00  0.00      A    C  
HETATM 3731  CG  ASN A 225      47.774  75.473  73.717  0.00  0.00      A    C  
HETATM 3732  ND2 ASN A 225      48.120  75.009  74.938  0.00  0.00      A    N  
HETATM 3733  OD1 ASN A 225      47.768  74.757  72.728  0.00  0.00      A    O  
HETATM 3734  H   ASN A 225      49.053  76.633  71.665  0.00  0.00      A    H  
HETATM 3735  HA  ASN A 225      46.244  76.760  71.746  0.00  0.00      A    H  
HETATM 3736  HB2 ASN A 225      48.217  77.537  73.988  0.00  0.00      A    H  
HETATM 3737  HB3 ASN A 225      46.494  77.114  74.206  0.00  0.00      A    H  
HETATM 3738 HD21 ASN A 225      48.121  75.611  75.738  0.00  0.00      A    H  
HETATM 3739 HD22 ASN A 225      48.383  74.049  75.051  0.00  0.00      A    H  
HETATM 3740  N   ALA A 226      47.783  79.698  72.220  0.00  0.00      A    N  
HETATM 3741  CA  ALA A 226      47.514  81.130  72.308  0.00  0.00      A    C  
HETATM 3742  C   ALA A 226      46.697  81.615  71.133  0.00  0.00      A    C  
HETATM 3743  O   ALA A 226      45.747  82.349  71.350  0.00  0.00      A    O  
HETATM 3744  CB  ALA A 226      48.829  81.946  72.372  0.00  0.00      A    C  
HETATM 3745  H   ALA A 226      48.729  79.381  72.297  0.00  0.00      A    H  
HETATM 3746  HA  ALA A 226      46.955  81.312  73.241  0.00  0.00      A    H  
HETATM 3747  HB1 ALA A 226      49.415  81.662  73.259  0.00  0.00      A    H  
HETATM 3748  HB2 ALA A 226      48.601  83.016  72.445  0.00  0.00      A    H  
HETATM 3749  HB3 ALA A 226      49.431  81.769  71.468  0.00  0.00      A    H  
HETATM 3750  N   VAL A 227      47.038  81.232  69.881  0.00  0.00      A    N  
HETATM 3751  CA  VAL A 227      46.250  81.721  68.749  0.00  0.00      A    C  
HETATM 3752  C   VAL A 227      44.880  81.080  68.787  0.00  0.00      A    C  
HETATM 3753  O   VAL A 227      43.915  81.759  68.477  0.00  0.00      A    O  
HETATM 3754  CB  VAL A 227      46.940  81.598  67.357  0.00  0.00      A    C  
HETATM 3755  CG1 VAL A 227      48.312  82.331  67.359  0.00  0.00      A    C  
HETATM 3756  CG2 VAL A 227      47.106  80.132  66.872  0.00  0.00      A    C  
HETATM 3757  H   VAL A 227      47.798  80.599  69.726  0.00  0.00      A    H  
HETATM 3758  HA  VAL A 227      46.100  82.804  68.899  0.00  0.00      A    H  
HETATM 3759  HB  VAL A 227      46.290  82.103  66.619  0.00  0.00      A    H  
HETATM 3760 HG11 VAL A 227      49.004  81.882  68.085  0.00  0.00      A    H  
HETATM 3761 HG12 VAL A 227      48.778  82.269  66.366  0.00  0.00      A    H  
HETATM 3762 HG13 VAL A 227      48.182  83.395  67.614  0.00  0.00      A    H  
HETATM 3763 HG21 VAL A 227      46.141  79.605  66.877  0.00  0.00      A    H  
HETATM 3764 HG22 VAL A 227      47.489  80.127  65.840  0.00  0.00      A    H  
HETATM 3765 HG23 VAL A 227      47.816  79.585  67.506  0.00  0.00      A    H  
HETATM 3766  N   ASP A 228      44.751  79.790  69.178  0.00  0.00      A    N  
HETATM 3767  CA  ASP A 228      43.418  79.197  69.283  0.00  0.00      A    C  
HETATM 3768  C   ASP A 228      42.575  79.995  70.256  0.00  0.00      A    C  
HETATM 3769  O   ASP A 228      41.397  80.166  69.984  0.00  0.00      A    O  
HETATM 3770  CB  ASP A 228      43.441  77.715  69.745  0.00  0.00      A    C  
HETATM 3771  CG  ASP A 228      44.154  76.818  68.763  0.00  0.00      A    C  
HETATM 3772  OD1 ASP A 228      45.146  77.275  68.135  0.00  0.00      A    O  
HETATM 3773  OD2 ASP A 228      43.727  75.642  68.608  0.00  0.00      A    O1-
HETATM 3774  H   ASP A 228      45.547  79.230  69.418  0.00  0.00      A    H  
HETATM 3775  HA  ASP A 228      42.946  79.230  68.286  0.00  0.00      A    H  
HETATM 3776  HB2 ASP A 228      43.936  77.631  70.723  0.00  0.00      A    H  
HETATM 3777  HB3 ASP A 228      42.403  77.362  69.858  0.00  0.00      A    H  
HETATM 3778  N   MET A 229      43.141  80.498  71.381  0.00  0.00      A    N  
HETATM 3779  CA  MET A 229      42.335  81.286  72.318  0.00  0.00      A    C  
HETATM 3780  C   MET A 229      41.608  82.352  71.529  0.00  0.00      A    C  
HETATM 3781  O   MET A 229      40.403  82.483  71.668  0.00  0.00      A    O  
HETATM 3782  CB  MET A 229      43.146  82.033  73.419  0.00  0.00      A    C  
HETATM 3783  CG  MET A 229      43.851  81.094  74.433  0.00  0.00      A    C  
HETATM 3784  SD  MET A 229      45.083  81.999  75.437  0.00  0.00      A    S  
HETATM 3785  CE  MET A 229      44.163  83.420  76.107  0.00  0.00      A    C  
HETATM 3786 LPD1 MET A 229      45.319  81.607  75.939  0.00  0.00      A   LP  
HETATM 3787 LPD2 MET A 229      45.601  82.209  75.051  0.00  0.00      A   LP  
HETATM 3788  H   MET A 229      44.109  80.346  71.580  0.00  0.00      A    H  
HETATM 3789  HA  MET A 229      41.608  80.616  72.806  0.00  0.00      A    H  
HETATM 3790  HB2 MET A 229      43.900  82.680  72.952  0.00  0.00      A    H  
HETATM 3791  HB3 MET A 229      42.448  82.679  73.978  0.00  0.00      A    H  
HETATM 3792  HG2 MET A 229      43.114  80.618  75.093  0.00  0.00      A    H  
HETATM 3793  HG3 MET A 229      44.409  80.299  73.923  0.00  0.00      A    H  
HETATM 3794  HE1 MET A 229      43.240  83.073  76.591  0.00  0.00      A    H  
HETATM 3795  HE2 MET A 229      44.791  83.929  76.852  0.00  0.00      A    H  
HETATM 3796  HE3 MET A 229      43.920  84.130  75.304  0.00  0.00      A    H  
HETATM 3797  N   ALA A 230      42.344  83.118  70.693  0.00  0.00      A    N  
HETATM 3798  CA  ALA A 230      41.708  84.183  69.923  0.00  0.00      A    C  
HETATM 3799  C   ALA A 230      40.795  83.630  68.853  0.00  0.00      A    C  
HETATM 3800  O   ALA A 230      39.762  84.234  68.613  0.00  0.00      A    O  
HETATM 3801  CB  ALA A 230      42.775  85.066  69.230  0.00  0.00      A    C  
HETATM 3802  H   ALA A 230      43.328  82.963  70.580  0.00  0.00      A    H  
HETATM 3803  HA  ALA A 230      41.131  84.824  70.612  0.00  0.00      A    H  
HETATM 3804  HB1 ALA A 230      42.283  85.845  68.630  0.00  0.00      A    H  
HETATM 3805  HB2 ALA A 230      43.410  85.542  69.991  0.00  0.00      A    H  
HETATM 3806  HB3 ALA A 230      43.412  84.460  68.569  0.00  0.00      A    H  
HETATM 3807  N   PHE A 231      41.168  82.509  68.192  0.00  0.00      A    N  
HETATM 3808  CA  PHE A 231      40.389  82.007  67.061  0.00  0.00      A    C  
HETATM 3809  C   PHE A 231      39.836  80.636  67.360  0.00  0.00      A    C  
HETATM 3810  O   PHE A 231      40.311  79.658  66.805  0.00  0.00      A    O  
HETATM 3811  CB  PHE A 231      41.296  82.020  65.806  0.00  0.00      A    C  
HETATM 3812  CG  PHE A 231      41.807  83.451  65.597  0.00  0.00      A    C  
HETATM 3813  CD1 PHE A 231      40.930  84.435  65.128  0.00  0.00      A    C  
HETATM 3814  CD2 PHE A 231      43.136  83.791  65.879  0.00  0.00      A    C  
HETATM 3815  CE1 PHE A 231      41.355  85.762  65.025  0.00  0.00      A    C  
HETATM 3816  CE2 PHE A 231      43.569  85.114  65.756  0.00  0.00      A    C  
HETATM 3817  CZ  PHE A 231      42.672  86.102  65.345  0.00  0.00      A    C  
HETATM 3818  H   PHE A 231      42.009  82.020  68.424  0.00  0.00      A    H  
HETATM 3819  HA  PHE A 231      39.519  82.645  66.834  0.00  0.00      A    H  
HETATM 3820  HB2 PHE A 231      42.134  81.316  65.927  0.00  0.00      A    H  
HETATM 3821  HB3 PHE A 231      40.705  81.706  64.935  0.00  0.00      A    H  
HETATM 3822  HD1 PHE A 231      39.914  84.176  64.845  0.00  0.00      A    H  
HETATM 3823  HD2 PHE A 231      43.840  83.031  66.197  0.00  0.00      A    H  
HETATM 3824  HE1 PHE A 231      40.660  86.527  64.702  0.00  0.00      A    H  
HETATM 3825  HE2 PHE A 231      44.599  85.372  65.981  0.00  0.00      A    H  
HETATM 3826  HZ  PHE A 231      42.993  87.133  65.274  0.00  0.00      A    H  
HETATM 3827  N   SER A 232      38.804  80.570  68.231  0.00  0.00      A    N  
HETATM 3828  CA  SER A 232      38.121  79.304  68.474  0.00  0.00      A    C  
HETATM 3829  C   SER A 232      36.708  79.590  68.931  0.00  0.00      A    C  
HETATM 3830  O   SER A 232      36.491  79.626  70.130  0.00  0.00      A    O  
HETATM 3831  CB  SER A 232      38.909  78.438  69.489  0.00  0.00      A    C  
HETATM 3832  OG  SER A 232      38.190  77.212  69.704  0.00  0.00      A    O  
HETATM 3833  H   SER A 232      38.483  81.389  68.714  0.00  0.00      A    H  
HETATM 3834  HA  SER A 232      38.050  78.729  67.541  0.00  0.00      A    H  
HETATM 3835  HB2 SER A 232      39.906  78.214  69.076  0.00  0.00      A    H  
HETATM 3836  HB3 SER A 232      39.033  78.984  70.438  0.00  0.00      A    H  
HETATM 3837  HG  SER A 232      38.645  76.621  70.296  0.00  0.00      A    H  
HETATM 3838  N   LYS A 233      35.749  79.800  67.996  0.00  0.00      A    N  
HETATM 3839  CA  LYS A 233      34.362  80.086  68.379  0.00  0.00      A    C  
HETATM 3840  C   LYS A 233      33.951  79.282  69.599  0.00  0.00      A    C  
HETATM 3841  O   LYS A 233      33.301  79.830  70.475  0.00  0.00      A    O  
HETATM 3842  CB  LYS A 233      33.359  79.765  67.231  0.00  0.00      A    C  
HETATM 3843  CG  LYS A 233      33.431  80.700  65.985  0.00  0.00      A    C  
HETATM 3844  CD  LYS A 233      33.025  82.167  66.301  0.00  0.00      A    C  
HETATM 3845  CE  LYS A 233      32.794  83.038  65.033  0.00  0.00      A    C  
HETATM 3846  NZ  LYS A 233      34.028  83.282  64.251  0.00  0.00      A    N1+
HETATM 3847  H   LYS A 233      35.988  79.793  67.026  0.00  0.00      A    H  
HETATM 3848  HA  LYS A 233      34.295  81.152  68.645  0.00  0.00      A    H  
HETATM 3849  HB2 LYS A 233      33.540  78.729  66.909  0.00  0.00      A    H  
HETATM 3850  HB3 LYS A 233      32.332  79.812  67.631  0.00  0.00      A    H  
HETATM 3851  HG2 LYS A 233      34.434  80.677  65.535  0.00  0.00      A    H  
HETATM 3852  HG3 LYS A 233      32.725  80.304  65.236  0.00  0.00      A    H  
HETATM 3853  HD2 LYS A 233      32.085  82.157  66.879  0.00  0.00      A    H  
HETATM 3854  HD3 LYS A 233      33.797  82.657  66.914  0.00  0.00      A    H  
HETATM 3855  HE2 LYS A 233      32.032  82.564  64.391  0.00  0.00      A    H  
HETATM 3856  HE3 LYS A 233      32.393  84.013  65.356  0.00  0.00      A    H  
HETATM 3857  HZ1 LYS A 233      34.426  82.379  63.809  0.00  0.00      A    H  
HETATM 3858  HZ2 LYS A 233      33.840  83.961  63.430  0.00  0.00      A    H  
HETATM 3859  HZ3 LYS A 233      34.799  83.733  64.860  0.00  0.00      A    H  
HETATM 3860  N   LYS A 234      34.340  77.990  69.677  0.00  0.00      A    N  
HETATM 3861  CA  LYS A 234      34.027  77.184  70.858  0.00  0.00      A    C  
HETATM 3862  C   LYS A 234      34.348  77.894  72.159  0.00  0.00      A    C  
HETATM 3863  O   LYS A 234      33.487  77.953  73.023  0.00  0.00      A    O  
HETATM 3864  CB  LYS A 234      34.840  75.855  70.829  0.00  0.00      A    C  
HETATM 3865  CG  LYS A 234      34.598  74.969  72.085  0.00  0.00      A    C  
HETATM 3866  CD  LYS A 234      35.358  73.612  72.035  0.00  0.00      A    C  
HETATM 3867  CE  LYS A 234      36.901  73.761  72.158  0.00  0.00      A    C  
HETATM 3868  NZ  LYS A 234      37.571  72.442  72.236  0.00  0.00      A    N1+
HETATM 3869  H   LYS A 234      34.836  77.562  68.917  0.00  0.00      A    H  
HETATM 3870  HA  LYS A 234      32.951  76.941  70.828  0.00  0.00      A    H  
HETATM 3871  HB2 LYS A 234      34.562  75.285  69.928  0.00  0.00      A    H  
HETATM 3872  HB3 LYS A 234      35.906  76.110  70.754  0.00  0.00      A    H  
HETATM 3873  HG2 LYS A 234      34.900  75.501  73.001  0.00  0.00      A    H  
HETATM 3874  HG3 LYS A 234      33.516  74.765  72.152  0.00  0.00      A    H  
HETATM 3875  HD2 LYS A 234      35.008  72.993  72.879  0.00  0.00      A    H  
HETATM 3876  HD3 LYS A 234      35.110  73.080  71.102  0.00  0.00      A    H  
HETATM 3877  HE2 LYS A 234      37.304  74.306  71.290  0.00  0.00      A    H  
HETATM 3878  HE3 LYS A 234      37.138  74.336  73.068  0.00  0.00      A    H  
HETATM 3879  HZ1 LYS A 234      37.375  71.841  71.358  0.00  0.00      A    H  
HETATM 3880  HZ2 LYS A 234      38.645  72.550  72.314  0.00  0.00      A    H  
HETATM 3881  HZ3 LYS A 234      37.251  71.874  73.100  0.00  0.00      A    H  
HETATM 3882  N   LYS A 235      35.588  78.406  72.333  0.00  0.00      A    N  
HETATM 3883  CA  LYS A 235      36.032  78.872  73.649  0.00  0.00      A    C  
HETATM 3884  C   LYS A 235      35.599  80.301  73.898  0.00  0.00      A    C  
HETATM 3885  O   LYS A 235      36.444  81.183  73.952  0.00  0.00      A    O  
HETATM 3886  CB  LYS A 235      37.575  78.719  73.790  0.00  0.00      A    C  
HETATM 3887  CG  LYS A 235      38.060  77.257  73.590  0.00  0.00      A    C  
HETATM 3888  CD  LYS A 235      39.612  77.187  73.582  0.00  0.00      A    C  
HETATM 3889  CE  LYS A 235      40.124  75.738  73.357  0.00  0.00      A    C  
HETATM 3890  NZ  LYS A 235      41.604  75.691  73.320  0.00  0.00      A    N1+
HETATM 3891  H   LYS A 235      36.232  78.442  71.567  0.00  0.00      A    H  
HETATM 3892  HA  LYS A 235      35.587  78.243  74.439  0.00  0.00      A    H  
HETATM 3893  HB2 LYS A 235      38.076  79.366  73.055  0.00  0.00      A    H  
HETATM 3894  HB3 LYS A 235      37.876  79.047  74.796  0.00  0.00      A    H  
HETATM 3895  HG2 LYS A 235      37.659  76.624  74.399  0.00  0.00      A    H  
HETATM 3896  HG3 LYS A 235      37.688  76.861  72.633  0.00  0.00      A    H  
HETATM 3897  HD2 LYS A 235      40.005  77.827  72.774  0.00  0.00      A    H  
HETATM 3898  HD3 LYS A 235      40.001  77.567  74.541  0.00  0.00      A    H  
HETATM 3899  HE2 LYS A 235      39.752  75.091  74.169  0.00  0.00      A    H  
HETATM 3900  HE3 LYS A 235      39.725  75.352  72.404  0.00  0.00      A    H  
HETATM 3901  HZ1 LYS A 235      42.041  76.046  74.244  0.00  0.00      A    H  
HETATM 3902  HZ2 LYS A 235      41.962  74.681  73.167  0.00  0.00      A    H  
HETATM 3903  HZ3 LYS A 235      42.007  76.293  72.517  0.00  0.00      A    H  
HETATM 3904  N   ILE A 236      34.281  80.557  74.073  0.00  0.00      A    N  
HETATM 3905  CA  ILE A 236      33.840  81.917  74.386  0.00  0.00      A    C  
HETATM 3906  C   ILE A 236      34.333  82.301  75.763  0.00  0.00      A    C  
HETATM 3907  O   ILE A 236      34.761  83.430  75.943  0.00  0.00      A    O  
HETATM 3908  CB  ILE A 236      32.296  82.151  74.295  0.00  0.00      A    C  
HETATM 3909  CG1 ILE A 236      31.494  81.456  75.441  0.00  0.00      A    C  
HETATM 3910  CG2 ILE A 236      31.760  81.764  72.885  0.00  0.00      A    C  
HETATM 3911  CD1 ILE A 236      29.972  81.760  75.422  0.00  0.00      A    C  
HETATM 3912  H   ILE A 236      33.611  79.815  74.046  0.00  0.00      A    H  
HETATM 3913  HA  ILE A 236      34.314  82.601  73.662  0.00  0.00      A    H  
HETATM 3914  HB  ILE A 236      32.136  83.237  74.421  0.00  0.00      A    H  
HETATM 3915 HG12 ILE A 236      31.689  80.373  75.351  0.00  0.00      A    H  
HETATM 3916 HG13 ILE A 236      31.871  81.783  76.423  0.00  0.00      A    H  
HETATM 3917 HG21 ILE A 236      31.679  80.672  72.780  0.00  0.00      A    H  
HETATM 3918 HG22 ILE A 236      30.780  82.214  72.674  0.00  0.00      A    H  
HETATM 3919 HG23 ILE A 236      32.436  82.134  72.104  0.00  0.00      A    H  
HETATM 3920 HD11 ILE A 236      29.466  81.732  74.445  0.00  0.00      A    H  
HETATM 3921 HD12 ILE A 236      29.568  80.807  75.802  0.00  0.00      A    H  
HETATM 3922 HD13 ILE A 236      29.677  82.354  76.307  0.00  0.00      A    H  
HETATM 3923  N   GLU A 237      34.263  81.382  76.755  0.00  0.00      A    N  
HETATM 3924  CA  GLU A 237      34.538  81.779  78.134  0.00  0.00      A    C  
HETATM 3925  C   GLU A 237      35.983  82.183  78.266  0.00  0.00      A    C  
HETATM 3926  O   GLU A 237      36.257  83.203  78.878  0.00  0.00      A    O  
HETATM 3927  CB  GLU A 237      34.226  80.658  79.164  0.00  0.00      A    C  
HETATM 3928  CG  GLU A 237      32.709  80.333  79.235  0.00  0.00      A    C  
HETATM 3929  CD  GLU A 237      32.466  79.275  80.281  0.00  0.00      A    C  
HETATM 3930  OE1 GLU A 237      32.581  78.065  79.944  0.00  0.00      A    O  
HETATM 3931  OE2 GLU A 237      32.162  79.643  81.448  0.00  0.00      A    O1-
HETATM 3932  H   GLU A 237      33.994  80.437  76.571  0.00  0.00      A    H  
HETATM 3933  HA  GLU A 237      33.906  82.649  78.377  0.00  0.00      A    H  
HETATM 3934  HB2 GLU A 237      34.791  79.749  78.903  0.00  0.00      A    H  
HETATM 3935  HB3 GLU A 237      34.555  80.992  80.162  0.00  0.00      A    H  
HETATM 3936  HG2 GLU A 237      32.140  81.242  79.491  0.00  0.00      A    H  
HETATM 3937  HG3 GLU A 237      32.339  79.965  78.266  0.00  0.00      A    H  
HETATM 3938  N   GLU A 238      36.928  81.401  77.699  0.00  0.00      A    N  
HETATM 3939  CA  GLU A 238      38.329  81.782  77.828  0.00  0.00      A    C  
HETATM 3940  C   GLU A 238      38.515  83.185  77.305  0.00  0.00      A    C  
HETATM 3941  O   GLU A 238      39.186  83.959  77.966  0.00  0.00      A    O  
HETATM 3942  CB  GLU A 238      39.278  80.819  77.070  0.00  0.00      A    C  
HETATM 3943  CG  GLU A 238      40.763  81.259  77.167  0.00  0.00      A    C  
HETATM 3944  CD  GLU A 238      41.193  81.496  78.592  0.00  0.00      A    C  
HETATM 3945  OE1 GLU A 238      41.201  80.511  79.379  0.00  0.00      A    O  
HETATM 3946  OE2 GLU A 238      41.523  82.663  78.940  0.00  0.00      A    O1-
HETATM 3947  H   GLU A 238      36.690  80.564  77.201  0.00  0.00      A    H  
HETATM 3948  HA  GLU A 238      38.578  81.754  78.903  0.00  0.00      A    H  
HETATM 3949  HB2 GLU A 238      39.164  79.805  77.488  0.00  0.00      A    H  
HETATM 3950  HB3 GLU A 238      38.992  80.793  76.007  0.00  0.00      A    H  
HETATM 3951  HG2 GLU A 238      41.394  80.465  76.744  0.00  0.00      A    H  
HETATM 3952  HG3 GLU A 238      40.915  82.172  76.568  0.00  0.00      A    H  
HETATM 3953  N   ARG A 239      37.939  83.543  76.135  0.00  0.00      A    N  
HETATM 3954  CA  ARG A 239      38.138  84.900  75.629  0.00  0.00      A    C  
HETATM 3955  C   ARG A 239      37.560  85.920  76.585  0.00  0.00      A    C  
HETATM 3956  O   ARG A 239      38.162  86.969  76.755  0.00  0.00      A    O  
HETATM 3957  CB  ARG A 239      37.563  85.124  74.204  0.00  0.00      A    C  
HETATM 3958  CG  ARG A 239      38.428  84.388  73.144  0.00  0.00      A    C  
HETATM 3959  CD  ARG A 239      37.887  84.612  71.706  0.00  0.00      A    C  
HETATM 3960  NE  ARG A 239      36.619  83.912  71.506  0.00  0.00      A    N  
HETATM 3961  CZ  ARG A 239      36.527  82.608  71.345  0.00  0.00      A    C  
HETATM 3962  NH1 ARG A 239      37.564  81.802  71.340  0.00  0.00      A    N  
HETATM 3963  NH2 ARG A 239      35.337  82.080  71.184  0.00  0.00      A    N  
HETATM 3964  H   ARG A 239      37.374  82.900  75.614  0.00  0.00      A    H  
HETATM 3965  HA  ARG A 239      39.224  85.064  75.573  0.00  0.00      A    H  
HETATM 3966  HB2 ARG A 239      36.518  84.779  74.164  0.00  0.00      A    H  
HETATM 3967  HB3 ARG A 239      37.578  86.203  73.980  0.00  0.00      A    H  
HETATM 3968  HG2 ARG A 239      39.461  84.769  73.175  0.00  0.00      A    H  
HETATM 3969  HG3 ARG A 239      38.457  83.321  73.404  0.00  0.00      A    H  
HETATM 3970  HD2 ARG A 239      37.734  85.693  71.578  0.00  0.00      A    H  
HETATM 3971  HD3 ARG A 239      38.613  84.326  70.933  0.00  0.00      A    H  
HETATM 3972  HE  ARG A 239      35.761  84.488  71.489  0.00  0.00      A    H  
HETATM 3973 HH11 ARG A 239      38.527  82.141  71.434  0.00  0.00      A    H  
HETATM 3974 HH12 ARG A 239      37.438  80.790  71.224  0.00  0.00      A    H  
HETATM 3975 HH21 ARG A 239      34.495  82.670  71.148  0.00  0.00      A    H  
HETATM 3976 HH22 ARG A 239      35.215  81.063  71.085  0.00  0.00      A    H  
HETATM 3977  N   LYS A 240      36.404  85.645  77.228  0.00  0.00      A    N  
HETATM 3978  CA  LYS A 240      35.874  86.611  78.190  0.00  0.00      A    C  
HETATM 3979  C   LYS A 240      36.909  86.830  79.273  0.00  0.00      A    C  
HETATM 3980  O   LYS A 240      37.227  87.972  79.562  0.00  0.00      A    O  
HETATM 3981  CB  LYS A 240      34.552  86.145  78.859  0.00  0.00      A    C  
HETATM 3982  CG  LYS A 240      33.365  86.079  77.859  0.00  0.00      A    C  
HETATM 3983  CD  LYS A 240      32.098  85.502  78.548  0.00  0.00      A    C  
HETATM 3984  CE  LYS A 240      30.921  85.318  77.553  0.00  0.00      A    C  
HETATM 3985  NZ  LYS A 240      29.764  84.696  78.236  0.00  0.00      A    N1+
HETATM 3986  H   LYS A 240      35.923  84.781  77.077  0.00  0.00      A    H  
HETATM 3987  HA  LYS A 240      35.681  87.563  77.666  0.00  0.00      A    H  
HETATM 3988  HB2 LYS A 240      34.704  85.157  79.317  0.00  0.00      A    H  
HETATM 3989  HB3 LYS A 240      34.296  86.848  79.668  0.00  0.00      A    H  
HETATM 3990  HG2 LYS A 240      33.157  87.087  77.471  0.00  0.00      A    H  
HETATM 3991  HG3 LYS A 240      33.624  85.436  77.006  0.00  0.00      A    H  
HETATM 3992  HD2 LYS A 240      32.338  84.519  78.982  0.00  0.00      A    H  
HETATM 3993  HD3 LYS A 240      31.786  86.168  79.368  0.00  0.00      A    H  
HETATM 3994  HE2 LYS A 240      30.675  86.315  77.149  0.00  0.00      A    H  
HETATM 3995  HE3 LYS A 240      31.241  84.677  76.713  0.00  0.00      A    H  
HETATM 3996  HZ1 LYS A 240      29.403  85.306  79.053  0.00  0.00      A    H  
HETATM 3997  HZ2 LYS A 240      28.933  84.550  77.562  0.00  0.00      A    H  
HETATM 3998  HZ3 LYS A 240      30.005  83.719  78.634  0.00  0.00      A    H  
HETATM 3999  N   ASP A 241      37.444  85.748  79.884  0.00  0.00      A    N  
HETATM 4000  CA  ASP A 241      38.409  85.918  80.973  0.00  0.00      A    C  
HETATM 4001  C   ASP A 241      39.667  86.593  80.469  0.00  0.00      A    C  
HETATM 4002  O   ASP A 241      40.163  87.506  81.109  0.00  0.00      A    O  
HETATM 4003  CB  ASP A 241      38.793  84.553  81.604  0.00  0.00      A    C  
HETATM 4004  CG  ASP A 241      37.563  83.861  82.137  0.00  0.00      A    C  
HETATM 4005  OD1 ASP A 241      37.037  84.314  83.190  0.00  0.00      A    O  
HETATM 4006  OD2 ASP A 241      37.111  82.865  81.511  0.00  0.00      A    O1-
HETATM 4007  H   ASP A 241      37.188  84.822  79.603  0.00  0.00      A    H  
HETATM 4008  HA  ASP A 241      37.941  86.537  81.756  0.00  0.00      A    H  
HETATM 4009  HB2 ASP A 241      39.284  83.912  80.854  0.00  0.00      A    H  
HETATM 4010  HB3 ASP A 241      39.502  84.712  82.432  0.00  0.00      A    H  
HETATM 4011  N   TRP A 242      40.188  86.135  79.311  0.00  0.00      A    N  
HETATM 4012  CA  TRP A 242      41.410  86.704  78.739  0.00  0.00      A    C  
HETATM 4013  C   TRP A 242      41.312  88.211  78.686  0.00  0.00      A    C  
HETATM 4014  O   TRP A 242      42.256  88.879  79.079  0.00  0.00      A    O  
HETATM 4015  CB  TRP A 242      41.576  86.158  77.296  0.00  0.00      A    C  
HETATM 4016  CG  TRP A 242      42.773  86.608  76.508  0.00  0.00      A    C  
HETATM 4017  CD1 TRP A 242      44.029  86.843  76.922  0.00  0.00      A    C  
HETATM 4018  CD2 TRP A 242      42.743  86.850  75.021  0.00  0.00      A    C  
HETATM 4019  CE2 TRP A 242      44.060  87.157  74.744  0.00  0.00      A    C  
HETATM 4020  CE3 TRP A 242      41.758  86.821  74.036  0.00  0.00      A    C  
HETATM 4021  NE1 TRP A 242      44.771  87.162  75.890  0.00  0.00      A    N  
HETATM 4022  CZ2 TRP A 242      44.481  87.403  73.438  0.00  0.00      A    C  
HETATM 4023  CZ3 TRP A 242      42.157  87.127  72.730  0.00  0.00      A    C  
HETATM 4024  CH2 TRP A 242      43.495  87.437  72.444  0.00  0.00      A    C  
HETATM 4025  H   TRP A 242      39.743  85.378  78.836  0.00  0.00      A    H  
HETATM 4026  HA  TRP A 242      42.268  86.389  79.355  0.00  0.00      A    H  
HETATM 4027  HB2 TRP A 242      41.599  85.058  77.300  0.00  0.00      A    H  
HETATM 4028  HB3 TRP A 242      40.695  86.481  76.731  0.00  0.00      A    H  
HETATM 4029  HD1 TRP A 242      44.381  86.768  77.951  0.00  0.00      A    H  
HETATM 4030  HE1 TRP A 242      45.777  87.382  75.945  0.00  0.00      A    H  
HETATM 4031  HE3 TRP A 242      40.729  86.581  74.269  0.00  0.00      A    H  
HETATM 4032  HZ2 TRP A 242      45.523  87.557  73.197  0.00  0.00      A    H  
HETATM 4033  HZ3 TRP A 242      41.422  87.123  71.931  0.00  0.00      A    H  
HETATM 4034  HH2 TRP A 242      43.776  87.711  71.437  0.00  0.00      A    H  
HETATM 4035  N   LEU A 243      40.171  88.757  78.203  0.00  0.00      A    N  
HETATM 4036  CA  LEU A 243      40.015  90.210  78.148  0.00  0.00      A    C  
HETATM 4037  C   LEU A 243      39.665  90.752  79.514  0.00  0.00      A    C  
HETATM 4038  O   LEU A 243      40.090  91.858  79.801  0.00  0.00      A    O  
HETATM 4039  CB  LEU A 243      38.957  90.681  77.108  0.00  0.00      A    C  
HETATM 4040  CG  LEU A 243      39.495  90.827  75.652  0.00  0.00      A    C  
HETATM 4041  CD1 LEU A 243      40.404  92.081  75.491  0.00  0.00      A    C  
HETATM 4042  CD2 LEU A 243      40.219  89.537  75.174  0.00  0.00      A    C  
HETATM 4043  H   LEU A 243      39.403  88.180  77.918  0.00  0.00      A    H  
HETATM 4044  HA  LEU A 243      40.984  90.652  77.881  0.00  0.00      A    H  
HETATM 4045  HB2 LEU A 243      38.104  89.984  77.121  0.00  0.00      A    H  
HETATM 4046  HB3 LEU A 243      38.579  91.670  77.412  0.00  0.00      A    H  
HETATM 4047  HG  LEU A 243      38.620  90.988  74.996  0.00  0.00      A    H  
HETATM 4048 HD11 LEU A 243      41.361  91.956  76.011  0.00  0.00      A    H  
HETATM 4049 HD12 LEU A 243      40.623  92.261  74.431  0.00  0.00      A    H  
HETATM 4050 HD13 LEU A 243      39.909  92.983  75.883  0.00  0.00      A    H  
HETATM 4051 HD21 LEU A 243      39.539  88.676  75.256  0.00  0.00      A    H  
HETATM 4052 HD22 LEU A 243      40.530  89.630  74.124  0.00  0.00      A    H  
HETATM 4053 HD23 LEU A 243      41.120  89.335  75.772  0.00  0.00      A    H  
HETATM 4054  N   SER A 244      38.911  90.039  80.380  0.00  0.00      A    N  
HETATM 4055  CA  SER A 244      38.638  90.590  81.706  0.00  0.00      A    C  
HETATM 4056  C   SER A 244      39.954  90.968  82.345  0.00  0.00      A    C  
HETATM 4057  O   SER A 244      40.046  92.031  82.938  0.00  0.00      A    O  
HETATM 4058  CB  SER A 244      37.897  89.598  82.636  0.00  0.00      A    C  
HETATM 4059  OG  SER A 244      37.601  90.257  83.880  0.00  0.00      A    O  
HETATM 4060  H   SER A 244      38.541  89.143  80.139  0.00  0.00      A    H  
HETATM 4061  HA  SER A 244      38.007  91.488  81.586  0.00  0.00      A    H  
HETATM 4062  HB2 SER A 244      36.963  89.269  82.152  0.00  0.00      A    H  
HETATM 4063  HB3 SER A 244      38.532  88.717  82.823  0.00  0.00      A    H  
HETATM 4064  HG  SER A 244      37.133  89.692  84.488  0.00  0.00      A    H  
HETATM 4065  N   LYS A 245      40.991  90.109  82.205  0.00  0.00      A    N  
HETATM 4066  CA  LYS A 245      42.310  90.464  82.723  0.00  0.00      A    C  
HETATM 4067  C   LYS A 245      42.720  91.761  82.064  0.00  0.00      A    C  
HETATM 4068  O   LYS A 245      42.988  92.714  82.777  0.00  0.00      A    O  
HETATM 4069  CB  LYS A 245      43.328  89.308  82.490  0.00  0.00      A    C  
HETATM 4070  CG  LYS A 245      44.720  89.498  83.163  0.00  0.00      A    C  
HETATM 4071  CD  LYS A 245      45.648  90.585  82.547  0.00  0.00      A    C  
HETATM 4072  CE  LYS A 245      45.998  90.351  81.051  0.00  0.00      A    C  
HETATM 4073  NZ  LYS A 245      47.046  91.293  80.594  0.00  0.00      A    N1+
HETATM 4074  H   LYS A 245      40.880  89.239  81.721  0.00  0.00      A    H  
HETATM 4075  HA  LYS A 245      42.216  90.618  83.812  0.00  0.00      A    H  
HETATM 4076  HB2 LYS A 245      42.879  88.404  82.938  0.00  0.00      A    H  
HETATM 4077  HB3 LYS A 245      43.447  89.105  81.417  0.00  0.00      A    H  
HETATM 4078  HG2 LYS A 245      44.565  89.727  84.230  0.00  0.00      A    H  
HETATM 4079  HG3 LYS A 245      45.259  88.537  83.105  0.00  0.00      A    H  
HETATM 4080  HD2 LYS A 245      45.208  91.582  82.662  0.00  0.00      A    H  
HETATM 4081  HD3 LYS A 245      46.590  90.580  83.122  0.00  0.00      A    H  
HETATM 4082  HE2 LYS A 245      46.353  89.316  80.914  0.00  0.00      A    H  
HETATM 4083  HE3 LYS A 245      45.102  90.492  80.426  0.00  0.00      A    H  
HETATM 4084  HZ1 LYS A 245      47.979  91.150  81.122  0.00  0.00      A    H  
HETATM 4085  HZ2 LYS A 245      47.262  91.164  79.541  0.00  0.00      A    H  
HETATM 4086  HZ3 LYS A 245      46.753  92.324  80.739  0.00  0.00      A    H  
HETATM 4087  N   TRP A 246      42.764  91.835  80.714  0.00  0.00      A    N  
HETATM 4088  CA  TRP A 246      43.208  93.068  80.062  0.00  0.00      A    C  
HETATM 4089  C   TRP A 246      42.480  94.282  80.590  0.00  0.00      A    C  
HETATM 4090  O   TRP A 246      43.123  95.293  80.818  0.00  0.00      A    O  
HETATM 4091  CB  TRP A 246      42.965  93.028  78.532  0.00  0.00      A    C  
HETATM 4092  CG  TRP A 246      43.345  94.332  77.883  0.00  0.00      A    C  
HETATM 4093  CD1 TRP A 246      42.510  95.269  77.404  0.00  0.00      A    C  
HETATM 4094  CD2 TRP A 246      44.747  94.830  77.644  0.00  0.00      A    C  
HETATM 4095  CE2 TRP A 246      44.531  96.032  76.999  0.00  0.00      A    C  
HETATM 4096  CE3 TRP A 246      46.028  94.349  77.910  0.00  0.00      A    C  
HETATM 4097  NE1 TRP A 246      43.206  96.251  76.891  0.00  0.00      A    N  
HETATM 4098  CZ2 TRP A 246      45.590  96.823  76.555  0.00  0.00      A    C  
HETATM 4099  CZ3 TRP A 246      47.101  95.120  77.447  0.00  0.00      A    C  
HETATM 4100  CH2 TRP A 246      46.884  96.328  76.764  0.00  0.00      A    C  
HETATM 4101  H   TRP A 246      42.522  91.046  80.147  0.00  0.00      A    H  
HETATM 4102  HA  TRP A 246      44.289  93.182  80.246  0.00  0.00      A    H  
HETATM 4103  HB2 TRP A 246      43.535  92.206  78.072  0.00  0.00      A    H  
HETATM 4104  HB3 TRP A 246      41.897  92.857  78.344  0.00  0.00      A    H  
HETATM 4105  HD1 TRP A 246      41.422  95.207  77.439  0.00  0.00      A    H  
HETATM 4106  HE1 TRP A 246      42.792  97.084  76.448  0.00  0.00      A    H  
HETATM 4107  HE3 TRP A 246      46.180  93.418  78.444  0.00  0.00      A    H  
HETATM 4108  HZ2 TRP A 246      45.416  97.776  76.071  0.00  0.00      A    H  
HETATM 4109  HZ3 TRP A 246      48.116  94.778  77.619  0.00  0.00      A    H  
HETATM 4110  HH2 TRP A 246      47.735  96.888  76.393  0.00  0.00      A    H  
HETATM 4111  N   MET A 247      41.144  94.213  80.783  0.00  0.00      A    N  
HETATM 4112  CA  MET A 247      40.414  95.384  81.263  0.00  0.00      A    C  
HETATM 4113  C   MET A 247      40.927  95.743  82.641  0.00  0.00      A    C  
HETATM 4114  O   MET A 247      41.158  96.913  82.900  0.00  0.00      A    O  
HETATM 4115  CB  MET A 247      38.877  95.144  81.344  0.00  0.00      A    C  
HETATM 4116  CG  MET A 247      38.206  94.872  79.968  0.00  0.00      A    C  
HETATM 4117  SD  MET A 247      38.318  96.327  78.874  0.00  0.00      A    S  
HETATM 4118  CE  MET A 247      37.396  95.710  77.428  0.00  0.00      A    C  
HETATM 4119 LPD1 MET A 247      38.020  96.872  79.149  0.00  0.00      A   LP  
HETATM 4120 LPD2 MET A 247      38.961  96.476  78.718  0.00  0.00      A   LP  
HETATM 4121  H   MET A 247      40.650  93.361  80.624  0.00  0.00      A    H  
HETATM 4122  HA  MET A 247      40.604  96.225  80.575  0.00  0.00      A    H  
HETATM 4123  HB2 MET A 247      38.687  94.284  82.007  0.00  0.00      A    H  
HETATM 4124  HB3 MET A 247      38.397  96.029  81.792  0.00  0.00      A    H  
HETATM 4125  HG2 MET A 247      38.664  94.015  79.453  0.00  0.00      A    H  
HETATM 4126  HG3 MET A 247      37.139  94.648  80.124  0.00  0.00      A    H  
HETATM 4127  HE1 MET A 247      36.369  95.455  77.724  0.00  0.00      A    H  
HETATM 4128  HE2 MET A 247      37.360  96.490  76.654  0.00  0.00      A    H  
HETATM 4129  HE3 MET A 247      37.893  94.817  77.018  0.00  0.00      A    H  
HETATM 4130  N   ARG A 248      41.109  94.746  83.538  0.00  0.00      A    N  
HETATM 4131  CA  ARG A 248      41.559  95.050  84.896  0.00  0.00      A    C  
HETATM 4132  C   ARG A 248      42.974  95.582  84.873  0.00  0.00      A    C  
HETATM 4133  O   ARG A 248      43.215  96.636  85.437  0.00  0.00      A    O  
HETATM 4134  CB  ARG A 248      41.507  93.802  85.823  0.00  0.00      A    C  
HETATM 4135  CG  ARG A 248      40.050  93.345  86.109  0.00  0.00      A    C  
HETATM 4136  CD  ARG A 248      40.029  92.006  86.895  0.00  0.00      A    C  
HETATM 4137  NE  ARG A 248      38.648  91.592  87.161  0.00  0.00      A    N  
HETATM 4138  CZ  ARG A 248      37.903  92.068  88.139  0.00  0.00      A    C  
HETATM 4139  NH1 ARG A 248      38.311  92.989  88.983  0.00  0.00      A    N  
HETATM 4140  NH2 ARG A 248      36.682  91.599  88.280  0.00  0.00      A    N  
HETATM 4141  H   ARG A 248      40.945  93.792  83.284  0.00  0.00      A    H  
HETATM 4142  HA  ARG A 248      40.895  95.820  85.326  0.00  0.00      A    H  
HETATM 4143  HB2 ARG A 248      42.072  92.978  85.359  0.00  0.00      A    H  
HETATM 4144  HB3 ARG A 248      41.990  94.043  86.785  0.00  0.00      A    H  
HETATM 4145  HG2 ARG A 248      39.530  94.133  86.675  0.00  0.00      A    H  
HETATM 4146  HG3 ARG A 248      39.496  93.199  85.170  0.00  0.00      A    H  
HETATM 4147  HD2 ARG A 248      40.503  91.241  86.255  0.00  0.00      A    H  
HETATM 4148  HD3 ARG A 248      40.639  92.046  87.810  0.00  0.00      A    H  
HETATM 4149  HE  ARG A 248      38.256  90.862  86.543  0.00  0.00      A    H  
HETATM 4150 HH11 ARG A 248      39.250  93.399  88.928  0.00  0.00      A    H  
HETATM 4151 HH12 ARG A 248      37.691  93.330  89.732  0.00  0.00      A    H  
HETATM 4152 HH21 ARG A 248      36.309  90.877  87.646  0.00  0.00      A    H  
HETATM 4153 HH22 ARG A 248      36.063  91.942  89.030  0.00  0.00      A    H  
HETATM 4154  N   GLU A 249      43.931  94.869  84.238  0.00  0.00      A    N  
HETATM 4155  CA  GLU A 249      45.315  95.339  84.236  0.00  0.00      A    C  
HETATM 4156  C   GLU A 249      45.374  96.706  83.601  0.00  0.00      A    C  
HETATM 4157  O   GLU A 249      45.990  97.592  84.168  0.00  0.00      A    O  
HETATM 4158  CB  GLU A 249      46.252  94.356  83.480  0.00  0.00      A    C  
HETATM 4159  CG  GLU A 249      47.723  94.849  83.432  0.00  0.00      A    C  
HETATM 4160  CD  GLU A 249      48.277  95.031  84.822  0.00  0.00      A    C  
HETATM 4161  OE1 GLU A 249      48.509  93.998  85.507  0.00  0.00      A    O  
HETATM 4162  OE2 GLU A 249      48.482  96.201  85.244  0.00  0.00      A    O1-
HETATM 4163  H   GLU A 249      43.711  94.013  83.772  0.00  0.00      A    H  
HETATM 4164  HA  GLU A 249      45.649  95.405  85.285  0.00  0.00      A    H  
HETATM 4165  HB2 GLU A 249      46.223  93.382  83.994  0.00  0.00      A    H  
HETATM 4166  HB3 GLU A 249      45.885  94.217  82.451  0.00  0.00      A    H  
HETATM 4167  HG2 GLU A 249      48.340  94.106  82.900  0.00  0.00      A    H  
HETATM 4168  HG3 GLU A 249      47.784  95.794  82.871  0.00  0.00      A    H  
HETATM 4169  N   LYS A 250      44.734  96.902  82.427  0.00  0.00      A    N  
HETATM 4170  CA  LYS A 250      44.739  98.224  81.804  0.00  0.00      A    C  
HETATM 4171  C   LYS A 250      44.243  99.257  82.787  0.00  0.00      A    C  
HETATM 4172  O   LYS A 250      44.868 100.299  82.907  0.00  0.00      A    O  
HETATM 4173  CB  LYS A 250      43.843  98.263  80.536  0.00  0.00      A    C  
HETATM 4174  CG  LYS A 250      43.735  99.696  79.946  0.00  0.00      A    C  
HETATM 4175  CD  LYS A 250      42.995  99.725  78.579  0.00  0.00      A    C  
HETATM 4176  CE  LYS A 250      41.562  99.128  78.657  0.00  0.00      A    C  
HETATM 4177  NZ  LYS A 250      40.776  99.458  77.448  0.00  0.00      A    N1+
HETATM 4178  H   LYS A 250      44.252  96.151  81.976  0.00  0.00      A    H  
HETATM 4179  HA  LYS A 250      45.776  98.464  81.523  0.00  0.00      A    H  
HETATM 4180  HB2 LYS A 250      44.256  97.577  79.778  0.00  0.00      A    H  
HETATM 4181  HB3 LYS A 250      42.839  97.912  80.816  0.00  0.00      A    H  
HETATM 4182  HG2 LYS A 250      43.192 100.349  80.649  0.00  0.00      A    H  
HETATM 4183  HG3 LYS A 250      44.746 100.114  79.812  0.00  0.00      A    H  
HETATM 4184  HD2 LYS A 250      42.927 100.776  78.253  0.00  0.00      A    H  
HETATM 4185  HD3 LYS A 250      43.584  99.176  77.826  0.00  0.00      A    H  
HETATM 4186  HE2 LYS A 250      41.621  98.031  78.755  0.00  0.00      A    H  
HETATM 4187  HE3 LYS A 250      41.039  99.527  79.543  0.00  0.00      A    H  
HETATM 4188  HZ1 LYS A 250      41.299  99.156  76.552  0.00  0.00      A    H  
HETATM 4189  HZ2 LYS A 250      39.813  98.964  77.467  0.00  0.00      A    H  
HETATM 4190  HZ3 LYS A 250      40.584 100.519  77.362  0.00  0.00      A    H  
HETATM 4191  N   LYS A 251      43.123  98.990  83.496  0.00  0.00      A    N  
HETATM 4192  CA  LYS A 251      42.625  99.969  84.462  0.00  0.00      A    C  
HETATM 4193  C   LYS A 251      43.756 100.229  85.431  0.00  0.00      A    C  
HETATM 4194  O   LYS A 251      44.129 101.375  85.616  0.00  0.00      A    O  
HETATM 4195  CB  LYS A 251      41.329  99.467  85.166  0.00  0.00      A    C  
HETATM 4196  CG  LYS A 251      40.556 100.544  85.983  0.00  0.00      A    C  
HETATM 4197  CD  LYS A 251      41.341 101.105  87.201  0.00  0.00      A    C  
HETATM 4198  CE  LYS A 251      40.434 101.863  88.211  0.00  0.00      A    C  
HETATM 4199  NZ  LYS A 251      39.755 103.037  87.613  0.00  0.00      A    N1+
HETATM 4200  H   LYS A 251      42.635  98.123  83.380  0.00  0.00      A    H  
HETATM 4201  HA  LYS A 251      42.379 100.893  83.911  0.00  0.00      A    H  
HETATM 4202  HB2 LYS A 251      40.638  99.114  84.382  0.00  0.00      A    H  
HETATM 4203  HB3 LYS A 251      41.559  98.609  85.817  0.00  0.00      A    H  
HETATM 4204  HG2 LYS A 251      40.267 101.367  85.311  0.00  0.00      A    H  
HETATM 4205  HG3 LYS A 251      39.634 100.073  86.361  0.00  0.00      A    H  
HETATM 4206  HD2 LYS A 251      41.844 100.277  87.729  0.00  0.00      A    H  
HETATM 4207  HD3 LYS A 251      42.105 101.811  86.849  0.00  0.00      A    H  
HETATM 4208  HE2 LYS A 251      39.681 101.169  88.621  0.00  0.00      A    H  
HETATM 4209  HE3 LYS A 251      41.062 102.205  89.051  0.00  0.00      A    H  
HETATM 4210  HZ1 LYS A 251      39.017 102.760  86.874  0.00  0.00      A    H  
HETATM 4211  HZ2 LYS A 251      39.222 103.603  88.366  0.00  0.00      A    H  
HETATM 4212  HZ3 LYS A 251      40.458 103.715  87.148  0.00  0.00      A    H  
HETATM 4213  N   ASP A 252      44.336  99.172  86.041  0.00  0.00      A    N  
HETATM 4214  CA  ASP A 252      45.404  99.382  87.014  0.00  0.00      A    C  
HETATM 4215  C   ASP A 252      46.497 100.246  86.426  0.00  0.00      A    C  
HETATM 4216  O   ASP A 252      46.951 101.154  87.103  0.00  0.00      A    O  
HETATM 4217  CB  ASP A 252      46.026  98.043  87.501  0.00  0.00      A    C  
HETATM 4218  CG  ASP A 252      44.993  97.080  88.033  0.00  0.00      A    C  
HETATM 4219  OD1 ASP A 252      43.854  97.520  88.349  0.00  0.00      A    O  
HETATM 4220  OD2 ASP A 252      45.315  95.865  88.136  0.00  0.00      A    O1-
HETATM 4221  H   ASP A 252      44.035  98.238  85.846  0.00  0.00      A    H  
HETATM 4222  HA  ASP A 252      44.964  99.895  87.886  0.00  0.00      A    H  
HETATM 4223  HB2 ASP A 252      46.556  97.561  86.667  0.00  0.00      A    H  
HETATM 4224  HB3 ASP A 252      46.758  98.247  88.298  0.00  0.00      A    H  
HETATM 4225  N   ARG A 253      46.935  99.994  85.171  0.00  0.00      A    N  
HETATM 4226  CA  ARG A 253      47.991 100.820  84.591  0.00  0.00      A    C  
HETATM 4227  C   ARG A 253      47.529 102.257  84.518  0.00  0.00      A    C  
HETATM 4228  O   ARG A 253      48.305 103.137  84.851  0.00  0.00      A    O  
HETATM 4229  CB  ARG A 253      48.415 100.384  83.160  0.00  0.00      A    C  
HETATM 4230  CG  ARG A 253      49.181  99.035  83.150  0.00  0.00      A    C  
HETATM 4231  CD  ARG A 253      49.713  98.650  81.741  0.00  0.00      A    C  
HETATM 4232  NE  ARG A 253      48.632  98.223  80.841  0.00  0.00      A    N  
HETATM 4233  CZ  ARG A 253      48.008  98.991  79.968  0.00  0.00      A    C  
HETATM 4234  NH1 ARG A 253      48.239 100.275  79.812  0.00  0.00      A    N  
HETATM 4235  NH2 ARG A 253      47.092  98.439  79.201  0.00  0.00      A    N  
HETATM 4236  H   ARG A 253      46.538  99.260  84.622  0.00  0.00      A    H  
HETATM 4237  HA  ARG A 253      48.870 100.764  85.255  0.00  0.00      A    H  
HETATM 4238  HB2 ARG A 253      47.528 100.324  82.511  0.00  0.00      A    H  
HETATM 4239  HB3 ARG A 253      49.088 101.158  82.758  0.00  0.00      A    H  
HETATM 4240  HG2 ARG A 253      50.039  99.112  83.839  0.00  0.00      A    H  
HETATM 4241  HG3 ARG A 253      48.523  98.232  83.514  0.00  0.00      A    H  
HETATM 4242  HD2 ARG A 253      50.379  99.427  81.340  0.00  0.00      A    H  
HETATM 4243  HD3 ARG A 253      50.365  97.771  81.883  0.00  0.00      A    H  
HETATM 4244  HE  ARG A 253      48.379  97.222  80.883  0.00  0.00      A    H  
HETATM 4245 HH11 ARG A 253      48.936 100.775  80.370  0.00  0.00      A    H  
HETATM 4246 HH12 ARG A 253      47.710 100.825  79.119  0.00  0.00      A    H  
HETATM 4247 HH21 ARG A 253      46.858  97.439  79.283  0.00  0.00      A    H  
HETATM 4248 HH22 ARG A 253      46.584  98.990  78.493  0.00  0.00      A    H  
HETATM 4249  N   LYS A 254      46.277 102.514  84.078  0.00  0.00      A    N  
HETATM 4250  CA  LYS A 254      45.803 103.894  83.976  0.00  0.00      A    C  
HETATM 4251  C   LYS A 254      45.810 104.532  85.348  0.00  0.00      A    C  
HETATM 4252  O   LYS A 254      46.341 105.622  85.492  0.00  0.00      A    O  
HETATM 4253  CB  LYS A 254      44.380 103.953  83.353  0.00  0.00      A    C  
HETATM 4254  CG  LYS A 254      43.875 105.412  83.176  0.00  0.00      A    C  
HETATM 4255  CD  LYS A 254      42.474 105.440  82.505  0.00  0.00      A    C  
HETATM 4256  CE  LYS A 254      41.962 106.893  82.304  0.00  0.00      A    C  
HETATM 4257  NZ  LYS A 254      40.631 106.913  81.655  0.00  0.00      A    N1+
HETATM 4258  H   LYS A 254      45.662 101.769  83.814  0.00  0.00      A    H  
HETATM 4259  HA  LYS A 254      46.492 104.442  83.311  0.00  0.00      A    H  
HETATM 4260  HB2 LYS A 254      44.410 103.459  82.368  0.00  0.00      A    H  
HETATM 4261  HB3 LYS A 254      43.669 103.402  83.989  0.00  0.00      A    H  
HETATM 4262  HG2 LYS A 254      43.813 105.906  84.159  0.00  0.00      A    H  
HETATM 4263  HG3 LYS A 254      44.591 105.971  82.551  0.00  0.00      A    H  
HETATM 4264  HD2 LYS A 254      42.529 104.942  81.523  0.00  0.00      A    H  
HETATM 4265  HD3 LYS A 254      41.756 104.887  83.132  0.00  0.00      A    H  
HETATM 4266  HE2 LYS A 254      41.900 107.397  83.285  0.00  0.00      A    H  
HETATM 4267  HE3 LYS A 254      42.682 107.450  81.680  0.00  0.00      A    H  
HETATM 4268  HZ1 LYS A 254      39.886 106.403  82.250  0.00  0.00      A    H  
HETATM 4269  HZ2 LYS A 254      40.279 107.924  81.504  0.00  0.00      A    H  
HETATM 4270  HZ3 LYS A 254      40.652 106.440  80.682  0.00  0.00      A    H  
HETATM 4271  N   GLN A 255      45.228 103.862  86.367  0.00  0.00      A    N  
HETATM 4272  CA  GLN A 255      45.202 104.434  87.713  0.00  0.00      A    C  
HETATM 4273  C   GLN A 255      46.612 104.730  88.172  0.00  0.00      A    C  
HETATM 4274  O   GLN A 255      46.871 105.825  88.646  0.00  0.00      A    O  
HETATM 4275  CB  GLN A 255      44.516 103.457  88.710  0.00  0.00      A    C  
HETATM 4276  CG  GLN A 255      44.483 104.006  90.162  0.00  0.00      A    C  
HETATM 4277  CD  GLN A 255      43.773 103.071  91.114  0.00  0.00      A    C  
HETATM 4278  NE2 GLN A 255      43.648 103.452  92.404  0.00  0.00      A    N  
HETATM 4279  OE1 GLN A 255      43.334 102.006  90.707  0.00  0.00      A    O  
HETATM 4280  H   GLN A 255      44.807 102.967  86.215  0.00  0.00      A    H  
HETATM 4281  HA  GLN A 255      44.618 105.370  87.681  0.00  0.00      A    H  
HETATM 4282  HB2 GLN A 255      43.481 103.287  88.373  0.00  0.00      A    H  
HETATM 4283  HB3 GLN A 255      45.044 102.490  88.704  0.00  0.00      A    H  
HETATM 4284  HG2 GLN A 255      45.510 104.149  90.532  0.00  0.00      A    H  
HETATM 4285  HG3 GLN A 255      43.967 104.979  90.172  0.00  0.00      A    H  
HETATM 4286 HE21 GLN A 255      44.015 104.328  92.721  0.00  0.00      A    H  
HETATM 4287 HE22 GLN A 255      43.183 102.854  93.058  0.00  0.00      A    H  
HETATM 4288  N   GLN A 256      47.537 103.755  88.036  0.00  0.00      A    N  
HETATM 4289  CA  GLN A 256      48.915 103.975  88.472  0.00  0.00      A    C  
HETATM 4290  C   GLN A 256      49.580 105.038  87.627  0.00  0.00      A    C  
HETATM 4291  O   GLN A 256      50.452 105.722  88.140  0.00  0.00      A    O  
HETATM 4292  CB  GLN A 256      49.766 102.677  88.365  0.00  0.00      A    C  
HETATM 4293  CG  GLN A 256      49.331 101.592  89.391  0.00  0.00      A    C  
HETATM 4294  CD  GLN A 256      49.654 101.940  90.826  0.00  0.00      A    C  
HETATM 4295  NE2 GLN A 256      49.148 101.152  91.801  0.00  0.00      A    N  
HETATM 4296  OE1 GLN A 256      50.362 102.903  91.077  0.00  0.00      A    O  
HETATM 4297  H   GLN A 256      47.294 102.884  87.609  0.00  0.00      A    H  
HETATM 4298  HA  GLN A 256      48.902 104.317  89.519  0.00  0.00      A    H  
HETATM 4299  HB2 GLN A 256      49.667 102.279  87.341  0.00  0.00      A    H  
HETATM 4300  HB3 GLN A 256      50.832 102.907  88.529  0.00  0.00      A    H  
HETATM 4301  HG2 GLN A 256      48.250 101.402  89.309  0.00  0.00      A    H  
HETATM 4302  HG3 GLN A 256      49.860 100.653  89.157  0.00  0.00      A    H  
HETATM 4303 HE21 GLN A 256      48.576 100.360  91.582  0.00  0.00      A    H  
HETATM 4304 HE22 GLN A 256      49.347 101.357  92.760  0.00  0.00      A    H  
HETATM 4305  N   GLY A 257      49.207 105.186  86.335  0.00  0.00      A    N  
HETATM 4306  CA  GLY A 257      49.944 106.086  85.456  0.00  0.00      A    C  
HETATM 4307  C   GLY A 257      51.184 105.328  85.053  0.00  0.00      A    C  
HETATM 4308  O   GLY A 257      52.252 105.637  85.559  0.00  0.00      A    O  
HETATM 4309  H   GLY A 257      48.489 104.621  85.927  0.00  0.00      A    H  
HETATM 4310  HA2 GLY A 257      50.197 107.028  85.967  0.00  0.00      A    H  
HETATM 4311  HA3 GLY A 257      49.350 106.342  84.563  0.00  0.00      A    H  
HETATM 4312  N   LEU A 258      51.036 104.313  84.167  0.00  0.00      A    N  
HETATM 4313  CA  LEU A 258      52.155 103.430  83.828  0.00  0.00      A    C  
HETATM 4314  C   LEU A 258      52.063 103.142  82.344  0.00  0.00      A    C  
HETATM 4315  O   LEU A 258      50.987 102.763  81.909  0.00  0.00      A    O  
HETATM 4316  CB  LEU A 258      51.981 102.174  84.729  0.00  0.00      A    C  
HETATM 4317  CG  LEU A 258      53.158 101.152  84.780  0.00  0.00      A    C  
HETATM 4318  CD1 LEU A 258      53.421 100.458  83.418  0.00  0.00      A    C  
HETATM 4319  CD2 LEU A 258      54.470 101.770  85.341  0.00  0.00      A    C  
HETATM 4320  H   LEU A 258      50.134 104.093  83.785  0.00  0.00      A    H  
HETATM 4321  HA  LEU A 258      53.111 103.924  84.056  0.00  0.00      A    H  
HETATM 4322  HB2 LEU A 258      51.813 102.530  85.759  0.00  0.00      A    H  
HETATM 4323  HB3 LEU A 258      51.066 101.651  84.412  0.00  0.00      A    H  
HETATM 4324  HG  LEU A 258      52.844 100.360  85.485  0.00  0.00      A    H  
HETATM 4325 HD11 LEU A 258      53.883 101.158  82.711  0.00  0.00      A    H  
HETATM 4326 HD12 LEU A 258      54.111  99.610  83.550  0.00  0.00      A    H  
HETATM 4327 HD13 LEU A 258      52.481 100.076  82.992  0.00  0.00      A    H  
HETATM 4328 HD21 LEU A 258      54.278 102.280  86.298  0.00  0.00      A    H  
HETATM 4329 HD22 LEU A 258      55.214 100.977  85.515  0.00  0.00      A    H  
HETATM 4330 HD23 LEU A 258      54.906 102.492  84.636  0.00  0.00      A    H  
HETATM 4331  N   ALA A 259      53.139 103.331  81.541  0.00  0.00      A    N  
HETATM 4332  CA  ALA A 259      53.006 103.182  80.091  0.00  0.00      A    C  
HETATM 4333  C   ALA A 259      52.499 101.811  79.704  0.00  0.00      A    C  
HETATM 4334  O   ALA A 259      52.666 100.875  80.469  0.00  0.00      A    O  
HETATM 4335  CB  ALA A 259      54.347 103.432  79.352  0.00  0.00      A    C  
HETATM 4336  H   ALA A 259      54.022 103.627  81.911  0.00  0.00      A    H  
HETATM 4337  HA  ALA A 259      52.283 103.943  79.751  0.00  0.00      A    H  
HETATM 4338  HB1 ALA A 259      54.218 103.348  78.261  0.00  0.00      A    H  
HETATM 4339  HB2 ALA A 259      54.726 104.440  79.580  0.00  0.00      A    H  
HETATM 4340  HB3 ALA A 259      55.095 102.691  79.675  0.00  0.00      A    H  
HETATM 4341  N   GLU A 260      51.881 101.674  78.507  0.00  0.00      A    N  
HETATM 4342  CA  GLU A 260      51.407 100.363  78.062  0.00  0.00      A    C  
HETATM 4343  C   GLU A 260      52.592  99.601  77.514  0.00  0.00      A    C  
HETATM 4344  O   GLU A 260      53.569 100.248  77.174  0.00  0.00      A    O  
HETATM 4345  CB  GLU A 260      50.284 100.558  77.003  0.00  0.00      A    C  
HETATM 4346  CG  GLU A 260      49.560  99.250  76.597  0.00  0.00      A    C  
HETATM 4347  CD  GLU A 260      48.356  99.582  75.753  0.00  0.00      A    C  
HETATM 4348  OE1 GLU A 260      48.507  99.664  74.504  0.00  0.00      A    O  
HETATM 4349  OE2 GLU A 260      47.252  99.768  76.335  0.00  0.00      A    O1-
HETATM 4350  H   GLU A 260      51.786 102.455  77.885  0.00  0.00      A    H  
HETATM 4351  HA  GLU A 260      50.979  99.814  78.915  0.00  0.00      A    H  
HETATM 4352  HB2 GLU A 260      49.539 101.249  77.430  0.00  0.00      A    H  
HETATM 4353  HB3 GLU A 260      50.704 101.030  76.101  0.00  0.00      A    H  
HETATM 4354  HG2 GLU A 260      50.232  98.605  76.015  0.00  0.00      A    H  
HETATM 4355  HG3 GLU A 260      49.240  98.697  77.493  0.00  0.00      A    H  
HETATM 4356  N   GLU A 261      52.540  98.249  77.428  0.00  0.00      A    N  
HETATM 4357  CA  GLU A 261      53.627  97.493  76.799  0.00  0.00      A    C  
HETATM 4358  C   GLU A 261      53.345  97.406  75.316  0.00  0.00      A    C  
HETATM 4359  O   GLU A 261      52.178  97.380  74.962  0.00  0.00      A    O  
HETATM 4360  CB  GLU A 261      53.716  96.062  77.400  0.00  0.00      A    C  
HETATM 4361  CG  GLU A 261      54.870  95.219  76.794  0.00  0.00      A    C  
HETATM 4362  CD  GLU A 261      54.948  93.871  77.467  0.00  0.00      A    C  
HETATM 4363  OE1 GLU A 261      53.906  93.161  77.498  0.00  0.00      A    O  
HETATM 4364  OE2 GLU A 261      56.046  93.508  77.969  0.00  0.00      A    O1-
HETATM 4365  H   GLU A 261      51.735  97.745  77.747  0.00  0.00      A    H  
HETATM 4366  HA  GLU A 261      54.592  97.995  76.976  0.00  0.00      A    H  
HETATM 4367  HB2 GLU A 261      53.870  96.150  78.488  0.00  0.00      A    H  
HETATM 4368  HB3 GLU A 261      52.761  95.539  77.229  0.00  0.00      A    H  
HETATM 4369  HG2 GLU A 261      54.705  95.051  75.719  0.00  0.00      A    H  
HETATM 4370  HG3 GLU A 261      55.825  95.755  76.917  0.00  0.00      A    H  
HETATM 4371  N   TYR A 262      54.370  97.356  74.430  0.00  0.00      A    N  
HETATM 4372  CA  TYR A 262      54.089  97.286  72.996  0.00  0.00      A    C  
HETATM 4373  C   TYR A 262      55.244  96.697  72.216  0.00  0.00      A    C  
HETATM 4374  O   TYR A 262      56.330  96.579  72.762  0.00  0.00      A    O  
HETATM 4375  CB  TYR A 262      53.732  98.699  72.466  0.00  0.00      A    C  
HETATM 4376  CG  TYR A 262      54.821  99.712  72.846  0.00  0.00      A    C  
HETATM 4377  CD1 TYR A 262      55.874 100.012  71.976  0.00  0.00      A    C  
HETATM 4378  CD2 TYR A 262      54.759 100.360  74.084  0.00  0.00      A    C  
HETATM 4379  CE1 TYR A 262      56.813 100.991  72.318  0.00  0.00      A    C  
HETATM 4380  CE2 TYR A 262      55.708 101.323  74.436  0.00  0.00      A    C  
HETATM 4381  CZ  TYR A 262      56.737 101.651  73.550  0.00  0.00      A    C  
HETATM 4382  OH  TYR A 262      57.665 102.632  73.913  0.00  0.00      A    O  
HETATM 4383  H   TYR A 262      55.327  97.402  74.725  0.00  0.00      A    H  
HETATM 4384  HA  TYR A 262      53.235  96.608  72.827  0.00  0.00      A    H  
HETATM 4385  HB2 TYR A 262      52.775  99.023  72.906  0.00  0.00      A    H  
HETATM 4386  HB3 TYR A 262      53.593  98.681  71.375  0.00  0.00      A    H  
HETATM 4387  HD1 TYR A 262      55.965  99.491  71.030  0.00  0.00      A    H  
HETATM 4388  HD2 TYR A 262      53.961 100.118  74.772  0.00  0.00      A    H  
HETATM 4389  HE1 TYR A 262      57.601 101.236  71.616  0.00  0.00      A    H  
HETATM 4390  HE2 TYR A 262      55.645 101.821  75.399  0.00  0.00      A    H  
HETATM 4391  HH  TYR A 262      58.277 102.867  73.224  0.00  0.00      A    H  
HETATM 4392  N   LEU A 263      54.992  96.323  70.938  0.00  0.00      A    N  
HETATM 4393  CA  LEU A 263      56.009  95.702  70.088  0.00  0.00      A    C  
HETATM 4394  C   LEU A 263      56.364  96.678  68.987  0.00  0.00      A    C  
HETATM 4395  O   LEU A 263      55.811  97.767  68.975  0.00  0.00      A    O  
HETATM 4396  CB  LEU A 263      55.402  94.385  69.520  0.00  0.00      A    C  
HETATM 4397  CG  LEU A 263      55.053  93.330  70.613  0.00  0.00      A    C  
HETATM 4398  CD1 LEU A 263      54.165  92.210  70.002  0.00  0.00      A    C  
HETATM 4399  CD2 LEU A 263      56.334  92.706  71.238  0.00  0.00      A    C  
HETATM 4400  H   LEU A 263      54.086  96.466  70.533  0.00  0.00      A    H  
HETATM 4401  HA  LEU A 263      56.942  95.489  70.629  0.00  0.00      A    H  
HETATM 4402  HB2 LEU A 263      54.475  94.660  68.998  0.00  0.00      A    H  
HETATM 4403  HB3 LEU A 263      56.069  93.917  68.780  0.00  0.00      A    H  
HETATM 4404  HG  LEU A 263      54.468  93.812  71.416  0.00  0.00      A    H  
HETATM 4405 HD11 LEU A 263      54.696  91.687  69.193  0.00  0.00      A    H  
HETATM 4406 HD12 LEU A 263      53.896  91.477  70.775  0.00  0.00      A    H  
HETATM 4407 HD13 LEU A 263      53.231  92.628  69.593  0.00  0.00      A    H  
HETATM 4408 HD21 LEU A 263      56.897  93.450  71.820  0.00  0.00      A    H  
HETATM 4409 HD22 LEU A 263      56.075  91.879  71.914  0.00  0.00      A    H  
HETATM 4410 HD23 LEU A 263      56.990  92.308  70.451  0.00  0.00      A    H  
HETATM 4411  N   TYR A 264      57.288  96.318  68.064  0.00  0.00      A    N  
HETATM 4412  CA  TYR A 264      57.682  97.242  66.999  0.00  0.00      A    C  
HETATM 4413  C   TYR A 264      58.280  98.496  67.594  0.00  0.00      A    C  
HETATM 4414  O   TYR A 264      58.114  99.562  67.022  0.00  0.00      A    O  
HETATM 4415  CB  TYR A 264      56.492  97.548  66.046  0.00  0.00      A    C  
HETATM 4416  CG  TYR A 264      55.745  96.241  65.755  0.00  0.00      A    C  
HETATM 4417  CD1 TYR A 264      56.229  95.362  64.782  0.00  0.00      A    C  
HETATM 4418  CD2 TYR A 264      54.586  95.907  66.465  0.00  0.00      A    C  
HETATM 4419  CE1 TYR A 264      55.621  94.117  64.593  0.00  0.00      A    C  
HETATM 4420  CE2 TYR A 264      54.015  94.641  66.317  0.00  0.00      A    C  
HETATM 4421  CZ  TYR A 264      54.561  93.724  65.418  0.00  0.00      A    C  
HETATM 4422  OH  TYR A 264      54.039  92.432  65.361  0.00  0.00      A    O  
HETATM 4423  H   TYR A 264      57.746  95.427  68.107  0.00  0.00      A    H  
HETATM 4424  HA  TYR A 264      58.479  96.776  66.394  0.00  0.00      A    H  
HETATM 4425  HB2 TYR A 264      56.855  97.994  65.106  0.00  0.00      A    H  
HETATM 4426  HB3 TYR A 264      55.801  98.269  66.509  0.00  0.00      A    H  
HETATM 4427  HD1 TYR A 264      57.083  95.645  64.176  0.00  0.00      A    H  
HETATM 4428  HD2 TYR A 264      54.127  96.621  67.141  0.00  0.00      A    H  
HETATM 4429  HE1 TYR A 264      55.973  93.459  63.809  0.00  0.00      A    H  
HETATM 4430  HE2 TYR A 264      53.150  94.360  66.907  0.00  0.00      A    H  
HETATM 4431  HH  TYR A 264      54.656  91.791  65.026  0.00  0.00      A    H  
HETATM 4432  N   ASN A 265      58.981  98.391  68.747  0.00  0.00      A    N  
HETATM 4433  CA  ASN A 265      59.556  99.584  69.363  0.00  0.00      A    C  
HETATM 4434  C   ASN A 265      60.821  99.927  68.606  0.00  0.00      A    C  
HETATM 4435  O   ASN A 265      60.935 101.053  68.148  0.00  0.00      A    O  
HETATM 4436  CB  ASN A 265      59.772  99.363  70.885  0.00  0.00      A    C  
HETATM 4437  CG  ASN A 265      60.248 100.609  71.595  0.00  0.00      A    C  
HETATM 4438  ND2 ASN A 265      60.255 100.611  72.946  0.00  0.00      A    N  
HETATM 4439  OD1 ASN A 265      60.607 101.578  70.944  0.00  0.00      A    O  
HETATM 4440  H   ASN A 265      59.149  97.503  69.179  0.00  0.00      A    H  
HETATM 4441  HA  ASN A 265      58.837 100.416  69.276  0.00  0.00      A    H  
HETATM 4442  HB2 ASN A 265      58.811  99.050  71.324  0.00  0.00      A    H  
HETATM 4443  HB3 ASN A 265      60.489  98.548  71.058  0.00  0.00      A    H  
HETATM 4444 HD21 ASN A 265      59.947  99.813  73.466  0.00  0.00      A    H  
HETATM 4445 HD22 ASN A 265      60.569 101.421  73.442  0.00  0.00      A    H  
HETATM 4446  N   LYS A 266      61.761  98.963  68.444  0.00  0.00      A    N  
HETATM 4447  CA  LYS A 266      62.938  99.169  67.594  0.00  0.00      A    C  
HETATM 4448  C   LYS A 266      62.938  98.046  66.573  0.00  0.00      A    C  
HETATM 4449  O   LYS A 266      61.931  97.359  66.496  0.00  0.00      A    O  
HETATM 4450  CB  LYS A 266      64.244  99.188  68.444  0.00  0.00      A    C  
HETATM 4451  CG  LYS A 266      64.200 100.158  69.665  0.00  0.00      A    C  
HETATM 4452  CD  LYS A 266      63.801  99.442  70.985  0.00  0.00      A    C  
HETATM 4453  CE  LYS A 266      63.778 100.419  72.192  0.00  0.00      A    C  
HETATM 4454  NZ  LYS A 266      63.444  99.711  73.451  0.00  0.00      A    N1+
HETATM 4455  H   LYS A 266      61.650  98.057  68.857  0.00  0.00      A    H  
HETATM 4456  HA  LYS A 266      62.870 100.112  67.025  0.00  0.00      A    H  
HETATM 4457  HB2 LYS A 266      64.479  98.165  68.778  0.00  0.00      A    H  
HETATM 4458  HB3 LYS A 266      65.072  99.523  67.799  0.00  0.00      A    H  
HETATM 4459  HG2 LYS A 266      65.205 100.582  69.830  0.00  0.00      A    H  
HETATM 4460  HG3 LYS A 266      63.515 100.995  69.455  0.00  0.00      A    H  
HETATM 4461  HD2 LYS A 266      62.811  98.984  70.871  0.00  0.00      A    H  
HETATM 4462  HD3 LYS A 266      64.524  98.639  71.199  0.00  0.00      A    H  
HETATM 4463  HE2 LYS A 266      64.766 100.897  72.298  0.00  0.00      A    H  
HETATM 4464  HE3 LYS A 266      63.037 101.213  72.004  0.00  0.00      A    H  
HETATM 4465  HZ1 LYS A 266      64.199  98.982  73.712  0.00  0.00      A    H  
HETATM 4466  HZ2 LYS A 266      63.366 100.399  74.282  0.00  0.00      A    H  
HETATM 4467  HZ3 LYS A 266      62.504  99.182  73.383  0.00  0.00      A    H  
HETATM 4468  N   ASP A 267      64.020  97.820  65.788  0.00  0.00      A    N  
HETATM 4469  CA  ASP A 267      64.060  96.656  64.900  0.00  0.00      A    C  
HETATM 4470  C   ASP A 267      64.050  95.391  65.729  0.00  0.00      A    C  
HETATM 4471  O   ASP A 267      65.098  94.800  65.940  0.00  0.00      A    O  
HETATM 4472  CB  ASP A 267      65.313  96.682  63.978  0.00  0.00      A    C  
HETATM 4473  CG  ASP A 267      65.361  95.517  63.017  0.00  0.00      A    C  
HETATM 4474  OD1 ASP A 267      64.435  94.660  63.037  0.00  0.00      A    O  
HETATM 4475  OD2 ASP A 267      66.338  95.452  62.223  0.00  0.00      A    O1-
HETATM 4476  H   ASP A 267      64.820  98.418  65.811  0.00  0.00      A    H  
HETATM 4477  HA  ASP A 267      63.167  96.651  64.255  0.00  0.00      A    H  
HETATM 4478  HB2 ASP A 267      65.323  97.615  63.395  0.00  0.00      A    H  
HETATM 4479  HB3 ASP A 267      66.227  96.665  64.593  0.00  0.00      A    H  
HETATM 4480  N   THR A 268      62.863  94.944  66.196  0.00  0.00      A    N  
HETATM 4481  CA  THR A 268      62.795  93.658  66.881  0.00  0.00      A    C  
HETATM 4482  C   THR A 268      63.116  92.603  65.844  0.00  0.00      A    C  
HETATM 4483  O   THR A 268      62.654  92.749  64.724  0.00  0.00      A    O  
HETATM 4484  CB  THR A 268      61.402  93.457  67.540  0.00  0.00      A    C  
HETATM 4485  CG2 THR A 268      61.245  92.026  68.111  0.00  0.00      A    C  
HETATM 4486  OG1 THR A 268      61.264  94.448  68.575  0.00  0.00      A    O  
HETATM 4487  H   THR A 268      62.014  95.447  66.023  0.00  0.00      A    H  
HETATM 4488  HA  THR A 268      63.547  93.643  67.687  0.00  0.00      A    H  
HETATM 4489  HB  THR A 268      60.612  93.620  66.787  0.00  0.00      A    H  
HETATM 4490  HG1 THR A 268      60.415  94.421  69.005  0.00  0.00      A    H  
HETATM 4491 HG21 THR A 268      62.056  91.800  68.820  0.00  0.00      A    H  
HETATM 4492 HG22 THR A 268      60.281  91.926  68.633  0.00  0.00      A    H  
HETATM 4493 HG23 THR A 268      61.270  91.299  67.286  0.00  0.00      A    H  
HETATM 4494  N   ARG A 269      63.909  91.552  66.167  0.00  0.00      A    N  
HETATM 4495  CA  ARG A 269      64.227  90.547  65.152  0.00  0.00      A    C  
HETATM 4496  C   ARG A 269      63.014  89.671  64.951  0.00  0.00      A    C  
HETATM 4497  O   ARG A 269      62.604  89.503  63.813  0.00  0.00      A    O  
HETATM 4498  CB  ARG A 269      65.475  89.689  65.505  0.00  0.00      A    C  
HETATM 4499  CG  ARG A 269      65.750  88.615  64.411  0.00  0.00      A    C  
HETATM 4500  CD  ARG A 269      67.154  87.951  64.527  0.00  0.00      A    C  
HETATM 4501  NE  ARG A 269      67.369  87.196  65.763  0.00  0.00      A    N  
HETATM 4502  CZ  ARG A 269      68.472  86.523  66.022  0.00  0.00      A    C  
HETATM 4503  NH1 ARG A 269      69.492  86.479  65.195  0.00  0.00      A    N  
HETATM 4504  NH2 ARG A 269      68.561  85.867  67.157  0.00  0.00      A    N  
HETATM 4505  H   ARG A 269      64.270  91.431  67.093  0.00  0.00      A    H  
HETATM 4506  HA  ARG A 269      64.458  91.068  64.206  0.00  0.00      A    H  
HETATM 4507  HB2 ARG A 269      66.341  90.365  65.588  0.00  0.00      A    H  
HETATM 4508  HB3 ARG A 269      65.324  89.207  66.482  0.00  0.00      A    H  
HETATM 4509  HG2 ARG A 269      64.973  87.835  64.447  0.00  0.00      A    H  
HETATM 4510  HG3 ARG A 269      65.694  89.096  63.420  0.00  0.00      A    H  
HETATM 4511  HD2 ARG A 269      67.251  87.261  63.671  0.00  0.00      A    H  
HETATM 4512  HD3 ARG A 269      67.914  88.744  64.443  0.00  0.00      A    H  
HETATM 4513  HE  ARG A 269      66.610  87.192  66.456  0.00  0.00      A    H  
HETATM 4514 HH11 ARG A 269      69.483  86.974  64.295  0.00  0.00      A    H  
HETATM 4515 HH12 ARG A 269      70.340  85.940  65.430  0.00  0.00      A    H  
HETATM 4516 HH21 ARG A 269      67.788  85.871  67.839  0.00  0.00      A    H  
HETATM 4517 HH22 ARG A 269      69.408  85.329  67.397  0.00  0.00      A    H  
HETATM 4518  N   PHE A 270      62.431  89.112  66.039  0.00  0.00      A    N  
HETATM 4519  CA  PHE A 270      61.249  88.266  65.887  0.00  0.00      A    C  
HETATM 4520  C   PHE A 270      60.305  88.412  67.055  0.00  0.00      A    C  
HETATM 4521  O   PHE A 270      60.700  88.969  68.067  0.00  0.00      A    O  
HETATM 4522  CB  PHE A 270      61.678  86.778  65.803  0.00  0.00      A    C  
HETATM 4523  CG  PHE A 270      62.259  86.318  67.149  0.00  0.00      A    C  
HETATM 4524  CD1 PHE A 270      61.417  85.918  68.193  0.00  0.00      A    C  
HETATM 4525  CD2 PHE A 270      63.643  86.300  67.348  0.00  0.00      A    C  
HETATM 4526  CE1 PHE A 270      61.947  85.590  69.444  0.00  0.00      A    C  
HETATM 4527  CE2 PHE A 270      64.180  85.919  68.581  0.00  0.00      A    C  
HETATM 4528  CZ  PHE A 270      63.331  85.574  69.635  0.00  0.00      A    C  
HETATM 4529  H   PHE A 270      62.806  89.236  66.960  0.00  0.00      A    H  
HETATM 4530  HA  PHE A 270      60.700  88.560  64.981  0.00  0.00      A    H  
HETATM 4531  HB2 PHE A 270      60.820  86.139  65.546  0.00  0.00      A    H  
HETATM 4532  HB3 PHE A 270      62.430  86.670  65.008  0.00  0.00      A    H  
HETATM 4533  HD1 PHE A 270      60.346  85.861  68.043  0.00  0.00      A    H  
HETATM 4534  HD2 PHE A 270      64.305  86.585  66.542  0.00  0.00      A    H  
HETATM 4535  HE1 PHE A 270      61.283  85.345  70.268  0.00  0.00      A    H  
HETATM 4536  HE2 PHE A 270      65.256  85.895  68.720  0.00  0.00      A    H  
HETATM 4537  HZ  PHE A 270      63.744  85.293  70.599  0.00  0.00      A    H  
HETATM 4538  N   VAL A 271      59.068  87.876  66.925  0.00  0.00      A    N  
HETATM 4539  CA  VAL A 271      58.144  87.824  68.056  0.00  0.00      A    C  
HETATM 4540  C   VAL A 271      57.547  86.438  68.092  0.00  0.00      A    C  
HETATM 4541  O   VAL A 271      57.350  85.872  67.029  0.00  0.00      A    O  
HETATM 4542  CB  VAL A 271      57.028  88.905  67.957  0.00  0.00      A    C  
HETATM 4543  CG1 VAL A 271      57.650  90.323  68.072  0.00  0.00      A    C  
HETATM 4544  CG2 VAL A 271      56.183  88.768  66.660  0.00  0.00      A    C  
HETATM 4545  H   VAL A 271      58.776  87.458  66.062  0.00  0.00      A    H  
HETATM 4546  HA  VAL A 271      58.687  87.970  69.004  0.00  0.00      A    H  
HETATM 4547  HB  VAL A 271      56.340  88.767  68.806  0.00  0.00      A    H  
HETATM 4548 HG11 VAL A 271      58.390  90.487  67.278  0.00  0.00      A    H  
HETATM 4549 HG12 VAL A 271      56.875  91.100  67.991  0.00  0.00      A    H  
HETATM 4550 HG13 VAL A 271      58.154  90.436  69.044  0.00  0.00      A    H  
HETATM 4551 HG21 VAL A 271      55.654  87.804  66.645  0.00  0.00      A    H  
HETATM 4552 HG22 VAL A 271      55.431  89.570  66.605  0.00  0.00      A    H  
HETATM 4553 HG23 VAL A 271      56.817  88.830  65.767  0.00  0.00      A    H  
HETATM 4554  N   THR A 272      57.249  85.868  69.282  0.00  0.00      A    N  
HETATM 4555  CA  THR A 272      56.563  84.584  69.308  0.00  0.00      A    C  
HETATM 4556  C   THR A 272      55.115  84.864  69.000  0.00  0.00      A    C  
HETATM 4557  O   THR A 272      54.642  85.934  69.350  0.00  0.00      A    O  
HETATM 4558  CB  THR A 272      56.716  83.859  70.671  0.00  0.00      A    C  
HETATM 4559  CG2 THR A 272      58.185  83.401  70.877  0.00  0.00      A    C  
HETATM 4560  OG1 THR A 272      56.314  84.768  71.709  0.00  0.00      A    O  
HETATM 4561  H   THR A 272      57.410  86.336  70.152  0.00  0.00      A    H  
HETATM 4562  HA  THR A 272      56.978  83.923  68.535  0.00  0.00      A    H  
HETATM 4563  HB  THR A 272      56.063  82.969  70.688  0.00  0.00      A    H  
HETATM 4564  HG1 THR A 272      56.395  84.392  72.580  0.00  0.00      A    H  
HETATM 4565 HG21 THR A 272      58.865  84.266  70.844  0.00  0.00      A    H  
HETATM 4566 HG22 THR A 272      58.289  82.910  71.855  0.00  0.00      A    H  
HETATM 4567 HG23 THR A 272      58.485  82.684  70.096  0.00  0.00      A    H  
HETATM 4568  N   PHE A 273      54.394  83.921  68.351  0.00  0.00      A    N  
HETATM 4569  CA  PHE A 273      52.971  84.145  68.116  0.00  0.00      A    C  
HETATM 4570  C   PHE A 273      52.317  84.391  69.458  0.00  0.00      A    C  
HETATM 4571  O   PHE A 273      51.438  85.234  69.541  0.00  0.00      A    O  
HETATM 4572  CB  PHE A 273      52.282  82.948  67.411  0.00  0.00      A    C  
HETATM 4573  CG  PHE A 273      52.894  82.700  66.022  0.00  0.00      A    C  
HETATM 4574  CD1 PHE A 273      53.851  81.700  65.808  0.00  0.00      A    C  
HETATM 4575  CD2 PHE A 273      52.486  83.488  64.942  0.00  0.00      A    C  
HETATM 4576  CE1 PHE A 273      54.407  81.513  64.539  0.00  0.00      A    C  
HETATM 4577  CE2 PHE A 273      52.952  83.223  63.651  0.00  0.00      A    C  
HETATM 4578  CZ  PHE A 273      53.905  82.222  63.445  0.00  0.00      A    C  
HETATM 4579  H   PHE A 273      54.806  83.053  68.068  0.00  0.00      A    H  
HETATM 4580  HA  PHE A 273      52.862  85.032  67.471  0.00  0.00      A    H  
HETATM 4581  HB2 PHE A 273      52.367  82.055  68.044  0.00  0.00      A    H  
HETATM 4582  HB3 PHE A 273      51.209  83.166  67.292  0.00  0.00      A    H  
HETATM 4583  HD1 PHE A 273      54.168  81.061  66.624  0.00  0.00      A    H  
HETATM 4584  HD2 PHE A 273      51.804  84.313  65.107  0.00  0.00      A    H  
HETATM 4585  HE1 PHE A 273      55.229  80.817  64.400  0.00  0.00      A    H  
HETATM 4586  HE2 PHE A 273      52.579  83.801  62.812  0.00  0.00      A    H  
HETATM 4587  HZ  PHE A 273      54.261  82.002  62.443  0.00  0.00      A    H  
HETATM 4588  N   LYS A 274      52.755  83.668  70.516  0.00  0.00      A    N  
HETATM 4589  CA  LYS A 274      52.213  83.892  71.856  0.00  0.00      A    C  
HETATM 4590  C   LYS A 274      52.220  85.366  72.193  0.00  0.00      A    C  
HETATM 4591  O   LYS A 274      51.151  85.908  72.426  0.00  0.00      A    O  
HETATM 4592  CB  LYS A 274      52.990  83.047  72.910  0.00  0.00      A    C  
HETATM 4593  CG  LYS A 274      52.465  83.144  74.373  0.00  0.00      A    C  
HETATM 4594  CD  LYS A 274      52.769  84.493  75.087  0.00  0.00      A    C  
HETATM 4595  CE  LYS A 274      52.650  84.396  76.635  0.00  0.00      A    C  
HETATM 4596  NZ  LYS A 274      51.296  84.007  77.095  0.00  0.00      A    N1+
HETATM 4597  H   LYS A 274      53.446  82.953  70.397  0.00  0.00      A    H  
HETATM 4598  HA  LYS A 274      51.172  83.535  71.852  0.00  0.00      A    H  
HETATM 4599  HB2 LYS A 274      52.911  81.990  72.605  0.00  0.00      A    H  
HETATM 4600  HB3 LYS A 274      54.058  83.312  72.887  0.00  0.00      A    H  
HETATM 4601  HG2 LYS A 274      51.383  82.939  74.386  0.00  0.00      A    H  
HETATM 4602  HG3 LYS A 274      52.969  82.350  74.948  0.00  0.00      A    H  
HETATM 4603  HD2 LYS A 274      53.793  84.816  74.841  0.00  0.00      A    H  
HETATM 4604  HD3 LYS A 274      52.071  85.271  74.753  0.00  0.00      A    H  
HETATM 4605  HE2 LYS A 274      53.389  83.671  77.016  0.00  0.00      A    H  
HETATM 4606  HE3 LYS A 274      52.902  85.382  77.064  0.00  0.00      A    H  
HETATM 4607  HZ1 LYS A 274      51.025  83.003  76.800  0.00  0.00      A    H  
HETATM 4608  HZ2 LYS A 274      51.230  84.028  78.175  0.00  0.00      A    H  
HETATM 4609  HZ3 LYS A 274      50.538  84.682  76.724  0.00  0.00      A    H  
HETATM 4610  N   ASP A 275      53.385  86.051  72.243  0.00  0.00      A    N  
HETATM 4611  CA  ASP A 275      53.369  87.445  72.687  0.00  0.00      A    C  
HETATM 4612  C   ASP A 275      52.602  88.286  71.694  0.00  0.00      A    C  
HETATM 4613  O   ASP A 275      51.835  89.135  72.119  0.00  0.00      A    O  
HETATM 4614  CB  ASP A 275      54.779  88.041  72.944  0.00  0.00      A    C  
HETATM 4615  CG  ASP A 275      55.535  88.285  71.666  0.00  0.00      A    C  
HETATM 4616  OD1 ASP A 275      55.274  89.330  71.015  0.00  0.00      A    O  
HETATM 4617  OD2 ASP A 275      56.398  87.443  71.306  0.00  0.00      A    O1-
HETATM 4618  H   ASP A 275      54.256  85.626  71.995  0.00  0.00      A    H  
HETATM 4619  HA  ASP A 275      52.846  87.476  73.658  0.00  0.00      A    H  
HETATM 4620  HB2 ASP A 275      54.677  89.007  73.464  0.00  0.00      A    H  
HETATM 4621  HB3 ASP A 275      55.348  87.364  73.601  0.00  0.00      A    H  
HETATM 4622  N   PHE A 276      52.785  88.069  70.372  0.00  0.00      A    N  
HETATM 4623  CA  PHE A 276      52.056  88.877  69.397  0.00  0.00      A    C  
HETATM 4624  C   PHE A 276      50.579  88.886  69.708  0.00  0.00      A    C  
HETATM 4625  O   PHE A 276      50.005  89.956  69.834  0.00  0.00      A    O  
HETATM 4626  CB  PHE A 276      52.239  88.355  67.948  0.00  0.00      A    C  
HETATM 4627  CG  PHE A 276      51.291  89.112  67.008  0.00  0.00      A    C  
HETATM 4628  CD1 PHE A 276      50.030  88.590  66.695  0.00  0.00      A    C  
HETATM 4629  CD2 PHE A 276      51.684  90.338  66.461  0.00  0.00      A    C  
HETATM 4630  CE1 PHE A 276      49.146  89.316  65.891  0.00  0.00      A    C  
HETATM 4631  CE2 PHE A 276      50.825  91.038  65.609  0.00  0.00      A    C  
HETATM 4632  CZ  PHE A 276      49.538  90.550  65.366  0.00  0.00      A    C  
HETATM 4633  H   PHE A 276      53.427  87.375  70.040  0.00  0.00      A    H  
HETATM 4634  HA  PHE A 276      52.439  89.909  69.438  0.00  0.00      A    H  
HETATM 4635  HB2 PHE A 276      53.286  88.486  67.634  0.00  0.00      A    H  
HETATM 4636  HB3 PHE A 276      52.014  87.281  67.898  0.00  0.00      A    H  
HETATM 4637  HD1 PHE A 276      49.727  87.620  67.075  0.00  0.00      A    H  
HETATM 4638  HD2 PHE A 276      52.659  90.746  66.701  0.00  0.00      A    H  
HETATM 4639  HE1 PHE A 276      48.158  88.922  65.675  0.00  0.00      A    H  
HETATM 4640  HE2 PHE A 276      51.159  91.958  65.143  0.00  0.00      A    H  
HETATM 4641  HZ  PHE A 276      48.838  91.125  64.773  0.00  0.00      A    H  
HETATM 4642  N   VAL A 277      49.944  87.698  69.819  0.00  0.00      A    N  
HETATM 4643  CA  VAL A 277      48.497  87.668  70.017  0.00  0.00      A    C  
HETATM 4644  C   VAL A 277      48.164  88.174  71.404  0.00  0.00      A    C  
HETATM 4645  O   VAL A 277      47.185  88.890  71.543  0.00  0.00      A    O  
HETATM 4646  CB  VAL A 277      47.888  86.268  69.696  0.00  0.00      A    C  
HETATM 4647  CG1 VAL A 277      48.162  85.211  70.797  0.00  0.00      A    C  
HETATM 4648  CG2 VAL A 277      46.360  86.369  69.453  0.00  0.00      A    C  
HETATM 4649  H   VAL A 277      50.449  86.837  69.757  0.00  0.00      A    H  
HETATM 4650  HA  VAL A 277      48.072  88.372  69.281  0.00  0.00      A    H  
HETATM 4651  HB  VAL A 277      48.342  85.910  68.754  0.00  0.00      A    H  
HETATM 4652 HG11 VAL A 277      47.686  85.497  71.747  0.00  0.00      A    H  
HETATM 4653 HG12 VAL A 277      47.753  84.240  70.479  0.00  0.00      A    H  
HETATM 4654 HG13 VAL A 277      49.239  85.084  70.961  0.00  0.00      A    H  
HETATM 4655 HG21 VAL A 277      46.167  87.043  68.607  0.00  0.00      A    H  
HETATM 4656 HG22 VAL A 277      45.933  85.385  69.207  0.00  0.00      A    H  
HETATM 4657 HG23 VAL A 277      45.856  86.761  70.348  0.00  0.00      A    H  
HETATM 4658  N   ASN A 278      48.968  87.835  72.441  0.00  0.00      A    N  
HETATM 4659  CA  ASN A 278      48.691  88.337  73.788  0.00  0.00      A    C  
HETATM 4660  C   ASN A 278      48.961  89.821  73.923  0.00  0.00      A    C  
HETATM 4661  O   ASN A 278      48.522  90.366  74.924  0.00  0.00      A    O  
HETATM 4662  CB  ASN A 278      49.439  87.551  74.901  0.00  0.00      A    C  
HETATM 4663  CG  ASN A 278      48.784  86.210  75.150  0.00  0.00      A    C  
HETATM 4664  ND2 ASN A 278      49.102  85.147  74.381  0.00  0.00      A    N  
HETATM 4665  OD1 ASN A 278      47.964  86.121  76.052  0.00  0.00      A    O  
HETATM 4666  H   ASN A 278      49.786  87.279  72.297  0.00  0.00      A    H  
HETATM 4667  HA  ASN A 278      47.622  88.207  74.004  0.00  0.00      A    H  
HETATM 4668  HB2 ASN A 278      50.502  87.435  74.642  0.00  0.00      A    H  
HETATM 4669  HB3 ASN A 278      49.399  88.113  75.848  0.00  0.00      A    H  
HETATM 4670 HD21 ASN A 278      49.767  85.216  73.640  0.00  0.00      A    H  
HETATM 4671 HD22 ASN A 278      48.668  84.265  74.565  0.00  0.00      A    H  
HETATM 4672  N   ARG A 279      49.655  90.499  72.977  0.00  0.00      A    N  
HETATM 4673  CA  ARG A 279      49.901  91.936  73.111  0.00  0.00      A    C  
HETATM 4674  C   ARG A 279      49.212  92.697  72.000  0.00  0.00      A    C  
HETATM 4675  O   ARG A 279      48.306  93.459  72.300  0.00  0.00      A    O  
HETATM 4676  CB  ARG A 279      51.422  92.240  73.140  0.00  0.00      A    C  
HETATM 4677  CG  ARG A 279      52.117  91.564  74.354  0.00  0.00      A    C  
HETATM 4678  CD  ARG A 279      53.629  91.914  74.394  0.00  0.00      A    C  
HETATM 4679  NE  ARG A 279      54.334  91.209  75.465  0.00  0.00      A    N  
HETATM 4680  CZ  ARG A 279      55.609  91.392  75.739  0.00  0.00      A    C  
HETATM 4681  NH1 ARG A 279      56.367  92.236  75.075  0.00  0.00      A    N  
HETATM 4682  NH2 ARG A 279      56.152  90.705  76.719  0.00  0.00      A    N  
HETATM 4683  H   ARG A 279      50.029  90.043  72.170  0.00  0.00      A    H  
HETATM 4684  HA  ARG A 279      49.503  92.333  74.060  0.00  0.00      A    H  
HETATM 4685  HB2 ARG A 279      51.894  91.878  72.215  0.00  0.00      A    H  
HETATM 4686  HB3 ARG A 279      51.571  93.332  73.193  0.00  0.00      A    H  
HETATM 4687  HG2 ARG A 279      51.648  91.903  75.293  0.00  0.00      A    H  
HETATM 4688  HG3 ARG A 279      51.996  90.471  74.288  0.00  0.00      A    H  
HETATM 4689  HD2 ARG A 279      54.077  91.629  73.429  0.00  0.00      A    H  
HETATM 4690  HD3 ARG A 279      53.709  93.004  74.531  0.00  0.00      A    H  
HETATM 4691  HE  ARG A 279      53.790  90.535  76.029  0.00  0.00      A    H  
HETATM 4692 HH11 ARG A 279      55.998  92.804  74.303  0.00  0.00      A    H  
HETATM 4693 HH12 ARG A 279      57.362  92.355  75.316  0.00  0.00      A    H  
HETATM 4694 HH21 ARG A 279      55.598  90.031  77.269  0.00  0.00      A    H  
HETATM 4695 HH22 ARG A 279      57.146  90.822  76.965  0.00  0.00      A    H  
HETATM 4696  N   GLU A 280      49.612  92.543  70.715  0.00  0.00      A    N  
HETATM 4697  CA  GLU A 280      49.035  93.403  69.687  0.00  0.00      A    C  
HETATM 4698  C   GLU A 280      47.563  93.102  69.530  0.00  0.00      A    C  
HETATM 4699  O   GLU A 280      46.766  94.020  69.647  0.00  0.00      A    O  
HETATM 4700  CB  GLU A 280      49.749  93.305  68.307  0.00  0.00      A    C  
HETATM 4701  CG  GLU A 280      49.187  94.376  67.333  0.00  0.00      A    C  
HETATM 4702  CD  GLU A 280      49.801  94.298  65.959  0.00  0.00      A    C  
HETATM 4703  OE1 GLU A 280      50.937  94.811  65.778  0.00  0.00      A    O  
HETATM 4704  OE2 GLU A 280      49.151  93.735  65.040  0.00  0.00      A    O1-
HETATM 4705  H   GLU A 280      50.310  91.878  70.445  0.00  0.00      A    H  
HETATM 4706  HA  GLU A 280      49.158  94.445  70.032  0.00  0.00      A    H  
HETATM 4707  HB2 GLU A 280      50.831  93.472  68.439  0.00  0.00      A    H  
HETATM 4708  HB3 GLU A 280      49.607  92.299  67.882  0.00  0.00      A    H  
HETATM 4709  HG2 GLU A 280      48.101  94.241  67.244  0.00  0.00      A    H  
HETATM 4710  HG3 GLU A 280      49.367  95.385  67.737  0.00  0.00      A    H  
HETATM 4711  N   LEU A 281      47.171  91.836  69.251  0.00  0.00      A    N  
HETATM 4712  CA  LEU A 281      45.759  91.573  68.977  0.00  0.00      A    C  
HETATM 4713  C   LEU A 281      44.919  91.991  70.162  0.00  0.00      A    C  
HETATM 4714  O   LEU A 281      43.835  92.507  69.948  0.00  0.00      A    O  
HETATM 4715  CB  LEU A 281      45.454  90.087  68.622  0.00  0.00      A    C  
HETATM 4716  CG  LEU A 281      43.999  89.861  68.102  0.00  0.00      A    C  
HETATM 4717  CD1 LEU A 281      43.798  90.390  66.657  0.00  0.00      A    C  
HETATM 4718  CD2 LEU A 281      43.617  88.356  68.100  0.00  0.00      A    C  
HETATM 4719  H   LEU A 281      47.831  91.084  69.195  0.00  0.00      A    H  
HETATM 4720  HA  LEU A 281      45.503  92.210  68.117  0.00  0.00      A    H  
HETATM 4721  HB2 LEU A 281      46.164  89.735  67.856  0.00  0.00      A    H  
HETATM 4722  HB3 LEU A 281      45.617  89.495  69.535  0.00  0.00      A    H  
HETATM 4723  HG  LEU A 281      43.287  90.368  68.774  0.00  0.00      A    H  
HETATM 4724 HD11 LEU A 281      44.436  89.822  65.963  0.00  0.00      A    H  
HETATM 4725 HD12 LEU A 281      42.743  90.247  66.378  0.00  0.00      A    H  
HETATM 4726 HD13 LEU A 281      44.036  91.453  66.536  0.00  0.00      A    H  
HETATM 4727 HD21 LEU A 281      43.738  87.932  69.103  0.00  0.00      A    H  
HETATM 4728 HD22 LEU A 281      42.565  88.227  67.800  0.00  0.00      A    H  
HETATM 4729 HD23 LEU A 281      44.250  87.794  67.399  0.00  0.00      A    H  
HETATM 4730  N   VAL A 282      45.386  91.791  71.417  0.00  0.00      A    N  
HETATM 4731  CA  VAL A 282      44.572  92.191  72.567  0.00  0.00      A    C  
HETATM 4732  C   VAL A 282      44.025  93.590  72.382  0.00  0.00      A    C  
HETATM 4733  O   VAL A 282      42.880  93.810  72.743  0.00  0.00      A    O  
HETATM 4734  CB  VAL A 282      45.327  92.055  73.925  0.00  0.00      A    C  
HETATM 4735  CG1 VAL A 282      44.630  92.852  75.062  0.00  0.00      A    C  
HETATM 4736  CG2 VAL A 282      45.421  90.560  74.341  0.00  0.00      A    C  
HETATM 4737  H   VAL A 282      46.275  91.357  71.571  0.00  0.00      A    H  
HETATM 4738  HA  VAL A 282      43.708  91.508  72.594  0.00  0.00      A    H  
HETATM 4739  HB  VAL A 282      46.344  92.466  73.810  0.00  0.00      A    H  
HETATM 4740 HG11 VAL A 282      43.576  92.555  75.145  0.00  0.00      A    H  
HETATM 4741 HG12 VAL A 282      45.130  92.639  76.017  0.00  0.00      A    H  
HETATM 4742 HG13 VAL A 282      44.682  93.938  74.884  0.00  0.00      A    H  
HETATM 4743 HG21 VAL A 282      45.931  89.986  73.557  0.00  0.00      A    H  
HETATM 4744 HG22 VAL A 282      45.985  90.444  75.279  0.00  0.00      A    H  
HETATM 4745 HG23 VAL A 282      44.417  90.134  74.493  0.00  0.00      A    H  
HETATM 4746  N   LEU A 283      44.796  94.552  71.824  0.00  0.00      A    N  
HETATM 4747  CA  LEU A 283      44.231  95.885  71.607  0.00  0.00      A    C  
HETATM 4748  C   LEU A 283      43.054  95.770  70.662  0.00  0.00      A    C  
HETATM 4749  O   LEU A 283      42.006  96.307  70.982  0.00  0.00      A    O  
HETATM 4750  CB  LEU A 283      45.240  96.937  71.059  0.00  0.00      A    C  
HETATM 4751  CG  LEU A 283      46.143  97.613  72.140  0.00  0.00      A    C  
HETATM 4752  CD1 LEU A 283      45.353  98.599  73.050  0.00  0.00      A    C  
HETATM 4753  CD2 LEU A 283      46.923  96.580  72.998  0.00  0.00      A    C  
HETATM 4754  H   LEU A 283      45.733  94.357  71.533  0.00  0.00      A    H  
HETATM 4755  HA  LEU A 283      43.834  96.240  72.570  0.00  0.00      A    H  
HETATM 4756  HB2 LEU A 283      45.866  96.458  70.290  0.00  0.00      A    H  
HETATM 4757  HB3 LEU A 283      44.679  97.743  70.558  0.00  0.00      A    H  
HETATM 4758  HG  LEU A 283      46.890  98.221  71.597  0.00  0.00      A    H  
HETATM 4759 HD11 LEU A 283      44.626  98.082  73.691  0.00  0.00      A    H  
HETATM 4760 HD12 LEU A 283      46.046  99.147  73.706  0.00  0.00      A    H  
HETATM 4761 HD13 LEU A 283      44.811  99.338  72.439  0.00  0.00      A    H  
HETATM 4762 HD21 LEU A 283      47.525  95.932  72.345  0.00  0.00      A    H  
HETATM 4763 HD22 LEU A 283      47.606  97.097  73.690  0.00  0.00      A    H  
HETATM 4764 HD23 LEU A 283      46.238  95.959  73.593  0.00  0.00      A    H  
HETATM 4765  N   PHE A 284      43.179  95.083  69.505  0.00  0.00      A    N  
HETATM 4766  CA  PHE A 284      42.012  94.919  68.637  0.00  0.00      A    C  
HETATM 4767  C   PHE A 284      40.869  94.313  69.416  0.00  0.00      A    C  
HETATM 4768  O   PHE A 284      39.780  94.862  69.378  0.00  0.00      A    O  
HETATM 4769  CB  PHE A 284      42.276  94.021  67.398  0.00  0.00      A    C  
HETATM 4770  CG  PHE A 284      40.947  93.538  66.792  0.00  0.00      A    C  
HETATM 4771  CD1 PHE A 284      40.237  94.344  65.896  0.00  0.00      A    C  
HETATM 4772  CD2 PHE A 284      40.424  92.286  67.143  0.00  0.00      A    C  
HETATM 4773  CE1 PHE A 284      38.995  93.933  65.405  0.00  0.00      A    C  
HETATM 4774  CE2 PHE A 284      39.180  91.874  66.658  0.00  0.00      A    C  
HETATM 4775  CZ  PHE A 284      38.453  92.709  65.806  0.00  0.00      A    C  
HETATM 4776  H   PHE A 284      44.054  94.674  69.238  0.00  0.00      A    H  
HETATM 4777  HA  PHE A 284      41.695  95.913  68.290  0.00  0.00      A    H  
HETATM 4778  HB2 PHE A 284      42.870  94.572  66.654  0.00  0.00      A    H  
HETATM 4779  HB3 PHE A 284      42.860  93.146  67.706  0.00  0.00      A    H  
HETATM 4780  HD1 PHE A 284      40.646  95.295  65.577  0.00  0.00      A    H  
HETATM 4781  HD2 PHE A 284      40.977  91.625  67.802  0.00  0.00      A    H  
HETATM 4782  HE1 PHE A 284      38.450  94.564  64.711  0.00  0.00      A    H  
HETATM 4783  HE2 PHE A 284      38.778  90.907  66.943  0.00  0.00      A    H  
HETATM 4784  HZ  PHE A 284      37.471  92.406  65.457  0.00  0.00      A    H  
HETATM 4785  N   SER A 285      41.083  93.180  70.114  0.00  0.00      A    N  
HETATM 4786  CA  SER A 285      39.974  92.548  70.825  0.00  0.00      A    C  
HETATM 4787  C   SER A 285      39.311  93.534  71.763  0.00  0.00      A    C  
HETATM 4788  O   SER A 285      38.092  93.613  71.781  0.00  0.00      A    O  
HETATM 4789  CB  SER A 285      40.489  91.312  71.601  0.00  0.00      A    C  
HETATM 4790  OG  SER A 285      40.981  90.352  70.651  0.00  0.00      A    O  
HETATM 4791  H   SER A 285      41.985  92.746  70.125  0.00  0.00      A    H  
HETATM 4792  HA  SER A 285      39.237  92.210  70.077  0.00  0.00      A    H  
HETATM 4793  HB2 SER A 285      41.308  91.618  72.266  0.00  0.00      A    H  
HETATM 4794  HB3 SER A 285      39.678  90.892  72.215  0.00  0.00      A    H  
HETATM 4795  HG  SER A 285      41.331  89.571  71.067  0.00  0.00      A    H  
HETATM 4796  N   ASN A 286      40.102  94.306  72.539  0.00  0.00      A    N  
HETATM 4797  CA  ASN A 286      39.515  95.327  73.406  0.00  0.00      A    C  
HETATM 4798  C   ASN A 286      38.724  96.310  72.571  0.00  0.00      A    C  
HETATM 4799  O   ASN A 286      37.618  96.663  72.948  0.00  0.00      A    O  
HETATM 4800  CB  ASN A 286      40.619  96.086  74.193  0.00  0.00      A    C  
HETATM 4801  CG  ASN A 286      40.028  97.188  75.039  0.00  0.00      A    C  
HETATM 4802  ND2 ASN A 286      39.684  98.357  74.452  0.00  0.00      A    N  
HETATM 4803  OD1 ASN A 286      39.875  96.996  76.235  0.00  0.00      A    O  
HETATM 4804  H   ASN A 286      41.097  94.211  72.507  0.00  0.00      A    H  
HETATM 4805  HA  ASN A 286      38.849  94.839  74.136  0.00  0.00      A    H  
HETATM 4806  HB2 ASN A 286      41.163  95.368  74.827  0.00  0.00      A    H  
HETATM 4807  HB3 ASN A 286      41.349  96.531  73.500  0.00  0.00      A    H  
HETATM 4808 HD21 ASN A 286      39.848  98.526  73.480  0.00  0.00      A    H  
HETATM 4809 HD22 ASN A 286      39.264  99.082  74.997  0.00  0.00      A    H  
HETATM 4810  N   LEU A 287      39.294  96.770  71.435  0.00  0.00      A    N  
HETATM 4811  CA  LEU A 287      38.624  97.783  70.617  0.00  0.00      A    C  
HETATM 4812  C   LEU A 287      37.291  97.209  70.190  0.00  0.00      A    C  
HETATM 4813  O   LEU A 287      36.276  97.856  70.385  0.00  0.00      A    O  
HETATM 4814  CB  LEU A 287      39.509  98.190  69.398  0.00  0.00      A    C  
HETATM 4815  CG  LEU A 287      39.179  99.547  68.701  0.00  0.00      A    C  
HETATM 4816  CD1 LEU A 287      37.694  99.659  68.274  0.00  0.00      A    C  
HETATM 4817  CD2 LEU A 287      39.590 100.779  69.557  0.00  0.00      A    C  
HETATM 4818  H   LEU A 287      40.189  96.429  71.150  0.00  0.00      A    H  
HETATM 4819  HA  LEU A 287      38.462  98.664  71.257  0.00  0.00      A    H  
HETATM 4820  HB2 LEU A 287      40.553  98.264  69.740  0.00  0.00      A    H  
HETATM 4821  HB3 LEU A 287      39.469  97.385  68.646  0.00  0.00      A    H  
HETATM 4822  HG  LEU A 287      39.782  99.586  67.775  0.00  0.00      A    H  
HETATM 4823 HD11 LEU A 287      37.063  99.824  69.157  0.00  0.00      A    H  
HETATM 4824 HD12 LEU A 287      37.551 100.517  67.598  0.00  0.00      A    H  
HETATM 4825 HD13 LEU A 287      37.375  98.742  67.753  0.00  0.00      A    H  
HETATM 4826 HD21 LEU A 287      40.656 100.727  69.826  0.00  0.00      A    H  
HETATM 4827 HD22 LEU A 287      39.427 101.705  68.984  0.00  0.00      A    H  
HETATM 4828 HD23 LEU A 287      38.999 100.844  70.482  0.00  0.00      A    H  
HETATM 4829  N   ASP A 288      37.271  95.982  69.621  0.00  0.00      A    N  
HETATM 4830  CA  ASP A 288      36.014  95.392  69.163  0.00  0.00      A    C  
HETATM 4831  C   ASP A 288      34.950  95.512  70.232  0.00  0.00      A    C  
HETATM 4832  O   ASP A 288      33.814  95.806  69.896  0.00  0.00      A    O  
HETATM 4833  CB  ASP A 288      36.206  93.898  68.779  0.00  0.00      A    C  
HETATM 4834  CG  ASP A 288      34.979  93.259  68.176  0.00  0.00      A    C  
HETATM 4835  OD1 ASP A 288      34.012  93.986  67.823  0.00  0.00      A    O  
HETATM 4836  OD2 ASP A 288      34.979  92.005  68.046  0.00  0.00      A    O1-
HETATM 4837  H   ASP A 288      38.117  95.468  69.486  0.00  0.00      A    H  
HETATM 4838  HA  ASP A 288      35.707  95.944  68.259  0.00  0.00      A    H  
HETATM 4839  HB2 ASP A 288      37.015  93.814  68.037  0.00  0.00      A    H  
HETATM 4840  HB3 ASP A 288      36.501  93.331  69.675  0.00  0.00      A    H  
HETATM 4841  N   ASN A 289      35.288  95.303  71.526  0.00  0.00      A    N  
HETATM 4842  CA  ASN A 289      34.276  95.446  72.572  0.00  0.00      A    C  
HETATM 4843  C   ASN A 289      33.802  96.883  72.644  0.00  0.00      A    C  
HETATM 4844  O   ASN A 289      32.603  97.108  72.622  0.00  0.00      A    O  
HETATM 4845  CB  ASN A 289      34.800  94.996  73.965  0.00  0.00      A    C  
HETATM 4846  CG  ASN A 289      35.406  93.612  73.920  0.00  0.00      A    C  
HETATM 4847  ND2 ASN A 289      34.625  92.562  73.591  0.00  0.00      A    N  
HETATM 4848  OD1 ASN A 289      36.591  93.473  74.180  0.00  0.00      A    O  
HETATM 4849  H   ASN A 289      36.226  95.064  71.785  0.00  0.00      A    H  
HETATM 4850  HA  ASN A 289      33.418  94.806  72.305  0.00  0.00      A    H  
HETATM 4851  HB2 ASN A 289      35.569  95.703  74.310  0.00  0.00      A    H  
HETATM 4852  HB3 ASN A 289      33.978  95.008  74.700  0.00  0.00      A    H  
HETATM 4853 HD21 ASN A 289      33.649  92.668  73.399  0.00  0.00      A    H  
HETATM 4854 HD22 ASN A 289      35.029  91.647  73.545  0.00  0.00      A    H  
HETATM 4855  N   GLU A 290      34.716  97.877  72.726  0.00  0.00      A    N  
HETATM 4856  CA  GLU A 290      34.278  99.273  72.818  0.00  0.00      A    C  
HETATM 4857  C   GLU A 290      33.412  99.597  71.619  0.00  0.00      A    C  
HETATM 4858  O   GLU A 290      32.294 100.060  71.783  0.00  0.00      A    O  
HETATM 4859  CB  GLU A 290      35.467 100.271  72.905  0.00  0.00      A    C  
HETATM 4860  CG  GLU A 290      36.249 100.138  74.242  0.00  0.00      A    C  
HETATM 4861  CD  GLU A 290      37.430 101.073  74.320  0.00  0.00      A    C  
HETATM 4862  OE1 GLU A 290      37.577 101.956  73.431  0.00  0.00      A    O  
HETATM 4863  OE2 GLU A 290      38.231 100.927  75.283  0.00  0.00      A    O1-
HETATM 4864  H   GLU A 290      35.695  97.668  72.702  0.00  0.00      A    H  
HETATM 4865  HA  GLU A 290      33.669  99.404  73.725  0.00  0.00      A    H  
HETATM 4866  HB2 GLU A 290      36.160 100.107  72.064  0.00  0.00      A    H  
HETATM 4867  HB3 GLU A 290      35.073 101.299  72.829  0.00  0.00      A    H  
HETATM 4868  HG2 GLU A 290      35.578 100.362  75.087  0.00  0.00      A    H  
HETATM 4869  HG3 GLU A 290      36.624  99.111  74.365  0.00  0.00      A    H  
HETATM 4870  N   ARG A 291      33.936  99.335  70.403  0.00  0.00      A    N  
HETATM 4871  CA  ARG A 291      33.176  99.567  69.175  0.00  0.00      A    C  
HETATM 4872  C   ARG A 291      31.802  98.947  69.258  0.00  0.00      A    C  
HETATM 4873  O   ARG A 291      30.837  99.591  68.881  0.00  0.00      A    O  
HETATM 4874  CB  ARG A 291      33.937  98.899  67.995  0.00  0.00      A    C  
HETATM 4875  CG  ARG A 291      33.249  99.026  66.608  0.00  0.00      A    C  
HETATM 4876  CD  ARG A 291      34.074  98.261  65.531  0.00  0.00      A    C  
HETATM 4877  NE  ARG A 291      35.413  98.833  65.348  0.00  0.00      A    N  
HETATM 4878  CZ  ARG A 291      36.418  98.193  64.785  0.00  0.00      A    C  
HETATM 4879  NH1 ARG A 291      36.300  96.999  64.251  0.00  0.00      A    N  
HETATM 4880  NH2 ARG A 291      37.594  98.779  64.746  0.00  0.00      A    N  
HETATM 4881  H   ARG A 291      34.864  98.970  70.333  0.00  0.00      A    H  
HETATM 4882  HA  ARG A 291      33.101 100.652  69.000  0.00  0.00      A    H  
HETATM 4883  HB2 ARG A 291      34.947  99.331  67.956  0.00  0.00      A    H  
HETATM 4884  HB3 ARG A 291      34.047  97.829  68.223  0.00  0.00      A    H  
HETATM 4885  HG2 ARG A 291      32.236  98.617  66.662  0.00  0.00      A    H  
HETATM 4886  HG3 ARG A 291      33.305 100.108  66.530  0.00  0.00      A    H  
HETATM 4887  HD2 ARG A 291      34.095  97.211  65.860  0.00  0.00      A    H  
HETATM 4888  HD3 ARG A 291      33.498  98.342  64.638  0.00  0.00      A    H  
HETATM 4889  HE  ARG A 291      35.569  99.788  65.706  0.00  0.00      A    H  
HETATM 4890 HH11 ARG A 291      35.402  96.504  64.217  0.00  0.00      A    H  
HETATM 4891 HH12 ARG A 291      37.111  96.533  63.818  0.00  0.00      A    H  
HETATM 4892 HH21 ARG A 291      37.736  99.720  65.142  0.00  0.00      A    H  
HETATM 4893 HH22 ARG A 291      38.409  98.312  64.323  0.00  0.00      A    H  
HETATM 4894  N   SER A 292      31.708  97.682  69.724  0.00  0.00      A    N  
HETATM 4895  CA  SER A 292      30.446  96.957  69.629  0.00  0.00      A    C  
HETATM 4896  C   SER A 292      29.512  97.254  70.777  0.00  0.00      A    C  
HETATM 4897  O   SER A 292      28.431  97.755  70.514  0.00  0.00      A    O  
HETATM 4898  CB  SER A 292      30.710  95.435  69.529  0.00  0.00      A    C  
HETATM 4899  OG  SER A 292      31.488  95.208  68.341  0.00  0.00      A    O  
HETATM 4900  H   SER A 292      32.505  97.205  70.098  0.00  0.00      A    H  
HETATM 4901  HA  SER A 292      29.944  97.230  68.683  0.00  0.00      A    H  
HETATM 4902  HB2 SER A 292      31.253  95.062  70.413  0.00  0.00      A    H  
HETATM 4903  HB3 SER A 292      29.740  94.918  69.477  0.00  0.00      A    H  
HETATM 4904  HG  SER A 292      31.678  94.287  68.193  0.00  0.00      A    H  
HETATM 4905  N   ILE A 293      29.884  96.937  72.040  0.00  0.00      A    N  
HETATM 4906  CA  ILE A 293      28.940  97.079  73.151  0.00  0.00      A    C  
HETATM 4907  C   ILE A 293      29.118  98.460  73.756  0.00  0.00      A    C  
HETATM 4908  O   ILE A 293      30.261  98.775  74.045  0.00  0.00      A    O  
HETATM 4909  CB  ILE A 293      29.022  95.891  74.161  0.00  0.00      A    C  
HETATM 4910  CG1 ILE A 293      30.306  95.907  75.046  0.00  0.00      A    C  
HETATM 4911  CG2 ILE A 293      28.871  94.549  73.382  0.00  0.00      A    C  
HETATM 4912  CD1 ILE A 293      30.421  94.676  75.982  0.00  0.00      A    C  
HETATM 4913  H   ILE A 293      30.808  96.608  72.228  0.00  0.00      A    H  
HETATM 4914  HA  ILE A 293      27.930  96.970  72.732  0.00  0.00      A    H  
HETATM 4915  HB  ILE A 293      28.162  95.994  74.846  0.00  0.00      A    H  
HETATM 4916 HG12 ILE A 293      31.214  95.930  74.427  0.00  0.00      A    H  
HETATM 4917 HG13 ILE A 293      30.294  96.810  75.678  0.00  0.00      A    H  
HETATM 4918 HG21 ILE A 293      29.780  94.334  72.800  0.00  0.00      A    H  
HETATM 4919 HG22 ILE A 293      28.688  93.707  74.065  0.00  0.00      A    H  
HETATM 4920 HG23 ILE A 293      28.020  94.587  72.687  0.00  0.00      A    H  
HETATM 4921 HD11 ILE A 293      30.603  93.752  75.414  0.00  0.00      A    H  
HETATM 4922 HD12 ILE A 293      31.268  94.802  76.671  0.00  0.00      A    H  
HETATM 4923 HD13 ILE A 293      29.499  94.562  76.570  0.00  0.00      A    H  
HETATM 4924  N   PRO A 294      28.085  99.330  73.938  0.00  0.00      A    N  
HETATM 4925  CA  PRO A 294      28.340 100.700  74.381  0.00  0.00      A    C  
HETATM 4926  C   PRO A 294      28.306 100.870  75.883  0.00  0.00      A    C  
HETATM 4927  O   PRO A 294      28.235  99.883  76.598  0.00  0.00      A    O  
HETATM 4928  CB  PRO A 294      27.100 101.363  73.739  0.00  0.00      A    C  
HETATM 4929  CG  PRO A 294      25.989 100.317  73.944  0.00  0.00      A    C  
HETATM 4930  CD  PRO A 294      26.706  98.995  73.594  0.00  0.00      A    C  
HETATM 4931  HA  PRO A 294      29.269 101.127  73.967  0.00  0.00      A    H  
HETATM 4932  HB2 PRO A 294      26.825 102.336  74.162  0.00  0.00      A    H  
HETATM 4933  HB3 PRO A 294      27.273 101.488  72.660  0.00  0.00      A    H  
HETATM 4934  HG2 PRO A 294      25.674 100.305  75.000  0.00  0.00      A    H  
HETATM 4935  HG3 PRO A 294      25.123 100.543  73.302  0.00  0.00      A    H  
HETATM 4936  HD2 PRO A 294      26.304  98.136  74.155  0.00  0.00      A    H  
HETATM 4937  HD3 PRO A 294      26.610  98.832  72.511  0.00  0.00      A    H  
HETATM 4938  N   CYS A 295      28.365 102.139  76.359  0.00  0.00      A    N
[truncated: 2,668,750 more chars]
